# Supplementary material for: Metabolic Dynamics of In Vitro CD8+ T Cell Activation
Source: Metabolites. 2020 Dec 28;11(1):12. doi: 10.3390/metabo11010012 (PMC7823996; doi:10.3390/metabo11010012)
Supplement: Supplementary file 1 [file metabolites-11-00012-s001.zip]

Archive with 8 entries (7 files):
- metabolites-991822-supplement/
- metabolites-991822-supplement/Supplementary material.pdf
- metabolites-991822-supplement/Supp_TableS1_FIA_neg.xlsx
- metabolites-991822-supplement/Supp_TableS2_FIA_pos.xlsx
- metabolites-991822-supplement/Supp_TableS3_HILIC_neg.xlsx
- metabolites-991822-supplement/Supp_TableS4_polarRP_pos.xlsx
- metabolites-991822-supplement/Supp_TableS5_lipid_neg.xlsx
- metabolites-991822-supplement/Supp_TableS6_lipid_pos.xlsx
