# Supplementary material for: Metabolic Dynamics of In Vitro CD8+ T Cell Activation
Source: Metabolites. 2020 Dec 28;11(1):12. doi: 10.3390/metabo11010012 (PMC7823996; doi:10.3390/metabo11010012)
Supplement: Supplementary file 1 [file metabolites-11-00012-s001.zip › metabolites-991822-supplement/Supp_TableS1_FIA_neg.xlsx]

## Sheet: intensity_ISTD_normalized
					sample	00048084TP00_1Pfia-_P8A4_01_14118	00048085TP00_2Pfia-_P8A5_01_14108	00048086TP00_3Pfia-_P8A6_01_14094	00048087TP12_1Pfia-_P8A7_01_14102	00048088TP12_2Pfia-_P8A8_01_14114	00048089TP12_3Pfia-_P8A9_01_14104	00048090TP24_1Pfia-_P8B1_01_14091	00048091TP24_2Pfia-_P8B2_01_14111	00048092TP24_3Pfia-_P8B3_01_14097	00048093TP36_1Pfia-_P8B4_01_14109	00048094TP36_2Pfia-_P8B5_01_14116	00048095TP36_3Pfia-_P8B6_01_14113	00048096TP48_1Pfia-_P8B7_01_14095	00048097TP48_2Pfia-_P8B8_01_14112	00048098TP48_3Pfia-_P8B9_01_14098	00048099TP60_1Pfia-_P8C1_01_14093	00048100TP60_2Pfia-_P8C2_01_14092	00048101TP60_3Pfia-_P8C3_01_14107	00048102TP72_1Pfia-_P8C4_01_14096	00048103TP72_2Pfia-_P8C5_01_14090	00048104TP72_3Pfia-_P8C6_01_14117	00048105TP84_1Pfia-_P8C7_01_14110	00048106TP84_2Pfia-_P8C8_01_14119	00048107TP84_3Pfia-_P8C9_01_14103	00048108TP96_1Pfia-_P8D1_01_14099	00048109TP96_2Pfia-_P8D2_01_14101	00048110TP96_3Pfia-_P8D3_01_14105	00048448solvent_blank_5_01_14084	00048449solvent_blank_5_01_14085	00048450solvent_blank_5_01_14086	00048451solvent_blank_5_01_14087	00048452solvent_blank_5_01_14088	00048453solvent_blank_5_01_14089	00048111blank_1Pfia-_P8A1_01_14115	00048112blank_2Pfia-_P8A2_01_14106	00048113blank_3Pfia-_P8A3_01_14100
					scaling factor	0.753138	0.840926	0.785586	0.847761	0.626934	0.709022	0.638328	0.639361	0.753335	0.629286	0.731284	0.645788	0.801955	0.482956	0.575066	0.400861	0.311358	0.455996	0.352533	0.262391	0.403609	0.32605	0.322566	0.312351	0.36297	0.388163	0.372566	2.78291	3.02836	3.01231	3.08362	3.20425	3.13752	1.00201	1.19587	0.821004
					time(h)	0	0	0	12	12	12	24	24	24	36	36	36	48	48	48	60	60	60	72	72	72	84	84	84	96	96	96
m/z	HMDB	KEGG	Formula	mz	Name	0, Mouse, CD8+ T cell, RPMI	0, Mouse, CD8+ T cell, RPMI	0, Mouse, CD8+ T cell, RPMI	12, Mouse, CD8+ T cell, RPMI	12, Mouse, CD8+ T cell, RPMI	12, Mouse, CD8+ T cell, RPMI	24, Mouse, CD8+ T cell, RPMI	24, Mouse, CD8+ T cell, RPMI	24, Mouse, CD8+ T cell, RPMI	36, Mouse, CD8+ T cell, RPMI	36, Mouse, CD8+ T cell, RPMI	36, Mouse, CD8+ T cell, RPMI	48, Mouse, CD8+ T cell, RPMI	48, Mouse, CD8+ T cell, RPMI	48, Mouse, CD8+ T cell, RPMI	60, Mouse, CD8+ T cell, RPMI	60, Mouse, CD8+ T cell, RPMI	60, Mouse, CD8+ T cell, RPMI	72, Mouse, CD8+ T cell, RPMI	72, Mouse, CD8+ T cell, RPMI	72, Mouse, CD8+ T cell, RPMI	84, Mouse, CD8+ T cell, RPMI	84, Mouse, CD8+ T cell, RPMI	84, Mouse, CD8+ T cell, RPMI	96, Mouse, CD8+ T cell, RPMI	96, Mouse, CD8+ T cell, RPMI	96, Mouse, CD8+ T cell, RPMI	NA, none, none, none	NA, none, none, none	NA, none, none, none	NA, none, none, none	NA, none, none, none	NA, none, none, none	NA, none, none, RPMI	NA, none, none, RPMI	NA, none, none, RPMI
34.9683						7606.16	468.176	73.8154	57.6884	12234.1	973.715	9083.34	971.066	38.6434	116.265	7970.17	10043.3	5389.77	18459.4	106.297	255.329	46966.5	2606.08	26366.6	38687.8	23725.7	5370.02	65203.6	5014.52	472.984	350.829	44482.4	0.000297135	8.35724	19.0696	0.000232416	27.7551	24.2432	2192.37	165.631	60.5473
34.9698						2187.72	6652.72	4478.8	4390.36	3465.37	12966	17460.9	13760.3	5535.5	9173.15	2335.76	13523.9	10503.8	24765	11389.8	21799.3	91023.3	38762.7	49885.7	77437.2	31686.4	78804.6	18720.6	85297.4	44264.7	39358.3	61917.1	3.46269	0.000241671	9.21802	8.40132	4.2869	12.5673	640.715	2223.33	4820.58
36.9652						4265.73	244.147	22.2191	28.8888	6387.16	475.247	4509.12	523.515	22.9692	48.0393	4527.55	5172.16	2632.13	10057.5	50.5467	155.456	23842.3	1260.67	13464	20440.9	12370.2	2870.62	36644	2399.12	237.918	212.551	22133.7	12.0755	0.000376238	11.8189	25.9546	13.5244	25.8322	1280.96	75.2932	21.7129
36.9667						1322.37	3259.65	2170.64	2158.06	1958.59	7223.27	9074	7570.91	2892.41	4513.13	1316.64	7623.98	5425.05	14363.7	5783.04	11133.5	48960.4	20895.9	27517.7	42633.1	17792.1	42698	11687.1	46158.5	22528.6	19616.6	34054.3	7.82613	8.55197	9.34171	14.6761	0.000666584	7.80685	392.183	1251.04	2478.93
41.9992						5548.01	17571.4	26010.9	17986.5	6016.23	49474	32318.8	51259.8	19853.1	60503	5567.77	36074.5	23185.3	63504.5	46219.9	134201	353919	152383	282580	511968	152257	308535	30087.2	368281	212076	155745	146875	8.57018e-05	0.000855323	0.000895891	0.000807422	0.000617448	0.000145039	1631.85	0.0005638	23741.2
42.0074						39.6603	882.851	1078.71	820.26	84.6037	1646.64	1328.7	1982.23	1057.74	1858.84	136.392	631.023	1227.54	913.952	1701.28	6369.95	15721.1	5610.48	12511.2	19696.2	2892.93	12557.4	473.383	15870.7	8419.24	7344.58	3289.78	5.53931	2.36982e-05	0.000405937	0.000416896	0.000670331	0.000702662	22.563	0.000364042	854.515
43.019	HMDB0000990	C00084	C2H4O	43.0189	Acetaldehyde	2155.65	11012.8	6576.67	7697.67	3633.41	18723.6	17384	20251.3	7151.76	14243.6	2835.71	11262.3	15315.5	19150.9	11232.2	12010.1	26209.6	20952.5	40866.2	29439.6	18690.3	29172.8	5182.99	28570.5	16546.1	13136.8	16753.8	1681.65	2086.71	2443.8	2351.93	2260.34	2343.14	2044.48	8358.31	7452.22
44.9976	HMDB0000142	C00058	CH2O2	44.9982	Formic acid	1341.42	697.736	2.23293e-05	143.42	1180.44	1442.33	1005.17	1098.85	13.717	386.316	718.836	1500.44	391.87	4060.98	265.547	772.49	5232.36	3112.93	4493.44	8194.54	5396.95	4554.67	4641.55	6788.91	752.873	763.548	5970.22	0.000427104	28.5938	28.1773	4.78975e-05	0.000827871	45.0015	319.253	505.307	52.7367
59.014	HMDB0000042|HMDB0003344	C00033|C00266	C2H4O2|C2H4O2	59.0139|59.0139	Acetic acid|Glycolaldehyde	4528.61	5755.37	4381.15	4342.38	4235.3	5896.09	7251.76	7156.29	5376.74	4557.42	3179.47	5714.81	4854.71	7732.15	4143.6	6517.49	10852.1	8336.06	11746.4	11063.2	8618.7	10845.8	8117.43	11451.9	6668.3	7663.33	9999.02	731.199	819.58	962.46	1079.76	980.518	943.654	2714.34	3544.37	4244.87
68.9954	HMDB0006804	C00804	C3H2O2	68.9982	Propynoic acid	244023	254636	112204	117431	247985	277332	242656	274256	108598	143615	236321	277425	244783	293102	127103	130428	295774	298834	307801	307065	318935	313143	277606	318376	148354	148133	307384	121368	110785	103693	103373	103385	104368	258739	269255	117632
69.0334	HMDB0034233|HMDB0061873|HMDB0061874	NA||	C4H6O|C4H6O|C4H6O	69.0346|69.0346|69.0346	(E)-2-Butenal|3-Buten-2-one|Methacrolein	1488.98	810.882	599.185	453.112	912.135	714.426	908.277	661.959	480.259	428.602	770.888	854.814	684.782	1082.85	504.753	477.219	1114.96	1072.29	1284.63	1633.2	1188.11	1246.43	1679.35	1486.52	522.683	459.021	1213.87	328.2	325.313	328.691	332.845	312.375	361.327	927.345	758.923	412.031
71.0135	HMDB0001167|HMDB0006112|HMDB0031647	C00546|C19440|C00511	C3H4O2|C3H4O2|C3H4O2	71.0139|71.0139|71.0139	Pyruvaldehyde|Malondialdehyde|Acrylic acid	9653.99	7832.24	3974.88	3955.81	10207.3	8816.77	11908.9	10918.5	4214.74	8100.47	10813	13932.8	14871.8	21604.6	7995.47	7362.23	23886.6	15767.5	20293.4	23399.2	16718	21736.9	21726.7	24004.5	7826.8	8114.89	16641.7	1686.77	1980.61	2292.4	2276.17	2246.49	2242.44	6506.71	5532.27	3645.13
72.9927	HMDB0000119	C00048	C2H2O3	72.9931	Glyoxylic acid	1569.49	1786.6	1085.61	814.553	1770.93	1497.48	2210.69	2255.16	847.1	1717.46	1461.16	2342.86	2171.75	4105.16	1670.62	1745.19	4681.67	2768.62	3558.1	5365.92	3800.33	3991.83	4150.8	5183.88	2312.25	1716.36	3472.8	216.315	237.331	324.261	304.404	315.847	333.841	1103.65	865.545	833.216
73.0294	HMDB0000237|HMDB0003052|HMDB0003453|HMDB0006458|HMDB0006961|HMDB0031229|HMDB0031523	C00163|C00424|C00969|C00937|C05235|NA|C17530	C3H6O2|C3H6O2|C3H6O2|C3H6O2|C3H6O2|C3H6O2|C3H6O2	73.0295|73.0295|73.0295|73.0295|73.0295|73.0295|73.0295	Propionic acid|Lactaldehyde|3-Hydroxypropanal|D-Lactaldehyde|Hydroxyacetone|Ethyl formate|Methyl acetate	1800.39	1468.16	1201.93	1667.31	2489.57	2483.5	6249.02	2746.47	1607.29	2491.72	1818.34	3538.43	2799.6	4743.65	2212.1	3103.35	6035.93	4127.79	5425.19	6500.11	4558.08	7946.87	5689.84	6401.47	2304	2312.94	4939.25	217.73	270.463	309.032	309.855	289.711	285.429	1110.78	1091.66	808.732
74.0076						360.93	392.953	478.918	625.711	394.289	790.738	825.305	682.85	459.598	696.541	185.478	538.708	471.495	921.131	500.267	1469.73	3277.74	1789.68	1518.39	2048.87	1071.97	3133.54	1267.79	2822.28	2281.06	2245.95	2410.59	6.52009	4.90087	6.03807	10.3158	5.89216	7.47783	155.859	202.841	601.235
74.0258	HMDB0000123|HMDB0014691|HMDB0031239	C00037|C06808|	C2H5NO2|C2H5NO2|C2H5NO2	74.0248|74.0248|74.0248	Glycine|Acetohydroxamic Acid|Ethyl nitrite	298.05	493.261	354.427	690.323	447.048	732.319	2198.86	1394.65	959.819	1685.94	685.923	761.973	1663.34	1273.79	1782.06	3518.51	3189.49	2030.88	2047.49	3534.18	878.622	4327.65	1373.86	2400.8	1887.88	2536.48	769.407	18.1441	32.9785	35.0227	38.8852	36.2329	26.9954	84.4262	298.878	441.791
74.9626						2050.57	3678.8	3404.52	3305.71	2746.53	5584.49	3983.61	5176.06	2992.71	4657.76	1868.07	5065.29	4171.47	8139.4	5645.87	7123.3	13413.8	9164.86	8896.4	7739.95	8123.08	10916.9	6053.01	13689	12061.3	12347.1	13764.1	0.00015977	8.50371e-05	0.000973047	22.006	12.2198	20.2625	929.504	1469.7	4081.89
75.009	HMDB0000115|HMDB0031608	C00160|NA	C2H4O3|C2H4O3	75.0088|75.0088	Glycolic acid|Peracetic acid	1631.13	2022.74	1957.68	1952.35	2286.52	3223.39	4096.7	3838.2	2015.11	2856.19	1469.41	2618.52	2230.07	4623.08	2373.86	3927.95	7974.69	4577.32	7878.55	9249.2	6403.19	7867.51	4857.52	8600.78	5092.17	3471.93	5765.95	147.077	289.649	294.724	303.998	273.312	293.059	1249.46	1581.24	1603.45
76.9585						1500.07	1460.4	638.124	665.877	1748.66	1868.68	1371.29	1941.24	533.05	886.033	1357.64	1905.18	1442.9	2951.95	1082.95	1204.75	4665.74	3608.03	3147	2625.87	2909.91	4575.08	4088.76	4983.78	2446.74	2291.14	5088.12	0.000813216	0.00070593	4.24283	10.949	15.7705	17.6361	600.033	689.835	770.101
79.957	HMDB0001033	C11481	HO3S	79.9574	Hydrogen sulfite	8327.08	15281.7	3731.94	3692.45	9591.09	6301.72	9919.38	10253.8	3448.56	4807.68	6260.12	5668.98	5224.77	11959.9	3908.51	5606.85	18064.8	8958.18	16049.8	26474.4	15520	17397.4	16734.9	17840.9	6264.14	3789.54	10819.3	2710.04	3115.86	3158.09	2752.26	2580.38	2595.18	8693.33	7478.07	3520.27
80.9648	HMDB0034829	C00094	H2O3S	80.9652	Sulfurous acid	12265.6	25869.3	7536.82	6998.92	17396.6	16420.5	25797.8	23596.2	7726.56	13404.1	12114.3	16440.8	12789.6	30649.9	10759.6	14471.5	39358.3	28157.7	48864.6	70463.9	41493.2	51361.4	47258.9	54624.7	17996	15157.1	30206.9	4076.3	4527.82	4836.62	4615.55	4240.05	4088.18	10198.3	11191.3	6926.14
82.0293						4035.28	4232.55	1950.22	1728.28	4024.97	4211.65	4094.03	4532.31	1769.22	2143.42	4276.48	4455.19	3968.7	4481.1	1979.89	2377.28	4961.4	4736.75	4751.2	6146.44	5019.5	5386.88	4918.03	5623.22	1973.25	2710.54	4944.9	4775.08	4201.77	3882.85	3893.07	3850.32	3718.84	4059.98	3818.51	1821.99
82.9538						188.698	239.28	2442.47	145.403	201.408	3767.04	1169.2	1276.69	819.74	747.431	5200.56	227.526	331.12	1581.42	1163.98	278.933	165.152	295.963	1462.36	1283.1	850.774	2689.08	620.23	491.088	370.205	904.035	1861.69	48.3279	28.5129	29.2443	27.1638	28.8558	25.5741	1161.97	1955.49	205.184
83.0501	HMDB0001184|HMDB0012157|HMDB0031407|HMDB0031512|HMDB0031530|HMDB0031601|HMDB0031606|HMDB0031607|HMDB0032458|HMDB0037788|HMDB0040584	NA|C07330|C00557|NA|NA|NA|NA|NA|NA|NA|NA	C5H8O|C5H8O|C5H8O|C5H8O|C5H8O|C5H8O|C5H8O|C5H8O|C5H8O|C5H8O|C5H8O	83.0502|83.0502|83.0502|83.0502|83.0502|83.0502|83.0502|83.0502|83.0502|83.0502|83.0502	Methyl propenyl ketone|3-Methyl-2-butenal|Cyclopentanone|Tiglic aldehyde|3-Methyl-3-buten-2-one|2-Pentenal|4-Penten-2-one|1-Penten-3-one|4-Pentenal|xi-2,3-Dihydro-3-methylfuran|2,3-Dihydro-4-methylfuran	1235.71	1000.29	835.746	1496.28	1363.51	1008.66	2064.6	1321.01	1127.84	858.077	954.973	1317.72	1040.01	1962.97	1122.34	2288.23	3531.31	2309.13	3274.31	5628.26	3240.82	4813.39	2545	4043.99	1441.02	1204.45	1615.79	241.378	323.3	381.971	349.996	333.891	351.011	739.811	947.235	529.689
83.963						550.222	1020.97	1167.33	866.499	805.759	1568.82	903.576	1364.63	962.303	1153.6	439.719	1281.33	1007.44	2236.91	1721.35	2326.92	3482.31	2610.01	2662.03	1607.28	2420.67	3304.01	1712.58	4230.88	4262.87	4090.59	4483.14	0.000471228	5.92856	4.55351	6.69698	8.05712	0.784663	188.217	449.351	1397.06
84.9501						103.046	137.761	386.31	54.4785	131.151	1546.12	480.365	453.448	103.778	145.562	2314.81	116.873	129.342	593.186	239.476	107.693	130.328	175.927	570.507	600.011	339.452	806.92	291.734	254.699	44.9337	191.051	643.678	21.971	4.01092	0.000880877	11.1707	9.69968	10.4628	468.784	768.253	71.576
85.0293	HMDB0000549|HMDB0002523|HMDB0003407|HMDB0010720|HMDB0031209|HMDB0033977|HMDB0034439	C01770|NA|C00741|C01771|C19309|C19443|NA	C4H6O2|C4H6O2|C4H6O2|C4H6O2|C4H6O2|C4H6O2|C4H6O2	85.0295|85.0295|85.0295|85.0295|85.0295|85.0295|85.0295	Gamma-Butyrolactone|Oxolan-3-one|Diacetyl|But-2-enoic acid|Ethenyl acetate|Methyl acrylate|Isocrotonic acid	7702.27	10633.5	5154.96	10494.1	19249.3	18022.7	21202.8	22968.3	8553.44	14394.5	12534.6	21358.7	15487	26092.2	13695.2	14487.5	32825.1	24754.5	40887.9	43615.1	35120.7	36214.8	33129.1	48078.6	19239.1	18289.2	31704.5	2033.73	2138.33	2566.37	2374.59	2340.49	2373.87	5897.94	7315.5	5528.91
87.0081	HMDB0000243|HMDB0011111|HMDB0040261|HMDB0062676	C00022|C00222|NA|NA	C3H4O3|C3H4O3|C3H4O3|C3H4O3	87.0088|87.0088|87.0088|87.0088	Pyruvic acid|Malonic semialdehyde|Glucosereductone|2-hydroxyacrylic Acid	7795.39	6737.8	7275.52	7198.16	10881.6	9917.84	12266.1	12648.1	8785.4	11849.7	8489.67	10439.3	8507.73	18593.6	12116.4	16053.4	20270.5	14583.5	25914.6	27841	19671.3	24542.4	23790.7	25194	19770.4	19058.6	18469	1090	1330.64	1650.23	1655.26	1528.83	1473.01	5080.32	4875.91	6610.47
87.0453	HMDB0000039|HMDB0001873|HMDB0003243|HMDB0030062|HMDB0031217|HMDB0031507|HMDB0040253|HMDB0040579	C00246|C02632|C00466||C00849|NA|NA|NA	C4H8O2|C4H8O2|C4H8O2|C4H8O2|C4H8O2|C4H8O2|C4H8O2|C4H8O2	87.0452|87.0452|87.0452|87.0452|87.0452|87.0452|87.0452|87.0452	Butyric acid|Isobutyric acid|Acetoin|Methyl propionate|Ethyl acetate|1-Hydroxy-2-butanone|Propyl formate|Isopropyl formate	1209.67	1124.48	1529.09	1310.06	1100.45	1142.79	1403.61	1319.9	1252.46	1302.67	840.338	956.857	1096.54	1444.33	1524.37	2184.69	2304.09	1555.43	2666.19	3734.41	1623.74	2966.53	2162.83	3217.36	1700.6	1539.94	1515.46	151.772	219.565	226.569	239.046	232.97	242.281	844.062	834.959	1236.1
88.0401	HMDB0000056|HMDB0000161|HMDB0000271|HMDB0001310|HMDB0031219|HMDB0062251	C00099|C00041|C00213|C00133|C01537|C01401	C3H7NO2|C3H7NO2|C3H7NO2|C3H7NO2|C3H7NO2|C3H7NO2	88.0404|88.0404|88.0404|88.0404|88.0404|88.0404	Beta-Alanine|L-Alanine|Sarcosine|D-Alanine|Ethyl carbamate|(alpha-D-mannosyl)7-beta-D-mannosyl-diacetylchitobiosyl-L-asparagine, isoform A (protein)	858.821	1060.44	679.61	751.35	1333.51	1668.71	7052.22	3968.36	2690.43	3742.33	4006.74	6542.78	5566.12	7751.99	3613.04	3229.83	6586.31	3782.29	6140.57	7056.92	4275.08	8135.4	5811.66	5909.11	3334.65	3162.85	5543.06	37.4166	46.3823	67.4034	79.3088	69.789	58.7673	235.601	264.008	278.866
88.9874	HMDB0002329	C00209	C2H2O4	88.988	Oxalic acid	4700.01	3065.79	6337.93	5037.09	4280.29	4422.66	5070.48	4378.08	4283.89	6816.16	4746.34	5015.76	4195.53	7113.03	5791.85	10350.9	11129.4	7600.21	11445.6	17529.9	8072.72	10516.2	11790.1	12374.8	9005.96	9117.59	8557.77	679.79	964.702	1196.69	1407.52	1274.56	1216.02	2579.03	1932.89	4233.73
89.0246	HMDB0000190|HMDB0000700|HMDB0001051|HMDB0001311|HMDB0001882|HMDB0029580|HMDB0031232|HMDB0041929	C00186|C01013|C02154|C00256|C00184|NA|NA|NA	C3H6O3|C3H6O3|C3H6O3|C3H6O3|C3H6O3|C3H6O3|C3H6O3|C3H6O3	89.0244|89.0244|89.0244|89.0244|89.0244|89.0244|89.0244|89.0244	L-Lactic acid|Hydroxypropionic acid|Glyceraldehyde|D-Lactic acid|Dihydroxyacetone|Dimethyl carbonate|Monoethyl carbonate|Methoxyacetic acid	739433	686453	704073	788475	1.16217e+06	1.11906e+06	1.22424e+06	1.29027e+06	793365	1.30268e+06	908739	909219	935580	1.6441e+06	1.13573e+06	1.35277e+06	1.72246e+06	1.26547e+06	2.71722e+06	2.14098e+06	1.67918e+06	1.86508e+06	1.73754e+06	1.86849e+06	1.61179e+06	1.26582e+06	1.36244e+06	99271.6	136457	153598	149248	135583	134553	387238	533129	725135
89.0365						9817.63	26093.7	19452	23915.4	18556.2	48876.7	52385.6	56337.7	21927.6	44598.2	13062.3	33892.6	39783.1	69348.2	33506.3	35373.1	63441.7	46949.6	126554	81659.4	66155.1	69483.5	23096.8	71235.9	45373.3	32402.8	48484.1	2090.61	3597.92	4231.53	4032.15	3407	3509.28	9326.9	21197.2	21237
89.0664						546.286	836.14	886.993	1202.85	889.598	1971.31	1945.42	2245.1	1047.28	2180.25	719.979	1103.92	1433.51	2545.11	1661.47	1560.12	1957.63	1504.49	5710.06	2742.65	2326	2223.06	1277.36	2361.11	1808.56	1417.77	1586.06	82.8014	138.278	150.839	148.151	136.133	131.845	490.124	757.997	988.458
89.0801						1878.66	783.638	733.865	977.789	4178.38	1740.05	1621.77	2251.7	879.616	2139.45	2802.44	2197.75	1158.09	5838.54	1389.15	1257.24	1388.47	1355.27	5113.25	2159.42	5057.87	1947.38	3960.91	1977.57	1616.36	1106.31	2634.23	173.127	425.277	477.326	437.926	381.381	351.689	1971.43	640.974	851.971
89.0857						1229.88	1861.07	1297.03	1815.72	2684.91	4361.1	4360.35	5330.74	1526.53	3862.08	1739.61	2266.15	3079.65	6230.96	2505.31	2111.33	3599.8	3272.27	12932	5515.41	5355.94	4633.23	2534.26	4997.18	2975.35	1775.13	2984.61	104.505	271.2	303.962	257.99	246.015	214.324	1266.77	1643.08	1521.87
89.0902						1234.91	1748.76	1561.12	2123.66	2867.76	4327.34	4068.73	5056.61	1894.79	4482.56	1864.84	2045.97	2918.23	5734.07	2992.43	2690.7	3421.06	2958.75	12167.8	4907.89	4794.14	4317.27	2402.63	4614.24	3317.05	1966.06	2694.32	113.807	303.922	353.604	285.626	254.54	257.104	1277.71	1524.25	1783.74
89.1006						2771.52	4671.33	1854.12	2801.17	6166.13	10904.8	10566.9	13090.1	2224.66	6382.09	3872.83	5600.29	7747.64	15203.4	3855.21	3166.93	9439.7	7988.35	30053.1	13247.5	12780.6	11432.2	5378.12	11772.5	4239.96	2715.8	6867.77	294.793	770.725	929.813	868.646	661.186	663.729	2868.84	3848.35	2305.71
89.1082						570.829	679.285	625.328	831.111	997.988	1393.04	1350.58	1585.18	789.737	1684.6	734.97	830.35	973.668	1956.47	1140.44	1300.39	1423.54	1156.11	3762	1766.54	1852.76	1701.07	1295.22	1695.98	1434.06	1073.83	1204.48	82.6534	132.536	143.875	137.516	133.658	127.277	530.939	553.595	739.14
89.1141						661.508	789.942	669.349	777.33	1133.71	1904.65	1832.04	2171.66	727.416	1507.81	896.501	965.648	1241.69	2519.11	1048.92	1173.18	1803.38	1380.83	5325.53	2323.48	2214.67	2189.07	1463.59	2111.62	1377.63	1026.5	1409.41	103.655	151.52	168.579	154.786	147.078	146.659	620.294	696.031	687.801
89.1529						729.842	695.795	738.252	891.094	1178.97	1417.47	1382.43	1576.82	806.733	1531.2	841.504	962.063	1042.16	1927.14	1257.04	1387.54	1782.35	1387.63	3533.93	2217.15	1912.37	1860.63	1544.17	2012.39	1755.77	1332.44	1320.19	118.627	183.612	197.001	192.327	176.039	168.549	650.46	543.389	819.693
89.1812						686.056	656.112	720.333	787.602	1183.89	1159.77	1200.48	1371.98	814.068	1317.03	913.656	919.106	896.437	1708.46	1228.79	1354.51	1700.88	1194.87	2834.97	2168.63	1635.91	1878.18	1678.88	1861	1667.56	1159.3	1443.66	124.912	164.863	195.832	184.045	177.492	171.555	630.542	519.66	770.263
89.1895						797.858	682.869	749.171	868.937	1222.49	1199.55	1306.02	1427.28	844.786	1421.51	938.69	934.778	966.674	1705.5	1210.83	1360.82	1721.29	1284.15	3049.06	2047.92	1638.09	2117.32	1785.74	1917.39	1692.32	1372.02	1437.57	120.726	179.537	196.235	199.626	181.451	162.088	740.61	565.51	790.252
89.1962						770.307	696.784	718.193	833.95	1176.15	1178.87	1264.82	1317.85	798.802	1385.09	883.715	886.409	973.407	1771.82	1260.71	1379.14	1782.7	1281.33	2757.15	2108.9	1747.36	1976.5	1776.81	1920.05	1581.24	1228.67	1351.87	124.194	184.491	194.087	196.693	172.475	182.963	633.006	520.783	766.763
89.2029						757.192	695.314	720.014	822.471	1179.3	1145.17	1293.25	1334.75	752.258	1324.17	875.262	945.164	876.682	1677.4	1163.25	1391.16	1737.49	1322.52	2719.98	2127.54	1693.81	1847.75	1735.25	1800.23	1491.27	1397.2	1449.47	128.032	171.421	198.052	175.613	177.751	153.812	606.172	539.958	690.882
89.2096						741.133	683.196	754.905	803.696	1143.05	1118.24	1164.73	1221.08	814.175	1301.97	816.049	892.948	875.362	1623.88	1106.58	1276.81	1627.19	1265.56	2850.59	2088.56	1710.53	1941.02	1640.08	1862.76	1594.69	1229.94	1409.35	117.024	177.933	189.044	186.928	169.04	172.505	624.027	557.39	662.107
89.2171						710.926	670.022	741.636	793.062	1172.68	1180.84	1237.67	1360.9	801.275	1381.26	970.747	965.999	956.667	1748.01	1108.54	1431.89	1734.47	1312.42	2901.37	2168.78	1835.34	2139.14	1740.56	2016.92	1658.28	1308.48	1383.11	126.196	188.448	190.034	197.104	174.373	168.372	651.167	577.539	739.908
89.2283						796.547	694.632	727.642	821.353	1260.79	1195.16	1192.29	1275.7	794.434	1339.67	986.952	948.192	961.539	1639.66	1194.16	1367.18	1779.36	1290.73	2899.7	2137.23	1615.54	2067.44	1864.36	2004.83	1682.99	1237.59	1402.41	125.392	171.379	196.497	197.568	176.572	173.219	668.487	536.651	788.25
89.2454						755.849	719.078	739.691	833.466	1178.56	1193.1	1332.24	1376.65	815.225	1318.82	922.573	962.77	1031.79	1669.17	1139.43	1356.03	1775.18	1319.74	2856.29	2202.66	1743.45	1956.55	1696.55	1949.03	1627.32	1388.64	1336.02	137.472	175.564	216.901	187.756	161.578	176.755	611.536	562.298	722.304
89.2574						754.58	680.04	755.605	803.776	1145.39	1197.44	1252.58	1327.1	825.288	1366.11	913.462	862.284	977.628	1682.97	1134.27	1240.99	1779.21	1353.69	2746.49	2086.47	1720.07	1983.34	1892.44	1897.89	1682.1	1362.41	1485.41	123.96	176.066	189.037	190.886	185.77	165.387	665.855	562.241	718.422
89.2768						698.491	709.392	751.074	790.362	1138.54	1161.28	1275.67	1312.94	799.58	1324.77	818.68	976.353	858.459	1638.81	1161.41	1393.99	1626.96	1248.93	2575.9	2015.78	1679.76	1907.97	1666.8	1866.88	1677.63	1271.56	1317.43	122.146	178.669	176.166	174.311	170.166	152.765	579.274	509.816	683.849
89.3216						677.036	696.275	670.557	755.317	1068.51	1143.39	1195.66	1290.12	725.896	1220.35	796.673	887.754	906.56	1603.69	1064.14	1196.72	1547.61	1243.36	2828.19	2086.38	1741.83	1873.07	1654.92	1824.12	1691.84	1187.73	1288.05	112.422	172.052	185.832	170.729	171.149	163.708	558.524	540.852	657.914
89.3276						743.304	665.961	737.98	752.824	1068.04	1177.26	1198.27	1322.47	845.733	1312.35	856.515	859.075	930.668	1647.09	1140.09	1366.83	1669.45	1149.93	2720.19	2027.17	1681.73	1768.28	1624.83	1731.97	1674.26	1252.6	1275.9	116.648	166.667	187.516	186.068	156.529	160.035	639.288	547.849	755.903
91.028						3982.49	3902.75	3900.57	4432.97	8027.54	6099.48	5502.45	6926.44	3880.49	7054.02	5236.49	4272.56	5147.1	9158.57	6417.61	7813.51	9309.44	7657.49	16116.5	11272.9	9708.74	8715.45	7627.49	8696.68	7938.58	5951.67	6428.21	426.738	848.777	1017.41	1080.11	1055.64	872.219	3269.31	3019.08	4142.76
91.0401	HMDB0000131	C00116	C3H8O3	91.0401	Glycerol	1240.35	1790.58	1920.38	1372.48	1301.24	1779.83	1385.8	1905.98	1569.21	2017.6	1183.34	1614.49	1219.5	2173.33	1958.69	3297.26	4115.68	2653.52	4336.69	4959.81	3473.08	3793.12	2831.79	4569.53	3705.86	2836.68	3323.37	202.01	216.859	234.775	237.492	227.38	221.139	922.763	1115.31	1852.01
92.9284						5031.54	3557.64	4330.2	3905.36	7290.79	7531.01	9320.82	6631.4	4194.06	5461.77	3667.09	7394.66	5325.91	14684.6	10786.4	15522.4	39017.9	18379.9	17339.4	15425.2	13589.6	28677.4	28508.7	35786	40825.4	40993	43232.4	5.19615	0.000256941	6.74755	1.00388	6.27124	3.10708	1292.3	1237.91	5323.92
93.0339	HMDB0000228	C00146	C6H6O	93.0346	Phenol	1029.18	1068.11	1089.37	1214.19	1137.1	1148.4	1548.37	1247.25	1374.42	1062.62	1056.52	1108.25	987.913	1494.05	1437.37	1887.84	1816.16	1378.05	1881.13	2456.39	1834.85	2032.52	2338.28	2000.33	2032.39	1820.14	1860.06	509.226	477.519	478.92	480.45	500.107	468.974	985.261	996.017	948.63
93.0461	HMDB0033112	NA	C5H6N2	93.0458	Methylpyrazine	130.581	252.997	176.782	728.095	895.549	389.415	2232.8	980.19	943.867	600.418	820.967	498.41	276.792	432.324	429.103	9233.29	1080.18	889.115	878.068	2666.52	1315.38	3074.2	684.169	1628.77	344.874	942.433	828.802	39.91	45.042	36.7726	35.1533	31.155	42.1123	65.7088	369.564	491.446
94.9246						3155.22	2642.34	3171.91	2860.99	4348.8	5357.96	6250.88	4784.86	2989.06	3994.3	2411.67	5630.55	3571.52	10898.3	7865.94	11434.3	26979.9	13592.4	11999	9787.79	10282.9	20054.4	18052	25716	29516.4	29690.9	31748	7.59818	0.000988342	8.58531	5.52415	6.65353	4.08824	759.724	977.218	3810.85
94.9813	HMDB0031436	NA	H4O4Si	94.9806	Silicic acid	2158.19	4515.95	4893.82	5583.71	2069.29	4743.57	6809.46	5791.38	5866.62	5471.77	1894.32	5295.97	5124.28	7528.88	6427.61	9123.96	11706.2	6920.75	18013.6	23314.3	9870.82	15771.8	7480.16	11519	7927.36	8002.98	10783.1	2377.19	2021.14	1752.27	1640.67	1548.86	1374.54	7953.86	11320.9	4339.11
95.9529						3480.03	14663.5	8131.48	21477.9	11353.2	7995.43	9785.06	10476	4899.72	6317.76	2265.88	4323.97	3933.77	10772.3	8134.24	9850.44	11076.1	9048.33	20660.5	23086.8	28314.5	21866	9616.5	23697.7	19192	10003.9	13866.3	1926.59	2118.41	2141.08	1992.52	1752.94	1771.97	9837.82	13346.8	13790.4
96.9214						662.256	480.976	548.597	515.909	787.962	930.508	1053.74	876.676	540.146	685.176	427.244	915.527	602.255	1784.05	1259.8	1993.84	4480.28	2280.78	1996.55	2118.2	1882.6	3545.65	3373.75	4726.68	5301.49	4881.52	5395.95	26.4543	23.4464	24.12	8.66931	22.1949	19.2553	234.773	186.22	665.892
96.9603						83295.1	130357	130819	140592	110357	133369	187667	176508	165830	188514	86392.2	155140	120666	223302	191899	302959	409403	228611	474871	926883	338100	451690	324860	494077	281769	285402	297286	38791.9	51980.4	48976.5	37829.6	29317.9	27734	58329.7	90981	112202
96.9697	HMDB0002142	C00009	H3O4P	96.9696	Phosphoric acid	8975.14	8390.78	9511.45	10615.3	12464.8	13222.2	19785.7	14158	11495.3	21672.8	12373.4	19451.4	16304.2	38417.6	29264.5	38899.9	77127.6	39080.9	50249.5	76736	38202.4	69187.9	58353.6	68854.9	58518.6	45591.9	59438.8	8.85161e-05	0.000336155	0.00099253	9.08617	168.277	0.00092593	3787.82	3302.45	8105.56
97.0668	HMDB0003315|HMDB0030332|HMDB0031196|HMDB0031496|HMDB0031497|HMDB0031498|HMDB0031563|HMDB0031564|HMDB0033549|HMDB0033714|HMDB0035239|HMDB0040264|HMDB0040271	C00414|NA|NA|C08497|NA|C16310|NA|NA|NA|NA|NA|NA|NA	C6H10O|C6H10O|C6H10O|C6H10O|C6H10O|C6H10O|C6H10O|C6H10O|C6H10O|C6H10O|C6H10O|C6H10O|C6H10O	97.0659|97.0659|97.0659|97.0659|97.0659|97.0659|97.0659|97.0659|97.0659|97.0659|97.0659|97.0659|97.0659	Cyclohexanone|2-Methyl-4-pentenal|4-Methyl-2-pentenal|2-Hexenal|3-Hexenal|(Z)-3-Hexenal|4-Methyl-3-penten-2-one, 9CI|4-Methyl-4-penten-2-one|(E)-4-Hexenal|2-Methyl-2-pentenal|4-Hexen-3-one|(Z)-2-Hexenal|(Z)-4-Hexenal	691.151	750.049	1245.4	946.042	641.664	674.006	1064.76	863.165	1000.66	887.586	531.315	567.338	744.195	788.527	900.699	1430.69	1779.02	1236.81	1861.6	2661.67	1013.34	2017.45	1475.81	1981.39	1405.69	1312.02	938.99	143.484	193.868	205.123	220.953	180.555	189.646	508.712	772.78	847.675
97.9469						422.988	472.525	177.836	703.158	1119.14	290.72	254.716	420.9	197.186	284.029	218.313	286.244	111.738	554.686	248.855	329.059	362.471	314.541	798.197	706.777	1499.97	806.344	1120.57	778.288	505.257	401.842	713.528	142.856	137.603	183.361	191.92	143.247	123.488	1067.19	494.34	393.38
97.9589						774.838	1053.75	1028.01	1218.45	1060.65	967.754	1367.46	1367.01	1215.78	1444.71	735.56	1306.96	790.879	1566.42	1305.9	2224.39	3018.77	1794.62	3650.58	7358.2	2800.35	3485.56	4100.21	3898.29	2262.34	2341.22	2434.26	403.375	545.269	506.823	402.604	318.021	248.427	650.13	787.169	882.346
97.9777						945.911	962.181	1141.87	1119.2	1173.54	1439.89	1064.24	1262.17	981.908	1279.47	812.934	1376.78	1145.49	2284.75	1563	2100.57	3132.5	2418.49	2236.93	2059.83	2481.85	2837.19	2569.17	3553.05	3525.08	3542.25	3898.58	11.9731	27.2752	3.76614	20.5907	0.000256968	3.57767	440.874	488.332	1256.01
98.0246	HMDB0030276	NA	C4H5NO2	98.0248	(R)-Dihydromaleimide	593.808	640.392	765.248	775.866	880.383	904.482	1959.17	1595.39	1080.55	2117.33	1216.47	1825.81	1543.87	2818.59	2037.55	2128.05	3836.84	2070.54	3041.25	3785.35	1922.1	3530.11	2532.47	2894.66	2543.85	2433.62	2540.4	145.172	132.644	150.988	128.864	137.372	120.467	431.287	438.702	732.226
98.9563						2982.76	5700.69	5648.18	5778.47	4700.87	5706.3	7748.02	10397.7	7937.18	7861.46	3001.37	5564.07	5171.89	9594.17	7792.09	12969.8	17588.5	9233.28	19559.1	39575.7	13398.7	19420.6	13178.9	21069.8	11434.9	11621.2	11960.1	1615.38	2038.19	1949.01	1512.82	1093.51	1077.57	2318.21	3818.82	4799.77
98.9657						2378.22	2492.34	2273.7	2481.76	3090.38	2841.76	4518.46	3974.07	3142.62	3611.09	2373.7	3821.69	2710.19	6043.32	4581.03	7342.39	12924.5	6921.85	9586.82	16016.9	7511.87	11860.4	11893.9	13419.4	11130.7	10332.4	11244.4	193.78	242.3	262.809	180.462	167.034	178.147	942.158	1214.42	2195.79
99.0082	HMDB0032523|HMDB0059596	C19524|NA	C4H4O3|C2H3F3O	99.0088|99.0063	Succinic anhydride|ETF	1631.07	1560.68	1940.92	1952.62	2044.29	1643.49	3232.17	2065.48	2468.17	2582.8	1553.82	2313.08	1658.81	2782.63	2347.32	3936.65	4553.14	2784.89	4121.28	5249.28	3775.26	4845.47	4377.74	4847.7	3588.07	2680.19	3495.21	298.153	346.608	397.444	487.523	434.312	430.211	986.579	876.467	1425.99
99.0459	HMDB0000509|HMDB0001470|HMDB0001862|HMDB0002167|HMDB0029599|HMDB0029608|HMDB0031178|HMDB0031598|HMDB0031602|HMDB0031648|HMDB0032351|HMDB0032385|HMDB0032459|HMDB0033840|HMDB0033978|HMDB0035143	NA|C08279|NA|NA|C12518|NA|NA|NA|NA|C15499|NA|C14527||NA|C19238|NA	C5H8O2|C5H8O2|C5H8O2|C5H8O2|C5H8O2|C5H8O2|C5H8O2|C5H8O2|C5H8O2|C5H8O2|C5H8O2|C5H8O2|C5H8O2|C5H8O2|C5H8O2|C5H8O2	99.0452|99.0452|99.0452|99.0452|99.0452|99.0452|99.0452|99.0452|99.0452|99.0452|99.0452|99.0452|99.0452|99.0452|99.0452|99.0452	Senecioic acid|Tiglic acid|2-Ethylacrylic acid|3-Methylbutyrolactone|Glutaral|Angelic acid|Dihydro-2-methyl-3(2H)-furanone|2,3-Pentanedione|4-Pentenoic acid|2,4-Pentanedione|Isopropenyl acetate|Methyl methacrylate|2-Pentenoic acid|Dihydro-5-methyl-2(3H)-furanone|Ethyl acrylate|Dihydro-3-methyl-2(3H)-furanone	1010.55	2440.13	2010.49	2098.11	1244.65	1874.62	2404.02	2367.84	1889.74	2298.37	738.246	2136.02	1761.99	2511.71	2157.77	3350.31	3300.96	2593.66	4210.83	5369.5	3316.62	3806.59	2121.84	4622.89	3123.88	3091.44	2830.41	269.953	270.89	318.001	334.204	283.342	305.105	700.653	1448.28	1621.02
99.0828	HMDB0000753|HMDB0001318|HMDB0002939|HMDB0005842|HMDB0005846|HMDB0005994|HMDB0030003|HMDB0030952|HMDB0031220|HMDB0031502|HMDB0031503|HMDB0031578|HMDB0061882|HMDB0062792	NA|C02373|C19263|NA|NA|C02373|C08492|NA|NA|NA|NA|NA|NA|NA	C6H12O|C6H12O|C6H12O|C6H12O|C6H12O|C6H12O|C6H12O|C6H12O|C6H12O|C6H12O|C6H12O|C6H12O|C6H12O|C6H12O	99.0815|99.0815|99.0815|99.0815|99.0815|99.0815|99.0815|99.0815|99.0815|99.0815|99.0815|99.0815|99.0815|99.0815	3-Hexanone|4-Methylpentanal|Methyl isobutyl ketone|2-Oxohexane|Ethyl isopropyl ketone|Hexanal|(E)-3-Hexen-1-ol|2-Hexen-1-ol|2-Ethylbutanal|(E)-4-Hexen-1-ol|1-Hexen-3-ol|2-Methylpentanal|3-Methyl-1-penten-3-ol|(2R,3S)-2-methyl-3-propyloxirane	786.525	997.112	1627.48	1019.43	412.311	522.87	660.987	976.794	732.731	714.428	374.795	528.279	644.031	525.532	797.135	1435.07	1217.91	1018.51	1297.51	2041.77	631.467	1249.06	754.236	1455.51	1089.91	789.484	595.02	111.372	179.748	219.071	179.227	168.619	168.64	495.757	808.887	1194.76
99.9256						2335.19	2335.3	2061.83	1639.29	2420.67	2714.57	1586.26	2424.23	2177.08	2697.65	1858.34	3925.41	1802.28	4152.13	3329.09	4349.59	6925.41	4684.52	3807.26	6039.23	5570.18	6655.21	6097.58	7148.98	5729.6	5875.33	6470.31	500.773	186.021	0.000529812	345.358	246.741	495.636	3317.97	3020.69	2566.47
99.9572						9017.94	11129.7	12612.8	10696.5	11834.9	16417.7	11011.9	15553.9	10681.2	12469.7	6920.01	15856.2	10887.9	24110	18216.3	26250.9	37910.4	27433	26591.1	19845.1	24701.4	34501	23887	43874.3	44243.8	42577	43759	0.000896816	0.000283748	0.000480906	0.000810188	63.3599	70.4388	4354.99	5184.7	14440
100.933						4485.91	3693.09	4920	3472.88	5726.41	5015.5	2675.97	5095.04	3373.46	6544.12	4682.91	6042.77	4133.19	8814.08	6041.56	8228.23	14964.1	9157.62	13641.8	13739.4	10719.6	14397.9	13981	16801.5	12404.2	10451.2	13385.1	546.169	519.544	555.721	472.888	442.754	458.947	3342.5	2201.68	4940.86
101.025	HMDB0000005|HMDB0000060|HMDB0001172|HMDB0001259|HMDB0002217|HMDB0003381|HMDB0031646	C00109|C00164|C00349|C00232|C06002||NA	C4H6O3|C4H6O3|C4H6O3|C4H6O3|C4H6O3|C4H6O3|C4H6O3	101.0244|101.0244|101.0244|101.0244|101.0244|101.0244|101.0244	2-Ketobutyric acid|Acetoacetic acid|2-Methyl-3-oxopropanoic acid|Succinic acid semialdehyde|(S)-Methylmalonic acid semialdehyde|4-Hydroxycrotonic acid|Acetic anhydride	1325.8	2420	2406.07	1766.94	1125.82	2100.3	5996.57	2757.86	2591.71	3359.12	1055.6	2453.12	2509.75	4131.34	3404.64	3970.05	5838.77	3476.87	5443.08	6748.98	3706.47	5523.01	2968.58	5548.97	4410.38	4213.17	3851.58	300.72	393.732	446.145	467.906	471.649	432.386	1229.83	1956.59	2551.96
101.062	HMDB0000718|HMDB0000892|HMDB0002176|HMDB0030058|HMDB0031175|HMDB0031241|HMDB0031247|HMDB0031249|HMDB0031516|HMDB0032230|HMDB0032263|HMDB0033742|HMDB0033890|HMDB0034237|HMDB0039799|HMDB0040575|HMDB0041992|HMDB0059678	C08262|C00803|C18319|NA|NA|NA|NA||NA|NA|NA|NA|NA|NA|NA|NA|NA|NA	C5H10O2|C5H10O2|C5H10O2|C5H10O2|C5H10O2|C5H10O2|C5H10O2|C5H10O2|C5H10O2|C5H10O2|C5H10O2|C5H10O2|C5H10O2|C5H10O2|C5H10O2|C5H10O2|C5H10O2|C5H10O2	101.0608|101.0608|101.0608|101.0608|101.0608|101.0608|101.0608|101.0608|101.0608|101.0608|101.0608|101.0608|101.0608|101.0608|101.0608|101.0608|101.0608|101.0608	Isovaleric acid|Valeric acid|Ethylmethylacetic acid|Ethyl propionate|Tetrahydro-2-furanmethanol|Isopropyl acetate|2-Methylpropyl formate|Methyl isobutyrate|3-Hydroxy-2-pentanone|2,4-Dimethyl-1,3-dioxolane|Ethylene oxide/propylene oxide copolymer|(S)-2-Methylbutanoic acid|Methyl butyrate|Propyl acetate|Tetrahydro-2-methyl-3-furanol|Butyl formate|Pivalic acid|1-Hydroxy-2-pentanone	1172.86	1488.87	2135.11	3100.84	1189.86	1596.61	2917	2445.07	2135.88	2120	872.268	1909.5	1903.96	2915	2325.24	4406.77	3933.51	3134.54	5071.07	6328.68	3766.74	5494.19	2442.92	5002.35	2753.03	2209.62	3018.26	192.126	255.182	301.837	305.352	280.563	303.405	811.829	1280.82	1527.27
101.955						2324.34	3423.07	4090.3	3417.67	2815.2	4962.87	3521.35	5087.63	3470.92	4188.39	1645.83	5108.52	3635.61	7469.98	5964.98	8783.14	12531.3	8318.33	8879.83	6637.23	7789.86	10985.4	5752.9	14525.1	14024.6	13420.8	13481.1	0.000326537	0.000296654	0.000706298	1.45362e-05	13.714	1.75647	1007.39	1741.9	4731.6
102.056	HMDB0000092|HMDB0000112|HMDB0000452|HMDB0000650|HMDB0001906|HMDB0002166|HMDB0002299|HMDB0003911|HMDB0031329|HMDB0031654|HMDB0038394|HMDB0041945|HMDB0094692	C01026|C00334|C02356|C02261|C03665|C03284|C01205|C05145|NA|NA|NA|C11735|NA	C4H9NO2|C4H9NO2|C4H9NO2|C4H9NO2|C4H9NO2|C4H9NO2|C4H9NO2|C4H9NO2|C4H9NO2|C4H9NO2|C4H9NO2|C4H9NO2|C4H9NO2	102.0561|102.0561|102.0561|102.0561|102.0561|102.0561|102.0561|102.0561|102.0561|102.0561|102.0561|102.0561|102.0561	Dimethylglycine|Gamma-Aminobutyric acid|L-Alpha-aminobutyric acid|D-Alpha-aminobutyric acid|2-Aminoisobutyric acid|(S)-b-aminoisobutyric acid|(R)-b-aminoisobutyric acid|3-Aminoisobutanoic acid|Butyl nitrite|3-Aminobutanoic acid|O-Acetylethanolamine|N-Ethylglycine|N-Methylalanine	378.749	403.759	541.15	1298.55	1478.07	1924.95	9271.5	4542.28	5117.62	10176.7	7781.97	11288.3	9701.44	12273.7	9420.1	8052.41	14328.3	7492.86	6568.89	7120.56	4240.42	17030.5	12990.3	10527.1	6825.2	5647.73	7092.36	23.8019	25.0755	23.161	63.7325	25.3092	47.2117	96.7866	71.7368	205.273
103.004	HMDB0000691|HMDB0001352|HMDB0006938	C00383|C00168|C01146	C3H4O4|C3H4O4|C3H4O4	103.0037|103.0037|103.0037	Malonic acid|Hydroxypyruvic acid|Tartronate semialdehyde	1905.37	3154.76	4657.39	4219.31	1957.53	3402.39	4371.96	4256.58	6858.15	4557.75	1306.25	2961.39	2934.15	3972.88	3992.79	7837.87	5613.21	4345.38	7335.58	8302.19	5116.29	6586.54	3571.29	5394.92	4778.83	7207.97	5098.04	530.005	583.124	760.275	773.967	744.931	696.998	983.956	2043.57	3522.7
103.04	HMDB0000008|HMDB0000011|HMDB0000023|HMDB0000336|HMDB0000357|HMDB0000442|HMDB0000710|HMDB0000729|HMDB0031212|HMDB0059748	C05984|C01089|C06001|NA|C01089|C03197|C00989|NA|NA|NA	C4H8O3|C4H8O3|C4H8O3|C4H8O3|C4H8O3|C4H8O3|C4H8O3|C4H8O3|C4H8O3|C4H8O3	103.0401|103.0401|103.0401|103.0401|103.0401|103.0401|103.0401|103.0401|103.0401|103.0401	2-Hydroxybutyric acid|(R)-3-Hydroxybutyric acid|(S)-3-Hydroxyisobutyric acid|(R)-3-Hydroxyisobutyric acid|3-Hydroxybutyric acid|(S)-3-Hydroxybutyric acid|4-Hydroxybutyric acid|Alpha-Hydroxyisobutyric acid|Ethoxyacetic acid|2-Methyl-3-hydroxypropanoate	4124.17	5038.3	5332.47	3842.46	4051.54	4502.83	4725.6	5258.17	4059.83	5028.07	3189.17	4463.1	3856.18	6018.55	4978.84	5731.61	6425.54	5635.94	9487.45	8267.84	6742.18	7583.18	6713.01	8184.66	5965.67	5249.62	6201.21	774.558	949.745	1037.88	1006.8	966.565	893.827	3303.13	3412.89	4797.06
104.035	HMDB0000187|HMDB0003406|HMDB0062263	C00065|C00740|C00716	C3H7NO3|C3H7NO3|C3H7NO3	104.0353|104.0353|104.0353	L-Serine|D-Serine|Protein serine	1121.46	1415.11	1173.2	2207.11	2042.39	2342.62	8813.94	4502.7	4740.55	5741.71	4170.49	6804.03	5383.81	7964.77	5095.54	17622.5	7645.4	5130.73	3956.95	9249.97	3786.77	11639	6242.76	7635.09	5016.15	6079.88	5743.19	27.7146	61.674	73.7922	79.0876	65.7062	72.8115	545.084	836.374	1321.59
105.019	HMDB0000139|HMDB0006372|HMDB0031818	C00258|NA|NA	C3H6O4|C3H6O4|C3H6O4	105.0193|105.0193|105.0193	Glyceric acid|L-Glyceric acid|D-2,3-Dihydroxypropanoic acid	1679.61	2045.66	2182.02	2292.31	2385.75	3368.02	5604.86	3686.68	2616.03	3381.43	1784.79	2538.92	2183.26	4037.17	3169.74	5808.55	5804.06	3233.89	7232.91	8861.52	5667.52	6895.4	5315.3	6854.74	4840.28	5109.03	4963.77	198.394	277.831	261.671	300.564	307.522	271.992	862.08	1195.18	1970.44
108.012	HMDB0000965	C00519	C2H7NO2S	108.0125	Hypotaurine	3.33073	30.2555	55.7885	77.3382	91.3945	222.02	1281.71	891.765	1341.68	2020.59	1205.34	2126.47	1843.44	2179.72	1973.29	1981.23	3437.04	1410.73	2106.8	1476.43	901.225	3613.92	2304.08	2522.12	1605.13	1293.4	1679.04	6.64496	2.13044	0.000348759	5.19927	11.0122	10.276	0.000389359	4.92661	32.1272
108.902						245.824	115.559	237.77	128.992	529.17	227.427	409.056	450.003	280.202	131.944	105.585	472.095	268.658	753.335	751.344	894.917	3077.95	475.369	1451.56	240.961	692.35	1459.58	1074.99	1088.89	3331.35	1387.49	1467.11	1.30076	5.9285	4.06094	4.58736	5.82632	6.4505	43.6361	36.4262	271.952
108.997						168.85	679.131	464.291	352.944	236.741	255.769	475.955	4299.07	246.699	403.215	173.776	179.276	213.808	413.18	302.934	390.038	942.085	235.786	667.93	1318.17	571.192	711.925	298.813	1140.57	541.029	448.327	519.175	100.894	96.8414	117.581	95.0599	90.1838	77.9253	269.952	285.803	408.03
110.9						132.41	114.679	220.797	101.548	248.439	178.645	326.955	356.663	235.444	113.549	67.8765	295.622	202.04	455.814	503.483	850.013	2305.85	468.756	1154.31	227.629	391.816	1338.89	457.122	848.909	2574.84	1148.67	638.687	3.49104	0.882819	2.64084	0.556206	5.94329	1.72558	23.634	22.1852	217.114
110.976						2079.78	1824.56	2436.78	2036.31	1774.38	3184.63	3671.75	3497.54	3120.5	3469.48	1637.05	3182.13	2712.08	4738.43	3855.81	6238.39	6955.9	4969.51	8681.47	12284.2	7036.05	20998.3	6258.99	10685.5	4836.28	5957.79	5854.32	686.915	684.412	705.437	630.254	617.358	601.603	1426.5	2082.11	1991.39
111.008	HMDB0000444|HMDB0000617|HMDB0032994|HMDB0039437	NA|C01546|NA|NA	C5H4O3|C5H4O3|C5H4O3|C5H4O3	111.0088|111.0088|111.0088|111.0088	3-Furoic acid|2-Furoic acid|3-Hydroxy-2H-pyran-2-one|2,3-Dihydroxy-2,4-cyclopentadien-1-one	1207.53	1373.51	1360.32	1105.89	1442.54	1659.23	3639.6	2126.24	2054.77	2945.9	3978.97	2436.5	2100.88	3365.59	2938.2	2652.07	3809.42	2630.1	5681.88	4760.17	3223.17	4464.25	5123.24	3534.11	2895.93	2920.58	3171.49	58.926	210.4	272.321	332.691	269.321	279.257	733.383	1068.43	1119.52
111.021	HMDB0000300|HMDB0060760	C00106|NA	C4H4N2O2|C4H4N2O2	111.02|111.02	Uracil|4-Carboxypyrazole	290.099	171.092	347.638	508.985	345.766	858.992	3413.84	1557.28	1790.27	3942.36	1195.2	3089.97	3378.02	4644.25	3369.72	3575.58	5124.08	2541.64	3414.09	3955.55	1903.61	5768.36	2129.93	4110.16	2905.52	2617.7	2960.25	48.2769	59.6195	57.1357	76.1531	60.4603	62.4448	79.0191	86.1438	255.455
111.045	HMDB0001164|HMDB0029581|HMDB0031344|HMDB0031543|HMDB0031759|HMDB0032233|HMDB0033569|HMDB0034247|HMDB0039778|HMDB0040260	C04221|NA|C06105|NA|NA|NA|NA|NA|NA|NA	C6H8O2|C6H8O2|C6H8O2|C6H8O2|C6H8O2|C6H8O2|C6H8O2|C6H8O2|C6H8O2|C6H8O2	111.0452|111.0452|111.0452|111.0452|111.0452|111.0452|111.0452|111.0452|111.0452|111.0452	trans-1,2-Dihydrobenzene-1,2-diol|(2E,4E)-2,4-Hexadienoic acid|1,2-Cyclohexanedione|3-Methyl-1,2-cyclopentanedione|(E)-4-Oxo-2-hexen-1-al|2,5-Dimethyl-3(2H)-furanone|Syoyualdehyde|2-(Methoxymethyl)furan|xi-3,5-Dimethyl-2(5H)-furanone|5,5-Dimethyl-2(5H)-furanone	1638.69	721.101	848.156	1317.09	792.271	518.907	820.199	585.401	623.717	636.816	587.908	687.319	471.74	950.548	645.82	1228.18	1187.59	794.21	1293.41	2193.79	1475.52	1588.37	1419.93	1290.61	841.264	575.094	902.764	241.823	290.572	354.529	342.198	317.658	272.236	751.397	1471.15	857.217
111.946						1056	456.693	431.801	656.078	1085.26	760.919	856.231	1124.95	528.131	674.891	1169.36	682.315	309.669	1860.86	341.011	1139.77	1878.66	970.55	1283.78	2133.03	2850.1	1609.04	2850.27	1219.16	762.559	837.625	1278.06	355.755	278.533	338.118	203.173	228.506	187.668	1014.99	408.443	847.06
112.041	HMDB0001301|HMDB0006875	C04322|C03564	C5H7NO2|C5H7NO2	112.0404|112.0404	1-Pyrroline-5-carboxylic acid|1-Pyrroline-2-carboxylic acid	250.782	299.055	337.738	386.096	244.409	384.612	784.4	411.851	452.49	1451.41	511.154	1265.51	1863.83	2476.66	2397.04	1079.87	1323.79	961.005	2297.29	1870.63	1049.88	1284.83	1149.87	1594.43	2400.28	2270.4	1975.52	79.7046	80.2605	70.4867	84.7032	83.2452	81.6441	129.246	266.883	269.963
112.052	HMDB0000562	C00791	C4H7N3O	112.0516	Creatinine	57.806	33.4411	131.27	113.863	64.4004	59.3038	78.3304	63.5312	95.9046	133.645	78.5337	69.8735	134.118	112.042	117.199	127.591	230.027	135.815	85.8159	191.007	138.343	255.938	115.703	124.204	155.902	236.83	110.754	9.39461	5.91886	14.0462	4.91662	20.2024	7.54899	17.3413	43.6885	76.0488
112.937	HMDB0060293	NA	H2O3S2	112.9373	Hydroxidodioxidosulfidosulfate	1028.78	7234.85	1764.7	6423.75	10763.2	5930.76	22232.7	6683.67	10038	14284.7	2773.63	1250.14	1295.92	14437.2	4829.84	3985.87	23565.9	2301.82	7788.1	43094.9	14045.4	3628.47	2758.46	18124.7	18163.6	2631.59	5018.8	1635.76	2171.83	2176.27	1663.96	1363.16	1267.78	3412.46	3067.28	1602.71
112.955						6993.15	15439.5	8226.15	22243.4	23774.8	7826.09	9085.54	10065.8	4171.55	5965.35	3856.92	4674.24	3230.31	10475.9	7516.84	8278.65	8754.62	8908.86	18851.3	19866.3	30333.4	22070.5	19029.9	24143.1	18608.8	10054.7	14795.6	3004.14	3439.53	3626.6	3280.11	2955.81	2903.37	20852.6	14207.1	13793.9
112.986	HMDB0014118	NA	C2HF3O2	112.9856	Trifluoroacetic acid	328381	668790	679855	656991	348870	682917	695761	713579	679590	719215	315793	682592	653150	722727	708409	775410	798479	739641	840235	892195	808749	780533	391590	821459	761130	764936	757011	333179	317815	302657	293800	288486	286680	748453	717032	668296
113	HMDB0062802	NA	C3H2N2O3	112.9993	Parabanic Acid	5063.26	22510.1	23216.7	22901.7	5284.94	22128.3	20492	20793.7	22042.7	21208.7	4827.88	18846.4	21283.9	17194.2	20123.4	18029.9	16846.6	17781.6	18765.5	17168.4	18433.5	15324.3	4630.3	16704.4	15419.6	16226.9	16226.8	5479.96	5123.1	4890.21	4757.97	4416.38	4533.22	7012.68	31758.6	23126.5
113.025	HMDB0031859|HMDB0060461	NA|NA	C5H6O3|C5H6O3	113.0244|113.0244	Norfuraneol|cis-Acetylacrylate	2675.27	3107.21	4518.19	3031.67	2191.12	3290.63	5148.52	3749.6	3609.41	2649.6	1471.24	3382.41	2181.26	3808.92	2619.94	4605.15	6717.84	5101.82	4378.5	7073.91	3846.7	8034.18	5094.23	7853.24	6041.53	5450.06	6127.78	347.119	469.762	506.59	506.126	526.216	487.47	1243.46	2294.57	3558.99
113.036	HMDB0000076|HMDB0003646|HMDB0060245	C00429|C02565|C02512	C4H6N2O2|C4H6N2O2|C4H6N2O2	113.0357|113.0357|113.0357	Dihydrouracil|N-Methylhydantoin|L-3-Cyanoalanine	1195.81	1116.53	950.567	1056.03	1391.1	1334.76	3713.52	1753.84	1490.94	2952.06	2232.18	2768.84	3220.33	4229.13	3478.03	2284.3	3837.36	2384.95	2923.4	3159.45	2289.84	3763.01	3730.62	3216.87	2726.13	2733.53	2975.82	407.436	399.585	381.124	376.511	379.408	363.715	1405.72	1328.3	944.605
113.042	HMDB0036491|HMDB0040234	C08370|NA	C6H10S|C6H10S	113.043|113.043	Di-2-propenyl sulfide|Di-1-propenyl sulfide	547.983	629.037	569.633	659.941	623.773	587.832	641.201	594.506	502.734	714.525	545.21	623.603	607.062	794.057	726.853	634.162	596.743	588.002	604.113	724.671	696.378	763.429	496.284	725.829	712.028	681.119	683.924	301.278	292.07	263.061	276.701	273.798	272.059	903.841	941.429	607.353
113.06	HMDB0000453|HMDB0003843|HMDB0010719|HMDB0029487|HMDB0031158|HMDB0031491|HMDB0031492|HMDB0031501|HMDB0031559|HMDB0031560|HMDB0031561|HMDB0031562|HMDB0032490|HMDB0033568|HMDB0039581|HMDB0040328|HMDB0060476|HMDB0061929	NA|NA|NA|NA|NA|NA|NA|NA|NA|NA|NA|NA|NA|NA|NA|NA|NA|	C6H10O2|C6H10O2|C6H10O2|C6H10O2|C6H10O2|C6H10O2|C6H10O2|C6H10O2|C6H10O2|C6H10O2|C6H10O2|C6H10O2|C6H10O2|C6H10O2|C6H10O2|C6H10O2|C6H10O2|C6H10O2	113.0608|113.0608|113.0608|113.0608|113.0608|113.0608|113.0608|113.0608|113.0608|113.0608|113.0608|113.0608|113.0608|113.0608|113.0608|113.0608|113.0608|113.0608	Delta-Hexanolactone|Gamma-Caprolactone|trans-Hex-2-enoic acid|Allyl propionate|2-Methyl-4-pentenoic acid|2,3-Hexanedione|3,4-Hexanedione|3-Hexenoic acid|4-Methyl-2,3-pentanedione|2-Methyl-2-pentenoic acid|4-Methyl-2-pentenoic acid|2-Methyl-3-pentenoic acid|Prenyl formate|5-Oxohexanal|Ethyl crotonate|Methyl 4-pentenoate|epsilon-Caprolactone|Dihydro-4,4-dimethyl-2(3H)-furanone	5554.09	4928.98	5430.45	5758.47	6066.88	5544.97	5486.5	6376.5	5281.57	6397.73	4637.14	6438.26	4653.16	6982.79	6634.85	7357.97	7668.16	7008.89	10089.6	11283.3	9628.56	9438.96	9092.04	11264.5	6988.01	7236.86	7749.85	1909.23	2063.75	1998.1	1892.36	1833.63	1881.49	5512.95	6608.83	5111.73
113.081						595.156	564.189	572.215	604.939	659.088	522.887	547.032	601.234	525.476	601.663	536.425	536.099	533.778	509.657	535.426	538.783	553.822	523.926	572.997	789.883	530.448	581.359	590.891	615.966	549.425	474.079	567.676	414.983	402.584	375.286	339.186	335.268	327.567	896.765	959.689	620.582
113.129	HMDB0001485|HMDB0031418|HMDB0031583|HMDB0037617|HMDB0061915	C01387|NA|NA|NA|	C8H18|C8H18|C8H18|C8H18|C8H18	113.1336|113.1336|113.1336|113.1336|113.1336	Octane|3,3-Dimethylhexane|3-Methylheptane|xi-2,3-Dimethylhexane|2-Methylheptane	729.989	639.209	612.264	605.27	744.663	617.529	626.174	599.551	600.998	686.191	673.271	546.71	568.595	631.306	655.171	654.965	647.122	536.218	660.681	811.097	664.299	611.817	718.021	878.528	690.599	655.745	603.276	402.908	404.55	370.501	350.779	340.864	338.257	1026.25	774.919	571.206
113.158						664.775	628.298	627.545	603.633	714.533	652.677	713.613	699.583	659.013	698.082	606.881	623.822	610.03	705.18	761.177	720.059	711.406	809.175	859.897	830.235	787.631	765.415	767.041	886.017	714.597	728.83	701.944	319.747	305.676	289.046	278.194	282.743	278.727	726.136	739.639	680.823
113.168						605.057	650.568	660.174	638.115	663.267	765.413	735.371	680.175	639.448	738.827	638.07	697.724	671.334	686.005	689.135	750.257	868.756	742.435	873.808	906.511	828.896	795.098	700.845	886.915	749.33	777.871	755.657	304.912	325.099	281.874	271.368	264.152	255.04	777.378	774.449	651.998
113.178						717.665	727.582	647.773	669.635	739.121	659.292	619.907	722.566	630.241	679.449	623.12	698.719	618.685	739.333	624.084	778.267	744.852	738.688	764.202	766.061	821.448	700.173	810.525	837.376	730.066	778.842	733.556	327.322	302.984	287.173	302.814	278.18	282.804	790.953	747.429	632.692
113.185						690.15	674.716	580.917	698.712	707.649	664.19	654.198	715.938	709.308	725.311	617.042	634.821	628.856	787.004	679.475	783.811	904.786	768.382	909.63	970.316	915.86	816.79	715.491	833.033	812.139	776.204	734.247	319.04	304.16	290.795	285.559	281.392	274.007	764.139	732.824	616.974
113.197						685.93	612.279	548.021	610.186	738.934	652.168	661.451	659.11	624.206	645.215	655.021	687.288	603.379	698.239	701.08	683.121	767.334	717.952	831.596	1001.63	774.88	769.305	818.758	701.939	712.41	759.306	690.988	316.958	301.839	298.771	292.812	272.436	263.58	780.466	667.467	585.434
113.2						684.608	676.911	649.146	658.042	762.012	661.57	701.893	707.13	620.677	721.35	655.121	715.981	586.802	752.335	751.433	784.949	752.358	696.661	851.224	1040.35	825.824	855.992	800.667	897.812	845.899	741.19	757.603	314.339	306.891	300.352	272.809	277.009	259.132	782.918	692.076	615.075
113.209						658.368	618.448	687.304	693.617	744.55	658.447	644.335	729.083	704.555	726.59	580.996	728.637	570.893	742.625	722.609	815.03	699.051	709.684	759.626	953.761	859.323	825.016	678.871	816.482	728.504	786.335	785.794	342.072	328.346	318.195	292.014	290.393	291.946	729.96	742.287	607.751
113.223						734.03	610.622	609.909	611.002	777.832	612.789	652.806	685.395	628.613	678.145	651.96	607.623	655.392	693.479	694.932	791.601	721.349	701.946	743.204	892.387	814.465	850.998	888.683	877.779	696.929	818.957	645.75	331.942	308.499	295.448	276.118	262.303	285.794	784.203	696.285	643.165
113.227						712.448	705.01	615.078	658.615	737.106	651.524	758.928	716.422	663.075	742.39	655.331	704.419	638.685	709.876	728.226	766.392	821.146	769.155	883.578	1044.49	862.598	844.018	810.003	1009.17	814.194	779.159	784.161	331.634	307.417	288.947	269.01	274.346	286.756	786.852	664.168	635.518
113.234						713.576	699.734	641.864	697.327	766.825	717.907	743.378	812.035	654.663	740.298	717.079	679.336	594.757	766.338	714.867	824.921	856.057	680.453	795.329	968.923	899.95	858.506	847.11	911.405	786.742	809	807.297	335.421	322.838	312.323	299.71	297.757	297.86	838.639	798.982	668.854
113.249						712.09	721.231	671.123	698.118	767.422	687.393	766.587	681.758	686.532	792.658	660.922	674.513	655.132	769.424	725.329	745.472	832.652	768.357	922.302	895.351	924.756	834.346	822.618	835.954	868.267	750.626	800.674	349.172	313.039	310.094	280.757	265.261	272.964	760.565	736.909	652.826
113.264						734.905	640.396	615.603	653.373	820.423	596.609	657.506	723.882	636.305	705.144	642.706	629.966	598.554	713.13	657.089	733.422	726.923	707.684	776.526	855.369	811.973	761.831	959.024	883.845	740.573	604.343	851.059	321.104	305.978	283.184	293.173	287.861	288.688	746.464	609.122	617.486
113.273						691.167	691.989	625.622	662.192	771.228	665.695	731.368	694.178	616.536	681.49	663.087	718.158	659.093	735.104	623.38	796.006	815.781	730.269	826.347	1006.27	776.677	750.209	862.194	836.178	702.046	767.831	777.946	316.593	304.835	275.603	269.314	288.877	270.081	739.48	715.611	631.713
113.287						775.15	723.676	636.371	646.34	748.654	666.322	683.267	618.63	668.878	715.392	684.691	667.768	600.983	742.141	686.244	769.922	795.452	792.942	914.01	949.541	841.994	801.843	825.088	922.862	853.465	772.442	844.31	343.936	302.676	296.521	275.151	292.962	284.817	807.448	767.255	627.362
113.294						694.94	648.934	686.075	665.218	770.425	704.682	641.897	729.406	705.559	721.639	733.311	715.806	598.521	753.612	722.52	762.337	779.147	661.455	908.564	878.564	786.79	830.01	819.102	883.209	902.356	790.803	792.92	324.738	325.684	317.203	306.901	287.809	289.684	841.07	770.85	643.499
113.301						653.879	620.495	663.316	634.505	673.603	664.011	691.855	708.062	608.531	716.317	651.004	630.016	643.657	677.501	668.586	684.93	724.363	757.736	786.982	892.988	773.953	808.353	846.575	869.991	758.743	781.51	785.763	328.599	306.63	284.586	271.429	275.086	266.929	766.499	696.368	639.287
113.309						674.481	708.109	678.519	645.633	685.71	698.8	689.65	712.642	619.213	691.007	674.464	685.78	602.597	758.238	700.542	744.685	765.636	663.505	851.42	934.528	791.398	768.846	780.973	879.277	839.613	719.936	789.53	323.089	321.016	302.863	278.96	268.979	268.978	720.487	692.592	677.958
113.319						696.789	670.017	636.546	655.54	799.566	673.888	696.554	644.723	659.922	758.904	740.113	709.88	608.856	792.645	667.101	746.698	851.836	711.145	935.811	890.038	806.93	856.826	805.193	925.259	773.055	803.184	749.378	343.263	324.47	295.059	306.443	291.445	278.357	719.8	717.882	671.073
113.341						686.436	629.908	670.619	666.37	779.791	581.211	704.794	639.534	656.075	702.897	661.762	659.603	567.91	753.216	682.745	701.357	803.254	604.243	783.471	932.479	803.076	730.197	827.618	772.822	719.397	716.583	711.707	321.846	295.703	277.333	268.593	271.644	258.171	772.733	672.575	606.108
113.373						658.626	574.288	663.146	639.307	648.865	650.018	635.805	729.952	633.327	627.314	608.091	651.701	608.742	752.875	673.382	716.441	777.154	677.939	820.641	806.357	748.655	618.703	796.451	784.616	630.273	680.055	744.795	316.354	310.067	265.539	269.169	239.22	240.591	685.848	664.615	668.259
114.021						469.776	704.395	547.959	743.437	439.156	574.926	2277.01	1097.74	1172.69	1832.49	1059.04	1149.52	1944.07	1384.44	2078.19	1504.02	2595.06	1342.23	2319.38	2469.17	1088.51	2827.86	1651.53	2435.03	2067.54	2079.38	1425.89	147.145	279.871	359.608	323.677	328.354	321.729	337.526	294.251	519.847
114.056	HMDB0000162|HMDB0003411|HMDB0012880|HMDB0030409|HMDB0034208	C00148|C00763|C18170|NA|NA	C5H9NO2|C5H9NO2|C5H9NO2|C5H9NO2|C5H9NO2	114.0561|114.0561|114.0561|114.0561|114.0561	L-Proline|D-Proline|Acetamidopropanal|4-Amino-2-methylenebutanoic acid|Pterolactam	451.672	426.716	394.729	500.646	585.883	641.449	2656.07	1100.99	1321.41	4712.99	2426.81	3971.19	6154.18	8865.17	7963.61	4778.75	4633.52	3270.94	5269.43	4821	3673.58	5604.31	4167.85	4138.95	3686.47	3116.93	3510.97	62.599	70.2128	86.7095	80.6566	73.4179	68.7288	235.292	195.86	417.376
114.926						413.872	1138.05	212.326	827.521	1984.07	592.998	1042.83	942.646	337.667	474.419	548.338	368.373	273.939	1294.78	388.555	446.758	1483.05	537.949	869.722	2970.64	1575.9	923.243	1161.93	1791.99	1430.94	527.004	991.072	80.3038	78.8181	79.9721	58.3633	67.4225	61.9695	725.027	472.772	292.709
114.937						30575.4	66141.4	28074.3	62143.5	98465.4	50681.3	96959.1	86935	100375	72516.7	120626	70282.2	58752.7	132171	86356.2	83690.9	105247	62595.6	87987.9	162574	124438	82508.7	98591.9	159403	127590	58156	97733	11582.7	9194.2	9024.62	9066.34	8510.83	8561.27	21166.4	18118.6	19036.3
114.95						593.201	1510.57	612.506	1769.92	2405.34	985.115	1523.95	1536.02	1422.82	1087.07	1672.24	945.384	836.47	1965.59	1330.18	1246.03	1479.18	980.607	1693.4	2969.93	2816.78	1893.05	2152.45	3238.82	2209.66	1014.55	1863.26	231.407	226.251	264.57	219.197	216.345	219.358	1285.98	784.575	886.071
114.989						2723.16	2907.43	2731.24	2624.66	2965.64	2977.7	2819.4	3002.31	2789.63	2981.58	2770.12	3003.94	2367.34	3267.55	2739.83	2780.39	3114.2	3010.72	3319.47	3277.85	3498.72	3190.91	3266.31	3691.6	3573.28	3309.51	3452.52	1382.22	1300.05	1271.05	1211.39	1176.22	1239.14	2826	2902.72	2565.86
115.004	HMDB0000134|HMDB0000176	C00122|C01384	C4H4O4|C4H4O4	115.0037|115.0037	Fumaric acid|Maleic acid	22526.6	18390.7	21674.1	21571.3	24149	19085.6	28927.6	23536.4	26773.8	40305.6	25005.5	33611.9	40629.6	55978.3	47815	41667.3	56921.5	32869.5	48473.5	55114.2	37005.9	46590.3	49046.8	54109.8	38908.6	39458.8	36190.5	3069.02	3335.6	4005.03	4118.34	3610.12	3762.97	14974.7	13044.5	17570.2
115.04	HMDB0000019|HMDB0000310|HMDB0000720|HMDB0001865|HMDB0003771|HMDB0012233|HMDB0031643|HMDB0034466	C00141|NA|NA|C06255|NA|C03273|NA|NA	C5H8O3|C5H8O3|C5H8O3|C5H8O3|C5H8O3|C5H8O3|C5H8O3|C5H8O3	115.0401|115.0401|115.0401|115.0401|115.0401|115.0401|115.0401|115.0401	Alpha-ketoisovaleric acid|Methylacetoacetic acid|Levulinic acid|2-Oxovaleric acid|2-Methylacetoacetic acid|Glutarate semialdehyde|Ethyl pyruvate|Acetoxyacetone	6129.67	5839.54	4724.1	4813.58	7145.66	6053.78	6615.66	6950.66	4784.92	6743.37	5365.47	5531.44	4651.98	7353.3	5582.75	7386.47	7986.28	7205.47	12768.4	11946.4	9879.95	10841.1	11333.4	10862.3	8387.55	7442	7500.65	862.761	1079.99	1248.86	1192.49	1165.95	1128.02	5035.11	3797.64	5093.15
115.078	HMDB0000535|HMDB0000689|HMDB0029762|HMDB0030027|HMDB0030056|HMDB0030059|HMDB0031207|HMDB0031221|HMDB0031246|HMDB0031248|HMDB0031325|HMDB0031511|HMDB0031580|HMDB0033774|HMDB0033889|HMDB0034163|HMDB0037266|HMDB0040279|HMDB0040327	C01585|NA|NA|NA|NA||NA|NA|NA|NA|C12304|NA|NA|NA|NA|C12293|NA|NA|	C6H12O2|C6H12O2|C6H12O2|C6H12O2|C6H12O2|C6H12O2|C6H12O2|C6H12O2|C6H12O2|C6H12O2|C6H12O2|C6H12O2|C6H12O2|C6H12O2|C6H12O2|C6H12O2|C6H12O2|C6H12O2|C6H12O2	115.0765|115.0765|115.0765|115.0765|115.0765|115.0765|115.0765|115.0765|115.0765|115.0765|115.0765|115.0765|115.0765|115.0765|115.0765|115.0765|115.0765|115.0765|115.0765	Caproic acid|Isocaproic acid|Methyl (S)-2-Methylbutanoate|Methyl 3-methylbutanoate|Isopropyl propionate|Propyl propionate|Methyl pentanoate|2-Ethylbutanoic acid|2-Methylpropyl acetate|Ethyl 2-methylpropanoate|n-Butyl acetate|Diacetone alcohol|(±)-2-Methylpentanoic acid|3-Methylpentanoic acid|Ethyl butyrate|3-Methylbutyl formate|2,2,4-Trimethyl-1,3-dioxolane|2,4,5-Trimethyl-1,3-dioxolane|Pentyl fo…	780.039	1184.9	1691.86	1262.63	685.114	935.225	1102.3	1313.07	1125.46	1259.8	561.72	628.465	930.619	838.665	1321.45	1845.56	1811.94	1259.29	2232.62	2623.33	885.925	2021.26	1042.61	1970.71	1299.85	1341.74	658.653	109.028	159.129	177.449	195.823	173.109	177.261	583.454	891.222	1187.74
115.922						283.529	465.587	588.596	565.387	365.131	668.599	742.624	819.414	485.511	1621.14	594.085	551.471	1028.08	696.12	961.513	1131.95	2236.6	1282.21	2066.69	2341.63	774.62	2566.62	1341.28	2179.73	1877.01	1422.44	1048.21	165.757	128.146	163.788	118.3	100.55	104.825	263.599	302.318	750.169
115.932						434.063	468.008	580.125	433.146	1160.31	653.863	910.539	802.985	836.463	589.914	1081.19	934.741	531.349	1481.52	985.188	1264.68	2406.18	774.734	1544.62	1077.48	1551.21	1482.31	1226.24	1657.98	2420.22	1009.49	1118.34	130.542	111.474	96.4157	110.662	83.4414	91.8936	277.919	155.187	447.376
116.035	HMDB0000532|HMDB0006454|HMDB0012249	NA|C03508|C00441	C4H7NO3|C4H7NO3|C4H7NO3	116.0353|116.0353|116.0353	Acetylglycine|L-2-Amino-3-oxobutanoic acid|L-Aspartate-semialdehyde	1380.92	594.458	1220.02	1027.92	1138.47	800.963	1179.41	1168.74	1112	1372.52	1130.43	1296.95	1062.6	1745.84	1267.74	3096.06	2288.38	1341.87	2180.06	3460.5	2142.31	2431.7	2570.88	2535.38	1560.16	1604.26	1651.07	145.098	130.152	141.952	176.828	143.046	155.912	587.095	669.64	640.621
116.071	HMDB0000043|HMDB0000883|HMDB0001382|HMDB0002141|HMDB0003355|HMDB0013716|HMDB0015550	C00719|C00183|C07457|NA|C00431|C01799|C07457	C5H11NO2|C5H11NO2|C5H11NO2|C5H11NO2|C5H11NO2|C5H11NO2|C5H11NO2	116.0717|116.0717|116.0717|116.0717|116.0717|116.0717|116.0717	Betaine|L-Valine|Vaporole|N-Methyl-a-aminoisobutyric acid|5-Aminopentanoic acid|Norvaline|Amyl Nitrite	784.913	511.759	649.414	468.924	866.652	706.703	5720.97	712.182	680.593	649.972	622.953	802.865	498.961	788.496	614.334	1208.01	1517.34	1282.94	833.291	1244.87	681.136	2126.34	1883.58	1709.54	1016.79	1224.17	1390.14	29.4265	35.2592	27.6308	44.1714	35.7606	35.3236	307.143	241.383	543.17
116.934						13253.5	28842.8	12120.8	26652.4	43538.3	22140.2	40987.1	37399.7	43554.8	31150.2	52649.5	31490.9	25099.6	59088.4	36945.3	35853	46267.6	26813.1	37503.2	69708.8	55353.3	35053.3	44895.4	68155.5	54428.4	25982.2	42957.6	5469.44	4341.09	4319.33	4391.28	4102.84	4156.38	10103.5	8551.08	8623.03
117.02	HMDB0000202|HMDB0000254|HMDB0000349|HMDB0000940|HMDB0031204|HMDB0039324	C02170|C00042|NA|NA|NA|NA	C4H6O4|C4H6O4|C4H6O4|C4H6O4|C4H6O4|C4H6O4	117.0193|117.0193|117.0193|117.0193|117.0193|117.0193	Methylmalonic acid|Succinic acid|Erythrono-1,4-lactone|Threonolactone|4-Hydroxy-2-oxobutanoic acid|xi-3-Hydroxy-2-oxobutanoic acid	10749.5	8291.39	10555	18928.6	18810.4	14955.6	34910.7	17581.4	24071.7	28761.1	13952.6	22222.3	22174.4	34513.1	28922.2	39822.3	48517.9	26935.1	43386.8	49000.6	30959.9	52796.3	47228.9	44964.9	31750.9	26267.3	31055	678.536	885.569	1083.87	1159.79	1051.64	1059.08	5797.84	4856.74	7631.6
117.037	HMDB0030968|HMDB0031191|HMDB0031316|HMDB0032376|HMDB0032929|HMDB0033856|HMDB0034896|HMDB0035171|HMDB0035244|HMDB0036138|HMDB0037193|HMDB0037474|HMDB0038998|HMDB0039826|HMDB0040549|HMDB0041491|HMDB0041558	NA|NA|NA|NA|C14512|NA|NA|NA|NA|NA|NA|NA|NA|NA|NA|NA|NA	C8H6O|C5H10OS|C5H10OS|C5H10OS|C8H6O|C5H10OS|C5H10OS|C5H10OS|C5H10OS|C5H10OS|C5H10OS|C5H10OS|C8H6O|C5H10OS|C8H6O|C5H10OS|C5H10OS	117.0346|117.038|117.038|117.038|117.0346|117.038|117.038|117.038|117.038|117.038|117.038|117.038|117.0346|117.038|117.0346|117.038|117.038	2,4,6-Octatriyn-1-ol|S-Methyl butanethioate|4-(Methylthio)-2-butanone|4-Mercapto-2-pentanone|Benzofuran|S-Propyl thioacetate|3-Mercapto-2-pentanone|2-Mercapto-3-pentanone|Tetrahydro-2-methylthiophen-3-ol|Tetrahydro-2-methyl-3-furanthiol|1-(Methylthio)-2-butanone|4-(Methylthio)butanal|3,5,7-Octatriyn-1-ol|xi-2-Methyl-1,3-oxathiane|xi-2,3-Octadiene-5,7-diyn-1-ol|3-(Methylthio)butanal|3-(Methylthio)…	1435.29	1387.64	1780.42	1189.35	1387.99	1221.13	1453.45	1381.29	1079.38	1874.14	1237.78	1323.09	1174.79	2194.17	1524.93	1681	2241.48	1638.82	3120.79	2519.57	1854.35	2445.15	2539.17	2723.39	2101.27	1969.2	1847.59	55.0077	33.2007	41.2304	55.7898	39.4654	51.553	1044.94	725.517	1381.18
117.056	HMDB0000351|HMDB0000354|HMDB0000396|HMDB0000407|HMDB0000410|HMDB0000531|HMDB0000642|HMDB0000754|HMDB0001863|HMDB0001987|HMDB0002011|HMDB0040735|HMDB0041603|HMDB0059844|HMDB0061927|HMDB0062584	NA|NA|NA||NA|NA||NA|NA|NA|NA|NA|NA|NA|C02804|NA	C5H10O3|C5H10O3|C5H10O3|C5H10O3|C5H10O3|C5H10O3|C5H10O3|C5H10O3|C5H10O3|C5H10O3|C5H10O3|C5H10O3|C5H10O3|C5H10O3|C5H10O3|C5H10O3	117.0557|117.0557|117.0557|117.0557|117.0557|117.0557|117.0557|117.0557|117.0557|117.0557|117.0557|117.0557|117.0557|117.0557|117.0557|117.0557	3-Hydroxy-2-methyl-[R-(R,S)]-butanoic acid|2-Methyl-3-hydroxybutyric acid|2-Ethylhydracrylic acid|2-Hydroxy-3-methylbutyric acid|3-Hydroxy-2-methyl-[S-(R,R)]-butanoic acid|3-Hydroxyvaleric acid|Erythronilic acid|3-Hydroxyisovaleric acid|2-Hydroxyvaleric acid|2-Hydroxy-2-methylbutyric acid|4-Hydroxyisovaleric acid|Ethyl lactate|Methyl 3-hydroxybutyrate|Diethyl carbonate|5-Hydroxypentanoic acid|(S)…	8941.86	9402.49	7805.38	6381.71	8484.51	7758.35	8106.02	9249.85	6343.76	8149.33	6616.55	7464.09	6687.22	9790.39	8092.71	8289.18	9406.26	8832.55	14803.3	12563.4	10791.9	11127.7	12083.8	12255.6	9887.93	9450.43	10132.8	1316.67	1697.25	1784.55	1726.86	1647.46	1661.57	7210.29	5814.84	7666.48
118.051	HMDB0000167|HMDB0000719|HMDB0004041|HMDB0061148|HMDB0061877	C00188|C00263|C05519|NA|NA	C4H9NO3|C4H9NO3|C4H9NO3|C4H9NO3|C4H9NO3	118.051|118.051|118.051|118.051|118.051	L-Threonine|L-Homoserine|L-Allothreonine|Hydroxyethyl glycine|4-Amino-3-hydroxybutyrate	966.524	880.972	975.898	1372.69	1607.6	1431.87	6373.6	2105.19	2145.36	2283.19	2276.99	2659.75	2035.81	3016.69	2256.93	5202.05	4693.68	3071.71	2539.98	3936.07	2034.07	4886.94	4310.06	4237.88	3720.29	3257.02	3377.65	20.5678	15.4249	41.4895	32.7184	58.2666	25.6398	388.317	330.047	980.511
118.943						2411.21	2574.71	2742.16	2751.41	3247.91	2573.42	1172.39	2756.03	2370.41	2595.34	1996.91	2236.68	1503.6	3110.73	2282.61	3792.16	3424.56	2732.19	5511.65	5368.06	4530.61	4454.65	5592.9	6016.17	3101.57	3274.41	3775.55	146.923	152.563	275.532	365.691	420.257	425.263	1811.09	1576.78	2513.7
119.036	HMDB0000337|HMDB0000360|HMDB0000498|HMDB0001366|HMDB0002453|HMDB0002601|HMDB0002649|HMDB0006293	NA|NA|NA|C15587|NA|NA|C01796|C02045	C4H8O4|C4H8O4|C4H8O4|C5H4N4|C4H8O4|C4H8O4|C4H8O4|C4H8O4	119.035|119.035|119.035|119.0363|119.035|119.035|119.035|119.035	(S)-3,4-Dihydroxybutyric acid|2,4-Dihydroxybutanoic acid|4-Deoxyerythronic acid|Purine|4-Deoxythreonic acid|A,b-Dihydroxyisobutyric acid|Erythrose|L-Erythrulose	3529.26	4677.32	3180.51	2394.37	3351.91	2528.51	8064.53	3111.12	2710.84	2868.38	2037.57	2796.86	2212.27	3384	3161.53	4087.96	5163.21	2997.86	6293.33	7566.16	5762.62	5978.41	7767.41	7301.49	4341.3	4107.84	3827.69	263.445	319.807	322.038	370.195	319.618	331.346	1956.43	2080.28	2890.54
119.947						3603.23	2164.72	2684.15	3033.62	5832.13	5334.64	2893.27	4611.1	3468.45	3954.67	2784.97	4556.7	3343.95	7317.88	4686.88	8586.2	11981.6	8837.37	9241.85	6725.57	8386.52	11551.9	13830.1	14491.1	12697.2	18227.2	16202.9	0.000470936	0.00054531	0.000677795	0.000959432	3.89e-05	3.75342e-05	2421.17	2260.81	3155.88
121.029	HMDB0001870|HMDB0011718|HMDB0032918|HMDB0034170|HMDB0042033	C00180|C00633|NA|C06202|NA	C7H6O2|C7H6O2|C7H6O2|C7H6O2|C4H10O2S	121.0295|121.0295|121.0295|121.0295|121.0329	Benzoic acid|4-Hydroxybenzaldehyde|3-(2-Furanyl)-2-propenal|2-Hydroxybenzaldehyde|Thiodiglycol	4994.94	4600.21	4521.7	4372.18	5113.63	4633.41	5365.35	4889.76	5506.32	4846.24	4455.1	4685.1	4287.06	4759.8	5193.25	6897.03	6515.59	6149.68	5671.55	7813.66	6391.48	6272.25	6343.02	6282.51	18330.8	6095.61	5603.18	2102.13	2046.76	2285.06	2394.19	2428.34	2412.09	4339.36	4209.06	4339.72
121.041	HMDB0001406|HMDB0031861	C00153|NA	C6H6N2O|C6H6N2O	121.0407|121.0407	Niacinamide|2-Acetylpyrazine	145.772	159.858	190.35	174.825	181.446	194.831	251.7	256.736	200.556	308.023	169.681	339.919	340.59	546.127	385.154	477.394	599.032	385.363	374.966	722.773	364.635	447.856	301.937	698.943	484.681	359.764	332.638	18.0584	22.2817	60.3381	52.1811	66.2266	53.3989	76.2283	33.9648	103.485
121.943						1300.02	835.318	961.707	1053.35	1886.82	1778.8	946.106	1369.86	959.643	1315.29	1116.38	1486.2	887.978	2525.08	1655.19	2873.41	3831.61	2995.64	3092.53	1964.66	2811.21	4473.33	4698.39	4615.36	4404.82	6068.23	5669.13	0.000705513	0.000383991	0.000300351	0.000452437	0.000494815	0.000906417	892.81	774.601	1018.62
122.025	HMDB0001488|HMDB0002243|HMDB0031713|HMDB0041950|HMDB0060665	C00253|C10164|NA|C06813|C07446	C6H5NO2|C6H5NO2|C6H5NO2|C6H5NO2|C6H5NO2	122.0248|122.0248|122.0248|122.0248|122.0248	Nicotinic acid|Picolinic acid|2-Hydroxy-4-imino-2,5-cyclohexadienone|Nitrobenzene|Isonicotinic acid	280.12	258.623	360.789	250.279	311.253	404.223	566.991	414.471	185.404	316.363	446.676	392.467	203.686	78.3173	228.808	408.099	517.385	338.772	520.416	1136.23	238.434	628.68	594.526	181.907	258.822	0.000881066	196.645	73.9835	112.9	57.1093	102.483	124.976	80.4448	344.209	124.366	208.974
122.975						942.818	1427.01	1479.58	1210.87	866.204	1019.62	912.047	1795.78	517.381	1435.43	495.805	454.207	381.079	945.931	463.178	1181.32	1935.88	685.586	1833.63	1850.93	1259.34	1746.14	1277.93	1584.92	1305.73	878.354	815.869	362.821	451.804	482.056	466.268	431.038	395.131	1942.73	1080.92	1555.7
123.012						1171.03	2315.42	1685.44	1294.93	1791.49	768.581	1843.07	1364.92	917.664	993.784	692.851	1312.83	1025.49	2080.72	1482.7	1750.3	2805.33	1424.65	2476.82	5007.32	2946.43	2862.41	2976.98	4523.13	2433.61	1902.56	1953.76	228.053	204.848	275.018	276.901	245.312	245.554	1681.37	1024.02	1262.24
123.902						30694.7	58635	29492	60089	106015	58076.9	106758	92870.9	106220	83158.4	128596	83954.8	65711.2	161137	101024	112507	157580	84086.1	116925	213790	159309	118252	139321	216002	180252	83884.8	135750	1337.93	1398.16	1722.54	1889.98	1854.19	1857.74	25515.5	20417.6	19632.4
123.916						275.989	613.532	284.624	654.016	1274.04	614.518	1315.71	1078.91	1191.47	904.864	1844.3	895.412	726.803	2035.49	1031.38	1033.74	1656.98	961.551	1215.31	2646.02	2011.15	1290.58	1433.01	2683.66	1900.01	805.657	1531.18	11.733	10.1162	13.8503	13.9759	13.8114	16.1496	221.374	177.141	174.486
124.008	HMDB0000251	C00245	C2H7NO3S	124.0074	Taurine	6201.93	5635.59	7670.82	6155.28	5963.1	10161.1	46630.5	31619.6	38273.4	61085.2	51327.2	62338	56629.7	70866.7	58180	55205.6	93337.8	48234.2	64678.4	66088	30261.3	102600	91161.1	73916.3	43786.9	33142.9	46139.9	38.8378	45.681	14.9588	43.3225	44.6142	5.3985	71.8057	95.4835	0.000257644
124.992	HMDB0003903|HMDB0031233	C05123|NA	C2H6O4S|C2H6O4S	124.9914|124.9914	2-Hydroxyethanesulfonate|Ethyl hydrogen sulfate	2509.28	1482.32	1865.57	1041.38	1481	1252.12	1806.86	33536.8	2406.38	1593.81	1366.98	1891	1561.92	1847.63	2180.6	3021.51	3815.9	2858.4	4864.83	9563.27	4331.04	5177.25	5706.58	5313.85	2471.07	4069.37	3785.5	426.128	373.326	434.103	458.223	393.57	404.237	1985.15	1790.93	1731.37
125.9	HMDB0012238	C00708	I	125.8972	Iodide	22756.5	43251.6	21507.3	44367.9	77560.3	42424.7	78365.3	68303.9	78309.5	61680.6	95524.7	62715.4	48405.2	118096	74243.6	82589.8	116871	61697.9	85442.7	155131	116050	86456.8	102186	159651	132998	63158.1	99519	997.695	1091.67	1330.27	1418.15	1386.19	1402.5	18480.9	15127.8	14291.5
126.003	HMDB0032964	NA	C5H5NOS	126.0019	2-Acetylthiazole	219.437	227.277	350.616	347.365	299.014	462.184	1947.51	1337.3	1655.64	2825	2264.88	2836.88	2403.67	3175.67	2439.86	2397.97	3682.26	2205.3	2703.11	2719.37	1593.89	4481.31	4223.47	3213.35	1981.85	1492.2	2014.82	5.28802	12.9064	0.000626653	8.25156	6.61247	4.35621	8.10926e-05	0.000703882	0.000952302
126.953						382.427	1828.83	228.358	703.544	1811.96	1096.18	1521.74	1103.17	751.287	1752.71	627.352	412.413	328.137	1530.02	669.621	1130.52	2051.41	681.158	1295.3	2978.25	2152.65	1163.52	1277.4	2572.19	2077.65	789.096	1055.18	152.068	196.145	244.619	287.237	230.66	274.902	1278.88	566.352	443.567
126.988						220.054	214.266	309.671	241.04	327.296	366.859	290.168	1781.6	307.074	325.449	179.35	223.984	265.838	361.519	341.439	288.182	440.378	388.363	750.823	960.072	667.023	512.169	350.221	474.65	257.314	418.782	486.4	28.1261	40.3114	38.0287	25.5526	20.73	25.9286	221.069	250.192	226.257
127.016	HMDB0041833	C00813	C4H4N2O3	127.0149	Barbituric acid	7920.45	5338.18	6603.75	6257.46	13235.9	9984.96	15362.8	12615.4	8980.74	13931.8	9210.83	14736.7	8443.99	29406.4	19210	40159.8	88575.5	35490.2	49765	84729.9	41879.7	77146.2	82096.3	84632.5	74459.9	65055.8	70455.4	21.8117	3.88804	17.6713	26.1495	3.31039	3.35451	1981.9	1563.98	6624.68
127.04	HMDB0031303|HMDB0031306|HMDB0031847|HMDB0033285|HMDB0033517|HMDB0038072|HMDB0040594|HMDB0040732	NA||NA|NA|NA|NA|NA|NA	C6H8O3|C6H8O3|C6H8O3|C6H8O3|C6H8O3|C6H8O3|C6H8O3|C6H8O3	127.0401|127.0401|127.0401|127.0401|127.0401|127.0401|127.0401|127.0401	Osmundalactone|3-Hydroxy-4,5-dimethyl-2(5H)-furanone|2-Ethyl-3,4-dihydroxyfuran|L-erythro-5-(1-Hydroxyethyl)-2(5H)-furanone|5,6-Dihydro-4-methoxy-2H-pyran-2-one|xi-5-Acetyltetrahydro-2(3H)-furanone|(±)-Furaneol|2,7-Oxepanedione	1646.84	1548.22	1617.73	1751.15	1801.55	1387.59	1936.02	1320.22	1244.65	1630.09	1215.09	1628.71	1026.35	1587.99	1550.69	2825.03	3402.73	1999.52	2709.76	6148.18	2653.2	3834.68	3849.91	3789.74	2506.64	2110.65	2331.26	383.8	425.777	470.726	463.875	438.268	418.236	1273.72	1133.06	1236
127.052	HMDB0000079|HMDB0029751|HMDB0029874|HMDB0031547|HMDB0062558	C00906|C00829|NA|NA|NA	C5H8N2O2|C10H8|C5H8N2O2|C5H8N2O2|C5H8N2O2	127.0513|127.0553|127.0513|127.0513|127.0513	Dihydrothymine|Naphthalene|Squamolone|L-Cyclo(alanylglycyl)|pyroglutamine	1612.85	1325.18	1380.66	1700.55	2522.68	2456.91	5084.29	3518.71	3560.39	5967.51	5048.02	6988.63	4337.07	6428.58	4195.96	4851.58	10350.5	6044.16	4475.86	3641.52	3216.53	12105.4	11417	9882.33	8114.3	7041.6	7811.35	21.27	27.1171	23.4413	24.4874	21.8517	11.1407	430.969	407.533	1366.41
127.077	HMDB0029165|HMDB0029314|HMDB0030330|HMDB0031174|HMDB0031342|HMDB0031351|HMDB0031476|HMDB0031477|HMDB0031484|HMDB0031500|HMDB0031504|HMDB0031593|HMDB0031603|HMDB0031681|HMDB0032391|HMDB0032460|HMDB0033793|HMDB0038271|HMDB0038962|HMDB0039819|HMDB0040214|HMDB0040591	NA|NA|NA||C09822|NA|NA|NA|NA|NA|NA|NA|NA|NA|NA|NA|NA|NA|C08487|NA|NA|NA	C7H12O2|C7H12O2|C7H12O2|C7H12O2|C7H12O2|C7H12O2|C7H12O2|C7H12O2|C7H12O2|C7H12O2|C7H12O2|C7H12O2|C7H12O2|C7H12O2|C7H12O2|C7H12O2|C7H12O2|C7H12O2|C7H12O2|C7H12O2|C7H12O2|C7H12O2	127.0765|127.0765|127.0765|127.0765|127.0765|127.0765|127.0765|127.0765|127.0765|127.0765|127.0765|127.0765|127.0765|127.0765|127.0765|127.0765|127.0765|127.0765|127.0765|127.0765|127.0765|127.0765	1,3-Diacetylpropane|Isopentenyl acetate|1-Methoxy-3-methylene-2-pentanone|4-Methyl-5-hexanolide|Cyclohexanecarboxylic acid|Cyclohexyl formate|2,3-Heptanedione|3,4-Heptanedione|2-Heptenoic acid|Methyl 2E-hexenoate|Methyl (Z)-3-hexenoate|5-Methyl-2,3-hexanedione|Ethyl 4-pentenoate|Dihydro-5-propyl-2(3H)-furanone|3-Methyl-3-butenyl acetate|4-Pentenyl acetate|4-Heptenoic acid|2-Hexenyl formate|Ethyl …	45095.4	30068.8	38216.3	43999.4	56507.5	40813.2	47390.2	52634.7	42574.2	54163.8	40827.5	55658.8	36666.8	63422.1	58378.3	69592.5	76076	63246	105365	118860	86042.9	88356	96047.3	114256	71242.5	71868.6	71357.6	5730.07	5988.45	6380.34	6401.81	6177.67	6080.74	32437	28191.7	34820.2
127.898						4381.67	8254.41	4138.71	8587.47	15335.9	8349.14	14783.3	13026.9	15193.9	11738.6	18213.5	11983.1	9517.48	22646.9	14407.9	16323.7	22206.3	11490.8	16145.6	30119	22631.8	17172	19737.1	30290.7	26209.8	12091.6	19436.4	192.251	197.951	225.773	264.547	258.316	260.711	3483.14	2829.3	2730.54
127.924						146.641	1733.65	286.573	2168.05	5395.14	1610.29	1968.05	1440.24	1464.99	1716.12	716.345	110.516	147.222	2107.07	605.957	272.309	2053.59	345.1	1153.94	2086.96	1786.14	380.686	463.75	1723.77	2519.14	413.864	489.289	139.223	125.546	130.361	165.081	165.232	142.227	703.602	315.997	392.425
128.035	HMDB0000267|HMDB0000805|HMDB0001369|HMDB0001843|HMDB0002234|HMDB0060262|HMDB0061093|HMDB0062585	C01879|C02237|C04281|NA|C04282||NA|C04281	C5H7NO3|C5H7NO3|C5H7NO3|C5H7NO3|C5H7NO3|C5H7NO3|C5H7NO3|C5H7NO3	128.0353|128.0353|128.0353|128.0353|128.0353|128.0353|128.0353|128.0353	Pyroglutamic acid|Pyrrolidonecarboxylic acid|Pyrroline hydroxycarboxylic acid|N-Acryloylglycine|1-Pyrroline-4-hydroxy-2-carboxylate|5-Oxoprolinate|dimethadione|(3R,5S)-1-pyrroline-3-hydroxy-5-carboxylic Acid	14855.3	13924.9	11828.5	21405.9	30017.4	24849.2	93519	41928.2	35872.3	70641.5	62961.2	70497	69457.9	121977	95667.8	154576	134688	73371.1	88733.6	142388	68046.1	139131	120268	109752	113425	117220	115420	236.826	318.858	376.409	449.596	328.988	412.767	5403.12	5878.08	13126.4
129.019	HMDB0000620|HMDB0000634|HMDB0000749|HMDB0002092|HMDB0013233|HMDB0033809|HMDB0059743|HMDB0060365|HMDB0061185	C02214|C02226|C01732|C00490|C02800|NA|NA|NA|	C5H6O4|C5H6O4|C5H6O4|C5H6O4|C5H6O4|C5H6O4|C5H6O4|C5H6O4|C5H6O4	129.0193|129.0193|129.0193|129.0193|129.0193|129.0193|129.0193|129.0193|129.0193	Glutaconic acid|Citraconic acid|Mesaconic acid|Itaconic acid|Gamma-delta-Dioxovaleric acid|Methyl hydrogen fumarate|2-Hydroxyglutaric acid lactone|2,5-Dioxopentanoate|2-Pentendioate	28194.7	32386.8	26540.3	53019.5	75172	55249.6	59978.1	68620.3	44665.8	70413.5	47771	63393.7	46607.3	78732.3	70374	76409.4	95416.5	75701.4	124783	130235	105618	108728	126810	147106	94900.6	94139.4	93254.1	5980.72	6342.37	7013.2	7000.39	6919.47	6730.73	23047.6	22499.8	28063
129.057	HMDB0000408|HMDB0000491|HMDB0000695|HMDB0001864|HMDB0006024|HMDB0010717|HMDB0012882|HMDB0031214|HMDB0031216|HMDB0031218|HMDB0033286|HMDB0033302|HMDB0033698|HMDB0041602|HMDB0059876|HMDB0061881	NA|C03465|C00233|C00902|NA|C02122|C06102|NA|NA|C03500|NA|NA|NA|NA|NA|C02129	C6H10O3|C6H10O3|C6H10O3|C6H10O3|C6H10O3|C6H10O3|C6H10O3|C6H10O3|C6H10O3|C6H10O3|C6H10O3|C6H10O3|C6H10O3|C6H10O3|C6H10O3|C6H10O3	129.0557|129.0557|129.0557|129.0557|129.0557|129.0557|129.0557|129.0557|129.0557|129.0557|129.0557|129.0557|129.0557|129.0557|129.0557|129.0557	2-Methyl-3-ketovaleric acid|3-Methyl-2-oxovaleric acid|Ketoleucine|2-Ketohexanoic acid|Mevalonolactone|3-Oxohexanoic acid|Adipate semialdehyde|5-Ethoxy-4,5-dihydro-2(3H)furanone|Ethyl acetoacetate|Ethyl 3-oxobutanoate|Sherry lactone|(4S,6S)-3,4,5,6-Tetrahydro-4-hydroxy-6-methyl-2H-pyran-2-one|Acetoin acetate|Methyl levulinate|Pantolactone|4-Acetylbutyrate	14821.4	14331.4	14948.8	15388.1	18338.3	16629.6	15801.9	21522.3	16188.3	19273.6	13296.8	17741.9	14528.5	23561.2	19987.4	23223.5	26492.5	21753	31261	33780	25509.6	29238.4	32318.2	31329.5	26415.4	23278.5	26378.3	1414.17	1926.58	2193.84	2146.65	2010.09	2026.56	13457.8	10400.6	13774.7
130.052	HMDB0000725|HMDB0000766|HMDB0000783|HMDB0001149|HMDB0002104|HMDB0002113|HMDB0006055|HMDB0006272|HMDB0036576|HMDB0059659|HMDB0060460|HMDB0061880	C01157|NA|NA|C00430|C01165|C04397|C01015|C01110|NA|C05147|C03440|C01073	C5H9NO3|C5H9NO3|C5H9NO3|C5H9NO3|C5H9NO3|C5H9NO3|C5H9NO3|C5H9NO3|C5H9NO3|C5H9NO3|C5H9NO3|C5H9NO3	130.051|130.051|130.051|130.051|130.051|130.051|130.051|130.051|130.051|130.051|130.051|130.051	4-Hydroxyproline|N-Acetyl-L-alanine|Propionylglycine|5-Aminolevulinic acid|L-Glutamic gamma-semialdehyde|3-Hydroxy-L-proline|4-Hydroxy-L-proline|5-Amino-2-oxopentanoic acid|4-Hydroxy-2-pyrrolidinecarboxylic acid|Trans-3-hydroxy-L-proline|cis-4-Hydroxy-D-proline|N-Acetyl-beta-alanine	1327.94	1191.43	1364.97	1829.88	2294.93	2340.18	4619.19	4210.87	4601.98	9304.88	6928.64	9595.55	10739.2	14357	12395.6	7912.62	10951.6	6273.57	7529.63	8449.57	5617.12	11747.3	10597.1	9410.79	8098.21	7742.75	8142.95	87.1368	105.291	102.155	110.101	99.973	125.557	666.963	600.457	1131.08
130.088	HMDB0000172|HMDB0000557|HMDB0000687|HMDB0001645|HMDB0001901|HMDB0003640|HMDB0013773|HMDB0029168|HMDB0033923|HMDB0036382|HMDB0060650|HMDB0061716|HMDB0062203	C00407|NA|C00123|C01933|C02378|C02486|C01570|NA|C16434|NA|NA||C16439	C6H13NO2|C6H13NO2|C6H13NO2|C6H13NO2|C6H13NO2|C6H13NO2|C6H13NO2|C6H13NO2|C6H13NO2|C6H13NO2|C6H13NO2|C6H13NO2|C6H13NO2	130.0874|130.0874|130.0874|130.0874|130.0874|130.0874|130.0874|130.0874|130.0874|130.0874|130.0874|130.0874|130.0874	L-Isoleucine|L-Alloisoleucine|L-Leucine|L-Norleucine|Aminocaproic acid|Beta-Leucine|D-Leucine|3-Aminocaproic acid|(±)-erythro-Isoleucine|6-Deoxyfagomine|N-(2-Hydroxyethyl)-morpholine|N-methylvaline|3,3,5-triiodo-L-thyronine-beta-D-glucuronoside	2977.63	2620.85	2580.29	2650.62	3494.37	3306.76	21213.8	4087.34	2986.63	5160.79	4205.7	5911.98	5849.22	8494.14	7160.25	6218.43	9705.31	6583.14	6468.45	7025.12	4781.45	10065.1	10496.9	8896.15	8362.39	8704.78	8649.41	27.2756	49.7411	50.8902	49.7257	48.5188	45.4511	1054.61	955.579	2531.91
130.931						1100.76	3554.95	839.032	2994.25	4236.58	1753.11	3596.38	3518.09	3694.39	2227.81	5847.69	2205.61	2274.08	4324	2553.02	1253.3	1332.01	1107.96	929.943	2021.58	2833.03	1656.08	1530.64	2849.95	2494.83	846.12	2107.15	3205.29	2512.74	2386.54	2303.84	2202.29	2218.24	1108.33	1255.72	455.865
130.999	HMDB0000223|HMDB0039791|HMDB0039792|HMDB0039796	C00036|NA|NA|NA	C4H4O5|C5H8S2|C5H8S2|C5H8S2	130.9986|130.9995|130.9995|130.9995	Oxalacetic acid|2,3-Dihydro-5-methyl-3-thiophenethiol|4,5-Dihydro-2-methyl-3-thiophenethiol|4,5-Dihydro-5-methyl-3-thiophenethiol	437.109	405.523	399.033	353.187	475.236	495.183	590.897	356.011	393.023	374.81	430.41	550.501	324.633	463.485	447.955	657.825	735.795	504.282	656.953	1202.7	674.673	735.262	852.597	689.432	542.942	611.355	474.001	177.764	150.365	135.832	160.943	189.478	132.675	261.645	320.548	304.255
131.036	HMDB0000576|HMDB0000622|HMDB0000661|HMDB0001844|HMDB0002001|HMDB0006833|HMDB0006855|HMDB0029884|HMDB0033958|HMDB0040531|HMDB0061879	NA|NA|C00489|C08645|NA|C00900|C06010|NA|NA|NA|	C5H8O4|C5H8O4|C5H8O4|C5H8O4|C5H8O4|C5H8O4|C5H8O4|C5H8O4|C5H8O4|C5H8O4|C5H8O4	131.035|131.035|131.035|131.035|131.035|131.035|131.035|131.035|131.035|131.035|131.035	Monoethyl malonic acid|Ethylmalonic acid|Glutaric acid|Methylsuccinic acid|Dimethylmalonic acid|2-Acetolactate |(S)-2-Acetolactate|2-C-Methyl-1,4-erythrono-D-lactone|2-Deoxy-L-ribono-1,4-lactone|2-Hydroxy-4-oxopentanoic acid|(S)-Methylbutanethioic acid	5590.34	3557.3	4906.9	6794.44	6442.27	4897.7	6475.89	5269.69	5472.3	5444.41	4513.1	5425.32	4524.79	7619.87	5777.51	10713.3	11098.3	7035.56	12581.4	15385.8	9502.94	13304	13066.5	12838	7161.18	5962.88	7764.07	439.064	513.788	574.831	704.887	599.496	558.99	3765.65	2890.08	4065.46
131.046	HMDB0000026|HMDB0000168|HMDB0003441|HMDB0011733|HMDB0012265|HMDB0032072|HMDB0033780|HMDB0059602|HMDB0059847|HMDB0060671	C02642|C00152|C00903|C02037|C01043|NA|C01905|C01504|NA|C16592	C4H8N2O3|C4H8N2O3|C9H8O|C4H8N2O3|C4H8N2O3|C9H8O|C4H8N2O3|C9H8O|C9H8O|C9H8O	131.0462|131.0462|131.0502|131.0462|131.0462|131.0502|131.0462|131.0502|131.0502|131.0502	Ureidopropionic acid|L-Asparagine|Cinnamaldehyde|Glycyl-glycine|N-Carbamoylsarcosine|(Z)-3-Phenyl-2-propenal|D-Asparagine|Indanone|2-Methylcumarone|Atropaldehyde	2006.08	1706.33	1778.99	2324.31	2549.9	3334.8	20931.7	5790.71	6199.17	15664.6	11248.9	16006	17690.2	26424.9	20653	12009	21736.4	11848.4	13690.8	16179.2	8871.3	19997.6	20680.3	17057.8	16025.5	15021.9	16038.9	28.9642	43.4171	11.6566	47.2035	56.614	64.3371	667.738	562.086	1590.59
131.072	HMDB0000317|HMDB0000409|HMDB0000525|HMDB0000624|HMDB0000665|HMDB0000746|HMDB0001624|HMDB0001975|HMDB0010718|HMDB0012843|HMDB0029166|HMDB0032158|HMDB0032456|HMDB0033851|HMDB0040409|HMDB0041844|HMDB0059770|HMDB0061652	NA|NA|NA|C03264|NA||NA|NA|NA|C06103|NA|NA|C07834|NA|NA|NA|NA|	C6H12O3|C6H12O3|C6H12O3|C6H12O3|C6H12O3|C6H12O3|C6H12O3|C6H12O3|C6H12O3|C6H12O3|C6H12O3|C6H12O3|C6H12O3|C6H12O3|C6H12O3|C6H12O3|C6H12O3|C6H12O3	131.0714|131.0714|131.0714|131.0714|131.0714|131.0714|131.0714|131.0714|131.0714|131.0714|131.0714|131.0714|131.0714|131.0714|131.0714|131.0714|131.0714|131.0714	2-Hydroxy-3-methylpentanoic acid|(5R)-5-Hydroxyhexanoic acid|5-Hydroxyhexanoic acid|D-Leucic acid|Leucinic acid|Hydroxyisocaproic acid|2-Hydroxycaproic acid|2-Ethyl-2-Hydroxybutyric acid|(R)-3-Hydroxyhexanoic acid|6-Hydroxyhexanoic acid|2-Methyl-3-hydroxyvaleric acid|(+/-)-1-Acetoxy-1-ethoxyethane|Paraldehyde|4,4-Dimethoxy-2-butanone|Ethyl (±)-3-hydroxybutyrate|Butoxyacetic acid|Threo-3-Hydroxy-2…	7071.65	5184.5	5913.47	4920.42	5907.56	4873.16	10141.7	6752.85	5045.81	5561.97	4444.09	5696.03	4470.82	7171.87	6170.47	6836.25	7692.82	7006.69	8949.16	9937.43	7757.98	8253.41	9628.24	9566.78	7455.12	6738.29	8385.05	547.88	837.77	901.289	904.405	869.715	844.764	4722.58	4222.6	5394.54
132.031	HMDB0000191|HMDB0006483|HMDB0011753|HMDB0062186	C00049|C00402|C19911|C16433	C4H7NO4|C4H7NO4|C4H7NO4|C4H7NO4	132.0302|132.0302|132.0302|132.0302	L-Aspartic acid|D-Aspartic acid|Iminodiacetic acid|1-deoxy-1-(N6-lysino)-D-fructose	6984.46	7235.61	7900.86	7282.33	9995.29	11828.2	56823.5	31713.9	39454.6	37629.8	38778	47264.5	26601.2	33024.7	25098	21488.7	32303.1	16759.5	20381.1	26514.6	13326.1	44075.4	41828.4	28593.9	24739.4	22143	24001.7	76.499	138.226	227.06	271.851	267.303	197.467	586.358	592.508	1247.81
132.867						10560	21824.4	10218.8	19868.2	42045	26871.1	44011.5	33282.3	35432.8	28018.9	47679.6	35361.3	25199.1	71278.5	42874.1	37370.4	75997.6	34901.4	38382.5	63731.7	50884.7	44978.2	54533.1	90928.6	85479.9	44607.1	70152.8	437.136	323.416	330.791	408.138	405.776	401.753	9448.75	7492.69	7538.51
132.9						14918.5	11651.9	11171.5	11483.7	15912	16670.3	20629	15825.5	12053.8	16965	14136.1	19557.9	14789.9	26886.2	22167	26232.7	47740	31929.5	30848.6	48351.1	29316.6	45458	49925.4	44936.1	42879.2	46760.6	47871.4	651.203	615.45	664.604	656.742	567.229	524.159	8309.56	7600.56	12644.9
132.924	HMDB0035702	NA	C3H2S3	132.9246	3H-1,2-Dithiole-3-thione	419.057	374.609	137.354	366.199	412.274	451.533	1129.8	511.654	378.523	1551.79	1604.61	1347.95	1295.49	1404.39	1198.04	665.002	1309.31	871.42	817.489	437.499	706.086	2041.47	1443.69	1145.02	593.167	487.932	1291.56	384.987	293.282	243.341	249.805	269.964	274.431	388.309	206.983	381.023
132.928	HMDB0035702	NA	C3H2S3	132.9246	3H-1,2-Dithiole-3-thione	371.225	1263.22	436.199	1158.72	1813.21	954.165	1529.46	1170.2	1350.32	1027.99	2662.13	984.306	814.334	1393.26	1052.59	534.289	816.31	439.508	657.377	1229.45	1117.26	1174.83	793.552	1103.35	920.537	300.899	1171.08	1498.97	1213	1118.9	1044.61	1021.5	1060.45	530.684	415.512	367.985
133.015	HMDB0000156|HMDB0000744|HMDB0031518|HMDB0032872|HMDB0038974|HMDB0039789|HMDB0039790	C00149|C00711|C00497|NA|NA|NA|NA	C4H6O5|C4H6O5|C4H6O5|C4H6O5|C5H10S2|C5H10S2|C5H10S2	133.0142|133.0142|133.0142|133.0142|133.0151|133.0151|133.0151	L-Malic acid|Malic acid|D-Malic acid|Velcorin|3,3-Dimethyl-1,2-dithiolane|Tetrahydro-2-methyl-2-thiophenethiol|Tetrahydro-2-methyl-3-thiophenethiol	5189.73	4748.67	5625.26	17588.3	17610.6	22858.4	74977.4	37423.2	54069.2	199559	109201	146297	230772	291548	245289	158982	238011	113580	119075	112876	69798.3	177489	168765	130134	88965.7	67406.3	75644	0.0919243	57.459	337.761	710.245	648.745	658.822	2449.55	3112.79	3898.72
133.03	HMDB0001005|HMDB0031521|HMDB0032409|HMDB0032469|HMDB0034377|HMDB0040263|HMDB0040410|HMDB0061916	C00603|NA|NA|C09921|NA|NA|NA|NA	C3H6N2O4|C5H10O2S|C5H10O2S|C8H6O2|C5H10O2S|C5H10O2S|C5H10O2S|C8H6O2	133.0255|133.0329|133.0329|133.0295|133.0329|133.0329|133.0329|133.0295	(S)-Ureidoglycolic acid|Ethyl 2-mercaptopropionate|Methyl 3-mercaptobutanoate|Phthalide|Methyl 3-(methylthio)propanoate|Ethyl 2-(methylthio)acetate|Ethyl 3-mercaptopropanoic acid|Phenylglyoxal	402.322	333.058	191.188	323.704	602.04	521.924	1493.83	754.053	1047.13	3348.34	1841	2362.74	4422.5	4909.61	4123.63	2009.21	2945.75	1292.52	1677.59	1327.73	814.233	2557.94	2340.47	1680.93	1248.3	835.59	1169.79	562.139	964.574	1102.89	1110.65	1029.94	1013.43	340.225	165.088	186.581
133.052	HMDB0000421|HMDB0001292|HMDB0001441|HMDB0003224|HMDB0012141|HMDB0012485|HMDB0029576	NA|C06257|C05649|C01801|C04272|NA|NA	C5H10O4|C5H10O4|C6H6N4|C5H10O4|C5H10O4|C5H10O4|C5H10O4	133.0506|133.0506|133.052|133.0506|133.0506|133.0506|133.0506	2,3-Dihydroxyvaleric acid|1-Deoxy-D-xylulose|Dihydropteridine|Deoxyribose|(R)-2,3-Dihydroxy-isovalerate|(R)-glycerol 1-acetate|2,3-Dihydroxy-2-methylbutanoic acid	5550.59	7414.89	5121.8	2976.63	4320.74	3101.09	7757.3	4048.77	3061.25	3370.92	2555.23	2976.52	2820.19	4749.99	3696.73	4401.03	6419.46	4345.95	9223.55	9511.58	7018.78	7284	8162.16	9397.27	5777.09	5069.86	5506.36	541.868	596.112	581.908	592.002	554.062	548.705	3306.06	2876.15	5118.82
133.991						798.744	1305.71	703.124	976.014	1549.94	722.178	729.453	1181.8	860.432	1236.18	806.503	1039.61	608.84	1073.49	807.555	1285.68	1976.48	1188.89	1155.8	3538.53	1821.37	2531.24	3447.09	3226.27	1195.56	1722.39	3155.42	291.753	399.54	405.963	368.224	367.831	332.363	1477.14	1115.03	396.131
134.047	HMDB0000034|HMDB0029389|HMDB0032593	C00147|NA|NA	C5H5N5|C4H9NO4|C7H7N2O	134.0472|134.0459|134.0486	Adenine|(+)-threo-2-Amino-3,4-dihydroxybutanoic acid|4-(Hydroxymethyl)benzenediazonium(1+)	10264.6	7912.68	9802.96	8822.78	13152.9	11563.5	13802.3	14037.7	12743.2	21287.5	14904.1	18959.1	15097	29358.5	20566.3	36084.8	58446	28918.1	48704.1	74561.4	40009.7	51742.6	51812.7	57723	42883	35666.1	39577.2	29.0499	64.2758	199.836	363.941	232.695	250.344	4260.55	3111.61	8702.88
134.866						10405.8	22271.1	10815.1	20883.1	42400.6	27448.7	47196.6	33724.1	38916.7	28569.9	46892.1	35434.3	27596.3	71842.7	44742.9	40137	82314.9	35832.9	40717.1	69779.4	52647.7	45807.6	54229.5	92843.3	88277.2	47296.9	70383	347.912	252.21	291.548	310.401	316.59	319.801	9336.8	7646.06	7925.22
134.896						270581	216864	210576	214079	299405	306977	390863	297606	226555	317980	257106	355453	293466	489696	425495	503177	938723	594446	598339	949273	538758	840433	928302	845053	818264	880762	896647	9386.37	8757.42	9536.06	9153.09	8035.47	7636.29	150963	139550	240651
134.908						6709.1	4604.76	3813.22	4299.76	6844.93	7569.9	7426.58	6386.28	3999.45	6974.1	5534.11	8933.25	5617.42	12467.9	9793.61	9608.88	21611.1	15561.7	11673.7	17131.8	12599.1	22001.7	26685.7	21158.8	21543.3	24215.7	28026.3	143.969	137.984	160.497	135.674	113.569	113.846	2965.87	2701.01	5314.02
134.968						303.383	231.419	236.726	247.371	416.788	471.475	449.613	368.66	271.466	382.83	298.936	542.161	383.41	769.789	630.454	704.011	1478.43	903.735	756.192	1117.88	730.717	1199.47	1636.35	1384.41	1513.88	1800.92	2056.98	16.3532	13.2483	12.1903	13.7493	12.6818	12.0204	165.294	147.803	293.453
134.978						365.25	267.863	239.292	262.896	349.087	415.485	466.207	337.503	262.531	359.709	329.572	451.542	318.65	695.073	555.258	489.182	1275.1	822.963	675.331	1236.99	626.598	1171.78	1458.77	1320.75	1316.42	1391.41	1617.77	23.0376	27.3999	27.2843	26.8085	18.301	10.4124	200.992	154.989	331.475
134.989	HMDB0032744|HMDB0032745|HMDB0032746|HMDB0032747	NA|NA|NA|NA	C4H8OS2|C4H8OS2|C4H8OS2|C4H8OS2	134.9944|134.9944|134.9944|134.9944	S-Methyl 2-propene-1-sulfinothioate|S-2-Propenyl methanesulfinothioate|(Z)-S-Methyl 1-propenesulfinothioate|(Z)-S-1-Propenyl methanesulfinothioate	836.559	471.434	444.304	477.257	841.672	1158.17	1019.56	775.136	441.321	994.162	572.057	1151.09	792.607	1877.38	1520.31	1378.61	3629.67	2579.2	1546.65	2336.52	1404.9	3123.4	3752.64	3261.81	3651.75	4605.23	5021.69	36.5732	17.8536	37.8849	34.5872	28.5058	41.9713	306.046	267.944	738.516
135.018						206.001	238.395	286.326	384.118	536.558	486.004	1028.32	699.391	768.351	2374.45	1501.78	1790.67	2539.76	3627.65	2943.81	1774.95	2958.71	1516.19	1736.15	1969.58	1161.25	2341.78	2474.12	2013.66	1382.02	1356.48	1435.66	0.000530314	62.2983	41.8009	75.6692	50.2569	54.7756	98.3513	108.53	237.064
135.03	HMDB0000157|HMDB0000613|HMDB0000943|HMDB0014581|HMDB0031160|HMDB0031825|HMDB0033053|HMDB0033054|HMDB0062620	C00262|NA|C01620|NA|NA|NA|NA|NA|C01620	C5H4N4O|C4H8O5|C4H8O5|C5H4N4O|C5H12S2|C8H8S|C5H12S2|C5H12S2|C4H8O5	135.0312|135.0299|135.0299|135.0312|135.0308|135.0274|135.0308|135.0308|135.0299	Hypoxanthine|Erythronic acid|Threonic acid|Allopurinol|1-Pentanesulfenothioic acid|Phenyl vinyl sulfide|Ethyl propyl disulfide|Ethyl isopropyl disulfide|L-threonic Acid	2055.96	1707.29	2050.37	2325.2	3532.24	2779.03	5413.22	3944.67	3955.46	5191.77	3791.33	5289.67	5262.92	9108.19	7874.79	10480.9	11726.6	7134.81	9628.4	13926.7	7019.18	11853.3	12913	10716.5	9215.83	9773.38	9363.5	225.908	363.792	485.86	519.092	457.652	510.363	983.216	1380.76	1577.33
135.895						28676.4	24502.4	22783.7	23409.5	31956.1	35141	40974.4	34235.5	24478.7	36087.1	27384.7	41076.7	30272.7	57229.8	46096.5	54969.9	96981.8	67279.1	62292	98901.2	63761.4	97382.3	98259.3	94118.6	90220.5	97259.7	102014	1621.33	1594.88	1759.62	1590.12	1403.36	1392.68	16344.1	15674.1	25562.9
136.863						3789.42	8306.61	4219.6	7771.4	16233.4	10686.4	17646.6	13126.1	14292.3	11068.9	18133.5	13335.4	10172.2	27651.5	16735.8	14657.6	30068.7	13780.2	15015	25086.6	19775.7	17441.7	20875.1	34940.2	33342.6	17454.2	27245.5	144.922	125.187	132.988	122.63	132.712	150.023	3477.85	2940.57	2975.37
136.893						91164.3	73243.8	71812.9	72972.9	101479	104845	132758	101942	76753.7	108022	88555.6	119852	100421	168186	145396	173408	319742	201790	204770	323492	181258	285860	311545	287504	277526	299408	301953	3302.6	2979.31	3300.4	3176.91	2740.19	2572.4	51215	47331.6	82269
136.906						1166.17	961.216	818.475	847.214	1350.66	1327.3	1633.55	1250.42	856.188	1345.27	1086.24	1647.27	1179.96	2342.21	1853.3	2055.87	4382.2	2696.7	2509.95	3686.49	2339.07	4120.42	4779.18	4037.18	3904.89	4389.92	4768.51	45.3853	29.2739	42.5575	40.3931	31.138	32.8894	602.1	554.77	1031.46
136.991						2850.93	2332.75	3413.84	2227.6	1768.28	1659.71	2157.2	2322.73	1439.21	2152.13	1133.33	1516.76	1047.02	2401.86	1628.11	2847.15	3466.1	1959.74	3398.38	5361.68	3089.64	4069.52	3978.32	4205.19	2890.06	2281.64	2972.21	486.045	548.22	640.428	545.891	580.205	523.05	2196.95	1804.9	2520.73
137.024	HMDB0000500|HMDB0001895|HMDB0002466|HMDB0004062|HMDB0032576|HMDB0032920|HMDB0033812|HMDB0059965|HMDB0062484	C00156|C00805|C00587|C05585|NA|NA|C10832|C16700|NA	C7H6O3|C7H6O3|C7H6O3|C7H6O3|C7H6O3|C7H6O3|C7H6O3|C7H6O3|C7H6O3	137.0244|137.0244|137.0244|137.0244|137.0244|137.0244|137.0244|137.0244|137.0244	4-Hydroxybenzoic acid|Salicylic acid|3-Hydroxybenzoic acid|Gentisate aldehyde|2-Methoxy-1,4-benzoquinone|alpha-Furyl methyl diketone|Sesamol|3,4-Dihydroxybenzaldehyde|keratan sulfate II (core 2-linked), degradation product 1	4010.79	3854.31	3966.63	3677.21	4248.49	4113.05	4228.76	4164.37	3734.46	4098.6	3942.08	4281.5	3299.29	5253.81	4710.55	6896.36	6725.69	6440.61	5611.26	8587.47	6328.66	7325.13	7166.76	7331.26	7069.73	6114.31	5713.9	1662.27	1602.76	1603.65	1517.2	1553.86	1479.53	3914.1	3490.75	3534.3
137.035	HMDB0000301|HMDB0002730|HMDB0031338|HMDB0034174|HMDB0061680	C00785|NA|NA|NA|	C6H6N2O2|C6H6N2O2|C6H6N2O2|C6H6N2O2|C6H6N2O2	137.0357|137.0357|137.0357|137.0357|137.0357	Urocanic acid|Nicotinamide N-oxide|5-Oxo-2(5H)-isoxazolepropanenitrile|(E)-Urocanic acid|2-Aminonicotinic acid	817.57	843.654	354.175	2950.89	5953.47	1566.11	7450.78	3922.14	3512.76	2666.85	6282.74	1686.45	1172.33	1544.99	1591.92	29950.6	3845.05	3831.22	3006.68	10484.4	5388.49	12996.9	5445.86	6616.78	1529.86	3416.36	3771.91	116.215	165.996	195.952	200.996	118.087	179.098	233.798	881.123	1877.54
137.892						11303	9301.21	9053.36	8449.79	11259.6	12707.5	14928.1	12165.5	8618.82	12293.5	9334.28	14731.9	10805.8	20061.6	16167.6	20232.6	35351.3	25211.3	22965.7	36525.9	23809.1	36213.9	34976.3	33607.3	32706.6	35886.3	37456.2	555.717	587.577	584.888	536.981	484.383	451.591	6253.47	6169.6	10826.8
138.86						471.852	1012.48	495.041	885.579	2132.29	1240.67	2214.99	1494.74	1785.8	1408	2190.27	1767.66	1326.24	3311.83	1973.21	1753.77	3601.77	1675.78	1804.57	2866.69	2526.44	2201.99	2701.61	4403.95	3785.25	2099.78	3368.26	24.6802	15.9997	22.7598	20.8786	24.1454	20.4849	426.462	391.996	365.131
138.89						2590.91	2148.61	2071.8	2092.93	2833.97	3043.92	3300.58	2890.72	2144.51	3032.88	2645.37	3351.76	2500.31	5134.11	3952.12	4515.25	8254.91	5632.41	5408.26	8259.04	5253.16	7865.42	9102.73	7815.87	7586.48	7832.76	8722.87	150.557	115.628	141.499	132.811	131.013	109.985	1490.56	1325.59	2144.4
138.972	HMDB0029716|HMDB0031875|HMDB0038891	NA|NA|NA	C6H4S2|C3H8S3|C3H8S3	138.9682|138.9715|138.9715	Liquid thiophthene|Methyl (methylthio)methyl disulfide|Ethyl methyl trisulfide	3535.91	2998.63	3689.58	1865.55	1279.52	1479.38	3525.18	2148.66	1496.73	2266.93	1797.19	1178.84	1179.85	2046.11	1691.66	2971.12	4495.27	2345.68	4566.7	11244.2	3037.1	4587.82	6133.8	4106.45	2631.69	2628.47	3720.83	1209.84	1464.11	1338.36	1151.19	841.815	712.62	2291.58	1952	2818.23
139.007	HMDB0060459|HMDB0060518|HMDB0062661	NA|NA|NA	C6H4O4|C6H4O4|C6H4O4	139.0037|139.0037|139.0048	cis-4-Carboxymethylenebut-2-en-4-olide|trans-4-Carboxymethylenebut-2-en-4-olide|Cis,trans-muconate	167119	96391.3	116012	84288.4	112328	92962.6	121542	136584	103691	115311	120088	139430	117336	178818	162117	205097	233646	204634	350182	400897	294150	340430	413292	367263	191288	254863	248018	33020.2	33906.8	34977.7	33984.4	33084.3	32489.3	117766	98111.6	95401
139.022	HMDB0032571|HMDB0032922|HMDB0033130|HMDB0033159|HMDB0041281|HMDB0041502	NA|NA|NA|NA|NA|NA	C7H8OS|C7H8OS|C7H8OS|C7H8OS|C7H8OS|C7H8OS	139.0223|139.0223|139.0223|139.0223|139.0223|139.0223	2-Methoxybenzenethiol|Kahweofuran|2-Acetyl-5-methylthiophene|2-Propanoylthiophene|2-(Methylthio)phenol|2-Acetyl-3-methylthiophene	2894.64	1306.39	1700.82	1010.85	1229.06	1074.07	1707.53	1858.87	1339.79	1465.55	1561.45	1782.41	1821.9	2355.22	2441.28	3105.07	3357.8	3362.56	6318.03	6656.54	4619.11	5273.19	7008.54	6156.88	2440.81	3973.46	3518.41	369.769	378.307	395.714	398.131	361.977	353.718	1848.04	1492.9	1334.82
140.988						565.66	239.611	487.023	484.147	447.159	323.518	539.257	833.516	943.05	552.019	1045.59	757.018	498.652	752.954	565.713	921.088	1133.14	969.979	1281.27	4862.77	1139.25	1702.34	1405.11	1440.61	696.066	4655.94	1026.92	74.0984	90.9472	82.0876	37.5775	74.3344	80.5161	640.878	555.233	442.307
141.002	HMDB0029719|HMDB0037731|HMDB0037762	NA|NA|NA	C6H6O2S|C6H6O2S|C6H6O2S	141.0016|141.0016|141.0016	Methyl thiophene-2-carboxylate|S-(2-Furanylmethyl) methanethioate|Methyl 2-thiofuroate	7289.85	4055.27	4833.37	3571.56	4779.97	3978.92	4748.52	5815.64	4362.34	4553.66	5275.96	5958.43	4826.9	7652.59	6824.3	8064.75	9754.87	8595.96	13859.8	16601.8	12191.8	14128.4	18002.4	15568.4	8080.97	11100.2	10847.2	1484	1594.1	1623.79	1620.82	1565.84	1501.21	4880.87	4226.99	3935.14
141.01						1305.23	757.962	851.51	720.157	917.06	741.89	984.053	1043.74	847.293	912.903	1113.9	1076.65	773.747	1499.09	1207.11	1547.55	1892.52	1616.18	2572.84	3095.43	2200.9	2726.95	3644.66	2771.69	1287.06	1960.7	1944.88	356.844	405.139	388.162	352.627	386.108	320.287	1024.91	844.034	670.837
142.957						23.611	17.8116	29.6562	79.5345	15.1117	49.2191	34.6975	5138.12	41.2981	44.977	0.000892039	24.876	0.000868053	13.7091	11.1861	0.000401915	33.3359	99.8365	0.000736364	122.858	29.2684	90.5771	140.908	102.786	0.000977476	83.1552	4.77215	13.4102	21.4081	22.3287	20.6064	21.6031	23.045	53.185	103.979	36.4768
143.035	HMDB0000393|HMDB0000522|HMDB0002266|HMDB0013311|HMDB0029171|HMDB0031257|HMDB0036232|HMDB0040207	NA|NA|NA|NA|NA|NA|C00922|NA	C6H8O4|C6H8O4|C6H8O4|C6H8O4|C6H8O4|C6H8O4|C6H8O4|C6H8O4	143.035|143.035|143.035|143.035|143.035|143.035|143.035|143.035	3-Hexenedioic acid|3-Methylglutaconic acid|(E)-2-Methylglutaconic acid|trans-2-Hexenedioic acid|3-Hydroxyadipic acid 3,6-lactone|Dimethyl fumarate|Maleic acid homopolymer|Ethyl hydrogen fumarate	6372.08	6574.21	5431.41	5760.82	7029.05	5712.34	7091.04	6416.51	5149.17	6907.66	4741.86	6009.26	4439.89	7161.13	6084.77	8097.34	8516.03	7575.16	11919.4	12523	10008.3	10147.3	12406.4	12655.3	9133.84	8171.04	9352.64	1012.03	1131.32	1264.26	1255.9	1252.25	1252.73	4678.45	4367.3	5430.77
143.071	HMDB0001988|HMDB0031176|HMDB0036594|HMDB0037114|HMDB0040433	|NA|NA|NA|NA	C7H12O3|C7H12O3|C7H12O3|C7H12O3|C7H12O3	143.0714|143.0714|143.0714|143.0714|143.0714	4-Hydroxycyclohexylcarboxylic acid|Tetrahydrofurfuryl acetate|Botryodiplodin|Methyl (R)-3-methyl-2-oxopentanoate|Ethyl levulinate	4432	3998.5	4088.61	3188.02	3496.83	3046.39	2746.18	3940.28	2815.55	3117.99	2605.33	3442.41	2546.25	4333.87	3406.45	4339.84	4524.26	4102.4	5616.19	6352.17	5200.33	5419.82	6257.98	5718.1	4062.81	4085.59	4839.83	700.991	891.837	1032.16	991.563	969.054	965.828	3135.13	2798.36	3689.73
144.067	HMDB0000730|HMDB0000808|HMDB0001263|HMDB0003681|HMDB0012131|HMDB0012151|HMDB0015127|HMDB0029425|HMDB0029426|HMDB0059595|HMDB0060265|HMDB0061156	NA|NA|C01475|C02946|C03656|C03239|NA|NA|NA|C04076|NA|NA	C6H11NO3|C6H11NO3|C6H11NO3|C6H11NO3|C6H11NO3|C6H11NO3|C6H11NO3|C6H11NO3|C6H11NO3|C6H11NO3|C6H11NO3|C6H11NO3	144.0666|144.0666|144.0666|144.0666|144.0666|144.0666|144.0666|144.0666|144.0666|144.0666|144.0666|144.0666	Isobutyrylglycine|N-Butyrylglycine|Allysine|4-Acetamidobutanoic acid|(S)-5-Amino-3-oxohexanoate|2-Keto-6-aminocaproate|Methyl aminolevulinate|L-cis-4-(Hydroxymethyl)-2-pyrrolidinecarboxylic acid|L-trans-5-Hydroxy-2-piperidinecarboxylic acid|(S)-2-amino-6-oxohexanoate|4-Acetamidobutanoate|N-(2-Carboxymethyl)-morpholine	2892.1	721.408	2328.19	1556.1	1484.17	724.489	1207.38	1041.78	1134.44	979.825	1133.82	1402.52	799.11	1152.55	1149.85	3717.64	2072.85	1453.85	1541.67	3199.41	1475.89	2584.84	2208.32	2316.93	1182.04	1273.38	1180.06	124.958	175.165	166.453	187.617	180.351	175.668	1092.51	1267	1098.56
145.013	HMDB0000208|HMDB0013701|HMDB0033966|HMDB0041390|HMDB0041393|HMDB0062739	C00026||C08369|NA|NA|NA	C5H6O5|C5H6O5|C6H10S2|C6H10S2|C6H10S2|C5H6O5	145.0142|145.0142|145.0151|145.0151|145.0151|145.0153	Oxoglutaric acid|3-Oxoglutaric acid|Di-2-propenyl disulfide, 9CI|(E,E)-Di-1-propenyl disulfide|(E)-1-Propenyl 2-propenyl disulfide|3-methylmalate(2-)	0.000435505	0.000698761	34.2124	0.000448991	3.41496e-05	0.000223685	262.666	0.000340718	556.801	981.911	254.072	1269.02	1682.38	1632.8	2418.06	1554.32	2345.77	1312.09	1070.08	1509.64	799.28	963.126	1879.26	940.911	1081.82	1277.24	1101.1	0.000698734	0.00038362	61.4318	0.000415483	207.275	0.000654246	0.000798783	69.9199	260.273
145.051	HMDB0000422|HMDB0000448|HMDB0000752|HMDB0000858|HMDB0002074|HMDB0002173|HMDB0006900|HMDB0033837|HMDB0061930	NA|C06104|NA|NA|NA|NA|C06006|NA|	C6H10O4|C6H10O4|C6H10O4|C6H10O4|C6H10O4|C6H10O4|C6H10O4|C6H10O4|C6H10O4	145.0506|145.0506|145.0506|145.0506|145.0506|145.0506|145.0506|145.0506|145.0506	2-Methylglutaric acid|Adipic acid|Methylglutaric acid|Monomethyl glutaric acid|2,2-Dimethylsuccinic acid|Solerol|(S)-2-Aceto-2-hydroxybutanoic acid|Dimethyl succinate|4-Ethoxy-4-oxobutanoic acid	17118.1	7554.52	10907.6	36257.6	27200.8	14566.1	36097.4	18460.6	22602.3	18914.7	19490.8	19886.5	19475.5	31284.9	24324.1	53854.5	48861.6	33038	56863	77537.9	47186.1	72859.4	52455	58189.5	26484.7	21332.3	24751.3	1824.9	2837.41	3174.5	3288.73	2947.48	2949.91	8304.37	9542.66	8142.43
145.062	HMDB0000641|HMDB0002031|HMDB0003423|HMDB0006899|HMDB0028687|HMDB0029602|HMDB0029640|HMDB0031566|HMDB0031617|HMDB0031619|HMDB0033176|HMDB0035925|HMDB0059897	C00064|C05100|C00819|NA|NA|NA|NA|NA|NA|NA|NA|NA|NA	C5H10N2O3|C5H10N2O3|C5H10N2O3|C5H10N2O3|C5H10N2O3|C10H10O|C10H10O|C10H10O|C10H10O|C10H10O|C10H10O|C10H10O|C10H10O	145.0619|145.0619|145.0619|145.0619|145.0619|145.0659|145.0659|145.0659|145.0659|145.0659|145.0659|145.0659|145.0659	L-Glutamine|Ureidoisobutyric acid|D-Glutamine|Alanylglycine|Alanyl-Glycine|4-Phenyl-2-butenal|3-(4-Methylphenyl)-2-propenal|2-Methyl-3-phenyl-2-propenal|Benzylideneacetone|2-Phenyl-2-butenal|2,3-Dimethylbenzofuran|4-(1-Methylethenyl)benzaldehyde|Benzofuran, 4,7-dimethyl-	30232	25805.5	27041	32760.2	44212.3	47019.5	90899.1	66637.1	65235.9	110171	93141.9	127654	84051.7	118004	79580.1	84448.1	205241	115175	79521.4	74014.2	53718.4	220416	209545	183934	152247	136572	158093	30.0825	63.5546	110.158	142.37	121.387	129.999	9420.89	7190.63	26392.1
145.077	HMDB0003701|HMDB0029740|HMDB0030386|HMDB0030906|HMDB0030907|HMDB0030908	C03114|NA|C10160|NA|NA|NA	C9H10N2|C9H10N2|C9H10N2|C9H10N2|C9H10N2|C9H10N2	145.0771|145.0771|145.0771|145.0771|145.0771|145.0771	Dimethylbenzimidazole|1H-Indole-3-methanamine|Myosmine|1,4-Dimethylpyrrolo[1,2-a]pyrazine|3,4-Dimethylpyrrolo[1,2-a]pyrazine|1,3-Dimethylpyrrolo[1,2-a]pyrazine	341.092	280.826	312.907	309.154	404.718	492.418	1032.38	714.584	674.296	1311.62	1038.85	1540.09	895.296	1217.45	832.293	1005	2508.22	1104.9	727.054	581.352	481.533	2497.6	2115.9	1905.86	1603.67	1296.08	1754.45	3.01242	22.0948	9.98706	25.8875	14.881	18.4963	123.772	99.0074	277.325
145.087	HMDB0002207|HMDB0032269|HMDB0036231|HMDB0039407|HMDB0040254|HMDB0059842|HMDB0061653	NA|NA|NA|NA|NA|NA|	C7H14O3|C7H14O3|C7H14O3|C7H14O3|C7H14O3|C7H14O3|C7H14O3	145.087|145.087|145.087|145.087|145.087|145.087|145.087	3-Hydroxyisoheptanoic acid|(+/-)-Ethyl 2-hydroxy-2-methylbutyrate|Methyl DL-Leucate|Methyl (±)-3-hydroxyhexanoate|Butyl lactate|Ethyl 2-hydroxyisovalerate|3-hydroxyheptanoic acid	4107.44	3130.26	3814.27	3727.51	4439.93	3553.92	3748.51	4624.86	3888.28	3906.37	3044.03	4521.16	3100.68	5378.34	4215.1	6382.17	5613.46	6083.26	7320.24	6970.9	6487.46	5783.87	7694.55	6365.82	5069.38	4414.69	6001.77	379.671	568.575	644.85	661.787	576.866	591.632	3124.8	2762.14	3281.98
145.098	HMDB0000182|HMDB0003405|HMDB0012114|HMDB0012115|HMDB0061808	C00047|C00739|C01142|C01186|NA	C6H14N2O2|C6H14N2O2|C6H14N2O2|C6H14N2O2|C11H14	145.0983|145.0983|145.0983|145.0983|145.1023	L-Lysine|D-Lysine|(3S)-3,6-Diaminohexanoate|(3S,5S)-3,5-Diaminohexanoate|(3-Methyl-2-butenyl)-benzene	0.000658828	0.000208058	53.2119	117.805	0.000953032	35.3893	129.564	0.000301958	0.000262776	45.5029	9.2221	15.9985	0.000749488	8.90165	0.000475656	0.292183	0.000458603	0.000435598	0.000695421	0.000727027	7.34347e-05	50.4124	189.109	0.000263092	6.89475e-05	0.000258997	0.659576	0.00063406	4.45469e-05	0.00034025	1.2097	14.2857	2.84357	19.2862	17.1611	29.0653
145.953						1187.7	1344.95	1231.68	1343.27	1726.64	1300.64	529.277	1621.34	934.903	1352.41	1197.61	1056.87	682.76	1659.2	1138.76	1685.9	1627.7	1621.98	2412.49	2106.37	2466.89	2262.26	2696.44	2849.02	1416.04	1422.61	1857.98	52.0013	48.4317	95.356	159.672	171.597	237.794	996.334	877.635	1105.72
146.046	HMDB0000148|HMDB0002393|HMDB0002931|HMDB0003011|HMDB0003339|HMDB0006556|HMDB0033550|HMDB0060475|HMDB0062183	C00025|C12269||C00979|C00217|C05938|NA|NA|	C5H9NO4|C5H9NO4|C5H9NO4|C5H9NO4|C5H9NO4|C5H9NO4|C5H9NO4|C5H9NO4|C5H9NO4	146.0459|146.0459|146.0459|146.0459|146.0459|146.0459|146.0459|146.0459|146.0459	L-Glutamic acid|N-Methyl-D-aspartic acid|N-Acetylserine|O-Acetylserine|D-Glutamic acid|L-4-Hydroxyglutamate semialdehyde|3-(Carboxymethylamino)propanoic acid|DL-Glutamate|N-lactoyl-Glycine	6466.75	5789.87	6712.25	19886.4	22648.9	28378.6	141203	65571.5	81178.6	157138	132114	165278	147445	192647	143719	117418	223149	110431	96782	106931	62000	251857	210663	157099	105306	89707.4	101268	187.922	261.188	333.689	493.488	472.448	401.481	1164.47	892.016	2367.69
146.984						1041.37	694.44	1112.62	909.745	1805.56	1963.33	1400.71	1961.9	956.443	1464.18	888.5	1301.55	1285.36	3165.63	1834.24	2141.47	3241.97	2139.1	3987.05	258.91	1879.16	2911.4	2276.15	3601.84	4393.03	3073.5	2973.24	0.000759325	0.000981849	0.000372866	0.000305941	2.87856e-05	0.000938661	511.495	416.506	1181.15
147.03	HMDB0000426|HMDB0000428|HMDB0000606|HMDB0000694|HMDB0001900|HMDB0011676|HMDB0033912|HMDB0038890|HMDB0041392|HMDB0059655	C00815|NA|C01087|C03196|C02674|C02266|NA|NA|NA|C02630	C5H8O5|C5H8O5|C5H8O5|C5H8O5|C5H8O5|C5H8O5|C6H12S2|C6H12S2|C6H12S2|C5H8O5	147.0299|147.0299|147.0299|147.0299|147.0299|147.0299|147.0308|147.0308|147.0308|147.0299	Citramalic acid|3-Hydroxyglutaric acid|D-2-Hydroxyglutaric acid|L-2-Hydroxyglutaric acid|Ribonolactone|D-Xylono-1,5-lactone|2-Propenyl propyl disulfide|Methyl 3-methyl-1-butenyl disulfide|1-Propenyl propyl disulfide|2-Hydroxyglutarate	8846.13	5208.64	7043.28	11080	13691.4	8770.08	13922.1	15089.1	11957	15646.5	11181.6	9676.07	8854.18	22171.2	13588.5	39134.3	28348.8	15660	18852.9	33215.7	22303.9	30215.5	29554.4	30187.5	16220.3	13408.6	15898.8	443.901	913.267	1173.58	1322.77	1251.36	1196	4134.53	3698.09	5855.03
147.066	HMDB0000227|HMDB0012140|HMDB0031639|HMDB0059629|HMDB0059705	C00418|C06007|NA|C00418|NA	C6H12O4|C6H12O4|C6H12O4|C6H12O4|C6H12O4	147.0663|147.0663|147.0663|147.0663|147.0663	Mevalonic acid|(R) 2,3-Dihydroxy-3-methylvalerate|Glycerol 1-propanoate|(R)-mevalonate|(2-Methoxyethoxy)propanoic acid	7117.98	8902.7	5924.4	3325.65	4625.46	3558.88	3729.54	4416.67	3248.76	4486.94	3215.43	4294.94	3291.47	5575.39	4243.63	4796.75	7202.71	5019.19	9326.37	8023.75	6420.58	8885.79	9183.99	10002.8	6603.25	5877.5	6627.49	913.422	1000.82	1089.67	1063.82	1007.41	949.978	4316.34	3550.42	5831.81
148.043	HMDB0000696|HMDB0004058|HMDB0014997|HMDB0033951|HMDB0060318|HMDB0060946	C00073|C05578|C07418|C01733|C03742|NA	C5H11NO2S|C8H7NO2|C5H11NO2S|C5H11NO2S|C8H7NO2|C8H7NO2	148.0438|148.0404|148.0438|148.0438|148.0404|148.0404	L-Methionine|5,6-Dihydroxyindole|Penicillamine|Racemethionine|(S)-4-Hydroxymandelonitrile|NAPQI	587.991	400.232	462.233	519.514	706.493	745.187	2885.55	609.668	559.269	830.128	662.077	908.457	728.384	1139.1	773.376	972.848	1587.22	1291.34	796.535	1066.85	581.015	1903.3	1983.08	1492.06	1183.72	1171.04	1568.6	8.16876	5.28061	22.6348	19.8391	22.6854	27.2388	238.513	159.207	393.847
149.009	HMDB0000956|HMDB0029715|HMDB0029878|HMDB0038889|HMDB0059916	C00898|NA|C02107|NA|NA	C4H6O6|C8H6OS|C4H6O6|C5H10OS2|C4H6O6	149.0092|149.0067|149.0092|149.01|149.0092	Tartaric acid|2-(2-Thienyl)furan|D-Tartaric acid|2-Methyl-2-(methyldithio)propanal|2,3-Dihydroxybutanedioic acid	35.8242	135.406	129.578	5.86674	198.833	165.447	1290.29	66.0142	305.208	295.561	213.744	265.879	276.4	284.209	357.255	390.913	425.598	337.126	677.647	1318.51	283.727	638.539	215.05	455.889	312.086	626.762	216.015	0.000842002	0.000443926	0.000778387	23.1493	28.8864	8.58097	33.0119	115.344	108.471
149.045	HMDB0000098|HMDB0000283|HMDB0000366|HMDB0000621|HMDB0000646|HMDB0000751|HMDB0001644|HMDB0003162|HMDB0003371|HMDB0012194|HMDB0012325|HMDB0013141|HMDB0029578|HMDB0029941|HMDB0029942|HMDB0031161|HMDB0031472|HMDB0031709|HMDB0032180|HMDB0032408|HMDB0040056|HMDB0059753|HMDB0060254|HMDB0060279	C00181|C00121|NA|C00309|C00259|C00312|C00310||C00310|C08353|C06115|NA|NA|C01488||NA|C08373|NA|NA|NA|NA|NA|NA|NA	C5H10O5|C5H10O5|C5H10O5|C5H10O5|C5H10O5|C5H10O5|C5H10O5|C6H6N4O|C5H10O5|C5H10O5|C5H10O5|C6H6N4O|C6H14S2|C5H10O5|C5H10O5|C6H14S2|C6H14S2|C6H14S2|C6H14S2|C6H14S2|C6H14S2|C5H10O5|C5H10O5|C8H8NO2	149.0455|149.0455|149.0455|149.0455|149.0455|149.0455|149.0455|149.0469|149.0455|149.0455|149.0455|149.0469|149.0464|149.0455|149.0455|149.0464|149.0464|149.0464|149.0464|149.0464|149.0464|149.0455|149.0455|149.0482	D-Xylose|D-Ribose|2-Deoxyribonic acid|D-Ribulose|L-Arabinose|L-Threo-2-pentulose|D-Xylulose|7-Methylhypoxanthine|L-Ribulose|Beta-D-ribopyranose|Arabinofuranose|1-Methylhypoxanthine |Diisopropyl disulfide|D-Apiose|D-Arabinose|Methyl pentyl disulfide|Dipropyl disulfide|1,6-Hexanedithiol|Butyl ethyl disulfide|Methyl isopentyl disulfide|xi-1-(Propylthio)-1-propanethiol|2-Deoxypentonic acid|Aldehydo-D…	1178.89	2266.42	1598.29	1549.52	2088.64	1841.2	6985.61	1847.42	1863.52	1938.45	1305.45	1787.48	1308.58	2205.29	1907.89	2896.54	3082.02	2301.78	4145.97	4179.31	3358.9	3856.99	4323.16	3663.85	3009.4	2947.03	2766.3	138.591	189.937	197.968	242.892	191.267	178.273	993.383	1001.18	1853.23
150.888						633.156	422.507	418.424	324.476	499.937	535.698	688.373	516.265	317.552	518.625	359.148	733.524	429.506	1053.69	720.147	993.914	2353.62	1598.19	1138.74	1262.86	1213.9	2153.79	2368.08	2238.56	2267.73	3034.72	3146.53	14.8189	25.054	46.7385	41.397	34.7642	29.1003	305.273	254.687	593.244
151.008	HMDB0015167	NA	C5H4N4S	151.0084	Mercaptopurine	10084.9	8245.53	13289.8	2806.09	3001.24	2548.79	3694.66	3228.65	1972.1	2845.18	1900.03	2326.01	1862.62	3699.98	2847.59	4103.3	5199.53	3546.4	6585.23	10760.3	5429.32	9606.66	7845.06	7651.41	4303.51	3449.76	4936.05	1108.78	1204.39	1258.1	1192.78	1041.96	1066.21	8740.21	5875.69	10520.4
151.041	HMDB0000020|HMDB0000440|HMDB0000669|HMDB0000703|HMDB0001101|HMDB0002390|HMDB0003791|HMDB0004815|HMDB0012308|HMDB0029657|HMDB0029658|HMDB0029659|HMDB0029660|HMDB0029661|HMDB0029662|HMDB0031609|HMDB0032399|HMDB0032572|HMDB0032594|HMDB0032604|HMDB0032606|HMDB0032629|HMDB0032919|HMDB0033003|HMDB0034172|HMDB0036907|HMDB0041283|HMDB0060390|HMDB0062635	C00642|C05593|C05852|C01984|C02519|C14088|C04043|NA|C00755|C13635|NA|C03663|NA|C10675|NA|C02181|NA|NA|C10804|NA||NA|NA|NA|C12305|NA|NA|NA|C01983	C8H8O3|C8H8O3|C8H8O3|C8H8O3|C8H8O3|C8H8O3|C8H8O3|C8H8O3|C8H8O3|C8H8O3|C8H8O3|C8H8O3|C8H8O3|C8H8O3|C8H8O3|C8H8O3|C8H8O3|C8H8O3|C8H8O3|C8H8O3|C8H8O3|C8H8O3|C8H8O3|C8H8O3|C8H8O3|C8H8O3|C8H8O3|C8H8O3|C8H8O3	151.0401|151.0401|151.0401|151.0401|151.0401|151.0401|151.0401|151.0401|151.0401|151.0401|151.0401|151.0401|151.0401|151.0401|151.0401|151.0401|151.0401|151.0401|151.0401|151.0401|151.0401|151.0401|151.0401|151.0401|151.0401|151.0401|151.0401|151.0401|151.0401	p-Hydroxyphenylacetic acid|3-Hydroxyphenylacetic acid|Ortho-Hydroxyphenylacetic acid|Mandelic acid|p-Anisic acid|3-Cresotinic acid|3,4-Dihydroxyphenylacetaldehyde|4-Hydroxy-3-methylbenzoic acid|Vanillin|2,4'-Dihydroxyacetophenone|2',3'-Dihydroxyacetophenone|2',4'-Dihydroxyacetophenone|2',6'-Dihydroxyacetophenone|3',4'-Dihydroxyacetophenone|3',5'-Dihydroxyacetophenone|Phenoxyacetic acid|Methyl fur…	625.389	879.618	1403.9	506.423	905.306	248.18	869.75	775.155	597.753	603.121	458.809	665.253	308.658	872.152	400.224	880.62	1074.7	893.661	1200.44	1664.79	2959.87	601.688	788.516	1526.55	1190.41	833.842	793.956	200.767	224.744	226.175	236.374	198.321	207.5	722.851	579.918	361.475
151.874						528.867	729.197	465.154	739.564	1288.36	773.758	1125.57	931.083	571.102	665.632	588.72	609.194	456.532	1328.19	940.887	1126.35	2645.2	1601.05	1386.66	2816.76	1848.53	1971.88	2216.17	2519.54	2892.02	2133.66	2692	20.2091	15.7446	23.8804	19.3497	19.4567	13.5989	372.986	337.284	468.331
152.033	HMDB0001476|HMDB0001972|HMDB0014378|HMDB0014389|HMDB0059749|HMDB0059811	C00632|NA|C02518||NA|NA	C7H7NO3|C7H7NO3|C7H7NO3|C7H7NO3|C7H7NO3|C7H7NO3	152.0353|152.0353|152.0353|152.0353|152.0353|152.0353	3-Hydroxyanthranilic acid|3-Aminosalicylic acid|Aminosalicylic Acid|Mesalazine|6-Methoxy-pyridine-3-carboxylic acid|2-Nitro-p-cresol	615.753	592.075	661.784	656.266	935.212	1168.49	756.085	1255.98	488.274	952.255	405.221	718.302	674.48	836.778	869.411	792.535	261.627	382.977	1695.44	0.000336077	1464.65	628.034	467.041	1212.38	1073.77	885.408	1022.09	4.15864	30.5423	5.75496	72.2822	101.695	90.695	956.079	676.584	693.146
152.884						281.395	216.472	189.835	141.97	317.727	413.133	507.461	272.451	202.026	308.735	280.106	344.499	247.419	619.049	528.491	728.696	1728.37	1136.33	654.139	625.61	774.098	1539.87	1597.34	1837.9	2053.86	2488.09	2554.5	12.6227	16.0153	20.907	10.1871	18.0404	17.3785	89.6314	96.0112	295.047
152.986	HMDB0031871|HMDB0032547|HMDB0033047|HMDB0039524|HMDB0040239	NA|NA|NA|NA|NA	C4H10S3|C4H10S3|C4H10S3|C4H10S3|C4H10S3	152.9872|152.9872|152.9872|152.9872|152.9872	Methyl propyl trisulfide|2,4,6-Trithiaheptane|Ethyl (methylthio)methyl disulfide|Diethyl trisulfide|1,1'-Thiobisethanethiol	10834.6	18558	14524	5139.42	5661.02	5685.81	9191.96	8205.58	4334.25	9857.69	4676.75	5005.29	3269.17	8170.72	5875.65	8126.46	14660.2	8127.9	16670.3	26326.7	10840.3	18979.2	21910.7	19647.4	9000.05	6131.69	9575.62	5335.56	6601.56	6707.06	5808.35	4712.95	4091.37	8975.54	5343.66	13910.2
153.023	HMDB0000152|HMDB0000397|HMDB0001856|HMDB0013676|HMDB0013677|HMDB0029666|HMDB0034299	C00628|C00196|C00230|NA|NA|NA|C16748	C7H6O4|C7H6O4|C7H6O4|C7H6O4|C7H6O4|C7H6O4|C7H6O4	153.0193|153.0193|153.0193|153.0193|153.0193|153.0193|153.0193	Gentisic acid|2-Pyrocatechuic acid|Protocatechuic acid|2,6-Dihydroxybenzoic acid|3,5-Dihydroxybenzoic acid|2,4-Dihydroxybenzoic acid|Patulin	38348.3	19386	26933.6	18961.5	24845.3	21216.8	27914.5	30981.2	24173.1	25560.4	26897.5	31795.6	25668.3	39735.5	37492.7	47900.3	52615	49704.8	78707.5	98362.5	70128.8	82563.8	98258.4	87427.9	41388.6	60911.7	54495.1	6850.66	7048.62	7420.88	7079.72	6883.53	6847.51	27633.1	24623.1	21394.3
153.056	HMDB0005784|HMDB0030570|HMDB0032012|HMDB0034158|HMDB0037724|HMDB0037728|HMDB0059966	NA|NA|C06317|C10787|NA|NA|NA	C8H10O3|C8H10O3|C8H10O3|C8H10O3|C8H10O3|C8H10O3|C8H10O3	153.0557|153.0557|153.0557|153.0557|153.0557|153.0557|153.0557	Hydroxytyrosol|Sylvopinol|4-Hydroxy-3-methoxybenzenemethanol|2,6-Dimethoxyphenol|Propyl 2-furoate|2-Furanylmethyl propanoate|3,5-Dimethoxyphenol	1896.65	1348.9	1841.49	1091.23	1338.7	1193.31	1203.96	1515.37	1297.83	1404.45	1077.92	1396.15	1170.52	1644.43	1711.09	1963	2409.97	2074.41	2321.67	3144.25	2364.57	2368.14	2836.45	2800.34	1949.05	1998.67	2339.42	205.359	258.843	309.429	308.28	230.266	262.623	1369.6	1215.21	1583.74
153.869						10821.7	14554.5	8659.16	15837.6	26086.3	16189.9	23957.7	18242.5	11907.2	13070	11830.6	13096.7	9717.91	27825.1	20254	23634.3	55446.9	30654.7	29263.7	61041	37613.8	41026.2	49226.1	52522.6	59359.1	47464.6	53337.7	275.429	274.093	321.981	305.393	320.136	274.391	7302.31	6986.01	9782.18
154.012	HMDB0002916|HMDB0006200	C02235|NA	C6H5NO4|C6H5NO4	154.0146|154.0146	4-Nitrocatechol|2,4-Dihydroxy-nitrophenol	5207.59	4745.99	5463.96	5573.93	8858.69	8611.77	4920.61	9973.18	6242.71	8801.87	6796.47	7964.62	6051.28	9837.43	6673.15	7519.43	7323.48	6690.72	12844.6	5083.42	8561.64	9601.16	9207.44	10211.7	8966.68	7174.33	7920.12	117.835	175.963	313.117	540.537	723.715	797.102	5835.85	4844.58	5589.12
154.063	HMDB0000177|HMDB0033123|HMDB0034267	C00135|C11310|NA	C6H9N3O2|C11H9N|C6H9N3O2	154.0622|154.0662|154.0622	L-Histidine|4-Phenylpyridine|L-2-Amino-3-(1-pyrazolyl)propanoic acid	5775.55	3824.68	6227.61	4073.21	3309.13	2425.93	8303.81	4042.42	3678.31	3681.09	3994.58	5250.26	4266.8	6556.44	5550.44	7067.86	8661.41	6087.94	5738.5	6541.19	4709.84	8542.96	8795.67	6987.41	7121.95	6347.08	7577.53	647.564	1001.92	1185.56	1113.63	1126.51	1181.3	3906.19	3555.18	4309.24
154.868						1311.21	1745.33	1058.3	1817.6	3126.9	1919.67	2801.36	2201.86	1361.7	1518.53	1406.89	1645.85	1009.2	3237.82	2271.73	2759.76	6332.99	3689.59	3441.43	7098.62	4440.03	4984.11	5928.02	6385.44	6958.86	6299.83	6743.46	35.1698	42.6219	44.8394	55.7176	40.6254	34.4678	823.081	883.369	1222.81
154.919						4264.86	3991.62	4024.84	4571.54	6308.86	5524.45	5826.57	5659.94	4738.99	5427.3	3586.42	5001.37	3471.55	9016.98	6914.36	11202.6	19382.8	10360.1	15173.9	19263.9	10754	18004.8	22229.7	22878.6	15810.1	17653.7	18596.2	22.9123	51.1325	83.4769	88.6151	102.878	92.85	1541.35	1548.4	4031.56
154.929						403.445	422.176	495.545	295.138	630.116	728.474	1079.56	743.427	349.132	793.538	547.42	857.066	668.498	1860.6	1362.92	1685.26	3764.41	2160.51	2168.17	2652.2	1507.02	3044.09	3200.8	3138.65	3589.2	2808.98	3564.15	0.000470312	3.82225e-05	5.73589	0.000594349	0.000507429	0.000451458	90.3304	103.509	397.961
154.965						545.496	385.468	380.416	518.768	529.095	382.575	768.733	515.08	663.291	765.877	632.651	503.908	521.406	691.701	694.628	824.425	1613.74	772.415	1508.42	3691.13	942.403	1967.96	2733.05	1212.01	683.231	1553.58	899.592	367.829	452.505	471.14	373.566	306.773	287.504	291.322	287.562	282.921
155.01	HMDB0000226	C00295	C5H4N2O4	155.0098	Orotic acid	0.000128226	0.0006584	0.000243153	0.000182369	0.000686437	0.000921862	608.418	0.000136576	0.000535695	230.514	103.673	148.956	786.803	495.115	817.505	0.000810895	0.000919419	0.000768563	0.00068708	0.000318333	0.000867094	0.000644699	0.000586974	0.000792612	0.000508668	0.000833785	0.000565384	0.000458403	0.00086983	0.000375506	0.000902699	0.000608608	0.000596989	0.000915759	0.000485172	0.000347262
155.018	HMDB0032160|HMDB0032334|HMDB0035088	NA|NA|NA	C7H8O2S|C7H8O2S|C7H8O2S	155.0172|155.0172|155.0172	3-(Acetylthio)-2-methylfuran|1-(3-Hydroxy-5-methyl-2-thienyl)ethanone|Furfuryl thioacetate	1693.23	839.407	1237.01	996.247	1298.25	1104.79	1323.89	1510.28	1158.22	1327.55	1222.12	1514.58	1278.54	2100.48	1819.71	2041.86	2550.71	2193.76	3557.83	3688.44	3186.42	3681.41	4192.87	3831.98	1622.7	2900.78	2523.23	329.541	366.092	371.219	374.55	356.832	360.73	1390.77	1170.88	1054.22
155.071	HMDB0031101|HMDB0032232	NA|NA	C8H12O3|C8H12O3	155.0714|155.0714	8-Hydroxy-5,6-octadienoic acid|2,5-Dimethyl-4-ethoxy-3(2H)-furanone	2590.89	2273.86	2549.37	2167.24	2519.6	1775.11	2162.77	2594.92	1927.5	2150.64	1838.66	2304.83	1517.05	2955.12	2537.77	3452.74	3142.79	2827.27	3496.23	5566.88	3797.66	4128.03	5221.91	4242.9	2963.25	2883.53	3217.07	440.735	542.519	602.113	601.077	563.487	586.481	2032.06	1828.83	2107.52
155.865						7895.21	10454.6	6047.19	11145.3	18849.9	11740.7	16538.7	12812.8	8210.28	9289.42	8588.33	9431.94	6384.79	19865.9	14410.1	16671	38602.1	21643.9	21218.3	43400	26389.6	29195.1	35839.3	37439.7	42373.6	34229.5	39644.3	213.258	222.597	255.08	225.184	251.445	211.612	5342.32	4888.88	6847.28
155.874						139.802	257.312	211.446	1419.86	679.199	266.061	1738.98	374.047	456.076	243.38	461.953	254.466	203.409	412.577	300.249	417.027	751.767	429.073	462.293	1006.15	597.91	542.017	499.99	698.794	961	708.272	672.026	11.6705	15.7375	12.5103	17.8214	16.1702	18.9567	1322.62	569.033	172.783
156.916						1609.26	1462.03	1626.86	1699.4	2210.35	2120.83	2103.12	1851.14	1838.22	1870.53	1155.27	1786.28	1135.2	3125.44	2452.92	4148.35	7029.51	3596.74	5669.99	6795.34	4082.35	6631.19	7629.39	7933.11	5889.28	6748.78	6688.96	0.000502807	5.37561e-05	0.000499808	0.000105268	0.000976206	0.000267896	554.775	597.639	1485.83
156.964						224.964	1664.83	263.907	842.966	2034.93	803.068	2180.29	2234.8	1344.28	1429.61	375.204	219.43	154.378	2398.27	731.587	373.67	2122.38	285.015	1218.97	4890.62	2415.05	497.574	691.213	3871.82	3212.99	544.21	871.685	183.205	212.451	237.491	290.512	284.995	255.905	1863.57	948.031	342.12
157.025	HMDB0000528|HMDB0003349	C00337|C00337	C5H6N2O4|C5H6N2O4	157.0255|157.0255	4,5-Dihydroorotic acid|L-Dihydroorotic acid	106.07	41.8834	96.3938	0.00077327	128.184	84.6412	594.493	158.654	186.028	341.211	251.038	350.58	540.249	577.192	660.725	290.516	613.774	192.506	160.242	378.406	313.43	733.734	313.079	526.473	104.365	123.435	368.49	24.4752	37.7936	14.2437	30.4795	30.8995	46.7566	99.3855	76.6546	0.000314683
157.038	HMDB0000462|HMDB0037786	C01551|NA	C4H6N4O3|C7H10O2S	157.0367|157.0329	Allantoin|S-(4,5-Dihydro-2-methyl-3-furanyl) ethanethioate	393.971	300.424	336.647	329.946	581.313	569.811	1441.44	550.47	546.13	781.46	610.799	1025.35	789.297	1573.74	1226.82	1350.66	2934.34	1451.98	1493.68	1889.07	1263.83	2084.24	2243.51	2175.57	2385.51	2644.8	2364.44	18.4525	7.73967	27.8565	25.2075	27.0838	23.2069	201.545	138.678	345.859
157.051	HMDB0000635|HMDB0012241|HMDB0036380|HMDB0059815	NA|C02631||NA	C7H10O4|C7H10O4|C7H10O4|C7H10O4	157.0506|157.0506|157.0506|157.0506	Succinylacetone|Isopropylmaleate|xi-2,3-Dihydro-3,5-dihydroxy-6-methyl-4H-pyran-4-one|Ethyl 5-oxotetrahydro-2-furancarboxylate	25380.6	17665.5	20634.9	23093.6	29817.1	23401.9	25211.4	28726.4	22182.6	28726.7	22230.2	28912.2	20781.5	33064	30705.7	35657.2	39827	33130.7	52743	59056	44138.1	47707.4	50707	58254.2	36285.7	38172.5	37493.7	3479.93	3743.92	3987.24	4041.75	3862.11	3909.19	17970.3	16394.1	20070.2
157.087	HMDB0000451|HMDB0000909|HMDB0010721|HMDB0013211|HMDB0030303|HMDB0031177|HMDB0031307|HMDB0036230|HMDB0036395|HMDB0038305|HMDB0040447|HMDB0041616|HMDB0059938|HMDB0059939|HMDB0060683|HMDB0060685|HMDB0062788	NA|NA|NA|NA|NA|NA|C02975|NA|NA|NA|NA|NA|NA|NA|C16655|C16652|NA	C8H14O3|C8H14O3|C8H14O3|C8H14O3|C8H14O3|C8H14O3|C8H14O3|C8H14O3|C8H14O3|C8H14O3|C8H14O3|C8H14O3|C8H14O3|C8H14O3|C8H14O3|C8H14O3|C8H14O3	157.087|157.087|157.087|157.087|157.087|157.087|157.087|157.087|157.087|157.087|157.087|157.087|157.087|157.087|157.087|157.087|157.087	cis-4-Hydroxycyclohexylacetic acid|trans-4-Hydroxycyclohexylacetic acid|3-Oxooctanoic acid|Alpha-Ketooctanoic acid|6-Ethyl-1-methyl-2,7,8-trioxabicyclo[3.2.1]octane|Tetrahydrofurfuryl propionate|Ethyl 3-oxohexanoate|1-Methyl-2-oxopropyl butyrate|2-Methylpropyl 3-oxobutanoate|3-Methylbutyl 2-oxopropanoate|Butyl acetoacetate|Propyl levulinate|5-Butyl-1,4-dioxan-2-one|6-Butyl-1,4-dioxan-2-one|2-n-Pr…	4856.44	3740.23	3702.61	3852.63	4593.9	3821.39	3889.15	5531.53	4011.4	4574.85	3956.94	4606.13	3792.84	5905.16	5108.82	5691.38	5511.34	5477.53	8550.66	7674.94	6872.58	7523.24	8645.73	7865.07	5429.17	5847.01	6523.39	656.896	939.512	1040.03	1040.15	1036.04	997.735	3791.02	3271.86	3525.75
157.862						1383.62	1704.92	932.072	1800.03	3041.24	1849.78	2781.57	2135.17	1320.56	1646.45	1438.94	1719.88	1193.07	3390.12	2296.09	2819.9	6061.02	3418.06	3255.37	7213.08	4382.56	4594.18	6046.19	5881.81	6943.03	5540.8	6685.16	37.987	58.8427	41.1239	66.1255	42.8107	48.3957	943.957	789.519	1159.34
158.083	HMDB0000339|HMDB0000678|HMDB0000927|HMDB0011757|HMDB0012154|HMDB0012175|HMDB0029230|HMDB0029409|HMDB0029412|HMDB0031345|HMDB0036384|HMDB0038593|HMDB0038625|HMDB0061678	|NA|NA|NA|C02636|C03087|NA|NA|C08269|NA|NA|NA|NA|	C7H13NO3|C7H13NO3|C7H13NO3|C7H13NO3|C7H13NO3|C7H13NO3|C7H13NO3|C7H13NO3|C7H13NO3|C7H13NO3|C7H13NO3|C7H13NO3|C7H13NO3|C7H13NO3	158.0823|158.0823|158.0823|158.0823|158.0823|158.0823|158.0823|158.0823|158.0823|158.0823|158.0823|158.0823|158.0823|158.0823	2-Methylbutyrylglycine|Isovalerylglycine|Valerylglycine|N-Acetylvaline|3-Dehydrocarnitine|5-Acetamidovalerate|4-Hydroxystachydrine|Turicine|Betonicine|Calystegine A6|Calystegine A7|Calystegin A3|Medicanine|Methyl 5-(hydroxymethyl)pyrrolidine-3-carboxylate	2399.94	752.12	2071.7	1592.04	1564.41	771.653	1589.63	1115.15	1307.59	877.762	777.27	1254.43	705.873	985.668	1158.23	2448.44	2272.53	1255.84	1673.09	3703.66	1348.88	2295.1	2343.91	2652.02	1083.19	939.488	1268.46	107.607	130.333	156.093	132.23	137.022	148.622	742.464	933.666	768.299
158.871						1067.7	1913.35	659.15	1410.56	2685.36	1537.93	2274.23	2291.18	1732.78	1406.01	1989.43	1725.51	1177.86	3632.04	2212.85	2291.33	4543.16	2610.06	3160.87	5511.6	4173.98	3689.94	4311.49	6365.19	5770.85	3601.72	5208.82	32.3979	33.2153	27.0368	34.129	25.8828	31.7208	319.583	285.028	785.278
159.03	HMDB0000225|HMDB0000398|HMDB0029689|HMDB0039447|HMDB0059737	C00322|C00846|NA|NA|NA	C6H8O5|C6H8O5|C10H8S|C6H8O5|C6H8O5	159.0299|159.0299|159.0274|159.0299|159.0299	Oxoadipic acid|3-Oxoadipic acid|2-Naphthalenethiol|2-Methyl-4-oxopentanedioic acid|3-Methyl-3-hydroxypentanedioate	1367.65	2005.5	1710.02	1263.9	1293.68	1252.57	1413.3	851.992	1410.21	2047.37	809.431	783.632	808.483	1144.12	1022.14	1635.4	2711.33	1077.68	2621	4244.84	2252.57	3818.74	4475.98	2509.96	1796.95	1312.5	1502.71	133.4	227.922	279.558	302.305	284.864	255.576	1163.59	800.995	1864.05
159.066	HMDB0000555|HMDB0000857|HMDB0002441|HMDB0015400|HMDB0029167|HMDB0029573|HMDB0041605|HMDB0059722|HMDB0059738|HMDB0059893|HMDB0061676	NA|C02656|NA|C07040|NA|NA|NA|NA|NA|NA|	C7H12O4|C7H12O4|C7H12O4|C8H8N4|C7H12O4|C7H12O4|C7H12O4|C7H12O4|C7H12O4|C7H12O4|C7H12O4	159.0663|159.0663|159.0663|159.0676|159.0663|159.0663|159.0663|159.0663|159.0663|159.0663|159.0663	3-Methyladipic acid|Pimelic acid|3,3-Dimethylglutaric acid|Hydralazine|2-Methyladipic acid|Diethyl malonate|Propyleneglycol diacetate|Mono-methyl-adipate|2-Ethylglutaric acid|Ethyl methyl_succinate|2,2-Dimethylglutaric acid	8011.73	5794.52	6924.52	8163.35	9005.51	6125.57	7212.54	8013.29	6901.76	7412.22	5799.71	7734.96	5833.49	9381.64	7980.27	11866	12478.2	9703.39	14523.3	17761.1	12841	16518.3	16348.6	16675.2	10374.5	8772.96	10822.7	945.95	1188.18	1344.79	1330.84	1279.25	1256.72	5404.27	4918.66	6043.38
159.102	HMDB0000486|HMDB0000711|HMDB0001954|HMDB0002264|HMDB0010722|HMDB0013898|HMDB0013899|HMDB0013900|HMDB0031509|HMDB0032270|HMDB0032827|HMDB0059825|HMDB0059867|HMDB0062596	NA|NA||NA|NA|C16650|C16651|C16649|NA|NA|NA|NA|NA|NA	C8H16O3|C8H16O3|C8H16O3|C8H16O3|C8H16O3|C8H16O3|C8H16O3|C8H16O3|C8H16O3|C8H16O3|C8H16O3|C8H16O3|C8H16O3|C8H16O3	159.1027|159.1027|159.1027|159.1027|159.1027|159.1027|159.1027|159.1027|159.1027|159.1027|159.1027|159.1027|159.1027|159.1027	7-Hydroxyoctanoic acid|Hydroxyoctanoic acid|3-Hydroxyoctanoic acid|(R)-2-Hydroxycaprylic acid|(R)-3-Hydroxyoctanoic acid|5-Hydroxyvalproic acid|3-Hydroxyvalproic acid|4-Hydroxyvalproic acid|Ethyl (±)-3-hydroxyhexanoate|(+/-)-Ethyl 2-hydroxy-3-methylvalerate|Peroxyoctanoic acid|Isoamyl lactate|Ethyl 2-hydroxy-4-methylpentanoate|(7R)-7-hydroxyoctanoic Acid	2838.1	2480.97	2318.99	2746.56	3599.27	2767.18	2166.83	3579.84	2762.34	3128.24	2546.66	3222.28	2284.92	3951.16	3027.98	3813.37	3524.44	4067.25	4667.72	5327.64	4598.36	4654.95	6053.59	4368.07	3791.99	3132.02	4312.02	338.284	568.283	596.352	613.277	573.536	530.275	2356.74	1967.93	2249.35
160.062	HMDB0000510|HMDB0029423|HMDB0033747|HMDB0061715|HMDB0062557|HMDB0062660	C00956||C03210||NA|C01046	C6H11NO4|C6H11NO4|C6H11NO4|C6H11NO4|C6H11NO4|C6H11NO4	160.0615|160.0615|160.0615|160.0615|160.0615|160.0615	Aminoadipic acid|Acetylhomoserine|(±)-2,2'-Iminobispropanoic acid|Glutamate, gamma-methyl ester|N-acetylthreonine|N-methyl-L-glutamic Acid	369.677	240.221	415.312	467.44	557.974	365.499	918.721	451.158	646.998	985.346	765.463	797.09	995.428	1157.94	1027.49	1995.76	1536.61	1011.28	1700.37	2101.9	1078.66	1799.63	1644.27	1074.81	1045.33	1433.32	945.583	52.1786	76.0998	70.5633	56.7258	53.424	55.7417	269.32	219.736	328.403
160.869						1036	1936.61	742.233	1532.65	2796.27	1561.58	2409.19	2640.88	1949.78	1663.47	2084.16	1846.97	1208.49	3980.05	2467.47	2552.49	4843.16	2859.82	3559.71	6116.27	4415.57	3973.43	4653.26	6954.49	6872.94	3812.16	5956.79	20.5739	36.6498	32.9108	30.5766	17.5195	23.7684	309.554	315.576	732.107
161.045	HMDB0000321|HMDB0000345|HMDB0000355|HMDB0000368|HMDB0000640|HMDB0029934|HMDB0032873|HMDB0034426|HMDB0035400|HMDB0041561|HMDB0059758	C02360|NA|C03761|NA|||C11592|NA|C08464|NA|C02488	C6H10O5|C6H10O5|C6H10O5|C6H10O5|C6H10O5|C6H10O5|C6H10O5|C7H14S2|C13H6|C6H10O5|C6H10O5	161.0455|161.0455|161.0455|161.0455|161.0455|161.0455|161.0455|161.0464|161.0397|161.0455|161.0455	2-Hydroxyadipic acid|3-Hydroxyadipic acid|3-Hydroxymethylglutaric acid|2(R)-Hydroxyadipic acid|Levoglucosan|D-1-Deoxy-erythro-hexo-2,3-diulose|Diethyl dicarbonate|(-)-1-Methylpropyl 1-propenyl disulfide|1-Tridecene-3,5,7,9,11-pentayne|D-1,5-Anhydrofructose|2-Hydroxy-2-ethylsuccinic acid	7364.93	6241.64	7365.11	6917.33	9701.48	7140.18	12531.8	8869.6	6948.4	10161.5	5385.97	5547.12	4409.37	9459.65	5804.02	9883.38	11942.9	7769.63	13378.1	16684.8	11290.3	12156.8	15859.3	15561.7	11643.5	9021.51	9932.18	886.78	1143.99	1344.63	1404.68	1206.92	1275.5	6489.01	4507.15	6556.81
161.081	HMDB0033532|HMDB0059918	NA|NA	C6H18OSi2|C7H14O4	161.0823|161.0819	Dimethicone|2-(1-Ethoxyethoxy)propanoic acid	5437.77	5537.13	4177.92	2492.79	3363.42	2833.65	2498.08	3280.69	2080.31	3074.88	2383.64	2991.41	2196.09	4377.18	3507.34	3675.57	4787.76	4332.83	7555.09	6510.06	5377.3	5948.21	6990.9	7426.71	4643.39	4191.07	4912.76	760.87	799.445	839.142	777.904	862.827	791.35	3251.6	2609.76	4214.67
161.914						239.206	348.318	344.486	606.314	710.691	791.718	0.00060559	457.135	614.714	735.353	709.891	682.058	652.328	407.231	514.849	598.654	351.642	848.078	1358.61	1469.42	1296.78	1011.43	1215.9	681.345	226.887	831.134	880.851	538.229	0.000856229	541.759	410.829	421.764	431.324	892.764	775.921	249.028
161.947						10159.8	10258.3	9985.17	11029.6	14194.2	11343.6	4229.11	11776	9952.72	10948.2	8330.76	9898.28	5759.03	12282.7	9167.95	15527.5	14505.4	11691.5	23097.1	17665.8	19129.5	19348	23019.6	25222.2	13683.3	13756.9	15438.3	793.284	863.521	1262.77	1956.06	2160.7	2282.55	8396.46	7722.11	9842.71
162.894						1095.17	1607.63	1112.3	1735.2	3032.8	1293.08	1852	1278.18	699.37	554.016	710.222	593.865	675.344	809.827	212.42	378.251	1804.24	930.261	1085.13	2304.45	2272.45	405.575	1082.45	1108.92	2065.92	672.95	15.7599	191.281	179.666	605.956	1072.43	898.151	912.333	1454.73	1226.93	1405.25
163.061	HMDB0000174|HMDB0000849|HMDB0002712|HMDB0003081|HMDB0005876|HMDB0010207|HMDB0012327|HMDB0029196|HMDB0033050|HMDB0033051|HMDB0033821|HMDB0039783|HMDB0059624|HMDB0059625|HMDB0060267|HMDB0062477|HMDB0062489|HMDB0062498|HMDB0062499	C01019|C00507|C07326|C02095|NA|C00861|C02781|C01018|NA|NA|NA|NA|NA|NA|C01721|NA|NA|NA|NA	C6H12O5|C6H12O5|C6H12O5|C6H12O5|C6H12O5|C6H12O5|C6H12O5|C6H12O5|C7H16S2|C7H16S2|C6H12O5|C7H16S2|C6H12O5|C6H12O5|C6H12O5|C6H12O5|C6H12O5|C6H12O5|C6H12O5	163.0612|163.0612|163.0612|163.0612|163.0612|163.0612|163.0612|163.0612|163.0621|163.0621|163.0612|163.0621|163.0612|163.0612|163.0612|163.0612|163.0612|163.0612|163.0612	L-Fucose|Rhamnose|1,5-Anhydrosorbitol|Beta-D-Fucose|3-Deoxyfructose|L-Rhamnulose|2-Deoxygalactopyranose|D-Fucose|Butyl isopropyl disulfide|Butyl propyl disulfide|2-O-Methyl-D-xylose|1-(Methylthio)-1-hexanethiol|Alpha-L-fucose|beta-L-fucose|L-Fuculose|GlcNAc-GlcA-(Gal)2-Xyl|L-Fucose-1P|N-Acetylglucosamine-1P|N-Acetylglucosamine-6P	1277.28	1205.92	1383.29	1494.17	1631.87	1612.64	1960.74	1767.16	1946.74	2057.56	1390.44	1743	1129.76	2587.13	2068.38	2988.69	3201.27	2539.25	3818.5	4760.47	3211.58	3621.22	4495.86	4117.57	3051.96	2799.09	2757.98	95.014	125.506	125.166	164.963	132.081	118.293	799.841	712.441	1200.13
164.001						420.837	456.866	364.163	318.605	420.034	400.362	804.417	1034.76	927.512	1583.59	1343.77	1279.2	1372.37	1636.44	1284.17	1155.67	1372.42	1287.26	1864.04	1332.74	878.912	2400.46	1803.86	1931.1	1000.78	865.933	973.335	64.9321	30.7467	68.0952	64.5045	70.4153	49.8828	223.772	189.883	210.071
164.038	HMDB0002005|HMDB0003454|HMDB0004089|HMDB0004291|HMDB0013030|HMDB0036582|HMDB0037057|HMDB0038318	NA|C00971|C05653|C06052|NA|NA|NA|C15769	C5H11NO3S|C8H7NO3|C8H7NO3|C8H7NO3|C8H7NO3|C8H7NO3|C5H11NO3S|C8H7NO3	164.0387|164.0353|164.0353|164.0353|164.0353|164.0353|164.0387|164.0353	Methionine sulfoxide|4-Pyridoxolactone|Formylanthranilic acid|5-Pyridoxolactone|Noradrenochrome|6-Methoxy-2(3H)-benzoxazolone|Ethiin|(R)-2-Hydroxy-2H-1,4-benzoxazin-3(4H)-one	421.992	234.912	144.22	552.864	750.894	423.734	2069.88	697.094	362.446	464.288	294.896	378.578	545.481	401.289	291.217	434.3	496.071	0.000993561	785.96	1304.27	910.121	1069.25	1180.57	766.568	865.633	324.361	430.866	70.727	33.1455	46.7067	34.5401	46.737	56.3437	227.43	140.799	400.949
164.072	HMDB0000159|HMDB0001007|HMDB0004992|HMDB0006044|HMDB0033485|HMDB0033589|HMDB0034169|HMDB0059934|HMDB0062402|HMDB0062407	C00079|NA|C07527|NA|NA|NA|NA|NA|C19565|C19578	C9H11NO2|C9H11NO2|C9H11NO2|C9H11NO2|C9H11NO2|C9H11NO2|C9H11NO2|C9H11NO2|C9H11NO2|C9H11NO2	164.0717|164.0717|164.0717|164.0717|164.0717|164.0717|164.0717|164.0717|164.0717|164.0717	L-Phenylalanine|3-Pyridinebutanoic acid|Benzocaine|Norsalsolinol|Gentiatibetine|Ethyl 2-aminobenzoate|Methyl N-methylanthranilate|Benzyl glycinate|4-Hydroxy-1-(3-pyridinyl)-1-butanone|5-(3-Pyridyl)-2-hydroxytetrahydrofuran	1166.29	1122.5	1066.7	1139.77	1452.72	1211.58	21622.9	1466.92	1348.76	1295.06	1314.1	1724.03	1298.22	1762.01	1357.45	2342.09	2062.18	2223.63	1673	2297.44	1561.41	3779.33	3746.43	2821.98	2447.2	2352.42	2765.74	61.5891	69.3415	66.4412	68.6533	70.54	60.5879	587.906	437.7	982.218
164.946						1218.97	1136.36	1293.39	1226.75	1616.67	1454.11	883.674	1352.48	855.633	1253.23	979.548	1267.16	794.97	1753.44	1253.56	2033.72	2573.02	2117.86	2361.09	1736.1	2303.72	2769.67	3019	3581.77	2664.94	3237.28	3099.44	31.8273	30.2439	77.1948	135.854	146.864	135.964	814.933	640.481	1203.93
164.986						2251.07	2789.91	1973	693.899	991.142	971.515	1022.75	1263.02	426.764	802.16	645.098	721.124	389.018	1243.25	525.903	833.383	1523.91	1199.68	2036.28	2192.86	1425.99	2055.71	2206.26	2253.65	973.9	613.37	1424.07	384.211	469.137	487.624	475.966	441.185	437.476	2128.44	1494.44	1993.84
165.017	HMDB0002107|HMDB0002334|HMDB0002428|HMDB0032613	C01606|NA|C06337|NA	C8H6O4|C8H6O4|C8H6O4|C8H6O4	165.0193|165.0193|165.0193|165.0193	Phthalic acid|Benzoquinoneacetic acid|Terephthalic acid|3,4-Methylenedioxybenzoic acid	2131.49	816.84	4965.87	2557.51	2740.06	2483.56	2984.59	896.313	4927.13	588.077	782.966	3295.04	3376.99	681.118	3413.26	8090.78	6039.15	1961.11	5713.63	4468.98	1911.55	2602	7147.87	4019.46	48665.8	3796.81	5048.37	0.000171011	0.000744377	845.774	947.999	1762.87	1434.69	1967.76	1498.69	1820.88
165.025	HMDB0002107|HMDB0002334|HMDB0002428|HMDB0032613|HMDB0060412	C01606|NA|C06337|NA|C16614	C8H6O4|C8H6O4|C8H6O4|C8H6O4|C6H6N4S	165.0193|165.0193|165.0193|165.0193|165.024	Phthalic acid|Benzoquinoneacetic acid|Terephthalic acid|3,4-Methylenedioxybenzoic acid|6-Methylmercaptopurine	3962.87	3592.53	3887.45	1669.17	723.694	1468.2	1498.53	1564.44	2914.13	1569.9	2040.82	946.353	1176.83	1953.58	1339.35	2478.06	0.000877369	2997.14	4933.52	2209.38	2530.62	2621.27	1078.28	1932.15	6604.62	2551.05	1981.42	441.276	380.771	560.585	652.758	454.14	537.328	3194.96	3063.45	4472.84
165.041	HMDB0000539|HMDB0000867|HMDB0001886|HMDB0001991|HMDB0010738|HMDB0013029|HMDB0034394|HMDB0059716|HMDB0059750|HMDB0060255|HMDB0060256	C00878|C01685|C16357|C16353|NA|NA|NA|NA|NA|NA|C05411	C5H10O6|C5H10O6|C6H6N4O2|C6H6N4O2|C6H6N4O2|C8H8NO3|C6H14OS2|C6H6N4O2|C5H10O6|C5H10O6|C5H10O6	165.0405|165.0405|165.0418|165.0418|165.0418|165.0431|165.0413|165.0418|165.0405|165.0405|165.0405	Arabinonic acid|Ribonic acid|3-Methylxanthine|7-Methylxanthine|1-Methylxanthine|Noradrenochrome o-semiquinone|S-Propyl 1-propanesulfinothioate|9-Methylxanthine|2,3,4,5-Tetrahydroxypentanoic acid|L-Lyxonate|L-Xylonate	359.264	182.444	141.417	327.572	565.288	611.887	4735.93	947.357	1715.59	624.79	560.934	628.376	709.15	892.382	1080.76	2743.19	1415.75	1251.56	1956.81	2145.18	1166.17	2463.38	1789.61	1860.14	1855.1	2954.09	1500.55	0.00040658	12.7602	22.6275	34.4272	17.4231	49.4076	64.1144	150.078	99.2091
165.055	HMDB0000375|HMDB0000563|HMDB0000748|HMDB0000779|HMDB0002072|HMDB0002199|HMDB0002229|HMDB0005175|HMDB0029665|HMDB0029817|HMDB0031132|HMDB0032030|HMDB0032138|HMDB0032573|HMDB0032605|HMDB0032639|HMDB0033752|HMDB0034243|HMDB0034993|HMDB0040645|HMDB0041611|HMDB0041683|HMDB0059969|HMDB0062348|HMDB0062590	C11457|C05607|C05607|C01479||C01744|NA|C05581|NA|NA|NA|NA|C02201|NA|NA|NA|C01198|NA|NA|NA|NA|C03080|NA||C01456	C9H10O3|C9H10O3|C9H10O3|C9H10O3|C9H10O3|C9H10O3|C9H10O3|C9H10O3|C9H10O3|C9H10O3|C9H10O3|C9H10O3|C9H10O3|C9H10O3|C9H10O3|C9H10O3|C9H10O3|C9H10O3|C9H10O3|C9H10O3|C9H10O3|C9H10O3|C9H10O3|C9H10O3|C9H10O3	165.0557|165.0557|165.0557|165.0557|165.0557|165.0557|165.0557|165.0557|165.0557|165.0557|165.0557|165.0557|165.0557|165.0557|165.0557|165.0557|165.0557|165.0557|165.0557|165.0557|165.0557|165.0557|165.0557|165.0557|165.0557	3-(3-Hydroxyphenyl)propanoic acid|D-Phenyllactic acid|L-3-Phenyllactic acid|Phenyllactic acid|4-Methoxyphenylacetic acid|Desaminotyrosine|3-Phenoxypropionic acid|Homovanillin|Ethyl vanillin|Ethyl salicylate|3,4-Dihydroxyphenylacetone|Guaicyl acetate|3,4-Dimethoxybenzaldehyde|Ethylparaben|Methyl 2-methoxybenzoate|Methyl 4-methoxybenzoate|3-(2-Hydroxyphenyl)propanoic acid|Ipomeanine|4-Methoxybenzyl…	328.057	464.515	529.568	486.031	508.929	440.407	3383.84	470.286	489.954	266.797	356.771	354.921	242.056	465.238	325.602	713.173	298.569	530.69	536.229	653.23	747.67	577.986	486.271	1084.29	683.559	625.454	600.545	157.345	127.99	159.416	177.771	159.586	194.685	522.973	368.749	432.957
165.964						6836.38	40351.6	6904.46	23616.1	58568.3	17087.5	52526.1	28591.9	35978.2	40004.5	11015.4	4369.29	3969.65	62848.6	20334.5	12828.3	52553.9	6986.11	21169.5	118817	64829.1	10062.1	15745.3	104558	83919.6	10606.3	26388.7	5100.8	7439.36	9295.09	8733.58	8198.69	8080.59	45808.5	24103.4	7390.2
166.975	HMDB0000263	C00074	C3H5O6P	166.9751	Phosphoenolpyruvic acid	92.3757	122.438	59.3731	103.279	185.998	122.268	404.588	174.604	267.926	381.34	268.994	277.296	345.952	453.719	469.394	482.879	860.438	459.867	416.287	923.942	319.718	831.831	740.423	608.664	321.969	337.221	297.416	17.5225	23.3262	21.4113	25.8358	30.1773	35.4602	70.5336	49.8319	76.4139
166.984						160.177	6645.73	157.556	280.187	1030.9	318.755	659.014	366.258	331.836	438.349	185.505	237.468	150.352	825.607	277.499	301.865	462.342	311.44	493.637	1032.17	892.88	453.366	472.469	2227.44	1293.89	268.891	512.802	114.663	178.961	204.995	203.174	195.469	192.929	602.799	397.957	139.032
167.002	HMDB0033042|HMDB0033046|HMDB0033056|HMDB0033057	NA|NA|NA|NA	C5H12S3|C5H12S3|C5H12S3|C5H12S3	167.0028|167.0028|167.0028|167.0028	Methyl 1-(methylthio)propyl disulfide|Ethyl 1-(methylthio)ethyl disulfide|Ethyl (ethylthio)methyl disulfide|1-(Ethylthio)ethyl methyl disulfide	12309.8	7026.04	11209.3	5325.9	5317.52	5532.81	6113.72	6936.67	6534.21	7308.36	6362.8	8142.73	6710.06	8109.54	9451.48	12068.9	14444.5	11219.5	15190.4	18768	11317.9	16267.3	19600.8	15983	10320.7	13931.7	14912.1	2068.43	2069	2062.71	2050.03	1879.56	1859.91	8100.2	7025.32	9262.1
167.021	HMDB0000289	C00366	C5H4N4O3	167.0211	Uric acid	488.518	223.506	507.812	258.232	415.202	17725.1	25681.2	1483.24	2386.64	1925.95	1147.27	3040.76	2379.45	2441.04	10289	4065.02	13367.9	2047.02	4362.09	2518.62	2017.88	4566.62	3483.98	3126.74	4063.71	4794.24	2783.44	0.00021343	0.000558746	0.000836546	1.51927e-06	0.000548272	43.8027	0.000364473	0.000577531	0.000815283
167.039	HMDB0000130|HMDB0000484|HMDB0000750|HMDB0000822|HMDB0001336|HMDB0001868|HMDB0006242|HMDB0029644|HMDB0029673|HMDB0033129|HMDB0034335|HMDB0059713|HMDB0060003	C00544|C06672|NA|C11527|C01161|NA|C05577|NA|C10331|NA|C01692|NA|NA	C8H8O4|C8H8O4|C8H8O4|C8H8O4|C8H8O4|C8H8O4|C8H8O4|C8H8O4|C8H8O4|C8H8O4|C8H8O4|C8H8O4|C8H8O4	167.035|167.035|167.035|167.035|167.035|167.035|167.035|167.035|167.035|167.035|167.035|167.035|167.035	Homogentisic acid|Vanillic acid|3-Hydroxymandelic acid|p-Hydroxymandelic acid|3,4-Dihydroxybenzeneacetic acid|5-Methoxysalicylic acid|3,4-Dihydroxymandelaldehyde|2',4',6'-Trihydroxyacetophenone|2,6-Dimethoxy-1,4-benzoquinone|3-Acetyl-4-hydroxy-6-methyl-2H-pyran-2-one|Thermophillin|3-Methoxysalicylic acid|Isovanillic acid	53394.6	29116.8	51199.6	22918.3	27731.4	24012.2	29702.1	33788.6	27524	28014.9	29184.7	31774.8	25611.9	35972	34483.2	51350.7	56950.2	45788.6	68837.7	89208.9	62985.1	68420.4	81630.2	70042.7	44467.6	50189.4	52703.4	9861.03	10580.7	10842.8	10660.6	10133.5	9966.37	48147.5	43247.1	41459.8
167.072	HMDB0029680|HMDB0030472|HMDB0030473|HMDB0032252|HMDB0032921|HMDB0037729|HMDB0038925|HMDB0059963	NA|NA|NA|NA|NA|NA|NA|NA	C9H12O3|C9H12O3|C9H12O3|C9H12O3|C9H12O3|C9H12O3|C9H12O3|C9H12O3	167.0714|167.0714|167.0714|167.0714|167.0714|167.0714|167.0714|167.0714	2,6-Dimethoxy-4-methylphenol|4-Ipomeanol|1-Ipomeanol|Epoxyoxophorone|Ethyl 2-furanpropionate|2-Furanylmethyl butanoate|(4-Hydroxy-3-methoxyphenyl)ethanol|1,3,5-Trimethoxybenzene	1032.29	873.155	1172.82	1139.14	1161.41	1084.58	1135.72	1171.24	1116.38	1555.64	1049.51	1373.76	1008.13	1697.81	1338.32	1689.87	2091.2	1493.67	2329.19	2377.04	1748.32	2171.86	2255.53	2297.31	1739.75	1461	1626.93	145.988	179.782	178.414	226.183	205.987	213.809	819.62	712.478	897.596
167.837						5750.58	12446.2	4261.26	9904.94	13599	7337.64	12984.8	8532.13	5110.42	3550.61	6205.33	4544.13	3215.67	11357.6	7731.53	7178.67	19366.1	11384.7	11008.3	25563.1	23995.2	12515.7	16668.5	24772.1	29427.6	20816.2	27464.8	488.116	348.075	396.744	342.584	342.236	323.247	5153.67	5067.43	5007.13
167.876						311.481	210.961	241.37	220.733	300.675	251.874	216.191	255.333	246.058	309.769	256.043	171.611	181.42	330.785	276.111	513.924	495.346	402.025	501.799	751.075	478.055	450.429	479.559	544.147	413.87	387.632	456.609	425.358	225.997	185.312	160.51	147.258	144.407	268.91	228.436	235.657
167.959						1051.13	4782.01	926.584	2375.56	5857.19	1682.06	4998.77	2909.85	3495.34	4132.92	1263.47	670.365	502.303	6388.31	2154.25	1487.21	4944.35	820.174	2266.36	11643.8	6480.13	1306.62	2219.21	10370	7852.61	1321.53	2861.14	579.274	863.82	1068.6	992.845	968.863	997.285	5133.84	2444.41	866.208
168.027	HMDB0000439|HMDB0012247	|C03340	C7H7NO4|C7H7NO4	168.0302|168.0302	2-Furoylglycine|L-2,3-Dihydrodipicolinate	665.818	388.389	699.164	1610.17	1563.24	3183.99	6000.81	5020.18	4858.15	9659.62	8416.22	10070.8	7928.65	10965.7	7347.97	6664.49	9868.16	7140.2	4811.65	4576.5	4205.88	12025.1	11293	9331.74	5362.29	5613.7	6948.04	45.7498	45.4409	63.1729	59.3721	106.257	74.8905	250.586	103.978	152.117
168.981	HMDB0060176	C11499	C3H6O6S	168.9812	(S)-3-Sulfonatolactate	21123.6	32316.3	21039	31895	42624.4	28370.3	65819.5	41157.3	28427.7	70077.7	27357.8	21784.3	19821	52773.8	31104.8	37271.7	85444.5	36922.7	71840.4	157526	66076.9	67264.2	86547.9	77469.3	69775.8	31000.4	48622	13111.2	17215.7	18738.1	16786.3	13677.7	12513.6	26137.8	20051	20433.5
168.991	HMDB0001112|HMDB0001473	C00661|C00111	C3H7O6P|C3H7O6P	168.9907|168.9907	D-Glyceraldehyde 3-phosphate|Dihydroxyacetone phosphate	121.75	460.239	185.319	384.89	542.676	377.236	1434.83	487.181	732.901	1567.02	668.099	814.597	995.02	1510.26	1029.82	1943.89	3690.18	1623.75	1597.96	3194.52	757.29	3828.25	2827.56	1929.56	1106.72	723.903	759.424	155.975	191.876	209.991	196.044	169.031	147.833	354.891	268.645	30.1924
168.999						755.254	8206.43	903.702	1018.51	2089.18	836.129	2089.95	987.917	998.11	1566.88	640.407	752.175	554.185	2030.82	1071.51	1387.92	1990.34	1064.99	1426.85	3972.21	2368.34	1622.18	1969.85	4381.1	2775.8	1016.41	1237.38	283.653	375.81	431.267	417.712	361.277	380.546	2424.1	1117.24	783.476
169.018	HMDB0005807|HMDB0029649|HMDB0040590|HMDB0059964	C01424|NA|NA|NA	C7H6O5|C7H6O5|C8H10S2|C7H6O5	169.0142|169.0142|169.0151|169.0142	Gallic acid|2,4,6-Trihydroxybenzoic acid|Benzyl methyl disulfide|2,3,4-Trihydroxybenzoic acid	1864.53	1265.69	2054.41	528.609	503.911	549.863	413.929	715.044	847.554	877.628	782.319	1123.87	674.023	1075.11	428.827	1895.07	317.519	1451.37	1296.83	1621.07	427.285	2205.15	2222.56	1849.43	136.354	624.38	1103.77	288.878	302.166	337.453	382.678	384.909	354.663	1513.58	1239.04	1461.05
169.034	HMDB0032234|HMDB0037732	NA|NA	C8H10O2S|C8H10O2S	169.0329|169.0329	2,5-Dimethyl-3-furanthiol acetate|S-(2-Furanylmethyl) propanethioate	2198.91	1289.71	2179.87	1019.3	1299.82	1160.99	1543.15	1727.63	1460.19	1527.05	1588.88	1468.72	1296.91	1668.85	1664.12	2598.27	2627.65	2238.04	3204.51	4120.38	2832.77	3148.02	3628.29	3318.35	1981.02	2249.76	2536.01	473.765	511.507	515.718	519.88	474.095	472.333	2209.4	1977.27	1829.56
169.051	HMDB0000318|HMDB0032966|HMDB0038760|HMDB0038761|HMDB0059756	C05576|NA|NA|NA|NA	C8H10O4|C8H10O4|C8H10O4|C8H10O4|C8H10O4	169.0506|169.0506|169.0506|169.0506|169.0506	3,4-Dihydroxyphenylglycol|Furaneol acetate|Herierin III|Herierin IV|3,4-Methyleneadipic acid	2279.35	2116.36	1976.07	3029.76	3830.9	2670.42	4258.35	4222.52	3670.59	3600.33	2951.61	4796.05	3200.56	5274.29	5117.51	6442.89	6961.16	6032.25	6714.09	10872.5	7153.03	8143.77	9050.25	9647.74	5054.14	5597.9	6384.26	338.586	410.76	561.868	541.788	507.905	494.861	1606.52	1913.31	1909.62
169.088	HMDB0030471|HMDB0038276	NA|NA	C9H14O3|C9H14O3	169.087|169.087	1,4-Ipomeadiol|cis-3-Hexenyl pyruvate	2495.99	2428.25	2543.39	2962.02	3420.6	2359.89	3490.37	3367.22	3302.45	2681.96	2550.33	3509.46	2504.83	4168.06	3683.87	4695.28	5203.3	3997.41	5090.14	8315.57	5696	5312.95	5407.62	6337.48	4802.57	3650.49	4382.53	336.082	415.126	438.504	473.722	424.761	469.383	1997.43	1794.97	1984.08
169.835						7646.11	16859.3	6078.45	13422.8	18235.7	10274.6	18188.8	11503.1	7567.28	4943.78	8042.73	5879.34	4704.53	15199.3	10561.6	10835.5	26764.1	15589	15332.4	37406.6	32210.7	17102.1	23199.1	34161.2	41181.3	28944.1	36603.6	521.569	433.023	425.386	398.97	397.427	384.907	6910.24	7114.14	6662.92
169.877						393.671	331.655	364.245	296.948	380.726	323.255	325.156	385.952	373.128	491.177	413.189	326.211	325.48	397.322	333.075	692.486	869.937	559.047	932.551	1104.1	807.335	617.14	667.064	919.867	613.097	504.432	536.535	476.504	272.608	196.155	172.694	176.487	158.527	416.479	306.232	374.329
170.943						1034.5	2191.62	934.094	1646.96	2847.46	2306.08	2939.39	1962.04	1411.2	5286.1	1157.65	1201.48	782.663	2923.54	1499.6	2069.38	5503.8	1629.99	3111.4	6559.05	2933.94	2552.67	2736.38	3830.67	3923.75	2449.42	2663.9	409.803	580.48	658.904	590.911	551.254	491.097	1888.88	1225.27	1661.04
170.978						1699.55	6078.07	1651.09	2322.58	4611.73	2118.92	5600.22	3015.43	2859.75	4678.62	1710.04	1489.59	1239.31	5052.73	2519.45	2560.69	6066.81	2094.2	4065.1	12052.5	5982.37	3732.66	4746.46	7980.48	7230.39	2138.28	3700.9	962.109	1217.62	1426.4	1387.46	1245.65	1204.29	4394.74	2334.51	1607.23
170.996						8305.93	21272.6	11471.2	19144.7	26180.7	17647	25097.4	21377.6	17706	36101.3	14391.9	13401.8	9350.13	24671.7	14826.7	21030.9	47014.8	16622.9	23389.6	39980.2	30303.2	20029.1	26299.1	33613.6	40950.9	14265.7	26810.7	3047.98	3422.89	3640.95	3443.33	3178.19	3136.03	14721.4	11412.4	10464.9
171.007	HMDB0000126|HMDB0002520|HMDB0059933	C00093|C02979|C06677	C3H9O6P|C3H9O6P|C7H8O3S	171.0064|171.0064|171.0121	Glycerol 3-phosphate|Beta-Glycerophosphoric acid|p-Toluenesulfonic acid	733.056	847.959	1486.27	947.748	917.992	907.247	2745.72	1459.2	1725.54	3340.46	2461.42	2417.66	2741.6	4156.17	3406.49	2591.32	4262.22	2046.22	3628.77	5147.95	2447.88	3985.08	3775.08	3026.36	2339.81	1916.23	2497.99	69.1866	48.9435	119.406	87.8844	109.381	138.432	336.656	204.001	280.609
171.013	HMDB0059933	C06677	C7H8O3S	171.0121	p-Toluenesulfonic acid	916.31	510.577	12473.9	1270.37	751.714	542.638	841.493	677.55	986.413	768.4	539.21	400.188	303.002	738.103	812.979	1018.83	1891.99	594.976	1141.93	4730.67	1383.13	1217.52	944.651	1295.96	1103.78	1666.02	1341.41	104.596	107.778	82.5797	72.1787	90.8813	74.0356	573.81	619.695	584.632
171.03						1501.98	990.554	1217.2	1211.07	1301.93	771.049	1137.99	992.683	923.797	1367.14	549.702	1001.44	525.008	817.317	815.401	1439.56	1680.59	1010.95	1464.05	3332.56	1566.36	1863.71	2168.09	2320.52	1714.31	1362.08	1465.13	192.212	241.356	269.578	274.832	320.574	334.847	1093.59	885.78	1106.46
171.067	HMDB0000341|HMDB0004982|HMDB0013312|HMDB0032352|HMDB0034851|HMDB0038601	NA|NA|NA|NA|NA|NA	C8H12O4|C8H12O4|C8H12O4|C8H12O4|C8H12O4|C8H12O4	171.0663|171.0663|171.0663|171.0663|171.0663|171.0663	2-Octenedioic acid|cis-4-Octenedioic acid|trans-3-Octenedioic acid|3-Isopropenylpentanedioic acid|Ethyl 2,4-dioxohexanoate|Diethyl fumarate	383394	255939	318402	373688	483488	358375	402147	452903	364170	467999	357291	471522	317677	536940	504056	591369	652547	551950	892585	1.00352e+06	738681	751118	822982	968954	609697	626634	623391	47804.5	51269.2	54006.9	55603.1	52916.6	52615.4	274678	239775	300608
171.083	HMDB0000721|HMDB0011178|HMDB0029688|HMDB0031621|HMDB0031699|HMDB0039467	NA|NA|NA|NA|NA|NA	C7H12N2O3|C7H12N2O3|C12H12O|C12H12O|C9H16OS|C9H16OS	171.0775|171.0775|171.0815|171.0815|171.0849|171.0849	Glycylproline|L-prolyl-L-glycine |2-Ethoxynaphthalene|Cinnamylideneacetone|S-(3-Methyl-2-butenyl) 2-methylpropanethioate|Allyl thiohexanoate	9885.32	5432.68	8018.22	10476.5	13083.5	9199.9	9393.58	11768.3	9224.88	12566.7	8155.98	12047.5	7332.95	12777.5	13233.9	13943.5	14269.1	13003.2	24918.5	24716	19083.9	16627	18665.6	26107.3	13699.2	14448.3	14543.8	654.916	733.75	807.515	832.376	786.876	797.421	6855.28	5971.15	7469.08
171.102	HMDB0036188|HMDB0036213|HMDB0036396|HMDB0040165|HMDB0040202|HMDB0040203|HMDB0059936|HMDB0059937|HMDB0060287	NA|NA|NA|NA|NA|NA|NA|NA|NA	C9H16O3|C9H16O3|C9H16O3|C9H16O3|C9H16O3|C9H16O3|C9H16O3|C9H16O3|C9H16O3	171.1027|171.1027|171.1027|171.1027|171.1027|171.1027|171.1027|171.1027|171.1027	Tetrahydrofurfuryl butyrate|cis-3-Hexenyl lactate|3-Methylbutyl 3-oxobutanoate|Butyl levulinate|Butyl 3-hydroxy-2-methylidenebutanoate|2-Methylpropyl 3-hydroxy-2-methylidenebutanoate|5-Pentyl-1,4-dioxan-2-one|6-Pentyl-1,4-dioxan-2-one|4-Hydroperoxy-2-nonenal	6391.74	5492.52	4772.59	4793.53	5786.91	4840.16	4504.83	6430.34	4657.57	5522.77	4954.79	6161.5	4206.75	6986.36	5693.06	6797.77	6293.8	7248.01	9331.31	8397.27	8607.8	8101.74	10710.9	9454.75	7115.91	6792.64	7757.95	1145.85	1556.79	1811.36	1747.2	1690.42	1661.76	5358.14	4433.62	4674.95
171.172	HMDB0013113|HMDB0030942|HMDB0032239	NA|NA|NA	C11H24O|C11H24O|C11H24O	171.1754|171.1754|171.1754	1-Undecanol|2-Undecanol|2,4-Dimethyl-4-nonanol	1604	831.533	1213.7	1670.22	2235.25	1460.5	1408.19	1914.12	1423.56	2107.5	1251.97	1992.12	1141.02	2102.24	2129.57	2134.56	2263.72	1972.04	4052.09	3647.24	3001.89	2515.01	2915.82	4303.67	2039.72	2274.72	2300.87	120.344	128.59	143.71	154.04	159.089	152.517	1115.56	928.551	1214.37
171.832						4167.28	8916.75	3439.37	7341.26	10024.2	5679.84	9895.94	5939.84	4094.73	2761.69	4213.1	3417.1	2426.26	7978.48	5931.81	6207.52	14516.2	8131.68	8651.41	20184.3	17454.3	9324.67	12131.6	18522.1	21498.9	15151	19414.2	282.097	247.596	251.321	228.52	234.704	215.382	3697.74	3830.82	3710.13
172.843						1610.2	2327.11	1103.15	2208.22	4218.56	2431.74	5276.58	2800.42	1714.55	1367.44	1474.5	1378.49	1026.17	3767.01	2719.34	3932.82	10794.2	5704.79	5163.32	14372.1	6574.97	7689.07	9158.44	10052.3	13108.5	10601.8	10646	16.9861	16.4626	23.806	21.3114	21.8651	23.6819	718.863	825.574	1274.23
172.993	HMDB0060015	C00850	C6H6O4S	172.9914	Phenol sulphate	559.243	1035.71	624.747	995.653	1446.08	942.529	1337.99	1094.63	964.851	1796.17	715.295	792.73	596.794	1291.81	919.64	1290.5	2323.93	1150.56	1348.99	2205.95	1591.92	1284.08	1535.79	1824.57	2240.06	973.767	1643.89	174.946	165.926	199.646	163.883	173.696	188.538	736.083	620.378	604.917
173.009	HMDB0000072|HMDB0000958|HMDB0001264|HMDB0040200	C00417|C02341|C00425|NA	C6H6O6|C6H6O6|C6H6O6|C7H10OS2	173.0092|173.0092|173.0092|173.01	cis-Aconitic acid|trans-Aconitic acid|Dehydroascorbic acid|2,5-Dimethyl-3-(methyldithio)furan	1077.1	1057.51	1670.69	1052.01	1269.67	1421.31	5012.92	2342.87	2458.15	3140.05	2286.04	2357.25	2625.69	3892.92	3630.26	4363.48	5258.57	2882.48	7339.62	5468.59	3423.06	4973.28	5891.2	4054.51	3997.71	4393.55	3710.69	120.299	85.7998	128.376	143.369	149.705	140.887	780.575	659.503	950.018
173.046	HMDB0003070|HMDB0012149|HMDB0061388|HMDB0062194|HMDB0062377	C00493|C04236||NA|NA	C7H10O5|C7H10O5|C7H10O5|C7H10O5|C7H10O5	173.0455|173.0455|173.0455|173.0455|173.0455	Shikimic acid|2-Isopropyl-3-oxosuccinate|Dimethyl 2-oxoglutarate|2,6-dimethyl-trans-2-heptenoyl-CoA|4(R),8-dimethyl-trans-2-nonenoyl-CoA	4449.55	3245.04	5063.52	4881.13	4573.36	3926.44	5584.96	4405.36	5654.68	4247.83	3478.73	4246.15	3812.61	5114.03	4825.2	6674.38	8699.91	5148.63	8604.22	11301.5	6988.99	9161.56	11709.8	9136.43	6083.87	5658.76	6810.11	452.137	460.394	548.874	656.3	598.862	604.881	2787.64	2430.49	3810.72
173.082	HMDB0000893|HMDB0002023|HMDB0033838|HMDB0041606|HMDB0059727|HMDB0059757|HMDB0060684	C08278|NA|NA|C14570|NA|NA|C16658	C8H14O4|C8H14O4|C8H14O4|C8H14O4|C8H14O4|C8H14O4|C8H14O4	173.0819|173.0819|173.0819|173.0819|173.0819|173.0819|173.0819	Suberic acid|Ethyladipic acid|Diethyl succinate|Dimethyl adipate|2,4-Dimethyladipic acid|3-Methylpimelic acid|2-Propylglutaric acid	16849	10251.7	14123.9	33352.9	26948.9	15428	29783.5	21590.2	21704.2	19154.7	17865.1	21017.3	17169.5	28486.3	23483.9	47101.6	36989.9	30344	43469.5	64788.3	42774.7	57268.6	47354.5	49367.3	28074.9	23493.6	28567.9	2050.58	2865.54	3317.34	3392.93	3163.03	3091.94	11299.5	10493.2	11988.3
173.119	HMDB0031513|HMDB0034040	|NA	C9H18O3|C9H18O3	173.1183|173.1183	(±)-3-Hydroxynonanoic acid|2,4,6-Triethyl-1,3,5-trioxane	5047.87	4265.07	4684.7	3780.9	4404.63	3157.5	3495.42	4632.61	4515.98	4927.11	2955.3	4132.16	3452.54	4957.84	3859.26	5484.02	5811.34	5164.67	6928.03	7464.21	5784.27	6056.71	6827.32	5619.81	5599.78	4134.08	4976.2	362.257	646.929	739.92	819.651	749.972	711.775	4077.09	3480.07	3966.48
173.829						1020.59	2276.43	805.216	1767.37	2335.38	1417.6	2367.94	1523.31	1025.58	674.127	1014.75	822.724	643.917	1873.7	1413.46	1422.26	3606.24	2031.72	1950.22	4754.56	4270.71	2352.52	3003.65	4470.11	5274.46	3734.42	4968.6	79.1175	65.4556	75.7211	69.3689	63.3798	60.4412	891.618	948.976	852
174.041	HMDB0000812|HMDB0003470|HMDB0031577|HMDB0039163|HMDB0060273	C01042|C01045|NA|NA|NA	C6H9NO5|C6H9NO5|C7H13NS2|C6H9NO5|C6H9NO5	174.0408|174.0408|174.0417|174.0408|174.0408	N-Acetyl-L-aspartic acid|N-Formyl-L-glutamic acid|Berteroin|D-N-(Carboxyacetyl)alanine|2-Amino-3-oxoadipate	383.913	345.93	274.131	279.647	384.718	263.677	1130.44	301.412	379.771	541.624	378.866	314.129	542.417	516.805	514.876	1287.08	817.529	501.382	1155.73	1247.74	766.882	772.407	628.865	682.206	695.65	1235.16	588.616	40.0463	32.379	56.4699	44.4751	71.4199	47.6017	141.192	101.142	23.1452
174.839						1436.71	2115.74	1076.71	2085.67	3928.5	2330.61	4780.89	2605	1572.4	1223.03	1443.33	1427.11	840.593	3542.98	2509.23	3441.69	9805.2	5370.2	4824.25	13248.7	6219.76	7529.92	9125.38	9286.96	11785.6	10047.3	10292.1	6.38276	5.03853	19.9497	16.277	14.0269	17.1052	715.695	777.787	1208.14
174.862						1447.99	1311.25	1371	1350.68	1540.74	1667.96	2688.22	1386.37	1159.21	1120.37	983.819	1366.87	1247.61	1789.48	1595.78	3164.24	6560.65	3285.32	3232.05	6519.82	2794.12	4060.21	4373.87	5007.93	6035.99	6526.8	4790.86	19.9868	20.7616	42.3406	63.0681	64.6945	55.0026	959.464	931.072	1596.85
174.969						696.41	1117.87	885.192	190.4	338.471	392.683	131.072	390.625	123.14	315.965	73.2516	163.959	82.4948	312.222	165.089	347.265	594.183	288.77	584.278	307.088	573.25	394.329	527.868	605.856	495.188	143.452	263.072	38.6947	40.4478	102.91	87.7913	71.8177	114.862	638.916	404.624	1069.68
174.986						911.373	777.431	903.574	718.91	829.732	840.617	757.768	893.503	799.194	821.454	798.525	825.32	716.028	925.788	722.617	870.612	842.508	909.651	908.119	1272.34	1278.7	1114.51	1203.34	1005.47	988.32	964.208	1067.32	349.487	393.86	317.216	337.246	303.971	319.578	809.323	619.385	799.111
175.025	HMDB0000044|HMDB0006355|HMDB0031193	C00072|C02670|C19806	C6H8O6|C6H8O6|C6H8O6	175.0248|175.0248|175.0248	Ascorbic acid|D-Glucurono-6,3-lactone|1,2,3-Propanetricarboxylic acid	1459.69	972.401	1350.81	1043.43	2119.42	1685.74	2857.87	2097.38	2193.76	2158.66	1487.26	1680.35	1348.94	4423.62	2348.39	2938.24	3777.26	2719.51	4779.63	9160.87	3877.06	6952.8	5383.02	6127.79	2124.44	3124.71	2666.16	4.96295	60.3626	108.247	166.544	136.762	153.048	556.833	740.819	874.18
175.036	HMDB0000828|HMDB0029402|HMDB0029758|HMDB0031054|HMDB0032883|HMDB0032990|HMDB0033813|HMDB0038668|HMDB0059622	C00438|C04209|C09268|NA|NA|NA|NA|NA|C03081	C5H8N2O5|C5H8N2O5|C10H8O3|C10H8O3|C10H8O3|C10H8O3|C10H8O3|C5H8N2O5|C10H8O3	175.036|175.036|175.0401|175.0401|175.0401|175.0401|175.0401|175.036|175.0401	Ureidosuccinic acid|L-2-Amino-3-(oxalylamino)propanoic acid|Herniarin|10-Hydroxy-2,8-decadiene-4,6-diynoic acid|1,4,5-Naphthalenetriol|7-Hydroxy-6-methyl-2H-1-benzopyran-2-one|3-(3,4-Methylenedioxyphenyl)propenal|L-3-Amino-2-(oxalylamino)propanoic acid|4-Methylumbelliferone	0.000990016	82.9251	91.2971	47.3618	56.4339	105.422	485.528	234.672	211.477	223.861	87.8497	292.313	477.233	608.894	869.736	213.05	476.666	168.391	452.782	377.423	408.015	286.102	444.9	113.87	0.000173766	31.4977	264.924	27.898	41.9343	20.6996	76.7812	37.6145	43.6905	45.5106	40.5786	0.000913394
175.061	HMDB0000402|HMDB0002025|HMDB0012156|HMDB0029169|HMDB0031712	C02504|NA|C04411|NA|NA	C7H12O5|C7H12O5|C7H12O5|C7H12O5|C7H12O5	175.0612|175.0612|175.0612|175.0612|175.0612	2-Isopropylmalic acid|2,3-Dimethyl-3-hydroxyglutaric acid|3-Isopropylmalate|3-Hydroxy-2-methylglutarate|(±)-Glycerol 1,2-diacetate	6558.27	4920.63	6945.87	6795.92	6357.65	4478.54	6096.25	5148.78	6442.07	5633.46	5583.56	6494.61	5060.14	7387.37	6257.52	11085.1	9936.42	7532.73	9279.16	13837.6	10024.8	10946.4	13816.5	11657.1	8195.55	7009.01	9032.75	956.947	1070.6	999.56	1113.62	1086.12	1028.17	3844.9	3209.49	5192.56
175.098						7002.87	5947.23	5880.24	4074.44	4851.03	4040.97	4438.68	5404.79	4251.97	4901.92	3816.89	4895.9	3798.02	6599.76	5780.98	7796.93	8268.38	7890.24	11828.7	12692.4	8603.02	10172.9	11278.1	11967.9	7070.96	7271.8	7966.96	667.008	751.624	813.025	837.081	773.933	797.006	4237.52	3550.4	5343.09
176.039	HMDB0001015|HMDB0029417|HMDB0029441|HMDB0033592|HMDB0033843|HMDB0040612	C03145|NA|C08295|C08265|NA|NA	C6H11NO3S|C6H11NO3S|C6H11NO3S|C6H11NO3S|C6H13NOP2|C9H7NO3	176.0387|176.0387|176.0387|176.0387|176.04|176.0353	N-Formyl-L-methionine|Cycloalliin|Isoalliin|(R)C(S)S-Alliin|Polyvidone|4-Acetyl-2(3H)-benzoxazolone	384.972	344.238	383.83	186.334	176.297	315.044	461.333	345.186	396.063	986.232	595.577	872.839	1083.85	1642.82	1574.06	812.783	1226.02	878.604	1365.89	1458.06	880.448	5244.97	986.212	990.3	878.085	1165.29	934.784	53.9805	47.6999	40.2145	66.2285	61.4539	65.4855	214.935	206.118	394.039
176.058	HMDB0038444	NA	C10H11NS	176.0539	1-Isothiocyanato-3-phenylpropane	158.807	128.546	174.174	227.558	210.941	212.46	1243.18	354.472	321.727	418.939	481.859	276.333	247.272	410.134	327.265	3230.21	698.116	412.209	400.626	1362.93	575.162	807.014	353.772	504.942	275.844	766.789	350.344	31.1028	28.384	37.2651	39.8676	23.8439	45.2645	175.584	60.6628	152.89
176.836						538.183	809.67	398.673	809.28	1413.51	776.428	1642.2	910.713	526.974	372.788	502.22	462.19	375.456	1254.92	873.959	1230.83	3540.06	1900.7	1577.98	4410.19	2201.05	2645.1	3200.23	3299.59	4094.56	3476.32	3674.94	72.541	39.2948	36.3625	37.7162	20.5505	26.0091	257.879	292.879	468.055
176.843						690.704	597.25	664.437	621.443	813.073	733.556	510.884	590.546	458.294	525.618	625.489	469.003	476.239	612.456	752.944	914.757	1210.23	953.476	1185.52	1869.79	1414.43	1261.14	1168.57	1555.72	1461.63	1674.44	1347.38	718.382	352.342	244.333	207.61	225.998	205.091	774.14	573.622	752.093
176.859						1448.08	1297.4	1304.44	1121.35	1472.61	1808.78	2578.9	1251.86	1062.85	1083.45	832.818	1354.2	1177.55	1869.78	1654.35	3126.93	6472.84	3342.31	3163.77	6623.45	2625.55	3962.68	4179.63	4792.1	5584.29	6457.61	5054.31	35.3124	19.5503	60.018	81.3468	68.1943	73.489	1006.15	956.493	1485.09
176.901						3010.45	2834.79	2797.92	3071.53	3879.63	3602.97	1633.14	3367.67	2291.28	2940.83	2162.65	2612.25	1965.26	4428.67	3317.86	5570.35	6842.46	5257.19	6632.36	6001.43	5678.91	7283.39	8915.06	11209.4	7301.88	7756	8102.77	47.3299	0.000406186	19.7931	37.747	39.4091	42.401	1367.28	1422.53	3183.68
177.023	HMDB0030819|HMDB0031162|HMDB0032950|HMDB0032951	C09263|NA|C09001|NA	C9H6O4|C6H10O4S|C9H6O4|C9H6O4	177.0193|177.0227|177.0193|177.0193	Aesculetin|3,3'-Thiobispropanoic acid|5,7-Dihydroxy-4H-1-benzopyran-4-one|4,7-Dihydroxy-2H-1-benzopyran-2-one	1077.48	1282.53	1143.02	522.042	641.72	504.832	886.228	635.42	485.154	578.087	482.634	501.131	434.135	702.285	620.358	1338.55	926.937	962.752	2894.56	2479.26	970.657	1472.84	1780.6	1393.09	694.481	927.814	1237.51	180.49	223.494	242.465	197.326	192.857	190.688	678.077	680.82	1032.8
177.04	HMDB0000150|HMDB0001353|HMDB0001385|HMDB0002541|HMDB0003466|HMDB0029684|HMDB0029932|HMDB0031714|HMDB0062583	C00198|C01216|C05394|C03383|C01040|NA|NA|NA|NA	C6H10O6|C6H10O6|C6H10O6|C6H10O6|C6H10O6|C7H6N4O2|C6H10O6|C7H14OS2|C9H8NO3	177.0405|177.0405|177.0405|177.0405|177.0405|177.0418|177.0405|177.0413|177.0437	Gluconolactone|2-Keto-3-deoxy-D-gluconic acid|3-Keto-b-D-galactose|Galactonolactone|L-Gulonolactone|Melizame|D-Arabino-hexos-2-ulose|Methylthiomethyl 2-methylbutanethiolate|N-benzoylglycinate	1956.81	1802.78	1847.06	1900.21	2491.51	1845.23	3334.41	1881.11	2165.06	2436.16	1994.34	1652.83	1477.09	2469.6	1980.15	2816.69	4226.7	2341.37	3818.13	5850.63	3059.79	5830.23	6171.77	4577.58	3682.68	4084.42	3020.46	219.937	216.567	218.893	320.033	279.709	297.815	1122.34	656.989	1854.5
177.078	HMDB0029569|HMDB0033789|HMDB0040348	NA|NA|NA	C8H18S2|C7H14O5|C8H18S2	177.0777|177.0768|177.0777	Dibutyl disulfide|2-O-Methyl-L-fucose|1,8-Octanedithiol	1180.76	1110.75	1144.21	992.795	1152.38	878.586	979.295	1139	949.103	1100.03	852.051	973.994	972.901	1197.81	1280.99	1491.7	2016.18	1543.18	2652.65	3053.71	1679.47	2184.73	2408.17	2217.85	1866.27	1475.11	1602.04	104.636	109.595	110.573	110.462	118.446	138.625	781.865	588.135	1073.22
177.093	HMDB0002043|HMDB0031250|HMDB0031864|HMDB0033376|HMDB0033386|HMDB0033597|HMDB0035013|HMDB0036235|HMDB0036385|HMDB0037680|HMDB0037708|HMDB0038179|HMDB0040287|HMDB0040356|HMDB0040411|HMDB0040425|HMDB0040426|HMDB0040583|HMDB0040800|HMDB0041553|HMDB0041608	NA|NA|C10454|NA|C17663|NA|NA|NA|NA|NA|NA|NA|NA|NA|NA|NA|NA|NA|NA|C10478|NA	C11H14O2|C11H14O2|C11H14O2|C11H14O2|C11H14O2|C11H14O2|C11H14O2|C11H14O2|C11H14O2|C11H14O2|C11H14O2|C11H14O2|C11H14O2|C11H14O2|C11H14O2|C11H14O2|C11H14O2|C11H14O2|C11H14O2|C11H14O2|C8H18O2S	177.0921|177.0921|177.0921|177.0921|177.0921|177.0921|177.0921|177.0921|177.0921|177.0921|177.0921|177.0921|177.0921|177.0921|177.0921|177.0921|177.0921|177.0921|177.0921|177.0921|177.0955	5-Phenylvaleric acid|Phenylmethyl 2-methylpropanoate|Methyleugenol|Phenylmethyl butanoate|3-Phenylpropyl acetate|4-(4-Methoxyphenyl)-2-butanone|2-Phenylethyl propanoate|alpha,alpha-Dimethylphenethyl formate|Methyl 4-phenylbutanoate|2-Methylphenyl 2-methylpropanoate|p-Tolyl isobutyrate|3-(2-Hydroxy-4-methylphenyl)-2-butanone|1-Phenylethyl propanoate|Osmorhizole|Ethyl 3-phenylpropanoate|Propyl phen…	1016.09	880.396	745.359	1348.84	2001.63	1565.23	1306.37	2078.96	1388.21	1924.14	1574.31	1425.6	1192.2	1989.34	1554.97	1655.82	2102.5	1866.04	1986.52	2067.04	2076.06	1811.01	1992.88	1938.92	2044.03	1774.5	1770.49	197.989	218.305	227.781	205.598	220.958	223.496	864.285	861.415	751.823
177.859						1735.16	1366.81	1489.65	1263.04	1686.24	1959.09	2684.73	1480.72	1257.94	1242.13	1105.82	1388	1178.98	2197.28	1736.53	3084.74	6945.33	3809.14	3351.36	6669.45	3155.39	4652.14	4831	5516.73	6462.17	7062.08	5788.27	29.9	32.1245	73.3653	92.7688	96.8573	99.2247	1122.6	1049.31	1640.17
177.922						801.026	510.001	1155.03	623.362	1922.27	581.693	279.899	1139.28	1064.45	493.624	398.873	992.214	457.673	1113.08	756.857	1517.03	1815.68	401.555	2616.7	422.883	1681.35	1316.58	1090.46	1011.57	1867.36	479.681	644.84	73.0599	57.3247	29.7198	51.3985	35.423	39.6993	663.641	384.752	855.313
177.973						1429.96	1453.82	1617.76	1425.68	1727.03	1543.26	640.389	1664.39	1192.25	1207.36	1336.63	1514.65	980.415	1409.73	1328.72	1722.08	1143.54	1450.35	1669.52	893.043	1596.07	1304.2	1262.72	1727.1	1431.88	1589.16	1457.76	207.76	150.387	217.326	327.183	403.872	477.756	1838.64	1509.18	1755.27
178.051	HMDB0000714|HMDB0000992|HMDB0012884|HMDB0029442|HMDB0031340|HMDB0032398|HMDB0032595	C01586|C19569|NA|NA|C02824|NA|NA	C9H9NO3|C9H9NO3|C9H9NO3|C6H13NO3S|C6H13NO3S|C9H9NO3|C9H9NO3	178.051|178.051|178.051|178.0543|178.0543|178.051|178.051	Hippuric acid|3-Succinoylpyridine|Adrenochrome|(R)C(R)S-S-Propylcysteine sulfoxide|Cyclamic acid|Methyl n-formylanthranilate|1-(4-Methoxyphenyl)-2-nitroethylene	854.6	936.419	840.92	822.481	1214.92	1183.98	1634.94	1432.51	1427.99	1495.36	1329.32	1604.32	1159.6	2079.32	1640.63	2086.62	3680.88	2468.41	2403.08	3099.69	2060.94	3354.39	2939.59	3075.03	3157.95	3048.84	2866.07	253.829	229.613	220.167	224.731	230.805	186.823	766.093	637.397	992.454
178.842						1151.01	686.257	781.059	671.366	1121.45	885.588	520.168	786.873	532.136	558.497	729.251	711.745	558.245	822.64	779.795	927.974	1917.48	1093.51	1207.67	1719.73	1451.29	1296.48	1571.25	1731.37	1622.22	1309.87	1662.66	1104.27	555.101	444.286	399.3	359.256	371.779	1017.9	775.412	826.769
178.858						1964.2	1619.17	1770.45	1571.36	2126.16	2148.18	3028.52	1753.96	1380.94	1426.89	1299.96	1672.98	1559.78	2340.72	1919.96	3566.48	8644.95	4332.26	3836.99	8086.3	3685.69	5477.4	5622.2	6390.42	7517.66	8673.62	6769.39	48.9674	54.2516	81.1021	109.21	118.419	113.886	1309.67	1230.05	1878.69
178.898						1135.68	1133.27	1014.87	1233.6	1590.66	1413.02	621.996	1301.05	880.791	1150.35	881.478	1057.54	756.665	1725.71	1372.72	2111.39	2677.69	1873.45	2723.56	2666.36	2517.06	2787.55	3499.78	4352.08	2681.53	2997.43	3354.26	0.000364185	0.000708782	0.000325587	10.8723	18.4445	26.4245	569.951	546.389	1122.15
179.001	HMDB0031671|HMDB0032115	NA|NA	C6H12S3|C6H12S3	179.0028|179.0028	2,4,6-Trimethyl-1,3,5-trithiane|1-(Methylthio)ethyl 2-propenyl disulfide	2272.17	1972.06	2571.01	1296.64	1622.56	1528.51	1596.82	2142.51	1007.42	1863.39	983.134	1322.68	949.95	2541	1484.84	2362.72	2700.75	2206.45	4393.03	3444.01	3096.74	4095.9	4224.39	3617.94	2547.45	2070.02	2421.58	319.827	365.988	429.271	403.165	403.443	370.028	1547.22	1350.66	2429.07
179.037	HMDB0000707|HMDB0001087|HMDB0001879|HMDB0001964|HMDB0002130|HMDB0003501|HMDB0006915|HMDB0011663|HMDB0032057|HMDB0032131	C01179|C03089|C01405|C01481|NA|C01197|C05350|NA|C12623|NA	C9H8O4|C6H12O4S|C9H8O4|C9H8O4|C9H8O4|C9H8O4|C9H8O4|C9H8O4|C9H8O4|C9H8O4	179.035|179.0384|179.035|179.035|179.035|179.035|179.035|179.035|179.035|179.035	4-Hydroxyphenylpyruvic acid|5-Methylthioribose|Aspirin|Caffeic acid|Monomethyl phthalate|3,4-Dihydroxy-trans-cinnamate|2-Hydroxy-3-(4-hydroxyphenyl)propenoic acid|3-Hydroxyphenylpyruvic acid|(E)-3-(2,3-Dihydroxyphenyl)-2-propenoic acid|3-(3,5-Dihydroxyphenyl)-2-propenoic acid	11754.6	11422.6	13788.6	5592.55	5284.98	4572.26	5484.7	5644.61	4527.01	4490.58	4162.06	5189.16	3805.42	6376.62	5208.4	9309.21	9033.3	7642.79	10187.5	14776.2	10695	13206.9	13908.5	12770.6	7386.45	7338.52	8716.75	2164.22	2334.38	2531.47	2433.4	2298.75	2271.59	11216.7	8264.3	12222.6
179.056	HMDB0000122|HMDB0000143|HMDB0000169|HMDB0000211|HMDB0000346|HMDB0000516|HMDB0000660|HMDB0001151|HMDB0001266|HMDB0001860|HMDB0001889|HMDB0002825|HMDB0003345|HMDB0003418|HMDB0003449|HMDB0006088|HMDB0012326|HMDB0012883|HMDB0032222|HMDB0033704|HMDB0034220|HMDB0061922|HMDB0062170|HMDB0062202|HMDB0062473|HMDB0062538	C00031|C00984|C00159|C00137|NA|C00221|C02336|C01487|C00247|C13747|C07130|C07480|C00267|C00795|C00962|C06153|C15923|NA|NA|C01825|NA||C00738|NA|NA|C10906	C6H12O6|C6H12O6|C6H12O6|C6H12O6|C6H12O6|C6H12O6|C6H12O6|C6H12O6|C6H12O6|C7H8N4O2|C7H8N4O2|C7H8N4O2|C6H12O6|C6H12O6|C6H12O6|C6H12O6|C6H12O6|C9H10NO3|C6H12O6|C6H12O6|C6H12O6|C6H12O6|C6H12O6|C6H12O6|C6H12O6|C6H12O6	179.0561|179.0561|179.0561|179.0561|179.0561|179.0561|179.0561|179.0561|179.0561|179.0574|179.0574|179.0574|179.0561|179.0561|179.0561|179.0561|179.0561|179.0588|179.0561|179.0561|179.0561|179.0561|179.0561|179.0561|179.0561|179.0561	D-Glucose|D-Galactose|D-Mannose|Myoinositol|3-Deoxyarabinohexonic acid|Beta-D-Glucose|D-Fructose|Allose|L-Sorbose|Paraxanthine|Theophylline|Theobromine|Alpha-D-Glucose|D-Tagatose|Beta-D-Galactose|Scyllitol|L-Gulose|Adrenochrome o-semiquinone|Dihydroxyacetone (dimer)|L-Galactose|Levoinositol|Alpha-D-Glucopyranoside|D-Glucopyranoside|3(S)-hydroxy-all-cis-8,11,14,17-eicosatetraenoyl-CoA|Glycoprotein…	2967.79	2403.04	2428.4	2300.03	3620.44	3467.17	24712.8	3566.31	3229.56	2281.5	2013.82	3025.43	1749.43	3394.83	2343.5	5334.31	5926.47	5295.74	3844.74	3484.57	2808	8016.94	9315.65	7485.23	6971.36	7468.2	7312.86	51.4254	40.9143	56.6739	73.7389	78.3149	73.7171	1295.52	1170.07	2700.52
179.071	HMDB0011751|HMDB0012915|HMDB0029685|HMDB0031240|HMDB0032128|HMDB0032174|HMDB0032574|HMDB0032640|HMDB0033761|HMDB0037602|HMDB0037733|HMDB0060734|HMDB0062773	NA|C00590|NA|NA|NA|NA|NA|NA|NA|NA|NA||NA	C10H12O3|C10H12O3|C10H12O3|C10H12O3|C10H12O3|C10H12O3|C10H12O3|C10H12O3|C10H12O3|C10H12O3|C10H12O3|C10H12O3|C10H12O3	179.0714|179.0714|179.0714|179.0714|179.0714|179.0714|179.0714|179.0714|179.0714|179.0714|179.0714|179.0714|179.0714	3-Methoxybenzenepropanoic acid|Coniferyl alcohol|4-Ethoxy-3-methoxybenzaldehyde|2-Phenyl-1,3-dioxolane-4-methanol|1-(2,4-Dihydroxyphenyl)-1-butanone|Benzaldehyde glyceryl acetal|Propylparaben|Ethyl p-anisate|4-Methoxybenzyl acetate|4-Hydroxy-2,6,6-trimethyl-3-oxo-1,4-cyclohexadiene-1-carboxaldehyde|Propyl 2-furanacrylate|3-(3-Hydroxyphenyl)-2-methylpropionic acid|10-hydroxy-(2E,8E)-decadien-4-yno…	705.598	1049.12	770.397	788.726	2155.61	1384.86	1928.13	2080.7	1327.8	1682.7	1210.92	1521.24	1234.94	2292.5	1697.61	2435.61	2403.46	2214.87	2780.98	3736.2	2721.7	3017.35	3383.1	3261.25	2682.58	2059.78	2527.34	221.637	255.139	286.01	231.407	199	226.364	763.528	679.227	713.205
179.859						1533.14	1190.94	1226.06	1123.51	1322.34	1523.88	2263.79	1340.8	988.908	963.882	927.867	1173.17	981.149	1753.97	1537.76	2815.35	5983.44	3173.04	2891.53	6048.01	2517.95	3823.77	3926.14	4552.49	5256.73	6095.45	5148.99	35.3522	25.687	61.2152	84.4972	91.7471	77.2122	957.527	848.669	1290.88
180.067	HMDB0000158|HMDB0001119|HMDB0002184|HMDB0003831|HMDB0006050|HMDB0059720|HMDB0060280	C00082|C19579|NA|C04368|NA|NA|NA	C9H11NO3|C9H11NO3|C9H11NO3|C9H11NO3|C9H11NO3|C9H11NO3|C9H11NO3	180.0666|180.0666|180.0666|180.0666|180.0666|180.0666|180.0666	L-Tyrosine|4-Hydroxy-4-(3-pyridyl)-butanoic acid|L-Threo-3-Phenylserine|Beta-Tyrosine|o-Tyrosine|Meta-Tyrosine|4,6,7-Trihydroxy-1,2,3,4-tetrahydroisoquinoline	1019.49	1262.62	1182.04	1308.49	1443.21	1419.88	2296.57	1800.18	1329.03	1844.42	1638.27	2050.37	1952.24	2543.61	2162.68	3626.26	4659.06	2878.92	2393.68	3968.28	2072.99	4874.64	4345.75	3824.6	3240.32	3124.11	3474.49	111.703	75.0506	33.0587	166.322	97.9529	114.66	673.633	434.5	1042.14
180.84						454.043	419.341	587.454	370.66	599.838	493.274	396.232	309.573	415.594	442.529	502.623	308.861	329.359	450.887	554.727	667.745	1288.8	706.684	891.349	1224.54	817.855	840.092	931.609	1399.72	870.115	789.975	1212.64	588.068	255.941	252.029	202.803	195.434	220.203	581.275	402.815	506.511
180.859						2817.31	2311.06	2539.19	2412.8	3010.31	3192.91	4868.1	2642.52	2076.06	2149.16	1917.92	2579.86	2040.34	3475.19	2966.89	5507.74	12857.6	6067.56	5593.98	12073.5	5462.73	7909.27	8220.77	8941.87	10940	12286.6	10269	44.9859	68.6897	112.568	171.825	165.756	149.219	1968.39	1790.89	2764.83
180.982	HMDB0032124	NA	C5H10OS3	180.9821	(Z)-Methyl 3-(methylsulfinyl)-1-propenyl disulfide	1815.5	1421.56	1578.74	1493.06	1244.9	1398.35	4584.14	1567.41	1973.98	3410.8	1646.24	1737.02	1744.41	3094.54	2512.14	3276.34	6779.79	4132.57	7055.53	19036.7	3990.49	7504.26	13048.7	5524.25	3309.31	3091.93	3580.48	979.75	1208.8	1280.38	1136.04	855.28	793.935	1167.87	983.396	1078.37
181.018	HMDB0032825|HMDB0033055|HMDB0039654|HMDB0040235	NA|NA|NA|NA	C6H14S3|C6H14S3|C6H14S3|C6H14S3	181.0185|181.0185|181.0185|181.0185	Dipropyl trisulfide|Ethyl 1-(ethylthio)ethyl disulfide|Ethyl 1-(methylthio)propyl disulfide|1,1'-Thiobis-1-propanethiol	15127.8	16001.8	17071	7272.29	6526.01	6020.37	8666.45	8527.39	6178.32	7698.57	5768.71	7286.99	5559.91	8890.01	8278.02	11863.7	15497.6	11141.4	16959.3	22805.8	13116.6	18164.9	21703.3	18904.3	13131.4	10540.2	12890.5	3003.31	3318.93	3367.62	3410.51	2996.23	2959.27	11766.8	10092	15263.3
181.054	HMDB0000118|HMDB0000333|HMDB0000423|HMDB0000755|HMDB0002643|HMDB0004061|HMDB0029232|HMDB0029273|HMDB0029646|HMDB0033624|HMDB0037274|HMDB0041270|HMDB0059763|HMDB0062595	C05582|NA|C10447|C03672|NA|C05583|NA||C10680|NA|NA|NA|NA|NA	C9H10O4|C9H10O4|C9H10O4|C9H10O4|C9H10O4|C9H10O4|C9H10O4|C9H10O4|C9H10O4|C9H10O4|C9H10O4|C9H10O4|C9H10O4|C9H10O4	181.0506|181.0506|181.0506|181.0506|181.0506|181.0506|181.0506|181.0506|181.0506|181.0506|181.0506|181.0506|181.0506|181.0506	Homovanillic acid|Isohomovanillic acid|3,4-Dihydroxyhydrocinnamic acid|Hydroxyphenyllactic acid|3-(3-Hydroxyphenyl)-3-hydroxypropanoic acid|3-Methoxy-4-hydroxyphenylglycolaldehyde|3-Hydroxyphenyllactate|2,6-Dimethoxybenzoic acid|2',6'-Dihydroxy-4'-methoxyacetophenone|(±)-2-Hydroxy-3-(2-hydroxyphenyl)propanoic acid|Maltol propionate|2',4'-Dihydroxy-6'-methoxyacetophenone|3,4-Dimethoxybenzoic acid|…	25833.8	13091.9	24308.7	16567.4	19241.1	15941.5	20751	24231.7	20279.3	19940	19949.1	24134.6	17829.5	25494.7	26311.5	40447.8	43435.5	35673.8	46085.2	70126.7	49401.8	55046.2	64811	52551.1	31038.5	37827.3	38370.6	4480.53	4723.8	5124.51	4918.98	4784.7	4750.63	22671.1	20766.4	18771.2
181.071	HMDB0000107|HMDB0000247|HMDB0000765|HMDB0011632|HMDB0013163|HMDB0032049|HMDB0035196|HMDB0059802|HMDB0059803	C01697|C00794|C00392|C01507|C14460|C06354|C09209|NA|C06711	C6H14O6|C6H14O6|C6H14O6|C6H14O6|C13H10O|C13H10O|C12H10N2|C13H10O|C13H10O	181.0718|181.0718|181.0718|181.0718|181.0659|181.0659|181.0771|181.0659|181.0659	Galactitol|Sorbitol|Mannitol|L-Iditol|2-Hydroxyfluorene|Benzophenone|Harman|3-Hydroxyfluorene|9-Hydroxyfluorene	3229.43	2451.38	2860.1	2823.12	5105.72	5207.89	6043.86	6933.61	5063.86	8408.18	6185.33	6890.93	6096.35	12615.8	7919.35	10787.9	16674.3	10188.6	17690.6	18078.8	12056.9	16463.7	17095.5	17017.3	14552.7	13583.4	13304.1	67.4641	61.5453	65.4667	60.5148	73.4582	61.7873	1563.51	1469.79	2790.52
181.938						1021.45	846.326	735.921	1409.77	1991.05	1357.17	934.328	1429.86	1591.67	1919.41	1351.96	1335.34	1077.53	2078.87	1573.87	3204.07	3306.83	2154.77	4797.38	5392.46	2946.02	4254.08	6049.1	4412.45	2094.68	3672.89	3157.74	111.788	77.6078	171.98	268.655	286.766	235.087	548.13	644.876	637.284
181.965	HMDB0062707	NA	C3H4O7P	181.9638	2-phosphonato-D-glycerate(3-)	728.077	518.395	656.933	638.139	783.354	1227.24	3211.86	2368.95	2194.9	3968.28	2966.33	4559.71	3643.65	6257.15	4525.94	4471.98	9431.98	4963.92	4602.23	3468.98	2877.52	9659.71	8651.63	7683.65	5981.4	4472	6649.03	38.809	30.0135	29.0145	35.2096	27.5016	40.9794	220.161	186.098	119.264
182.01	HMDB0002205|HMDB0060804|HMDB0062578	C16511|NA|NA	C4H9NO5S|C5H5N5OS|C7H5NO5	182.0129|182.0142|182.0106	L-Homocysteic acid|8-Hydroxythioguanine|Cis,cis-2-amino-3-(3-oxoprop-1-enyl)but-2-enedioate	871.988	1074.81	965.78	1174.96	1052.65	974.011	1424.79	1264.93	2035.46	1314.68	2118.51	1230.36	1716.12	2671.71	1940.17	4912.15	1154.78	1778.75	1153.06	2310.54	3703.75	2451.62	4623.63	2361.15	1797.1	2308.05	1947.23	106.204	171.286	205.394	243.798	196.249	215.842	625.868	542.892	836.257
182.86						1329.07	1182.11	1282.67	1095.55	1281.26	1526.25	2308.4	1270.07	1054.06	963.17	832.028	1131.48	1028.48	1542.01	1468.94	2781.76	6027	3046.4	2748.14	5680.38	2531.92	3655.67	3823.86	4303.33	5419.94	5933.03	4606.71	25.2684	19.4692	53.7196	82.9731	88.7053	77.8599	863.356	839.935	1279.87
182.979						232.483	1909.46	183.807	431.924	1008.9	421.317	1001.05	705.82	818.367	736.516	301.758	526.902	347.664	1359.87	802.67	758.747	1605.62	793.085	957.581	2678.88	1595.92	941.727	1255.61	2631.24	1371.63	737.755	1037.5	119.5	163.234	183.768	152.964	166.592	158.542	620.659	576.489	307.267
182.997	HMDB0033075|HMDB0060417|HMDB0060601	NA|NA|C16613	C5H12OS3|C5H4N4O2S|C5H4N4O2S	182.9978|182.9982|182.9982	Methyl 1-(methylsulfinyl)propyl disulfide|6-Thiourate|6-thiouric acid	1530.99	1280.38	1408.77	721.136	854.003	724.036	1822.93	1038.05	920.063	1442.17	879.732	916.172	757.48	1410.28	1215.09	1869.05	2710.58	1451.32	2161.25	5108.76	2033.55	3477.63	3885.03	2380.1	1769.14	1620.97	1611.58	450.996	525.492	543.891	469.136	407.107	363.41	1002.45	903.392	1207.24
183.016	HMDB0030097	C11821	C5H4N4O4	183.016	5-Hydroxyisourate	1068.86	12638.1	1138.94	1454.01	3756.05	2072.17	5005.27	1670.62	1997.65	1363.45	755.434	3071.54	868.125	3294.7	3957.57	1300.89	5799.09	1373.87	3496.78	4768.07	3723.48	1828.67	2275.17	7265.06	8539.52	2282.54	2278.36	170.366	287.861	342.896	348.843	293.77	330.177	2715.67	1496.17	868.517
183.033	HMDB0001866|HMDB0013198|HMDB0029650	C05580|NA|NA	C8H8O5|C8H8O5|C8H8O5	183.0299|183.0299|183.0299	3,4-Dihydroxymandelic acid|4-O-Methylgallic acid|Methyl 2,4,6-trihydroxybenzoate	1907.96	1369.81	2295.16	1015.76	975.303	1063.97	1253.62	1250.44	1411.95	1107.24	1076.19	1456.95	1023.11	1112.6	1494.1	2818.47	2386.86	2402.86	2718.69	3625.64	1911.18	2825.32	3591.11	2981.27	1878.5	2069.48	2410.59	504.908	470.875	568.945	590.545	532.98	520.086	1829.12	1692.41	2087.99
183.067	HMDB0001490|HMDB0001565|HMDB0029748|HMDB0035056|HMDB0036072|HMDB0039650|HMDB0040603|HMDB0059730	C05594|C00588|C19245|NA|NA|NA|NA|NA	C9H12O4|C5H15NO4P|C10H8N4|C9H12O4|C9H12O4|C9H12O4|C9H12O4|C9H12O4	183.0663|183.0666|183.0676|183.0663|183.0663|183.0663|183.0663|183.0663	Vanylglycol|Phosphorylcholine|2-Aminodipyrido[1,2-a:3',2'-d]imidazole|1-(3-Hydroxy-4-methoxyphenyl)-1,2-ethanediol|Genipic acid|4-Formyl-3-(formylmethyl)-4-hexenoic acid|(±)-threo-1-(4-Hydroxyphenyl)-1,2,3-propanetriol|3,4-Methylenepimelic acid	1887.8	1777.64	1993.04	1981.72	1985.27	1634.01	2110.72	2163.29	1962	1645.57	1556.91	2160.76	1650.56	2425.29	2271.9	3122.67	3543.82	2599.94	3520.68	4977.14	3392.26	3801.89	3962.4	4040.77	2821.13	2396.36	2831.98	197.869	280.885	274.263	357.332	322.015	287.282	1337.22	1266.73	1683.33
183.104	HMDB0036117|HMDB0036998|HMDB0039052|HMDB0039710|HMDB0040883	NA|NA|NA|NA|NA	C10H16O3|C10H16O3|C10H16O3|C10H16O3|C10H16O3	183.1027|183.1027|183.1027|183.1027|183.1027	(1'R)-Nepetalic acid|(S)-Oleuropeic acid|(4S,8R)-8,9-Dihydroxy-p-menth-1(6)-en-2-one|1-Acetylcyclohexyl acetate|(E)-10-Oxo-8-decenoic acid	1675.66	1660.32	1755.76	1667.41	2182.16	1507.16	1785.22	2207.26	2074.69	1950.15	1666.16	2181.51	1852.74	2509.69	2073.1	3267.33	3059.82	2449.14	3616.94	4397.15	3329.4	3261.62	3789.15	3579.34	2818.36	2384.52	2752.68	183.148	261.145	288.567	315.744	264.901	248.266	1413.49	1242.32	1461.58
183.93						5601.17	5917.64	5626.57	6163.4	7254.74	6074.03	239.805	5863.22	4479.73	4919.4	3677.92	4211.52	2669.43	5036.25	3890.69	6985.84	4296.7	4796.9	10848.2	4560	8228.71	7413.47	9309.78	11830.5	5526.59	5043.57	6092.5	0.000293621	6.33395e-05	93.9917	552.072	803.025	1103.79	5441.7	5247.59	5988.46
184.002	HMDB0000272|HMDB0001721	C01005|C01005	C3H8NO6P|C3H8NO6P	184.0016|184.0016	Phosphoserine|DL-O-Phosphoserine	64.2239	178.327	118.422	117.429	339.908	316.348	732.644	809.52	766.456	395.472	456.063	1232.97	538.847	887.399	778.532	866.703	1166.28	297.711	998.478	64.5707	481.33	1280.42	699.586	596.12	660.523	448.347	510.197	21.2301	26.3436	31.9986	40.4602	9.74658	36.1069	2.49856	49.3203	23.0667
184.958						1333.44	2201.02	691.501	5700.44	7114.75	3386.57	9829.09	6223.05	6153.26	11918.8	3389.49	3727.14	1432.77	10643.6	9879.54	8120.83	24568.7	5010.87	9773.77	43268.6	11394.4	13138.7	14458.6	20403.3	8468.08	3375.33	6252.32	827.432	1061.81	1171.05	1135.5	969.553	925.052	3026.64	2205.82	1028.2
184.976						686.831	573.235	412.257	301.675	447.216	364.363	810.278	622.826	468.822	733.312	650.27	460.97	448.496	785.33	628.279	796.882	1168.12	961.131	1535.35	3899.27	1036	1909.28	2671.52	1583.16	715.308	858.49	1125.28	380.269	398.632	328.264	292.642	222.941	187.537	295.451	314.2	280.741
184.986	HMDB0000362|HMDB0000807|HMDB0003391|HMDB0060180|HMDB0061736	NA|C00597|C00631|C00197|NA	C3H7O7P|C3H7O7P|C3H7O7P|C3H7O7P|C4H11O2PS2	184.9857|184.9857|184.9857|184.9857|184.9865	2-Phosphoglyceric acid|3-Phosphoglyceric acid|2-Phospho-D-glyceric acid|(2R)-2-Hydroxy-3-(phosphonatooxy)propanoate|Diethyldithiophosphate	137.157	241.98	2.43331	183.382	196.184	67.3634	527.653	309.12	393.935	584.372	552.2	352.007	448.691	750.907	484.397	497.934	928.831	584.078	235.787	761.403	324.963	1234.28	812.997	647.606	120.665	7.68835	283.133	0.000865558	0.000671734	0.000373422	0.124262	28.2945	10.7106	94.9998	72.5597	0.000834518
184.995						1030.13	5442.93	856.154	1526.73	3593.99	921.832	3692	2346.62	2069.17	2042.96	803.851	1301.54	730.243	3662.1	1801.13	1388.01	2553.49	1049.35	1314.41	5264.66	4413.28	1306.76	2067.76	6414.91	5013.16	1408.1	3157.49	368.24	447.49	535.079	495.151	579.876	563.407	2991.54	1810.76	801.995
185.014	HMDB0060371	NA	C7H6O6	185.0092	3-Fumarylpyruvate	506.701	768.311	182.315	35.7191	512.995	389.991	120.454	318.237	523.247	494.58	376.734	184.744	307.647	924.059	198.087	251.856	879.659	405.437	344.981	2861.87	589.709	847.86	734.947	938.439	338.554	2561.53	251.865	63.6541	47.469	61.035	118.913	58.443	104.289	405.611	185.29	78.4413
185.046	HMDB0041026	NA	C8H10O5	185.0455	Erinapyrone C	2227.31	1262.5	1654.83	1711.75	1728.34	1198.14	1998.91	1364.12	1968.59	1512.11	1306.49	1392.38	1230.91	2044.27	1651.61	2525.15	3132.57	1958.29	2805.32	4607.37	2516.59	3977.44	4040.41	3442.93	2112.48	2465.1	2306.4	251.627	270.753	316.934	343.382	335.975	299.191	1100.51	1260.58	1334.02
185.083	HMDB0030988|HMDB0030992	NA|NA	C9H14O4|C9H14O4	185.0819|185.0819	5-(2-Methylpropyl)tetrahydro-2-oxo-3-furancarboxylic acid|5-Butyltetrahydro-2-oxo-3-furancarboxylic acid	7990.63	5664.13	7356.32	8579.96	9828.28	7768.82	9105.39	9960.66	9506.3	8790.25	6912.15	9923.87	7729.19	11431.5	10167.3	14938.1	14688.8	12831.3	17278.1	23730	15812.6	16906.4	19150	18904.6	11616.1	11042.6	12439.3	721.302	960.301	1061.02	1046.78	1008.46	1042.24	5376.11	5307.51	6192.77
185.094	HMDB0028695|HMDB0029010|HMDB0030931|HMDB0038526	NA|NA|NA|NA	C8H14N2O3|C8H14N2O3|C13H14O|C13H14O	185.0932|185.0932|185.0972|185.0972	Alanyl-Proline|Prolyl-Alanine|(E)-2-Tridecene-4,6,8-triyn-1-ol|(all-E)-3,5,7-Tridecatriene-9,11-diyn-1-ol	238.236	229.141	235.568	281.932	356.661	309.604	2151.75	356.781	376.446	300.844	370.927	472.157	377.559	502.065	602.851	517.104	603.277	453.834	837.073	1320.98	756.363	478.008	878.812	655.545	590.412	629.911	686.969	46.4913	44.907	67.3729	64.0148	52.5945	49.8988	169.333	171.908	132.487
185.118	HMDB0010724|HMDB0030367|HMDB0030369|HMDB0033010|HMDB0038692|HMDB0038978|HMDB0039533|HMDB0039582|HMDB0039587|HMDB0040204|HMDB0040205|HMDB0041376|HMDB0041545	NA|NA|NA|NA|NA|NA|NA|NA|NA|NA|NA|C17620|NA	C10H18O3|C10H18O3|C10H18O3|C10H18O3|C10H18O3|C10H18O3|C10H18O3|C10H18O3|C10H18O3|C10H18O3|C10H18O3|C10H18O3|C10H18O3	185.1183|185.1183|185.1183|185.1183|185.1183|185.1183|185.1183|185.1183|185.1183|185.1183|185.1183|185.1183|185.1183	3-Oxodecanoic acid|Ethyl (3R,5Z)-3-hydroxy-5-octenoate|3-Hydroxy-5Z-octenyl acetate|(1S,2S,4S,5R)-1,8-Epoxy-p-menthane-2,5-diol|6-Methyl-2-methylene-6-octene-1,3,8-triol|(1beta,2beta,5beta)-p-Menth-3-ene-1,2,5-triol|(E)-10-Hydroxy-8-decenoic acid|6-Hexyl-1,4-dioxan-2-one|5-Hexyl-1,4-dioxan-2-one|2-Methylbutyl 3-hydroxy-2-methylidenebutanoate|3-Methylbutyl 3-hydroxy-2-methylidenebutanoate|exo,exo-…	2432.74	1614.62	1754.72	1694.76	2157.91	1608.86	1711.3	2581.29	1808.82	1842.32	1989.8	2176.56	1603.75	2921.05	2166.53	2640.37	2470.59	2695.1	3520.71	3569.57	3126.5	3233.27	4008.93	3113.26	2335.7	1994.66	2921.32	293.122	435.032	459.743	533.65	428.195	436.672	1791.24	1511.62	1663.23
185.994						200.605	379.841	157.006	372.91	568.198	419.593	1019.68	526.357	446.914	742.609	681.458	968.257	801.245	1901.2	1274.97	2269.82	2174.89	1024.45	1127.28	1385.95	1069.88	1658.97	1861.62	1943.98	2245.66	2315.87	2602.65	1.45501	30.0506	45.7695	53.0044	25.1332	41.303	198.306	124.207	204.756
186.93						966.818	1324.48	1434.04	1569.79	1537.23	1426.12	118.482	1192.18	1111.35	1020.17	696.255	809.26	710.095	1147.29	863.49	1506.73	1317.73	1176.78	2398.93	1935.32	1773.04	1635.33	1819.67	2969.81	1311.05	1222.31	1443.79	5.08212	9.84388e-05	42.9304	201.48	275.717	296.899	1051.41	1086.74	1483.17
187.062	HMDB0032688|HMDB0040768|HMDB0059767	NA|NA|NA	C12H12S|C11H10NO2|C8H12O5	187.0587|187.0639|187.0612	(Z)-1-(Methylthio)-5-phenyl-1-penten-3-yne|N-(2,5-Dihydroxyphenyl)pyridinium(1+)|Tetrahydro-2,5-furan-diacetic acid	8549.23	6034.43	9052.02	8695.68	8321.44	6277.09	7309.55	7326.23	9235.24	7043.11	5721.7	7667.2	6694.53	9423.18	8749.69	12299.8	15379.5	9362.44	14648.7	20598.1	13109.2	16388.8	19076.9	15225.5	10498.5	9957.21	11561.1	763.123	1072.73	1195.1	1320.16	1247.53	1147.34	5540.29	4659.51	6753.13
187.097	HMDB0000784|HMDB0011717|HMDB0032200|HMDB0032258|HMDB0032387|HMDB0036233|HMDB0059760|HMDB0059783|HMDB0059814|HMDB0059879	C08261|NA|NA|NA|NA|NA|NA|NA|NA|NA	C9H16O4|C9H16O4|C9H16O4|C9H16O4|C9H16O4|C9H16O4|C9H16O4|C9H16O4|C9H16O4|C9H16O4	187.0976|187.0976|187.0976|187.0976|187.0976|187.0976|187.0976|187.0976|187.0976|187.0976	Azelaic acid|Nonate|cis- and trans-Ethyl 2,4-dimethyl-1,3-dioxolane-2-acetate|(+/-)-Ethyl 3-acetoxy-2-methylbutyrate|(+/-)-Methyl 5-acetoxyhexanoate|Butyl ethyl malonate|2,4-Dimethylpimelic acid|3-Methylsuberic acid|Diethyl methylsuccinate|Diethyl glutarate	13441.9	8665.61	10773.9	28461.1	20946.2	11352.5	16873	16149.2	20750.3	13434.2	12662.8	13327.5	10368.9	19497.2	15945.6	32394.6	25342.5	23479.4	24536.3	37620.6	26386.8	42334.9	37997.4	33244.2	19840.4	16789.4	19481.2	2901.61	4345.97	5031.57	5156.48	4767.48	4653.74	9372.39	8213.84	9014.81
187.133	HMDB0002203|HMDB0010725|HMDB0033201|HMDB0033574|HMDB0033640|HMDB0034783|HMDB0038186|HMDB0039470|HMDB0039668|HMDB0039669|HMDB0039893|HMDB0040329|HMDB0041600	|NA|NA|NA|NA|NA|NA|NA|NA|NA|NA|NA|NA	C10H20O3|C10H20O3|C10H20O3|C10H20O3|C10H20O3|C10H20O3|C10H20O3|C10H20O3|C10H20O3|C10H20O3|C10H20O3|C10H20O3|C10H20O3	187.134|187.134|187.134|187.134|187.134|187.134|187.134|187.134|187.134|187.134|187.134|187.134|187.134	3-Hydroxycapric acid|(R)-3-Hydroxydecanoic acid|9-Hydroxydecanoic acid|(1R,2R,4R,8R)-p-Menthane-2,8,9-triol|7-Methyl-3-methylene-1,6,7-octanetriol|cis-p-Menthane-1,7,8-triol|2,6-Dimethyl-7-octene-2,3,6-triol|(1S,2S,4R,8R)-p-Menthane-1,2,9-triol|2-Hexyl-1,3-dioxan-5-ol|2-Hexyl-1,3-dioxolane-4-methanol|(1R,2R,4S)-p-Menthane-1,2,8-triol|xi-5-Hydroxydecanoic acid|Ethyl (±)-3-hydroxyoctanoate	1777.95	1218.5	1545.85	2342.16	2520	2001.74	2399.15	2646.69	2862.78	2334.69	1991.22	2409.13	1770.32	3310.93	2028.75	3074.09	3225.37	2934.14	3485.48	4066.33	4184.35	4183.76	4007.95	3519.2	2736.84	1814.72	2881.7	246.539	406.628	488.061	459.191	433.686	400.696	1601.24	1091.58	1499.28
188.025	HMDB0031809	C18492	C9H7N3S	188.0288	Tricyclazole	1609.7	1231.24	2603.2	1501.44	1190.37	1302.29	1306.83	1049.49	989.278	1937.32	1414.15	1542.8	1297.92	2103.99	1476.46	1477.87	1824.39	1451.24	2462.51	1810.54	1167.13	1755.53	2089.23	1822.47	1325.26	1717.18	1519.04	18.4069	46.1946	63.7664	79.6687	92.9209	50.1362	1165.88	686.337	1746.44
188.062	HMDB0000590|HMDB0001138|HMDB0028731|HMDB0028836|HMDB0029419|HMDB0031574|HMDB0032499	NA|C00624|NA|NA|NA|NA|NA	C7H11NO5|C7H11NO5|C6H11N3O4|C6H11N3O4|C6H11N3O4|C8H15NS2|C8H15NS2	188.0564|188.0564|188.0677|188.0677|188.0677|188.0573|188.0573	Glutarylglycine|N-Acetylglutamic acid|Asparaginyl-Glycine|Glycyl-Asparagine|Glycylglycylglycine|1-Isothiocyanato-6-(methylthio)hexane|Pyrrolidino-[1,2E]-4H-2,4-dimethyl-1,3,5-dithiazine	6379.32	7023.82	7927.7	6411.62	8191.24	8029.69	7667.31	8726.64	5371.35	9186.98	6153.46	6095.16	6360.02	10135.8	6665.67	6817.93	6612.53	6344.53	15770.3	7822.58	7692.96	8613.02	7262.63	8735.59	6740.65	5496.72	5541.27	459.152	847.825	999.444	1027.9	945.95	934.401	7370.72	5452.52	7364.4
188.995	HMDB0061120	NA	C5H6N2O4S	188.9976	3-Hydroxy-4-aminopyridine sulfate	1383.13	1192.99	1190.97	1290.64	1287.43	1688.23	2465.76	3355.86	3586.36	5307.87	4807.76	5307.88	4195.14	5361.01	4340.7	4656.91	5771.53	4445.05	4907.89	4004.68	3504.69	6598.68	6276.66	6155.38	3444.38	2965.61	3900.93	523.342	426.743	402.778	423.313	409.003	465.918	600.95	382.25	482.382
189.021	HMDB0032944|HMDB0039045|HMDB0039147	NA|NA|NA	C10H6O4|C10H6O4|C10H6O4	189.0193|189.0193|189.0193	Coumarin-4-carboxylic acid|8H-1,3-Dioxolo[4,5-h][1]benzopyran-8-one|6-Formylumbelliferone	6630.24	5220.67	10845.2	6366.87	4902.46	5013.31	4923.57	4512.82	3831.76	8545.92	5881.84	6275.44	5164.24	8622.87	6331.35	6094.75	6983.79	6246.08	9967.63	7928.27	5584.9	7621.96	8854.35	8625.24	5673.75	6702.63	6853.68	223.622	249.01	312.734	354.31	339.823	355.498	4748.48	3160.6	7003.75
189.041	HMDB0012710|HMDB0037815|HMDB0059927	C00944|NA|NA	C7H10O6|C8H14OS2|C7H10O6	189.0405|189.0413|189.0405	3-Dehydroquinate|5-(Methylthio)-2-[(methylthio)methyl]-2-pentenal|2-Hydroxy-2-(2-oxopropyl)butanedioic acid	2341.21	1851.84	2663.57	2117.46	2034.5	1742.22	2041.45	1738.47	2541.15	2224.26	1651.65	1881.27	1518.38	2319.79	2653.84	2857.65	5278.24	2699.5	4146.88	5734.45	2926.23	4715.88	5527.24	4457.87	3259.23	3390.58	3791.69	302.853	427.669	578.228	660.551	628.81	598.912	1322.69	918.481	2183.72
189.058	HMDB0032259|HMDB0032991|HMDB0039359|HMDB0040326|HMDB0040731|HMDB0040938|HMDB0041122	NA|NA|NA|NA|NA|C17916|NA	C8H14O3S|C11H10O3|C11H10O3|C11H10O3|C11H10O3|C11H10O3|C11H10O3	189.0591|189.0557|189.0557|189.0557|189.0557|189.0557|189.0557	Ethyl 4-(acetylthio)butyrate|7-Methoxy-6-methyl-2H-1-benzopyran-2-one|Methyl (Z,Z)-10-hydroxy-2,8-decadiene-4,6-diynoate|7-Hydroxy-2,5-dimethyl-4H-1-benzopyran-4-one|Avenalumic acid|Coixinden A|(S)-2,3-Dihydro-5-hydroxy-2-methyl-1,4-naphthoquinone	25782.9	27628	32749	25712.3	31914.4	32942.5	30201.7	34909.3	19864.9	36414.3	25885.3	23795.7	25477.6	40143	26744.3	23810.7	24159.2	23849.9	65668	26210.8	30216.5	32611.6	25828.1	32230.5	26610.4	19295.8	20830.4	1657.83	3002.49	3875.61	3742.99	3616.65	3736.86	29991.1	21989.4	29314
189.078	HMDB0000325|HMDB0040220|HMDB0061681	NA|NA|	C8H14O5|C8H14O5|C8H14O5	189.0768|189.0768|189.0768	3-Hydroxysuberic acid|Diethyl L-malate|6-(2-Hydroxyethoxy)-6-oxohexanoic acid	6303.84	5123.69	6950.03	6654.8	6573.87	4861.69	5993.2	6494.82	6017.66	5725.45	4620.99	5430.77	4539.43	7167.31	5891.88	9492.29	10329.8	7175.53	11469.8	14295.9	9566.58	11042.5	12951.1	12206.5	8203.28	6783.06	8671.2	571.089	644.064	719.21	806.201	700.742	735.041	4192.12	3302.34	5421.32
189.113						3933.05	3990.41	3776.93	2955.16	3824.61	2795.53	2958.95	3817.18	3909.5	4316.01	2761.87	3558.75	3013.67	5369.11	3816.45	5055.99	6048.81	5664.89	8277.97	8058.2	6756.09	7350.03	8327.29	7965.98	5834.14	5100.84	6225.73	537.117	707.106	823.804	777.266	757.648	744.189	3310.33	2425.05	3723.41
189.989						323.441	286.034	331.504	380.087	497.437	640.263	1816.49	1152.69	1208.14	1078.18	1098.07	1709.89	889.722	1364.69	952.453	994.468	1506.65	901.256	675.517	950.838	502.542	2030.83	1967.9	1622.7	1651.47	1558.96	1868.91	14.9555	1.59294	14.5673	2.04971	0.677337	18.8607	50.6236	52.6007	83.6429
190.077	HMDB0031346|HMDB0040332|HMDB0040333	NA|NA|NA	C7H13NO5|C8H17NS2|C8H17NS2	190.0721|190.073|190.073	Calystegine C1|Dihydro-6-isopropyl-2,4-dimethyl-4H-1,3,5-dithiazine|Dihydro-4,6-dimethyl-2-(1-methylethyl)-4H-1,3,5-dithiazine	16417.3	17355.7	19160.1	13094.1	18611.9	15100.4	16753.5	17806.7	11706.2	18330.9	13857	15661.9	11344	25490.3	18086.5	21156	27685.9	21491.7	38013.4	32610.5	26760.9	31562.9	31008.9	36009.4	28245.9	23358.6	26283.1	51.0779	91.5814	97.8148	88.7438	83.6255	80.01	11769	8353.54	15711.3
190.965						29485.6	23058.6	27767.2	20547.3	39106.4	32247.4	9432.69	31372.4	19292.6	42339.1	32081.9	38455	24332.5	58532.3	37215.3	55233.9	106233	66231.2	98068.7	100131	74416.6	104040	108439	126081	91690.7	78339.9	98967.1	286.934	259.723	291.505	285.143	343.612	381.113	17626.9	8933.1	29502.9
191.019	HMDB0000094|HMDB0000193|HMDB0001874|HMDB0005971|HMDB0006511|HMDB0033717|HMDB0033845|HMDB0041862|HMDB0062804	C00158|C00311|C00451|C04575|C04575 |C04617|NA|NA|NA	C6H8O7|C6H8O7|C6H8O7|C6H8O7|C6H8O7|C6H8O7|C10H8O2S|C6H8O7|C9H6NO4	191.0197|191.0197|191.0197|191.0197|191.0197|191.0197|191.0172|191.0197|191.023	Citric acid|Isocitric acid|D-threo-Isocitric acid|Diketogulonic acid|2,3-Diketo-L-gulonate|(1R,2R)-Isocitric acid|(Z)-5-[(5-Methyl-2-thienyl)methylene]-2(5H)-furanone|D-Glucaro-1,4-lactone|L-dopachromate	1011.95	3153.82	2879.47	1474.14	1340.08	3266.4	60787.8	11857.5	21425	33824.2	31837.7	24277.3	28581.1	42192.5	38810.6	28574.3	54151.3	26405	97389.3	79045.3	35872.8	58748.8	70389.5	35348.6	36564.2	29522.4	32293.7	0.000631707	0.000248628	0.000586162	0.000327957	28.4185	31.8779	13.2522	23.631	93.1557
191.039	HMDB0030692|HMDB0034344	NA|C01752	C10H8O4|C10H8O4	191.035|191.035	8-Hydroxy-7-methoxy-2H-1-benzopyran-2-one|Scopoletin	5929.35	9602.79	6048.95	2007.25	3061.14	3114.78	3843.9	3618.57	2236.8	3489.32	2356.53	2699.46	2431.31	4188.15	3214.4	4483.22	5580.34	5239.81	9304.81	8899.32	6158.29	8498.8	8777.24	8772.77	5657.13	5817.66	6044.28	904.005	887.042	884.981	911.297	889.193	866.057	3947.04	3043.2	5066.99
191.056	HMDB0003072|HMDB0037166	C06746|NA	C7H12O6|C11H12OS	191.0561|191.0536	Quinic acid|2-(Methylthiomethyl)-3-phenyl-2-propenal	2849.89	2950.56	3130.47	3271.89	3618.15	3763.08	47701	3868.61	6003.99	4304.13	2766.08	3786.54	3163.06	4789.32	5165.39	7682.53	3837.94	4577.33	7307.47	10169.4	6627.57	8599.24	8465.87	8195.97	8296.51	6028.55	6395.63	377.309	437.335	607.495	703.044	745.848	735.694	1995.87	2046.67	2637.14
191.074	HMDB0030580|HMDB0030752|HMDB0031610|HMDB0031623|HMDB0032591|HMDB0035275|HMDB0035873|HMDB0035894|HMDB0037277|HMDB0037877|HMDB0040268|HMDB0040446|HMDB0041007|HMDB0041481	NA|NA|NA||NA|NA|C10480|NA|NA|NA|NA|NA|NA|NA	C11H12O3|C11H12O3|C11H12O3|C11H12O3|C11H12O3|C11H12O3|C11H12O3|C11H12O3|C11H12O3|C11H12O3|C11H12O3|C11H12O3|C11H12O3|C11H12O3	191.0714|191.0714|191.0714|191.0714|191.0714|191.0714|191.0714|191.0714|191.0714|191.0714|191.0714|191.0714|191.0714|191.0714	(R)-Shinanolone|Methyl trans-p-methoxycinnamate|Allyl phenoxyacetate|Ethyl phenylglycidate|Dehydrozingerone|Isomyristicin|Myristicin|(Z)-4-Methoxy-6-(1-propenyl)-1,3-benzodioxole|Isoeugenol formate|Eugenyl formate|Ethyl 3-oxo-3-phenylpropanoate|Benzyl acetoacetate|1'-Hydroxychavicol acetate|4-(3,4-Methylenedioxyphenyl)-2-butanone	67024.9	71272.6	82044.2	55481.1	75954.3	61779.6	73051.9	72753	51631.5	78043.9	57062.5	65727.7	50326.3	107189	75524.6	88792.2	120721	87904.3	160542	138740	109991	132044	127287	146405	119581	98487.3	108313	99.2227	111.895	124.288	132.931	145.011	137.446	48496.5	35064.4	68519.1
191.091	HMDB0031710	NA	C9H20S2	191.0934	1,9-Nonanedithiol	1764.43	1496.06	2043.06	1409.95	1828.91	1529.57	1631.4	1643.02	1431.07	1756.62	1393.47	1673.83	1353.39	2578.23	1798.09	2226.09	3265.48	2279.92	4040.21	4139.21	2780	3156.18	3712.36	3764.88	2970.22	2426.86	2917.4	106.558	128.565	122.129	137.624	141.324	149.77	1099.24	844.08	1610.09
192.034	HMDB0001253|HMDB0001430|HMDB0011622|HMDB0062783	C04185|C01693|C15566|NA	C9H7NO4|C9H7NO4|C9H7NO4|C6H9O7	192.0302|192.0302|192.0302|192.0281	5,6-Dihydroxyindole-2-carboxylic acid|L-Dopachrome|D-Dopachrome|Aldehydo-L-iduronate	441.967	458.172	375.401	323.536	507.678	616.471	941.523	836.817	602.121	2792.24	1904.78	2349.6	3676.07	4719.15	3859.64	2584.53	5621.09	2674.16	1713.99	1653.35	1341.03	3214.48	3723.13	3079.79	1773.28	1514.06	2387.11	51.0487	62.0555	77.1964	74.1297	40.0455	45.1784	58.4823	163.12	96.3101
192.049						4279.62	2822.58	3527.16	3713.03	5120.55	5083.93	5186.29	4919.9	3523.56	4306.81	1945.74	3444.93	3028.56	5744.22	4161.98	9640.57	21339.6	12409.1	9785.7	12642.2	7702	21990.8	18249.9	17303.4	16210.1	15179.3	16094.3	0.000359071	0.000996729	0.000266	0.000789042	0.000442965	8.23143	1793.04	1248.7	4509.78
192.067	HMDB0000821|HMDB0000859|HMDB0011723|HMDB0013245|HMDB0013292|HMDB0032388|HMDB0034250|HMDB0060366|HMDB0060389|HMDB0060758	C05598|| C01586|NA|NA|C06332|NA|C16587|C16595|NA	C10H11NO3|C10H11NO3|C10H11NO3|C10H11NO3|C10H11NO3|C10H11NO3|C10H11NO3|C10H11NO3|C10H11NO3|C10H11NO3	192.0666|192.0666|192.0666|192.0666|192.0666|192.0666|192.0666|192.0666|192.0666|192.0666	Phenylacetylglycine|Methyl hippurate|2-Methylhippuric acid|m-Methylhippuric acid|p-Methylhippuric acid|Methyl n-acetylanthranilate|Betamipron|3-Carbamoyl-2-phenylpropionaldehyde|4-Hydroxy-5-phenyltetrahydro-1,3-oxazin-2-one|4-Anilino-4-oxobutanoic acid	949.668	851.241	886.998	869.555	1172.57	1047	2073.65	965.008	1043.86	1041.17	970.708	1307.01	1031.06	2056.95	1481.09	2237.61	3146.56	1948.32	2421.41	2721.19	1817.03	10641.3	2820.07	2492.43	2229	2687.57	2526.56	160.441	109.491	133.297	115.851	116.549	105.401	632.739	503.217	706.994
192.989						970.986	826.281	834.321	755.41	1022.69	874.54	796.932	1172.29	919.361	1065.48	1118.52	1073.72	775.801	1302.3	1086.05	1379.02	1205.75	1480.79	1465.89	1488.05	1743.13	1640.08	1895.56	1792.82	1369.35	1176.37	1419.71	481.209	443.623	391.386	389.308	426.722	409.393	882.516	701.366	837.551
192.998	HMDB0035717	NA	C6H10O3S2	192.9999	S-Acetyl dihydroasparagusic acid	273.439	308.256	277.593	213.863	314.386	200.567	557.939	333.196	182.767	389.032	259.884	256.632	310.81	380.241	265.125	415.13	610.661	368.601	661.149	816.37	628.337	467.609	640.898	542.499	468.577	323.328	364.126	283.974	415.346	474.912	464.472	480.614	427.707	199.368	220.711	164.687
193.019	HMDB0033043|HMDB0034440	NA|NA	C7H14S3|C7H14S3	193.0185|193.0185	Methyl 1-(1-propenylthio)propyl disulfide|(-)-1-(Methylthio)propyl 1-propenyl disulfide	16011.9	21009.5	16504.3	7296.01	9409.33	9373.46	10786.5	11591.1	7240	10508.4	7540.57	9187.41	7490.26	13394.3	11205.7	14976.7	17466.9	14956.1	27381.6	26778	18880.7	25757.5	27471.9	26452.8	15905.2	14399.8	17089.5	1950.23	2133.25	2294.13	2239.9	2116.85	2055.92	9787.57	8642.38	14789.4
193.054	HMDB0000954|HMDB0000955|HMDB0002120|HMDB0014991|HMDB0029663|HMDB0030765|HMDB0032614|HMDB0032652|HMDB0037644|HMDB0039606|HMDB0059721|HMDB0061686	C01494|C10470|NA|NA|NA|NA|NA|NA|NA|NA|NA|	C10H10O4|C10H10O4|C10H10O4|C6H6N6O2|C10H10O4|C10H10O4|C10H10O4|C10H10O4|C10H10O4|C10H10O4|C10H10O4|C10H10O4	193.0506|193.0506|193.0506|193.0479|193.0506|193.0506|193.0506|193.0506|193.0506|193.0506|193.0506|193.0506	trans-Ferulic acid|Isoferulic acid|Monoethyl phthalate|Temozolomide|Vanillin acetate|(-)-trans-3,4-Dihydro-4,8-dihydroxy-3-methyl-1H-2-benzopyran-1-one|Piperonyl acetate|Meconine|3-(2-Hydroxy-3-methoxyphenyl)-2-propenoic acid|Repandiol|mono-Benzyl malonate|2,5-Dihydroxycinnamic acid methyl ester	14469.6	21183.3	22790.3	9049.89	7035.6	7732.3	6077.45	7162.36	4875	6706.79	6152.5	5517.52	4125.57	7193.22	5530.26	9969.8	11833.3	9756.96	15671.8	15722.3	9676.32	13839.1	15389.1	14285.8	10264.3	8329.1	12416.2	2632.38	3186	3221.34	3047.59	2880.44	2890.15	17841	13298.5	21665.6
193.078	HMDB0001847|HMDB0014962|HMDB0029915|HMDB0029916|HMDB0029965|HMDB0031437|HMDB0031449|HMDB0033816|HMDB0034219|HMDB0034221|HMDB0034222|HMDB0037295|HMDB0062564	C07481|NA|C06352|C06353|NA|C03659|C03365|NA|C03844|C08257|NA|NA|NA	C8H10N4O2|C8H10N4O2|C7H14O6|C7H14O6|C7H14O6|C7H14O6|C7H14O6|C7H14O6|C7H14O6|C7H14O6|C7H14O6|C8H18OS2|C7H14O6	193.0731|193.0731|193.0718|193.0718|193.0718|193.0718|193.0718|193.0718|193.0718|193.0718|193.0718|193.0726|193.0718	Caffeine|Enprofylline|D-4-O-Methyl-myo-inositol|4-O-Methyl-myo-inositol|Methyl beta-D-glucopyranoside|(-)-Bornesitol|Sequoyitol|Mytilitol|D-Pinitol|L-Quebrachitol|L-Pinitol|3-[(2-Mercapto-1-methylpropyl)thio]-2-butanol|1D-5-O-methyl-chiro-inositol	994.454	991.467	1214.64	814.444	1146.99	878.3	1063.43	1088.76	763.166	1092.42	798.099	960.474	705.531	1454.58	1074.8	1283.58	1678.38	1228.03	2179.8	2057.71	1534.81	1781.22	1900.74	2154.01	1675.52	1452.74	1679.11	17.9279	33.7682	19.1622	20.2866	21.3934	26.0345	846.414	534.982	1070.58
193.089	HMDB0031517|HMDB0031984|HMDB0032575|HMDB0032590|HMDB0034206|HMDB0034990|HMDB0036432|HMDB0037271|HMDB0040730|HMDB0041194|HMDB0041505|HMDB0041506|HMDB0041666|HMDB0059898|HMDB0059940|HMDB0059941|HMDB0059942|HMDB0059943|HMDB0059944|HMDB0059945	NA|NA|NA|C17497|NA|NA|NA|NA|NA|NA|NA|NA|NA||NA|NA|NA|NA|NA|NA	C11H14O3|C11H14O3|C11H14O3|C11H14O3|C11H14O3|C11H14O3|C11H14O3|C11H14O3|C11H14O3|C11H14O3|C11H14O3|C11H14O3|C11H14O3|C11H14O3|C11H14O3|C11H14O3|C11H14O3|C11H14O3|C11H14O3|C11H14O3	193.087|193.087|193.087|193.087|193.087|193.087|193.087|193.087|193.087|193.087|193.087|193.087|193.087|193.087|193.087|193.087|193.087|193.087|193.087|193.087	(R)-3-Hydroxy-5-phenylpentanoic acid|2,5-Dimethoxy-4-(2-propenyl)phenol|Butylparaben|Zingerone|Ethyl 4-methylphenoxyacetate|4-Methoxybenzyl propanoate|Isobutyl salicylate|2,6-Dimethoxy-4-(1-propenyl)phenol|Butyl salicylate|Methoxyeugenol|5-Hydroxy-2-benzyl-1,3-dioxane|2-Benzyl-5-hydroxymethyl-1,3-dioxolane|3-Hydroxyphenyl-valeric acid|Ethyl 4-ethoxybenzoate|[2-(2-Methylphenyl)-1,3-dioxolan-4-yl]m…	999.402	1130.22	1170.78	1256.69	1179.99	932.858	1219.8	1253.37	1492.77	1118.25	829.16	972.305	763.885	1400.95	1224.69	2172.9	2027.88	1466.25	1756.08	2855.31	2204.99	2276.48	2254.69	2370.17	1436.73	1205.55	1426.52	166.858	229.038	249.299	239.196	229.469	228.318	984.441	767.877	765.74
194.019						1827.66	2336.07	2018.25	982.918	1384.78	1224.49	1519.83	1475.6	1105.68	1522.46	1124.16	1337.23	1013.62	1434.43	1293.06	1733.4	1883.76	1707.31	2712.71	2660.39	2065.52	2375.53	2553.46	2493.59	1782.8	1313.9	1735.27	230.802	235.848	259.808	297.203	252.525	249.455	1126.48	883.881	1776.62
194.083	HMDB0014903|HMDB0029217|HMDB0041943|HMDB0060065|HMDB0060351	C07921|C03404|NA|NA|C16586	C10H13NO3|C10H13NO3|C10H13NO3|C10H13NO3|C10H13NO3	194.0823|194.0823|194.0823|194.0823|194.0823	Metyrosine|Tyrosine methylester|N-Acetyldopamine|N-methyl-4,6,7-trihydroxy-1,2,3,4-tetrahydroisoquinoline|2-Phenyl-1,3-propanediol monocarbamate	1679.76	1008.97	1750.26	952.675	793.951	458.893	469.166	649.285	813.705	540.713	634.43	1013.41	666.02	809.058	736.852	1206.41	839.014	1106.97	1102.14	2134.33	1271.77	1166.5	1373.68	1569.98	625.604	726.939	895.826	183.542	235.372	279.17	272.047	268.37	279.181	1093.89	937.864	1203.33
194.927						2159.39	3268.35	1560.78	3087.11	3270.93	1994.2	5010.49	3002.08	3197.36	3786.69	2975.41	2121.34	1708.47	4072.18	3241.72	4219.37	6530.78	3792.25	9725.5	95057.6	6464.65	9503.31	14884.1	8974.07	3136.08	4229.98	4156.82	7316.46	12841.5	10287.1	4777.94	2211	1652.17	1163.47	1255.71	1315.98
194.998						6963.72	8318.91	6673.02	9600.74	10774.5	7264.79	32229.5	12309.3	9426.74	14930.1	9099.03	8486.31	9663.09	17653	13706.5	19957.1	39136.2	18613.8	32489.3	107002	25638.6	41163.9	53735.3	38844.9	18968.7	14225.7	21123.7	3069.1	3680.76	3701.46	3160.3	2498.87	2299.97	5576.62	4734.5	5658.53
195.013	HMDB0062403	NA	C8H6NO5	195.0179	4-hydroxy-3-nitrophenylacetate	4123.83	10101.1	4707.29	3524.05	6066.43	3555.01	6023.14	4540.4	2884.88	4785.71	3710.9	3640.4	2833.11	6740.16	3939.8	3476.2	4848.4	4283.13	6700.73	8877.3	6366.85	5686	6623.02	9232.06	6478.93	4013.35	4549.79	256.931	409.83	445.953	423.327	356.179	344.131	3369.09	2304.81	4082.06
195.033	HMDB0030800|HMDB0033044|HMDB0033045|HMDB0059809	NA|NA|NA|NA	C9H8O5|C7H16S3|C7H16S3|C9H8O5	195.0299|195.0341|195.0341|195.0299	3-Methoxy-4,5-methylenedioxybenzoic acid|1-(Methylthio)propyl propyl disulfide|Ethyl 1-(ethylthio)propyl disulfide|4-Hydroxy-benzenepropanedioate	27751.1	49453.9	39033.2	13648.1	16547	19181.8	17426.5	19232.7	12556.8	20338.6	17385.1	18443.2	14085.9	21862.2	18303	24236.4	29042.3	24539.7	42945.5	40084	27433.4	40086.8	42615.1	40016	26459.7	24327.2	35200.1	5645.97	5906.83	5895.48	6000.13	5561.56	5538.35	28232	20673.5	37041.9
195.051	HMDB0000565|HMDB0000625|HMDB0001857|HMDB0001982|HMDB0002026|HMDB0003290|HMDB0004308|HMDB0011103|HMDB0059704	C00880|C00257|NA|NA|NA|C00800|NA|NA|NA	C6H12O7|C6H12O7|C7H8N4O3|C7H8N4O3|C7H8N4O3|C6H12O7|C7H8N4O3|C7H8N4O3|C7H8N4O3	195.051|195.051|195.0524|195.0524|195.0524|195.051|195.0524|195.0524|195.0524	Galactonic acid|Gluconic acid|1,3-Dimethyluric acid|3,7-Dimethyluric acid|1,9-Dimethyluric acid|Gulonic acid|7,9-Dimethyluric acid|1,7-Dimethyluric acid|3,9-Dimethyluric acid	863.831	1531.02	1336.52	651.389	647.858	1042.09	4868.8	1199.53	2201.2	1410.11	1420.62	2052.71	1790.22	2198.78	2047.05	3913.89	3491.99	2521.26	4808.47	3561.01	3002.41	5157.87	5296.03	3054.59	3575.53	4203.55	3412.27	0.000996493	27.6985	52.9543	94.5248	95.9352	92.7039	908.732	1076.55	1170.2
195.071	HMDB0000434|HMDB0029645|HMDB0029648|HMDB0030571|HMDB0032365|HMDB0035721|HMDB0037177|HMDB0039427|HMDB0040256|HMDB0040637|HMDB0060398|HMDB0060733|HMDB0060735|HMDB0062121	NA|C10726|NA|NA|NA|NA|NA|NA|NA|NA|NA|NA||NA	C10H12O4|C10H12O4|C10H12O4|C10H12O4|C10H12O4|C10H12O4|C10H12O4|C10H12O4|C10H12O4|C10H12O4|C10H12O4|C10H12O4|C10H12O4|C10H12O4	195.0663|195.0663|195.0663|195.0663|195.0663|195.0663|195.0663|195.0663|195.0663|195.0663|195.0663|195.0663|195.0663|195.0663	Homoveratric acid|Xanthoxylin|2,4,5-Trimethoxybenzaldehyde|(+)-3-(3,4-Methylenedioxyphenyl)-1,2-propanediol|Maltyl isobutyrate|(S)-Batatic acid|1-(2,4,5-Trihydroxyphenyl)-1-butanone|2-Hydroxy-3-(4-methoxyphenyl)propanoic acid|(S)-2-(4-Methoxyphenoxy)propanoic acid|4-Hydroxy-6-methyl-3-(1-oxobutyl)-2H-pyran-2-one|5-Hydroxyconiferyl alcohol|3-(3-Hydroxyphenyl)-2-methyllactic acid|3-(3,4-Dihydroxyph…	30146.4	17532.6	35559.3	30150.8	29835.4	26829.2	30894.8	37291.7	35020.4	30927.1	30007	35126.1	28516	34067.2	35425.2	66979.9	68943.3	53372.8	68599	105100	65749.9	74404.7	81191.7	63712.6	48561.1	47233.8	53925.6	4659.99	5342.84	5728.32	5553.72	5256.92	5152.36	30297.2	28431.2	27195.1
195.139	HMDB0030867|HMDB0030945|HMDB0031030|HMDB0031692|HMDB0032051|HMDB0032193|HMDB0032331|HMDB0032901|HMDB0034903|HMDB0035157|HMDB0036048|HMDB0036599|HMDB0037301|HMDB0038270|HMDB0038280|HMDB0039522|HMDB0040206|HMDB0040227|HMDB0040397|HMDB0040725|HMDB0041469|HMDB0041494|HMDB0061816	NA|NA|NA|NA|C12300|NA|C03107|NA|NA|C09861|NA|C08486|NA|NA|NA|C09863|C12306|NA|NA|C11338||NA|NA	C12H20O2|C12H20O2|C12H20O2|C12H20O2|C12H20O2|C12H20O2|C12H20O2|C12H20O2|C12H20O2|C12H20O2|C12H20O2|C12H20O2|C12H20O2|C12H20O2|C12H20O2|C12H20O2|C12H20O2|C12H20O2|C12H20O2|C12H20O2|C12H20O2|C12H20O2|C12H20O2	195.1391|195.1391|195.1391|195.1391|195.1391|195.1391|195.1391|195.1391|195.1391|195.1391|195.1391|195.1391|195.1391|195.1391|195.1391|195.1391|195.1391|195.1391|195.1391|195.1391|195.1391|195.1391|195.1391	Dihydro-5-(2-octenyl)-2(3H)-furanone|Methyl 2-undecynoate|6-Heptyl-5,6-dihydro-2H-pyran-2-one|cis-3-Hexenyl trans-4-hexenoate|alpha-Terpineol acetate|alpha-Campholene acetate|(Z)-4-Hydroxy-6-dodecenoic acid lactone|Yuzu lactone|(3R,3aR,7aS)-3-Butylhexahydro-1(3H)-isobenzofuranone|Geranyl acetate|Artemisia alcohol acetate|Ethyl 2Z,4E-decadienoic acid|p-Menth-1-en-9-ol acetate|cis-3-Hexenyl cis-3-h…	1841.91	2670.7	2185.08	1605.34	1817.5	1845.31	1215.62	1919.81	1873.09	1890.26	1502.13	1771.58	1360.19	2062.06	1924.69	2246.95	2391.93	2092.1	3261.61	3106.6	2192.3	2756.14	2838.56	2429.75	2389.2	1989.58	2635.21	294.588	344.452	403.226	349.173	367.599	359.778	1928.84	1407.18	2116.43
195.811						4785.37	2325.23	3341.3	3344.63	3499.18	3785.79	15648.2	3292.96	3482.45	1566.22	5491.18	2722.06	2006.4	4253.95	4430.39	18463.8	15365.9	12221.5	7570.41	18613.4	9389.98	16733.4	18234.2	11071	11157.2	15721.4	11198.4	23.9503	24.9711	35.8674	18.2792	16.6776	22.5286	931.516	1276.22	2844.47
196.023	HMDB0006955	C04604	C8H7NO5	196.0251	3-Hydroxy-2-methylpyridine-4,5-dicarboxylate	993.701	1169.5	807.947	1013.65	1315.15	1193.47	912.28	1319.55	934.421	1174.29	1202.28	1176.86	885.99	1611.1	1165.75	1926.06	835.457	1365.21	1799.01	974.824	1776.72	2031.29	1423.37	1338.84	1153.33	1189.74	1135.63	146.188	154.872	169.865	151.235	191.723	199.592	921.705	743.837	746.478
196.03	HMDB0006955	C04604	C8H7NO5	196.0251	3-Hydroxy-2-methylpyridine-4,5-dicarboxylate	518.097	747.613	543.588	523.367	550.512	676.793	1100.79	705.429	803.051	1359.95	1108.38	1262.5	1059.01	1939.1	1243.49	1533.43	1601.98	1289.36	1595.96	1524.83	1532.34	7383.02	1926.03	1578.11	1290.13	968.624	1449.34	115.672	180.618	135.302	116.659	144.423	179.548	533.191	376.416	733.2
196.923						78.6558	248.529	119.651	305.257	296.44	179.529	332.235	168.789	224.904	372.448	282.145	209.026	148.103	233.366	274.993	339.678	584.376	385.38	838.508	8031.13	672.586	1000.48	1382.77	826.18	378.076	415.327	448.573	663.233	1203.79	967.133	411.921	187.241	176.068	73.0949	128.599	115.71
196.945						629.726	1236.86	466.357	3534.8	4341.54	2962.16	4207.64	3354.34	4150.72	5588.73	4961.29	4923.04	3192.87	3680	5062.21	4778.11	8107.49	4001.44	6161.73	10916.4	4275.46	3127.8	3340.06	7477.89	6827.99	5586.61	5778.57	1132.26	832.683	578.372	574.598	499.78	511.844	1300.31	1222.47	817.261
196.967						1493.43	1003.08	1074.84	768.062	1161.34	1173.13	1016.37	1228.86	905.871	944.306	912.905	1230.29	1050.1	2004.91	1527.16	1783.59	2306.62	2203.71	2910.94	2486.15	2293.72	3072.52	3897.91	4371.82	2832.45	3825.32	4316.7	119.408	149.236	151.364	176.741	181.85	183.737	797.33	672.678	1119.64
196.976	HMDB0040585	NA	C4H6O7S	196.9761	(±)-Sulfobutanedioic acid	784.27	2114.3	863.668	2182.05	2677.19	1633.49	8135.43	2216.97	2186.88	3905.95	1764.53	1159.68	1280.04	4043.47	2406.12	2963.56	7564.01	2561.33	8060.63	42570.3	5769.03	7538.68	12677.1	8780.22	4141.77	3227.06	3868.91	1707.38	2284.71	2376.34	1909.71	1238.34	1056.57	688.928	650.656	655.631
196.993						529.362	1884.08	428.592	910.18	1548.02	974.7	2231.18	1262.9	1056.76	1530	843.609	845.523	634.805	1841.98	1176.41	1270.83	2669.96	1323.24	2452.73	6799.24	2523.29	2652.35	3498.68	3560.77	2131.24	1130.63	2242.73	292.956	366.109	378.053	288.339	303.03	288.278	915.398	570.285	440.801
197.013	HMDB0062563	NA	C8H6O6	197.0103	4-fumarylacetoacetate(2-)	3567.67	2976.65	4246.28	2355.91	2469.66	2040.71	5241.01	3214.24	2948.7	3417.64	2896.98	3374.15	2577.43	3816.21	3474.1	4881.95	5617.11	3942.42	6261.27	12691.2	4820.05	7566.16	8543.69	8031.89	4380.46	4066.44	4817.89	574.676	690.194	655.678	623.737	523.347	469.591	2249.75	1782.22	2731.39
197.03	HMDB0014480	C08042	C6H6N4O4	197.0316	Nitrofurazone	1567.84	5934.77	1974.18	1025.01	2373.36	1237.96	2027.93	1243.99	1136.49	1562.11	1053.23	982.879	860.789	2083.15	1180.41	1603.42	2066.49	1262.1	2311.28	3831.38	2864.07	2497.5	2274.99	4546.68	2976.31	1394.6	2196.05	338.672	407.194	445.699	438.802	373.938	401.961	1997.54	1400.56	1812.52
197.049	HMDB0000291|HMDB0002085|HMDB0003503|HMDB0029170|HMDB0033836|HMDB0040164|HMDB0041662	C05584|C10833|C01207|NA|NA|NA|NA	C9H10O5|C9H10O5|C9H10O5|C9H10O5|C9H10O5|C13H10S|C9H10O5	197.0455|197.0455|197.0455|197.0455|197.0455|197.043|197.0455	Vanillylmandelic acid|Syringic acid|3-(3,4-Dihydroxyphenyl)lactic acid|3-Hydroxy-4-methoxymandelate|Ethyl gallate|4-Methyldibenzothiophene|3,4-O-Dimethylgallic acid	2414.78	1526	2690.35	1795.91	1613.94	1384.07	1650.38	1990.16	2162.97	1793.98	1807.11	2399.54	1569.5	1852.56	2334.9	4382.97	4036.72	3870.02	3764.23	5961.82	3135.37	4826.64	5296.39	4354.48	2481.62	2797.93	3133.82	450.363	491.184	500.357	490.524	462.063	466.5	1730.65	1629.12	2222.73
197.064	HMDB0004400|HMDB0036134|HMDB0036185|HMDB0059771	C16366|NA|NA|NA	C7H10N4O3|C10H14O2S|C13H10O2|C7H10N4O3	197.068|197.0642|197.0608|197.068	5-Acetylamino-6-amino-3-methyluracil|4-[(2-Furanylmethyl)thio]-2-pentanone|3-(2-Furanyl)-2-phenyl-2-propenal|6-amino-5[N-methylformylamino]-1-methyluracil	1838.05	1442.64	2081.25	1867.75	2125.73	1857.55	2059.95	2406.61	2281.49	2013.44	1966.23	2277.36	1808.38	2107.07	2248.7	3801.99	4206.19	3079.38	3715.29	5544.12	3970	4131.96	4811.1	3769.22	2720.7	3145.75	3456.82	389.801	468.735	478.191	501.91	465.292	518.341	2038.46	1845.25	1829.34
197.082	HMDB0004998|HMDB0029706|HMDB0029749|HMDB0030991|HMDB0033093|HMDB0034099|HMDB0059768|HMDB0059779	|C19180|C19244|NA|NA|NA|NA|NA	C10H14O4|C11H10N4|C11H10N4|C10H14O4|C10H14O4|C10H14O4|C10H14O4|C10H14O4	197.0819|197.0833|197.0833|197.0819|197.0819|197.0819|197.0819|197.0819	Guaifenesin|2-Amino-3-methylimidazo[4,5-f]quinoline|2-Amino-6-methyldipyrido[1,2-a:3',2'-d]imidazole|5-(3E-Pentenyl)tetrahydro-2-oxo-3-furancarboxylic acid|3-(4-Hydroxy-3-methoxyphenyl)-1,2-propanediol|(2E,4E)-2,7-Dimethyl-2,4-octadienedioic acid|3,4-Methylene suberic acid|2,3-Methylene suberic acid	2138.43	1812.11	2046.25	2331.82	2653.48	1866.81	2336.95	2704.86	2555.73	2461.18	1682.06	2700.44	1987.19	3145.4	2534.29	4133.42	3370.35	3201.24	4264.87	6186.6	3970.81	4598.88	4867.11	4944.57	3452.53	2990.4	3488.15	248.724	388.374	457.729	453.23	415.381	426.249	1663.7	1397.49	1542.71
197.118						1410.22	996.353	1173.32	1202.77	1538.65	959.158	1373.96	1522.62	1356.07	1088.26	1101.33	1548.63	1186.32	1866.27	1737.46	1971.9	1764.42	1892.87	2167.36	3619.35	2568.43	2413.79	3056.02	2732.45	1930.45	1768.22	2210.78	219.361	266.504	301.936	294.105	300.535	289.229	1120.43	949.829	1004.28
197.155	HMDB0000529|HMDB0010729|HMDB0029585|HMDB0029763|HMDB0031683|HMDB0032214|HMDB0032235|HMDB0032248|HMDB0033378|HMDB0034160|HMDB0034844|HMDB0036182|HMDB0037186|HMDB0037305|HMDB0037329|HMDB0037498|HMDB0037742|HMDB0037813|HMDB0038081|HMDB0038269|HMDB0038895|HMDB0038924|HMDB0039220|HMDB0040158|HMDB0040163|HMDB0040361|HMDB0041264|HMDB0041449	NA|NA|NA|NA|NA|NA|NA|NA|NA|C12298|NA|NA|NA|NA|NA|NA|NA|NA|NA|NA|NA|NA|NA|NA|NA|NA|C09870|NA	C12H22O2|C12H22O2|C12H22O2|C12H22O2|C12H22O2|C12H22O2|C12H22O2|C12H22O2|C12H22O2|C12H22O2|C12H22O2|C12H22O2|C12H22O2|C12H22O2|C12H22O2|C12H22O2|C12H22O2|C12H22O2|C12H22O2|C12H22O2|C12H22O2|C12H22O2|C12H22O2|C12H22O2|C12H22O2|C12H22O2|C12H22O2|C12H22O2	197.1547|197.1547|197.1547|197.1547|197.1547|197.1547|197.1547|197.1547|197.1547|197.1547|197.1547|197.1547|197.1547|197.1547|197.1547|197.1547|197.1547|197.1547|197.1547|197.1547|197.1547|197.1547|197.1547|197.1547|197.1547|197.1547|197.1547|197.1547	5-Dodecenoic acid|trans-Dodec-2-enoic acid|Methyl 10-undecenoate|Allyl nonanoate|xi-Dihydro-5-octyl-2(3H)-furanone|cis-4-Decenyl acetate|2,6-Dimethyl-5-heptenal propyleneglycol acetal|11-Dodecenoic acid|cis-3-Hexenyl hexanoate|(±)-Citronellyl acetate|Citronellyl acetate|5,5-Dibutyl-4,5-dihydro-2(3H)furanone|Rhodinyl acetate|Methyl 9-undecenoate|Ethyl 2-decenoate|1-Ethenylhexyl butanoate|xi-5-Dode…	1172.46	846.6	1133.84	1647.6	1726.48	1335.25	1725.92	1962.27	1539.86	1725.12	1286.02	1777.64	1546.45	2073.42	1519.32	2493.9	2729.97	2250.85	4072.34	3534.2	2675.31	2937.65	2846.69	3192.83	2339.29	1823.93	1985.28	113.745	111.125	187.92	187.607	164.936	183.924	913.13	721.8	603.745
197.808						5723.52	2853.48	4214.91	4254.23	4428.68	4593.05	20407.4	4328.15	4561.07	1979.34	6489.89	3354.77	2498.65	4895.21	5482.81	23305.6	20609.5	15043.9	9255.96	23944.5	11014.9	20344.5	22222.8	13467.6	13575.4	19744.7	13804.1	31.5996	32.2001	35.2479	18.8919	16.7127	23.7178	1145.73	1613.48	3516.61
197.991						144.465	31.6246	0.000636187	5194.33	3594.4	2433.98	1503.06	2713.62	4333.42	5651.39	1509.42	633.001	830.487	1946.26	931.523	1956.87	5459.47	783.523	2244.63	4073.45	2020.98	1052.05	1194.76	1655.77	4092.08	760.184	1748.55	39.1681	39.9858	31.2629	35.2607	44.0779	41.3131	184.873	98.2633	0.00092804
198.002						420.2	212.388	290.667	387.49	466.151	532.099	587.473	547.571	604.634	1583.93	862.488	898.422	1373.21	1722.57	1581.7	1339.98	1322.28	1138.19	788.981	946.508	721.995	1372.62	1077.13	1120.87	635.149	774.977	659.815	122.677	87.7507	103.668	130.042	109.339	112.844	267.976	169.825	266.671
198.88						254.46	244.026	185.659	400.261	604.744	391.961	621.531	349.885	310.466	498.394	352.794	572.08	288.967	682.507	730.538	789.18	1278.54	1044.6	1242.59	2109.63	696.291	784.416	802.817	2073.2	1624.98	1530.71	1239.29	325.531	349.404	270.8	137.882	69.8032	61.6199	116.023	152.339	304.978
198.974	HMDB0031292	NA	C4F8	198.9799	Octafluorocyclobutane	299.188	1614.34	352.277	1069.61	1701.66	975.875	2540.09	1493.9	833.276	2790.23	432.952	174.571	202.088	1686.16	441.689	595.123	4137.88	246.322	1941.31	5305.66	1828.5	1155.97	1142.64	2205.72	2450.73	434.158	847.229	366.135	548.341	577.787	532.034	491.834	467.082	1652.8	729.809	496.727
199.001	HMDB0001321|HMDB0015366|HMDB0062775	C00279|C07520|NA	C4H9O7P|C4H3F7O|C8H8O4S	199.0013|198.9999|199.0071	D-Erythrose 4-phosphate|Sevoflurane|4-vinylphenol Sulfate	220.802	221.512	115.094	141.05	307.914	121.149	313.899	456.334	412.956	280.716	243.491	400.275	255.568	425.088	500.385	502.428	779.443	552.502	610.198	1024.22	600.662	1065.79	1084.53	542.537	567.705	535.776	479.337	15.2354	28.0121	21.5864	38.3446	42.07	44.6169	108.746	86.6024	80.8523
199.011	HMDB0062775	NA	C8H8O4S	199.0071	4-vinylphenol Sulfate	771.719	2683.66	522.619	544.594	1135.2	680.773	1086.58	909.651	879.333	834.16	610.235	708.536	418.292	1540.56	866.327	815.147	1780.78	1045.64	1218.67	2274.56	1898.95	1457.61	2206.62	2615.62	2200.13	1794.14	2047.41	115.051	163.646	165.91	184.194	153.085	185.751	1117.17	723.745	527.352
199.026	HMDB0001268|HMDB0002052	C01061|C01036	C8H8O6|C8H8O6	199.0248|199.0248	4-Fumarylacetoacetic acid|Maleylacetoacetic acid	641.086	1031.96	667.188	655.723	1304.45	594.201	1485.6	875.398	1205.39	975.985	821.205	1142.86	837.122	1584	1496.76	4619.18	2134.27	1480.73	1690.39	3342.74	1984.52	2090.78	2479.14	3157.82	1918.18	1901.73	1935.15	92.1906	100.256	136.647	154.745	143.697	157.207	465.423	398.01	486.225
199.044	HMDB0037192	NA	C7H13KO4	199.0378	Potassium 2-(1'-ethoxy) ethoxypropanoate	189.509	157.706	304.785	207.245	280.284	337.7	765.6	549.645	1724.02	230.327	316.936	411.306	197.965	371.357	259.474	668.911	616.063	219.451	424.993	763.151	610.747	677.435	725.705	478.394	224.209	1062.86	387.858	31.5769	14.1953	12.1827	60.8342	13.8891	45.9266	161.793	181.358	350.697
199.062	HMDB0030009|HMDB0033091	NA|NA	C10H16S2|C9H12O5	199.0621|199.0612	3,6-Dihydro-4-(4-methyl-3-pentenyl)-1,2-dithiin|(Z)-3-(1-Formyl-1-propenyl)pentanedioic acid	3078.04	2632.69	3417.61	2541.66	2663.87	1666.45	2401.82	2396.01	2368.28	3054.49	2148.9	2391.31	1770.38	2724.2	2415.9	3942.89	4093.73	2864.08	3993.24	7376.54	3700.12	5843.86	5986.69	5327.29	3143.8	3922.4	3217.76	316.033	385.672	417.168	438.127	441.159	395.906	2332.45	1722.64	2525.24
199.098	HMDB0000603|HMDB0013227|HMDB0030989|HMDB0030990|HMDB0034491|HMDB0034971|HMDB0036715|HMDB0060606	NA|NA|NA|NA||NA|NA|NA	C10H16O4|C10H16O4|C10H16O4|C10H16O4|C10H16O4|C10H16O4|C10H16O4|C11H12N4	199.0976|199.0976|199.0976|199.0976|199.0976|199.0976|199.0976|199.0989	cis-4-Decenedioic acid|cis-5-Decenedioic acid|5-Pentyltetrahydro-2-oxo-3-furancarboxylic acid|alpha-Carboxy-delta-nonalactone|(±)-Camphoric acid|(1R,2R,3S,1'R)-Nepetalinic acid|Matsutakic acid A|Hydralazine acetone hydrazone	7929.92	4913	6365.53	8212.95	9904.45	6154.87	8953.54	10005.4	8404.02	7057.33	7093.46	10815.7	7289.9	12337.1	10628.3	15313.8	13816.5	13269.2	14966.8	23943.6	17395.5	16716.7	19486.8	19307.2	11081.7	10485	13351.2	809.277	1057.51	1293.15	1232.27	1171.51	1132.29	5019.25	4800.02	5065.76
199.109	HMDB0035076	NA	C14H16O	199.1128	2-(2-Methylpropoxy)naphthalene	474.033	320.287	355.63	754.174	972.337	1000.89	1586.5	1243.39	815.883	1022.91	978.167	1517.24	1168.78	1874.24	1502.8	1966.7	2089.31	1712.72	2932.35	3898.11	2086.35	2291.58	2483.55	2076.38	1702.87	2084.62	1761.17	108.366	137.394	157.28	140.054	124.569	121.095	292.958	337.048	274.968
199.133	HMDB0032662|HMDB0036029|HMDB0037179	NA|NA|	C11H20O3|C11H20O3|C11H20O3	199.134|199.134|199.134	(S)-9-Hydroxy-10-undecenoic acid|Clarycet|3-Nonanon-1-yl acetate	3943.63	2477.21	3125.41	3160	3638.72	3167.29	2883.75	4396.9	3494.21	3640.22	3767.61	4202.15	3059.76	4805.57	4659.05	5175.82	5215.99	5052.78	6960.66	6763.02	5764.83	5964.75	7518.59	6254.46	4533.12	4901.73	5684.36	401.413	540.495	572.735	659.023	629.225	650.687	2799.98	2300.74	2969.89
199.805						2802.51	1365.9	2062.85	1911.35	2153.45	2270.08	9613.48	2084.63	2208.2	997.604	3198.24	1682.06	1199.29	2605.22	2580.35	11052.9	9585.44	7229.07	4595.05	11360.4	5422.85	9902.82	10860.8	6300.48	6590.9	9136.97	6828.22	3.75357	8.79362	19.929	13.636	13.6074	7.45759	509.838	793.801	1726.69
199.903						1062.96	626.4	1385.05	677.761	1993.44	663.238	51.0015	1302.06	1091.16	290.007	273.962	1024.7	499.156	1111.04	651.652	1381.47	1359.52	433.122	2272.23	50.4189	1712.36	1293	1115.82	1270.2	1405.79	462.711	746.836	0.000946887	0.00088032	18.1502	48.7679	50.2725	44.733	1023.7	523.381	1190.53
200.954						67.1064	521.677	121.802	793.182	1240.29	730.976	1646.2	828.178	510.131	1884.66	546.144	204.001	121.533	1423.32	519.804	654.79	2578.16	208.369	1379.8	4801.59	1512.7	1246.5	1399.5	1503.89	1448.88	282.293	803.625	207.702	256.735	290.848	237.873	212.051	167.067	483.295	141.565	353.409
200.989						366.594	351.369	206.365	481.996	528.125	288.353	483.091	3473.83	538.365	523.12	294.841	317.351	205.169	374.705	451.93	375.333	1149.6	313.725	585.495	1065.83	680.44	886.344	859.997	828.128	329.513	471.983	670.394	57.9273	55.193	85.75	103.759	61.6906	91.1959	412.595	364.228	252.114
201.04	HMDB0040275	NA	C8H10O6	201.0405	Ethyl aconitate	1259.79	1211.26	1291.77	1839.72	2076.92	1806.28	1960.33	1876.4	2143.69	1919.21	1416.22	1431.69	1814.91	2408.09	1858.91	2544.32	2908.54	1660.71	3727.08	3458.3	2264.48	3892.6	3354.48	2444.5	2224.29	1742.47	1805.75	175.978	151.461	204.136	245.651	244.208	275.555	1233.35	936.727	1283.87
201.076	HMDB0032306|HMDB0033092|HMDB0035175|HMDB0042002	C04067|NA|NA|C14335	C9H14O5|C9H14O5|C10H10N4O|C16H10	201.0768|201.0768|201.0782|201.071	4-Heptenal diethyl acetal|3-(1-Hydroxymethyl-1-propenyl)pentanedioic acid|2-Amino-1,6-dimethylfuro[3,2-e]imidazo[4,5-b]pyridine|Pyrene	5311.18	3516.94	4508.2	4658.07	4648.07	3202.3	3657.71	4483.26	4495.75	3989.34	3396.69	4028.5	3323.3	5301.68	4100.38	6792.37	6691.09	5658.54	7725.33	9665.53	7187.31	8578.74	9418.17	7836.73	5552.92	5008.87	6035.68	882.508	1075.22	1235.56	1225.62	1167.29	1221.76	3286.55	3066.59	3598.77
201.113	HMDB0000792|HMDB0031510|HMDB0040196|HMDB0059708|HMDB0059719|HMDB0059754|HMDB0062180	C08277|NA|NA|NA|NA|NA|	C10H18O4|C10H18O4|C10H18O4|C10H18O4|C10H18O4|C10H18O4|C10H18O4	201.1132|201.1132|201.1132|201.1132|201.1132|201.1132|201.1132	Sebacic acid|R-2-Hydroxy-3-methylbutanoic acid 3-Methylbutanoyl|Oxalic acid dibutyl ester|2-Ethylsuberic acid|Heptylmalonic acid|3-Methylazelaic acid|N-lactoyl-Isoeucine	4343.24	2872.41	3543.38	6116.22	5105.08	3281.59	3830.61	3576.38	3981.06	3782.76	3323.54	3819.64	2949.8	4699.43	3492.33	6574.86	5873.13	4961.01	6817.84	8299.83	6937.81	8349.11	8214.4	7463.74	4697.36	3926.43	5618.37	534.077	815.784	912.262	1023.88	851.776	890.321	2945.2	2362.72	2839.53
201.803						549.021	324.645	427.64	408.817	494.265	441.851	2112.23	358.4	483.645	228.6	665.95	403.999	282.464	510.459	544.003	2485.91	2012.32	1458.9	1032.3	2543.53	1167.28	2039.6	2299.79	1288.43	1378.88	2121.84	1343.52	1.24918	3.88832	3.64981	1.61658	0.000106769	13.3816	107.8	174.103	403.444
202.018	HMDB0002015	NA	C7H9NO4S	202.018	Cystathionine ketimine	333.289	719.126	329.838	830.157	1664.58	1878.28	1640.17	1856.19	831.228	2342.14	1154.17	1116.35	985.159	1854.01	1182.93	2028.3	2537.7	2030.27	3939.59	3170.75	2306.82	3365.19	3123.87	3052.27	2287.14	1576.9	2074	100.615	105.634	106.106	87.5448	99.9034	95.2376	277.245	336.51	474.714
202.108	HMDB0000201|HMDB0062176	C02571|	C9H17NO4|C9H17NO4	202.1085|202.1085	L-Acetylcarnitine|N-lactoyl-Leucine	356.999	236.118	431.96	410.029	412.87	276.874	3344.56	458.078	436.742	406.066	343.473	454.651	461.21	597.153	597.62	1405.37	855.343	405.226	829.074	1600.02	770.359	1169.02	666.328	839.323	566.973	700.819	626.13	31.2229	34.0707	53.5893	59.1865	50.9064	58.3121	207.892	226.805	335.505
203.019	HMDB0031665	NA	C7H8O7	203.0197	Daucic acid	1325.93	1105.97	1103.98	1404.74	2032.95	2247.16	3579.14	2450.86	2138.01	3478.69	2993.4	4490.92	2655.16	5132.16	3170.06	3382.57	8969.82	5733.81	3495.36	3370.48	2626.82	9786.52	10093	8802.84	8181.53	7695.34	9888.99	11.2538	14.8733	41.3224	43.4204	51.4158	51.7752	467.625	382.408	1298.01
203.036						876.182	884.628	818.891	489.167	739.364	758.557	795.365	856.74	743.51	796.446	737.428	792.911	394.64	777.032	731.974	1011.57	1050.89	1172.49	1480.02	1247	1299.47	1233.63	1181.28	1558.64	1118.07	1047.26	1060.04	314.362	373.269	510.46	541.396	544.405	556.744	705.063	577.02	784.342
203.055	HMDB0030182|HMDB0041031	NA|NA	C14H8N2|C8H12O6	203.0615|203.0561	Eupolauridine|3,5,6-Trihydroxy-5-(hydroxymethyl)-2-methoxy-2-cyclohexen-1-one	5158.46	2072.55	4254.84	4833.87	4279.16	3626.65	4746.55	3743.01	5633.19	3718.35	3955.03	3913.74	3544	5928.92	4597.6	7146.26	8632.68	5467.32	8157.56	13112.6	7051.58	12708.3	12236.2	7828.45	5507	4554.75	6175.37	474.307	687.657	832.224	871.482	802.768	740.354	2068.1	2066.71	2812.25
203.082	HMDB0000929|HMDB0013609|HMDB0013840|HMDB0014892|HMDB0030396|HMDB0060533|HMDB0060878|HMDB0060967	C00078|C00525|NA|C07839|C00806|NA|NA|NA	C11H12N2O2|C11H12N2O2|C11H12N2O2|C11H12N2O2|C11H12N2O2|C11H12N2O2|C11H12N2O2|C11H12N2O2	203.0826|203.0826|203.0826|203.0826|203.0826|203.0826|203.0826|203.0826	L-Tryptophan|D-Tryptophan|3-Hydroxymethylantipyrine|Ethotoin|(±)-Tryptophan|Nirvanol|4-Hydroxyantipyrine|S-nirvanol	503.35	516.804	451.602	566.797	582.954	705.242	2240.93	730.716	627.416	596.861	595.312	721.136	670.665	868.129	792.746	1693.61	1452.12	1254.91	1178.15	1155.53	841.182	1815.87	1642.04	1539.99	1315.43	1166.22	1378.18	70.3392	76.9623	76.3096	94.6481	84.0502	79.2463	277.777	207.358	516.215
203.092						4456.45	3356.35	4259.2	4437.71	4610.39	3653.67	4453.42	4523.87	4554.84	4345.56	3260.19	4358.46	3303.33	5660	4153.39	6548.48	6915.7	6010.33	8100.41	9370.31	7515.49	8295.28	9782.91	8649.05	6162.02	5356.14	6855.44	545.279	692.73	835.359	827.923	791.877	715.661	2939.64	2356.16	3564.4
203.13	HMDB0033217|HMDB0033642|HMDB0035133|HMDB0039053|HMDB0039974	NA|NA|NA|NA|NA	C10H20O4|C10H20O4|C10H20O4|C10H20O4|C10H20O4	203.1289|203.1289|203.1289|203.1289|203.1289	(2xi,6xi)-7-Methyl-3-methylene-1,2,6,7-octanetetrol|(2xi,3xi,6E)-3,7-Dimethyl-6-octene-1,2,3,8-tetrol|3,7-Dimethyl-3-octene-1,2,6,7-tetrol|(1alpha,2alpha,4betaH,6alpha,8R)-p-Menthane-2,6,8,9-tetrol|(1S,2S,4R,8R)-p-Menthane-1,2,8,9-tetrol	2224	1469.04	1886.52	1656.49	1875.85	1554.33	1700.1	1953.16	1970.66	1803.04	1695.86	1979.05	1584.71	2498.05	2266.07	3553.46	3689.08	3186.8	4607.86	4653.05	3370.9	3901.74	4272.75	3962.66	2739.77	2743.75	3196.92	156.677	242.381	256.842	237.204	238.249	246.682	1409.6	1098.69	1635.89
203.869						883.474	4356.28	802.135	3666.34	7389.76	2188.05	5108.14	5279.84	8309.64	3911.66	14145.8	3456.09	3009.74	8485.03	4275.52	3089.32	3342.69	1909.8	3417.12	8054.5	7207.19	2155.51	3164.17	7605.21	5171.61	1258.37	2935.23	1106.45	685.269	712.286	749.413	725.588	710.971	521.228	430.15	412.799
203.996						1558.61	989.357	1149.22	706.426	1063.32	1060.97	668.529	1262.16	781.5	1072.04	1067.07	1241.92	973.586	1629.9	1308.54	1539.73	1417.25	1510.62	2241.68	2297.7	2276.19	2250.84	2692.71	2969.55	1725.47	1810.29	2109.31	135.31	126.18	149.967	187.746	209.458	232.997	1089.59	838.172	1093.2
204.005						365.646	269.03	321.043	813.584	1092.76	1650.81	4995.46	2680.47	2550.09	4923.93	3965.62	5835.06	4904.32	8079.88	5734.56	4769.41	11119.2	6150.34	3853.55	4037.32	2369.61	11604.6	9966.71	8735.74	7190.18	6131.35	7660.91	10.9117	15.8921	0.000497576	4.05691	0.000329703	0.000904318	113.29	99.5492	129.918
205.017	HMDB0060715	NA	C8H5F3O3	205.0118	2-Hydroxy-4-trifluoromethyl benzoic acid	2325.69	2345.44	2026.57	1452.92	2650.66	2484.38	3912.77	3162.86	2136.99	3489.98	2615.02	3604.3	2307.89	4602.7	3146.95	4201.13	6853.54	4861.66	5323.05	7018.83	5287.76	8516.43	8856.28	8400.46	5865.33	5304.37	6498.06	369.951	415.86	460.869	412.034	380.141	377.283	1486.82	1296.79	2250.5
205.035	HMDB0000379|HMDB0001451|HMDB0003518|HMDB0006471|HMDB0014312|HMDB0033995|HMDB0034858|HMDB0059932	NA|C00725|C01251|C04593||NA|NA|NA	C7H10O7|C8H14O2S2|C7H10O7|C7H10O7|C8H14O2S2|C11H10O2S|C11H10O2S|C7H10O7	205.0354|205.0362|205.0354|205.0354|205.0362|205.0329|205.0329|205.0354	2-Methylcitric acid|(R)-lipoic acid|Homocitric acid|Methylisocitric acid|(S)-lipoic acid|Methyl (Z)-5-(5-methyl-2-thienyl)-2-penten-4-ynoate|Methyl (Z)-5-(1-propynyl)-2-thienylacrylate|3-(Carboxymethyl)-3-hydroxypentanedioic acid	712.706	788.559	1009.65	1342.2	1219.21	950.919	2088.96	1128.04	1769.64	1538.11	1650.76	1617.92	1596.56	2121.75	2153.34	3713.21	3881.58	2275.43	3343.44	4752.4	2373.27	4100.58	4132.83	3443.6	2464.33	2804.35	2187.04	80.2182	130.105	123.979	154.092	111.411	129.949	418.504	427.655	685.607
205.053	HMDB0029466|HMDB0029472|HMDB0029775|HMDB0030818|HMDB0032952|HMDB0035303|HMDB0036627	NA|NA|NA|C09311|NA|NA|C20210	C11H10O4|C11H10O4|C11H10O4|C11H10O4|C11H10O4|C11H10O4|C11H10O4	205.0506|205.0506|205.0506|205.0506|205.0506|205.0506|205.0506	Eugenitol|Isoeugenitol|Vinyl caffeate|Scoparone|Citropten|3-Methoxy-4,5-methylenedioxycinnamaldehyde|Eugenin	1847.26	2339.44	1855.42	1598.5	2047.6	1832.5	2256.65	1964.18	1400.81	1779.5	1428.29	1685.93	1277.17	2155.76	1737.86	2719.53	2852.99	2366.96	3891.11	4160.13	2893.51	3876.85	3971.07	4139.96	2770.48	3138.82	2991.17	336.317	327.56	357.184	339.582	327.753	317.995	1271.84	1088.76	1775.87
205.071	HMDB0028847|HMDB0028973|HMDB0033584|HMDB0038791	NA|NA|NA|NA	C7H14N2O3S|C7H14N2O3S|C8H14O6|C9H18OS2	205.0652|205.0652|205.0718|205.0726	Glycyl-Methionine|Methionyl-Glycine|Diethyl tartrate|2,4,6-Triethyl-1,3,5-oxadithiane	2610.91	2286.78	2525.45	3415.58	3436.74	2220.33	3636.53	2831.14	3067.76	2996.09	2422.03	2830.96	2392.52	4344.57	3204.14	5066.76	5628.93	3616.51	5800	7860.1	5525.03	6512.04	8134.03	7253.26	4810.24	4074.99	4772.93	313.176	381.737	393.368	483.719	420.45	444.286	1484.55	1246.69	2127.77
205.108						923.15	834.064	1092.66	1562.01	1492.61	1071.73	1163.92	1359.3	1626.54	1297.18	1151.92	1475.24	1010.46	1903.48	1257.92	2357.44	2911.86	2273.14	2736.08	3585.42	2100.84	2562.42	3262.34	2563.28	1969.8	1309.24	1913.36	116.608	150.42	136.868	170.178	153.174	146.487	697.339	502.083	887.188
205.867						852.671	3956.57	670.47	3246.22	6329.07	2003.52	4528.85	4677.54	7177.93	3583.51	12591.5	3201.59	2693.42	7694.85	3683.49	2827.95	2853.68	1723.48	2598.99	6764.76	6425.01	1914.44	2868.09	6952.17	4714.75	1033.46	2855.46	1065.33	714.022	736.195	750.345	725.017	722.409	499.314	338.076	344.068
206.003						127.083	106.891	142.791	311.216	408.169	528.842	1616.55	865.101	875.271	1701.88	1181.25	1839.5	1600.89	2604.23	1882.66	1751.87	3707.56	1815.23	1364.89	1426.83	776.677	3843.55	2967.37	2795.06	2359.12	2069.93	2367.4	14.2488	20.5813	0.378099	27.9055	16.0105	30.269	102.691	55.3191	126.67
206.998	HMDB0032653|HMDB0032684	NA|NA	C7H12OS3|C6H13AsO3	206.9978|207.0008	(Z)-[3-(Methylsulfinyl)-1-propenyl] 2-propenyl disulfide|Lactyltrimethylammonium betaine	1899.15	3142.47	1833.3	9606.19	4359.49	2536.02	3628.98	5995.29	3139.76	3543.61	2191.86	3419.53	2654.35	4464.18	3922.09	5637.05	6182.97	5012	6115.11	11690.6	5914.62	8701.19	10871.1	9681.4	5197.39	4853.69	6284.97	590.698	633.243	765.898	773.705	663.818	604.831	1535.96	1710.06	1799.73
207.034	HMDB0034425|HMDB0040242	NA|NA	C8H16S3|C8H16S3	207.0341|207.0341	(+)-1-Methylpropyl 3-(methylthio)-2-propenyl disulfide|3-Methyl-5-pentyl-1,2,4-trithiolane	11630.1	16999.5	11428.9	6099.16	9051.87	9023.81	9916.19	10917.2	6348.57	10373.6	6716.66	7955.77	6560.59	12240.4	8605.09	12609.7	15959.8	13997.2	24595.3	23408.1	17797.3	24582.9	24838.7	23493.9	15266.1	13987.5	14846.4	1817.75	1970.87	2162.15	2204.87	1963.97	2000.86	7922.98	7260.81	10879.5
207.07	HMDB0012127|HMDB0029185|HMDB0034315|HMDB0036055|HMDB0037308|HMDB0038510|HMDB0040892|HMDB0041461|HMDB0041692	C09816 ||NA|NA|NA|C02381|NA|NA|NA	C11H12O4|C11H12O4|C11H12O4|C11H12O4|C11H12O4|C11H12O4|C11H12O4|C11H12O4|C11H12O4	207.0663|207.0663|207.0663|207.0663|207.0663|207.0663|207.0663|207.0663|207.0663	(R)-2-Benzylsuccinate|5-(3',4'-Dihydroxyphenyl)-gamma-valerolactone|3-(3,4-Dimethoxyphenyl)-2-propenoic acid|Furapiole|1-(2-Methoxy-3,4-methylenedioxyphenyl)-1-propanone|6-Methoxymellein|3-(3-Methoxy-4,5-methylenedioxyphenyl)-2-propen-1-ol|Anthriscinol|5-(3',5'-Dihydroxyphenyl)-gamma-valerolactone	17298	16169.9	21428.5	15388.6	11094.9	10575.4	10809.2	13399	12426.2	11365.2	12569.2	13412.2	10289.8	10975.7	12535.8	27437.3	25374.9	21832.3	26813.5	34170	20483.9	28585.9	30633.3	21800.3	16114.3	17507.5	19483.9	2761.36	3147.07	3362.89	3263.31	3068.25	3016.98	15931	15386.6	17482.8
207.078	HMDB0000684|HMDB0003066|HMDB0012948|HMDB0060323|HMDB0060757	C00328|C01484|C05647|NA|NA	C10H12N2O3|C15H12O|C10H12N2O3|C15H12O|C10H12N2O3	207.0775|207.0815|207.0775|207.0815|207.0775	L-Kynurenine|Chalcone|Formyl-5-hydroxykynurenamine|1-Methoxyphenanthrene|4-Aminobenzoyl-(beta)-alanine	968.352	897.708	1424.3	1091.01	786.601	780.62	932.414	998.313	1052.61	779.643	892.374	947.273	921.914	949.969	957.6	2090.85	2067.08	1553.27	2462.54	2913.82	1503.16	1747.06	1662.96	1846.14	1425.68	1439.15	1526.63	160.555	158.889	148.538	162.343	182.262	125.774	767.101	856.917	1099.39
207.865						187.833	913.399	201.355	759.481	1451.06	446.373	1082.81	1086	1596.09	777.716	2845.92	732.411	595.636	1805.06	876.126	649.13	698.46	442.357	649.389	1580.5	1349.84	416.245	730.219	1618.62	1168.6	308.239	651.935	263.412	150.573	185.101	172.268	164.123	173.614	134.861	98.8976	126.055
208.974						1025.12	1134.92	1052.43	1274.63	1754.91	1455	1065.81	2040.84	1077.03	1578.44	945.525	1014.91	901.784	2090.15	1202.51	1910.51	2364.92	1330.45	4193.16	3258.72	2458.06	2814.5	3295.52	3175.01	2197.9	1511.3	1726.1	186.24	300.096	315.609	326.019	270.493	241.213	881.726	733.132	1064.35
208.985						832.339	534.462	697.148	930.072	1001.44	1391.07	2490.07	3082.71	3375.23	6657.63	5735.2	6892.01	6152.08	7738.59	4889.42	4905.35	6459.68	5045	6072.81	3472.03	2668.81	8873.63	8624.22	6477.67	3931	4134.47	5034.12	62.6159	69.8011	21.3787	86.6078	66.3339	49.2056	162.429	79.7045	117.841
209.013	HMDB0031255|HMDB0033058|HMDB0033059|HMDB0033076|HMDB0033077	NA|NA|NA|NA|NA	C6H7FO7|C7H14OS3|C7H14OS3|C7H14OS3|C7H14OS3	209.0103|209.0134|209.0134|209.0134|209.0134	Fluorocitric acid|1-(Methylsulfinyl)propyl 1-propenyl disulfide|1-(Methylsulfinyl)propyl 2-propenyl disulfide|Methyl 1-(2-propenylsulfinyl)propyl disulfide|Methyl 1-(1-propenylsulfinyl)propyl disulfide	11484.5	14587.2	10771.5	10505.7	11033.9	8601.59	23589.1	13263.8	8286.35	14851.8	9248.56	8869.1	8385.08	17008.2	11839.6	20016.3	30788.9	19012.8	37471.8	72318.3	25968.5	42132.1	49888.6	38409.2	18542.7	16425.9	20637	4867.74	5306.87	5416.46	4712.87	3811.23	3587.79	7723.73	6854.11	10010.7
209.028	HMDB0000639|HMDB0000663|HMDB0029881	C00879|C00818|C00818	C6H10O8|C6H10O8|C6H10O8	209.0303|209.0303|209.0303	Galactaric acid|Glucaric acid|D-Glucaric acid	778.116	1375.09	788.768	477.03	854.022	589.114	1071.38	863.239	541.02	839.304	489.269	618.898	588.888	953.658	592.783	996.161	1128.04	1165.63	1757.19	2262.99	1387.45	1752.82	1886.13	1981.05	1397.27	1104.87	1116.93	189.856	202.378	226.878	232.859	229.474	203.609	606.503	541.155	711.699
209.049	HMDB0011714|HMDB0033048|HMDB0033049|HMDB0035484	NA|NA|NA|C05619	C10H10O5|C8H18S3|C8H18S3|C10H10O5	209.0455|209.0498|209.0498|209.0455	Vanilpyruvic acid|Ethyl 1-(propylthio)propyl disulfide|Butyl 1-(methylthio)propyl disulfide|3-(3,4-Dihydroxy-5-methoxy)-2-propenoic acid	26132.8	31327.1	30802.6	8782.9	9884.4	10329.5	10948.9	12344	7686.63	10942.9	9027.71	9512.42	7324.13	12510.2	10304	14501.2	17644.8	15114.8	25901.7	26262.4	19290.5	24980.9	28976	24779.7	18790	14616.5	19422.5	4455.79	4760.86	4969.57	4843.97	4318.28	4231.61	21442.1	15959	26056.3
209.065	HMDB0002123|HMDB0003219|HMDB0029901|HMDB0029935|HMDB0029952|HMDB0036431	NA|C02076|NA|NA|C06397|NA	C8H10N4O3|C7H14O7|C7H14O7|C7H14O7|C7H14O7|C8H10N4O3	209.068|209.0667|209.0667|209.0667|209.0667|209.068	1,3,7-Trimethyluric acid|Sedoheptulose|L-Galacto-2-heptulose|D-Manno-2-heptulose|D-altro-D-manno-Heptose|1,3,9-Trimethyluric acid	1186.02	1210.44	1513.32	978.116	893.498	742.83	1427.34	972.947	765.991	929.61	884.279	943.619	685.336	982.82	808.307	1947.97	1773.64	1402.31	1762.31	2106.68	1566.8	2174.68	2241.78	1672.21	1298.26	1516.76	1543.68	255.95	266.787	291.83	269.711	271.021	271.127	961.285	981.135	1300.02
209.086	HMDB0013070|HMDB0029187|HMDB0029233|HMDB0033373|HMDB0033798|HMDB0034047|HMDB0036199|HMDB0039428|HMDB0041406|HMDB0060737	C02325|NA|NA||C07350|NA|NA|NA|NA|	C11H14O4|C11H14O4|C11H14O4|C8H18O4S|C11H14O4|C11H14O4|C11H14O4|C11H14O4|C11H14O4|C11H14O4	209.0819|209.0819|209.0819|209.0853|209.0819|209.0819|209.0819|209.0819|209.0819|209.0819	Sinapyl alcohol|5-(3',5')-Dihydroxyphenyl-gamma-valerolactone|3,4-Dihydroxyphenylvaleric acid|2-Ethyl-1-hexanol sulfate|3-Methyl-1-(2,4,6-trihydroxyphenyl)-1-butanone|2'-Hydroxy-4',6'-dimethoxy-3'-methylacetophenone|2-Methoxy-4-(4-methyl-1,3-dioxolan-2-yl)phenol|2-Methoxy-3-(4-methoxyphenyl)propanoic acid|Bancroftinone|3-(4-Hydroxy-3-methoxyphenyl)-2-methylpropionic acid	73939.4	29792.6	74176.9	70635.6	64191.6	56259.9	65574.8	90798.6	89306.9	66673.8	66736.8	99342.2	63483.9	75334.2	91180.6	194673	182400	151779	145318	272688	162049	220677	243182	169530	101642	127466	141404	9429.63	11299.8	12937	12329.6	11468.6	11472.4	57487.9	58255.7	46679.2
209.102	HMDB0032041|HMDB0032561|HMDB0035896	NA|NA|C09696	C15H14O|C15H14O|C15H14O	209.0972|209.0972|209.0972	1,3-Diphenyl-1-propanone|1,3-Diphenyl-2-propanone|Lactaroviolin	1310.6	476.954	1287.51	1323.02	1013.1	956.437	1195.83	1474.83	1492.35	1195.73	1175.95	1742.28	1034.14	1328	1470.68	3351.62	3102.1	2510.74	2601.53	4321.07	2746.04	3931.7	4333.87	3183.89	1770.21	2334.68	2437.43	186.901	249.168	281.281	256.883	254.341	233.104	986.442	982.106	840.48
209.154	HMDB0014631|HMDB0030425|HMDB0031014|HMDB0032052|HMDB0032098|HMDB0037286|HMDB0037307|HMDB0037390|HMDB0038249|HMDB0038258|HMDB0038291|HMDB0040232|HMDB0041554	NA|NA|NA|NA|NA|NA|NA|NA|NA|NA|NA|NA|NA	C9H18N6|C13H22O2|C13H22O2|C13H22O2|C13H22O2|C13H22O2|C13H22O2|C13H22O2|C13H22O2|C13H22O2|C13H22O2|C13H22O2|C13H22O2	209.152|209.1547|209.1547|209.1547|209.1547|209.1547|209.1547|209.1547|209.1547|209.1547|209.1547|209.1547|209.1547	Altretamine|Linalyl propionate|Methyl (2E,6Z)-dodecadienoate|alpha-Terpineol propanoate|Cepanone|Citral propylene glycol acetal|Propyl 2,4-decadienoate|Tsibulin 1|Isobornyl propionate|Neryl propionate|2-Propenyl cyclohexanebutanoate|Octahydro-2,5,5,8a-tetramethyl-7H-1-benzopyran-7-one|Artemisyl propionate	2340.86	2102.77	2517.14	2638.25	2155.86	2624.37	1574.66	2705.93	2569.11	4545.67	1605.39	3542.28	1812.61	2697.44	2234.12	3775.15	4644.25	3019.17	4383.25	4327.74	3348.67	5070.65	3846	3239.23	3622.18	2299.69	3138.59	292.911	332.163	452.402	425.68	382.817	399.133	2063.07	1467.79	2025
209.969						129.849	130.862	164.417	98.6898	140.496	78.4175	37.309	1578.9	155.225	133.588	144.537	121.928	155.992	153.652	189.041	192.218	186.97	182.397	348.709	204.817	245.417	267.137	335.836	332.173	200.397	295.092	256.637	23.0207	18.8767	33.6044	44.7531	29.749	29.966	139.958	90.1672	112.851
210.029	HMDB0001511	C02305	C4H10N3O5P	210.0285	Phosphocreatine	69.7404	150.83	220.432	106.672	230.268	134.57	318.425	252.491	276.395	438.965	273.669	418.72	440.868	564.483	519.223	331.48	658.505	456.245	952.059	1204.57	697.015	1035.21	1062.61	867.669	858.909	620.628	768.339	22.9639	36.7926	56.935	63.5823	52.427	51.4714	143.828	69.5333	130.321
210.052	HMDB0030216	NA	C13H9NO2	210.0561	Mukonal	6436.18	6195.35	6663.95	4919.29	5785.92	6843.68	7912.69	7994.02	7785.31	12344.7	10027.3	11930.4	8990.89	11342.3	8528.1	10320.7	20031.7	13625.8	10446	11420.8	7471.53	21082.3	20993	21716.8	16316.9	14791.9	17134.9	459.786	510.67	552.022	525.918	480.404	416.324	3497.73	2419.74	6209.09
210.079	HMDB0001434|HMDB0011754|HMDB0060747	NA|C07194|	C10H13NO4|C10H13NO4|C10H13NO4	210.0772|210.0772|210.0772	3-Methoxytyrosine|Methyldopa|3-O-Methyl-a-methyldopa	1202.24	782.774	1311.28	859.451	868.387	735.173	1008.13	907.039	1016.64	756.638	774.015	950.964	812.916	920.505	969.186	1699.91	1494.67	1443.98	1388.31	2207.55	1487.25	1795.74	2111.95	1809.48	1441.32	1274.64	1568.73	183.816	199.851	226.122	217.478	230.094	204.798	766.528	797.45	927.09
210.991						4059.88	2875.91	2706.6	3104.98	2953.43	2055.25	9887.29	3733.24	2947.74	5081.17	3108.22	3007.38	2270.95	5820.72	4643.59	6504.45	11858.3	6695.83	8608.53	40991.8	7859.06	13818.2	18745.7	11749.1	6242.24	5416.49	6814.22	2452.92	3300.63	3260.52	2804.73	1891.68	1625.16	1732.32	1705.02	2091.9
211.01						1136.73	3215.49	961.384	1961.51	4617.53	2206.85	4597.08	2976.37	2319.09	3309.96	1574.49	1756.06	1259.99	4899.23	2681.19	2767	4570.9	2472.93	4141.36	9878.72	6153.37	4053.48	4948.86	8645.01	6892.3	2980.85	4144.6	495.777	692.388	757.618	665.853	644.841	646.341	1585.03	1261.65	845.519
211.03	HMDB0033061|HMDB0036374	NA|NA	C7H16OS3|C7H16OS3	211.0291|211.0291	1-(Methylsulfinyl)propyl propyl disulfide|Methyl 1-(propylsulfinyl)propyl disulfide	3537.13	2406.9	3404.69	2604.5	2746.03	2823.29	4959.49	4364.05	4194.08	6481.33	5878	7278.54	5177.25	7706.25	6165.3	7005.65	8897.07	6899.81	7483.67	11430.4	5614.57	11509.7	12052	10379.3	5655.55	5775.53	7169.99	402.103	400.611	493.233	522.52	434.424	434.359	1788.76	1839.11	2507.83
211.045	HMDB0013696|HMDB0030483|HMDB0032997|HMDB0032999	|C02161|NA|NA	C13H8O3|C12H8N2O2|C13H8O3|C13H8O3	211.0401|211.0513|211.0401|211.0401	Urolithin B|Questiomycin A|2-Hydroxyxanthone|4-Hydroxyxanthone	1548.69	3084.04	1629.51	842.412	1668.49	814.138	1641.96	947.561	912.746	1332.95	923.91	1018.49	738.278	1529.03	1042.99	1625.42	1764.93	1156.07	1871.05	2761.47	2282.77	2091.01	2208.7	3047.21	2163.04	1579.7	1790.96	356.542	391.311	412.044	433.844	373.105	356.905	1631.4	1160.72	1373.23
211.063	HMDB0000913|HMDB0031704|HMDB0033835|HMDB0033839|HMDB0034493|HMDB0041286|HMDB0041661|HMDB0041663|HMDB0041665|HMDB0060557	NA|C10674|C11155|NA|C09801|NA|NA|NA|NA|NA	C10H12O5|C10H12O5|C10H12O5|C10H12O5|C10H12O5|C10H12O5|C10H12O5|C10H12O5|C10H12O5|C10H12O5	211.0612|211.0612|211.0612|211.0612|211.0612|211.0612|211.0612|211.0612|211.0612|211.0612	Vanillactic acid|Danielone|Propyl gallate|Eudesmic acid|Valtrate|2,3-Dihydroxy-1-(4-hydroxy-3-methoxyphenyl)-1-propanone|3,4-Dihydroxyphenyllactic acid methyl ester|3-(3,4-Dihydroxyphenyl)-2-methoxypropionic acid|3-Hydroxy-4-methoxyphenyllactic acid|beta-(2-Methoxyphenoxy)-lactic acid	2328.99	1629.04	2719.42	2030.3	1863.15	1550.89	2031.93	2265.53	2436.48	1981.41	1878.52	2622.08	1791.82	2528.71	2401.8	4300.89	3793.16	3787.79	3519.49	5991.84	3808.85	5569.67	5469.69	5112.4	2668.06	2809.08	3412.65	528.384	569.015	612.542	603.131	533.876	573.465	1892.25	1684.46	1967.09
211.081	HMDB0014814|HMDB0028843|HMDB0028885|HMDB0032039|HMDB0033750|HMDB0037153	C12537|NA|NA|C01408|C08255|NA	C14H12O2|C8H12N4O3|C8H12N4O3|C14H12O2|C7H16O7|C11H16O2S	211.0765|211.0837|211.0837|211.0765|211.0823|211.0798	Benzyl Benzoate|Glycyl-Histidine|Histidinyl-Glycine|Benzoin|D-Glycero-D-galacto-heptitol|S-2,5-Dimethyl-3-furanyl 3-methylbutanethioate	3255.49	1459.81	3318	2825.5	2909.66	2374.54	3249.06	3950.59	3946.57	2763.38	2862.13	4289.66	2740.33	3399.86	3713.07	7977.07	7894.61	6636.04	6320.98	11074.9	6901.5	9956.18	10152.2	7616.4	4540.45	5917.22	6027.42	491.561	520.833	639.172	590.813	576.689	553.683	2523.82	2573.9	2291.15
211.097	HMDB0029707|HMDB0059744	C19254|NA	C12H12N4|C11H16O4	211.0989|211.0976	2-Amino-3,4-dimethylimidazo[4,5-f]quinoline|3,4-Methyleneazelaic acid	8835.6	2084.29	6605.14	2335.34	2264.39	1872.87	2121.4	2246.54	2734.84	3397.64	1741.14	3398.96	2071.56	3437.69	2860.85	4212.78	4180.14	3707.78	4514.91	5857.07	4415.92	6443.31	5027.48	4733.08	3334.21	2552.28	3823.93	408.019	462.473	522.08	555.428	515.379	520.05	3835.62	1932.19	4312.4
211.134	HMDB0029388|HMDB0033601|HMDB0035085|HMDB0037326|HMDB0041572	NA|NA|NA|C16309|NA	C12H20O3|C12H20O3|C12H20O3|C12H20O3|C12H20O3	211.134|211.134|211.134|211.134|211.134	Cucurbic acid|Dihydrojasmonic acid|Vulgarole|Traumatin|3-Ethenyl-4-hydroxy-2,5-dimethylhex-5-en-2-yl acetate	3105.18	2507.74	2839.18	3598.44	4013.82	2950.07	3525.82	4135.76	4000.54	3607.59	3199.01	4393.53	3175.41	5312.57	4226.61	5814.77	5482.97	4689.43	7026.16	8545.56	6443.96	5979.08	7381.52	7513.88	5458.45	4541.8	5783.28	406.575	502.969	612.357	581.841	569.564	567.925	2484.42	2154.88	2340.69
212.834						2179.42	9213.69	1688.89	7918.07	16442.1	5720.66	12943	12784.6	17442	10541.3	31734.5	9323.32	7593.7	24989.8	11544	7848.31	10554.8	5304.25	8228.02	18674.3	18198.2	6451.31	9863.42	23328.2	17406.6	4113.32	10715.4	443.37	415.101	572.359	545.309	567.067	572.028	1259.18	959.932	885.288
212.878						552.731	477.128	414.792	526.671	727.033	779.405	618.805	676.569	426.514	618.524	404.878	576.761	478.211	1178.88	828.85	1314.01	3083.24	1512.53	1522.69	1917.9	1496.93	2418.92	3020.07	3783.52	2714.93	3303.62	3391.71	121.548	99.3324	99.2894	68.6997	52.9481	36.7447	173.136	160.655	524.724
212.989						952.381	2857.99	727.173	3392.87	5398.18	3395.3	7528.81	4070.4	2429.08	8649.53	1443.4	820.884	520.444	4984.86	1400.92	1658.65	11664.4	1089.9	5391.47	12115.8	5582	2980.85	2774.37	5826.13	7088.97	983.959	2210.9	562.869	830.89	929.326	895.959	745.191	802.803	3835.99	1620.01	1038.41
213.006						691.341	737.802	773.369	455.812	854.544	575.341	1376.75	821.543	917.54	1234.11	909.927	677.884	607.715	1312.92	1159.64	1702.8	1901.93	1121.67	2348.37	2743.77	1628.55	2042.56	2271.3	1716.91	1572.59	1278.24	1476.47	297.936	389.263	480.252	447.331	411.666	388.585	631.714	428.091	672.472
213.026						607.986	1661.59	645.87	649.461	1296.87	729.252	1439.82	907.237	1017.28	995.696	389.613	718.452	498.83	1269.04	949.74	1234.04	1752.36	905.096	1243.63	2620.72	1859.6	1156.79	1404.81	2403.58	1897.38	1166.36	1139.5	108.474	167.474	179.515	184.936	201.456	193.607	797.916	643.044	472.913
213.076	HMDB0004822	NA	C9H14N2O2S	213.0703	Methyl bisnorbiotinyl ketone	2581.97	1910.49	2496.67	2053.83	2628.61	1936.65	2436.23	2412.01	2592.44	2156.09	1789.7	2311.2	1974.25	2818.25	2573.63	3791.11	4331.84	2871.46	3377.45	5790.14	3860.95	4476.69	4947.37	4893.39	3524.77	3136.31	3415.98	364.453	389.99	437.919	524.44	462.425	432.725	1769.47	1518.62	1955.59
213.113	HMDB0030984|HMDB0030985|HMDB0030986	NA|NA|NA	C11H18O4|C11H18O4|C11H18O4	213.1132|213.1132|213.1132	5-Hexyltetrahydro-2-oxo-3-furancarboxylic acid|alpha-Carboxy-delta-decalactone|2-Carboxy-5,7-dimethyl-4-octanolide	4126.25	2558.17	3231.25	3925.39	4425.73	3006.2	3929.54	4422.5	4079.67	3359.56	3052.09	4588.58	3202.62	5196.06	4549.26	7135.11	6171.71	6019.73	6698.57	10310.5	7568.26	7993.94	8804.78	8715.66	4853.81	4962.72	5694.78	405.081	593.66	637.017	663.306	586.341	616.016	2463.03	2405.47	2625.02
213.15	HMDB0010727|HMDB0037398	C02367|NA	C12H22O3|C12H22O3	213.1496|213.1496	3-Oxododecanoic acid|4-Acetoxy-2-hexyltetrahydrofuran	5260.5	3750.28	4705.05	4996.13	5468.63	4663.16	4427.31	6180.42	4668.1	5315.81	4405.75	5307.83	4049.31	6390.3	5191.6	7081.78	7127.59	6576.95	8938.95	9544.57	7821.79	7307.59	8519.12	8395.25	6943.86	5753.8	7141.52	570.587	728.195	828.774	904.472	836.461	799.07	3852.88	3327.21	4542.81
214.035						547.567	245.876	429.008	304.832	401.658	437.149	1162.99	730.318	997.787	1450.65	1119.92	1219.33	1387.33	1449.37	1192.33	1273.58	1584.98	1080.11	1268.76	1204.26	822.897	1886	1732.99	1570.21	721.047	1069.49	1023.59	77.954	28.1735	112.86	98.1329	72.8987	89.2482	354.055	307.4	215.47
214.049	HMDB0000114|HMDB0059660	C01233|NA	C5H14NO6P|C5H14NO6P	214.0486|214.0486	Glycerylphosphorylethanolamine|sn-glycero-3-Phosphoethanolamine	1496.86	1393.72	1533.82	1095.22	1576.2	1921.95	3050.45	1753.55	2273.21	2541.47	1765.17	2392.09	2091.91	2821.19	2524.92	1004.01	1850.6	1116.43	1357.57	2154.52	925.046	1294.42	1081.69	855.799	851.125	986.576	638.248	98.6924	85.3525	86.5733	101.824	98.6079	99.3356	195.242	172.218	102.777
214.109	HMDB0013124	NA	C10H17NO4	214.1085	Propenoylcarnitine	1447.67	1018.36	3096.64	829.751	900.437	666.909	965.602	734.092	813.222	706.943	754.296	896.025	617.414	812.16	913.768	1345.32	1373.98	1186.38	1492.62	2214.84	1367.69	1550.31	1839.46	1715.75	1136.01	721.224	1185.42	106.039	165.516	135.093	176.282	146.197	193.693	2842.08	1196.8	2825.67
214.146	HMDB0013279		C11H21NO3	214.1449	N-Nonanoylglycine	1083.42	608.051	2614.76	4311.22	10318	768.732	602.79	1125.47	4628.44	1771.76	1277.63	1219.88	867.978	5243.45	2619.94	3290.52	12407.1	2825.15	6064.48	1465.69	1086.31	3549.65	4124.56	631.393	2935.77	1807.4	3194.25	122.825	189.642	249.749	222.692	212.704	231.707	579.94	1096.27	1278.8
214.833						2382.78	11231.6	2168.39	9698.22	18012.1	6784.37	16946.8	15315.9	22368.3	12541.2	35539.9	10666.9	9556.81	29610.6	14611.4	9899.02	13065	6151.45	10524.1	24038.8	20481.4	7705.98	11090.6	27420.9	20878.2	4846.79	12430.7	399.925	373.742	511.822	558.852	571.738	540.013	1549.56	1136.02	1030.4
214.875						434.78	1970.5	658.707	1684.11	3227.07	2314.66	1937.24	2490.4	938.131	4445.56	828.503	476.036	367.567	2311.87	937.906	1267.42	5748.81	1531.24	4177.6	4915.93	3632.95	2325.42	3030.81	4741.06	4675.06	2457.1	3149.67	382.546	411.593	520.547	524.615	542.922	538.981	2604.28	1444.83	1314.95
214.968						607.496	822.533	597.858	1198.85	884.505	974.408	1308.63	872.064	821.669	1193.04	627.253	511.379	453.957	1022.77	743.463	1094.25	1661.19	840.541	1364.16	2665.34	1570.04	1348.62	1374.17	1195.39	1244.91	1880.61	866.002	130.987	146.867	160.119	135.499	141.973	116.279	1050.23	650.288	592.742
214.989						225.254	823.604	231.556	437.266	784.343	597.806	900.791	402.883	1506.89	882.578	325.019	337.279	83.375	791.668	980.496	532.743	1757.02	516.011	947.006	1532.27	591.215	1053.64	755.139	1178.98	1231.05	547.87	2549.94	44.7291	53.1847	53.3715	32.8054	69.6485	64.6148	866.975	507.089	417.44
215.003						330.623	990.76	325.039	1647.05	2507.74	1529.4	2208.14	2212.14	1265.08	2003.48	1237.77	1670.85	1216.73	2635.15	1983.27	2209.46	3370.97	2492.58	3478.95	3583.71	3386.95	3103.2	4212.58	4589.37	3968.09	2773.59	3518.44	172.305	141.748	210.024	184.066	208.257	201.601	460.666	477.752	396.293
215.033	HMDB0014693|HMDB0030637	C01864|C01557	C12H8O4|C12H8O4	215.035|215.035	Methoxsalen|Bergapten	36304.9	26878.4	32957.8	26625.1	47111	50444.5	58166.8	42532.8	25981	20447.3	19929.1	41407.2	15930.1	42840.2	25918.4	52907.4	205338	100352	39944.3	35008.8	29886.6	167613	191677	179140	179607	194331	201373	115.194	121.781	153.155	214.04	182.84	216.474	13021.5	11039.3	41327.3
215.054	HMDB0004821|HMDB0060618	NA|C02954	C8H12N2O3S|C8H12N2O3S	215.0496|215.0496	Bisnorbiotin|6-Aminopenicillanic acid	3180.3	2507.21	3646.46	3081.25	3218.45	2556.89	3263.62	2549.96	3152.13	2826.74	2104.68	2944.15	2330.19	3414.12	2905.38	3745.97	7526.63	3599.35	4457.07	7559.83	3621.24	7023.96	7242.98	6847.62	5556.43	5296.78	4838.89	884.755	908.941	929.22	964.307	883.443	879.094	2549.91	1839.34	2853.51
215.071	HMDB0013989|HMDB0030647|HMDB0032035|HMDB0032656|HMDB0037723|HMDB0038017	NA|NA|NA|NA|NA|NA	C13H12O3|C13H12O3|C13H12O3|C13H12O3|C13H12O3|C13H12O3	215.0714|215.0714|215.0714|215.0714|215.0714|215.0714	O-Desmethylnaproxen|Artemidinol|6-(3,4-Methylenedioxyphenyl)-3,5-hexadien-2-one|(Z)-6-(2-Methoxyvinyl)-7-methyl-2H-1-benzopyran-2-one|2-Phenylethyl 2-furancarboxylate|Ethyl 2-phenyl-3-furancarboxylate	557.31	478.612	404.156	487.495	599.484	539.224	945.874	618.451	701.543	770.904	767.269	694.853	677.398	780.554	800.613	2548.58	1067.7	796.959	773.711	2087.38	984.828	1153.57	1254.06	1104.09	1027.37	1152.97	1167.53	307.022	345.596	386.752	435.893	390.264	391.14	371.826	363.508	558.411
215.093						3788.69	2971.56	3892.38	4210.96	4591.66	3093.89	3507.14	3800.49	4017.25	3584.17	2895.9	3295.87	2977.17	4704.03	3653.1	5916.54	6452.55	5033.64	7278.51	9394.19	6056.58	7327	7854.37	7738.17	5486.14	4464.7	5765.35	468.005	589.974	597.199	666.368	599.958	612.621	2773.93	2310.25	2990.97
215.128	HMDB0000888|HMDB0034910|HMDB0037137	NA|NA|NA	C11H20O4|C10H20N2OS|C11H20O4	215.1289|215.1224|215.1289	Undecanedioic acid|(R)-2-Amino-N-(2,2,4,4-tetramethyl-3-thietanyl)propanamide|Butyl butyryllactate	4528.06	2497.46	3210.09	6344.69	5462.13	3525.61	4186.75	4437.31	5028.36	3879.14	3524.39	4266.8	3083.15	5401.49	4666.96	8049.75	7283.78	6438.84	6968.92	9661.75	6548.11	10126.3	9627.27	9556.34	5136.04	4396.87	5221.32	568.733	919.614	991.543	970.072	987.025	991.153	2401.43	2399.74	2600.53
215.165	HMDB0000387|HMDB0002059|HMDB0010728|HMDB0040169	|C08317|NA|NA	C12H24O3|C12H24O3|C12H24O3|C12H24O3	215.1653|215.1653|215.1653|215.1653	3-Hydroxydodecanoic acid|12-Hydroxydodecanoic acid|(R)-3-Hydroxydodecanoic acid|xi-5-Hydroxydodecanoic acid	1268.52	790.082	1015.96	1340.49	1477.83	1086.82	1359.98	1393.56	1291.98	1050.76	1039.53	1347.44	970.782	1917.92	1053.16	2234.2	2072.81	1707.9	1622.85	2411.57	2158.45	2597.97	2346.95	1958.73	1439.11	1052.24	1636.26	97.107	182.232	201.528	205.479	210.773	178.935	836.212	711.109	752.683
215.965						1650.19	1873.76	1404.5	961.225	793.056	1099.76	0.000393823	1056.38	77.599	1448.57	1314.3	728.926	611.04	879.259	438.059	4.61883e-05	0.000717603	615.763	0.000860309	0.000449764	943.273	1244.41	1043.36	557.964	0.000963486	211.293	347.393	0.000341993	7.0759e-05	7.07772e-05	0.000549144	0.00083763	0.000301429	3519.48	1971.53	1783.24
216.83						1084.56	4534.52	891.729	4018.31	7838.65	2926.24	6356.83	6465.73	8843.71	5054.86	15478.2	4478.66	3922.91	12204.6	5916.08	3908.26	5007.36	2484.59	4348.43	9534.96	8693	3311	4673.69	10927.7	8550.91	2030.3	5354.42	177.946	190.734	269.467	267.42	276.538	275.316	624.252	511.932	436.032
216.909						5835.36	7326.46	5064.53	8119.74	9189.1	6649.61	9960.57	8636.24	8906.45	10105.5	7276.48	6407.69	4814.48	10159.2	8767.05	14297.4	18961.1	10459.6	25191.7	64677.1	16024.5	24252.7	33535.6	26787.3	11160	13865.5	13896.1	3839.27	4750.96	4904.44	3684.56	2696.3	2357.59	3245.04	3798.57	4512.32
216.919						1039.17	1032.28	934.552	1145.12	1459.79	1196.27	1481.3	1255.89	1267.03	1636.43	1300.89	1521.41	1020.77	2382.22	1973.36	2609.97	4669.41	2388.74	4031.31	7680.85	2865.55	4218.98	5508.66	4801.05	3050.21	2879.27	3401	107.209	50.8889	119.769	209.747	198.526	149.932	560.335	488.727	909.141
216.963						8368.59	9307.62	9250.67	6187.27	7351.7	7353.42	4826.32	7407.59	4981.62	8054.61	7671.09	6759.94	5683.27	8637.69	6419.61	6420.54	7611.12	7796.65	12088.1	12452.2	9305.66	9462.77	9813.45	10581.3	7027.86	5786.67	7453.09	232.583	288.16	237.645	261.109	279.6	296.489	13986.5	9135.47	8693.32
216.984	HMDB0011725|HMDB0059968|HMDB0059982	C16199|NA|NA	C7H6O6S|C7H6O6S|C7H6O6S	216.9812|216.9812|216.9812	5-Sulfosalicylic acid|3-hydroxybenzoic acid-3-O-sulphate|4-hydroxybenzoic acid-4-O-sulphate	344.211	532.79	493.237	415.029	556.146	517.822	766.296	5482.24	903.193	680.958	364.667	386.936	355.651	351.254	956.185	791.864	1608.67	877.612	1082.52	1492.38	905.891	1407.57	1361.19	1211.75	1172.89	1033.57	1635.82	81.1596	85.2575	85.9763	83.3695	93.6278	90.8718	520.32	337.135	361.928
216.993						360.903	285.789	264	447.102	655.488	447.823	362.986	565.651	302.848	490.741	418.365	446.255	284.794	348.279	460.114	2815.96	760.234	601.614	629.033	1057.88	630.829	619.091	782.245	786.976	461.439	407.281	562.559	104.151	70.4816	118.066	83.1953	100.229	77.6068	292.606	301.992	217.498
217.007						292.918	250.609	222.787	299.929	501.373	540.679	1273.87	1112.6	1200.74	1323.37	1285.86	1717.98	886.544	1448.71	727.688	903.815	854.605	591.791	637.239	1114.24	520.19	1480.31	1627.62	1120.98	829.861	1062.59	1107.51	14.5569	13.4363	8.8629	42.1231	46.9297	40.3518	130.229	99.4012	42.9932
217.019	HMDB0031823|HMDB0041785	NA|NA	C12H10S2|C8H10O5S	217.0151|217.0176	Diphenyl disulfide|Tyrosol 4-sulfate	646.35	1046.44	809.902	695.136	1100.05	1020.79	1864.42	1204.09	959.365	1172.72	764.285	1252.2	1046.53	1811.08	1487.75	1749.16	2537.05	1914.88	2413.87	3222.56	2087.22	2909.14	3304.12	3370.62	2153.92	2362.82	2524.89	139.674	82.328	113.795	134.5	106.391	106.798	607.297	564.756	740.892
217.03						12233.5	9192.94	11320.6	8953.08	15333.8	16842.1	20519.8	14024.8	8888.12	6794.67	6873.27	14327.9	5496.64	14927.5	9190.69	17980.4	69848	33236.1	14573.5	13046.2	10165.1	55292.3	62950.8	59037.8	60124.9	65353.7	66554.3	56.8723	60.9172	107.046	80.2242	90.8384	77.7238	4154.94	3718.84	13799.6
217.049	HMDB0029518|HMDB0030769|HMDB0032989|HMDB0033779|HMDB0038463	NA||C03837|NA|NA	C12H10O4|C12H10O4|C12H10O4|C12H10O4|C11H10N2OS	217.0506|217.0506|217.0506|217.0506|217.0441	Liqcoumarin|8-Hydroxy-2-methoxy-6-methyl-1,4-naphthoquinone|4-Methylumbelliferyl acetate|Piperic acid|3-(Isothiocyanatomethyl)-1-methoxy-1H-indole	1676.48	1970.01	1514.49	1265.96	2267.62	2499.99	4918.64	3335.72	2977.51	3422.67	3131.53	4825.37	3647.72	7973.36	5287	7144.07	16014.8	7494.39	6568.11	9459.51	5599.82	11590.8	10481.6	11130.1	13330.7	13974.6	12647.8	465.028	654.342	723.767	738.897	688.302	729.502	970.901	1065.6	1605.89
217.072	HMDB0029592	NA	C9H14O6	217.0718	Triacetin	6502.05	3755.64	5732.09	12740.2	8578.4	5521.86	11250.7	6952.88	8420.39	8873.88	6925.42	5804.54	6485.26	10386.9	7422.19	13174.5	17679.2	9075.52	16911.3	27477.9	14117.8	17810.9	15975.8	16160.6	10449.2	6485.11	8621.16	944.245	1211.05	1321.15	1478	1308.07	1352.28	3690.33	4021.98	4170.65
217.084	HMDB0003764|HMDB0006248|HMDB0028872|HMDB0029040|HMDB0036301|HMDB0037764|HMDB0040358	NA|C03740|NA|NA|NA|NA|NA	C8H14N2O5|C8H14N2O5|C8H14N2O5|C8H14N2O5|C8H14N2O5|C10H18O3S|C13H14O3	217.083|217.083|217.083|217.083|217.083|217.0904|217.087	Glutamylalanine|5-L-Glutamyl-L-alanine|Hydroxyprolyl-Serine|Serinyl-Hydroxyproline|N-gamma-L-Glutamyl-D-alanine|S-[1-[2-(Acetyloxy)ethyl]butyl] ethanethioate|(R)-Bitalin A	373.248	329.363	411.722	527.789	594.279	488.103	3047.55	672.076	786.685	2191.63	1327.46	1486.42	2234.77	2725.44	2650.51	2547.91	2973.3	1721.15	2547.82	2323.11	1540.89	2357.76	2169.47	2205.9	1838.32	1756.6	1825.21	106.056	133.453	142.217	115.918	133.886	134.588	232.404	271.248	301.101
217.107	HMDB0000350|HMDB0000424	NA|NA	C10H18O5|C10H18O5	217.1081|217.1081	3-Hydroxysebacic acid|2-Hydroxydecanedioic acid	4159.07	2979.82	3856.12	3812.71	4311.39	3591.37	3777.11	4102.37	4607.8	3957.46	3502.1	3592.4	2903.09	4793.42	3848.92	5982.77	6015	5188.91	6902.51	8697.71	6931.64	7530.72	9092.65	6890.87	6008.76	4304.02	6338.05	542.01	700.472	728.396	775.84	732.71	737.298	2887.28	2210.63	3281.12
217.144						1384.34	1157.14	1183.32	1224.52	1498.93	1284.14	1247.99	1470.23	1354.68	1338.12	1141.88	1346.79	1099.13	1846.18	1678.82	2606.2	2510.33	2335.76	3004.78	3375.34	2503.09	2957.67	3011.8	2961.99	2025.9	2025.02	2649.33	218.272	248.96	210.617	268.666	213.075	187.911	876.784	788.329	1072.92
217.963						1266.44	1412.83	1335.75	922.381	1233.07	1143.56	704.62	1036.23	668.271	1163.67	1162.9	1069.21	831.58	1402.55	838.566	781.418	972.651	984.019	1786.9	1470.9	1452.71	1299.5	1392.92	1635.1	789.836	813.489	1088.26	0.000189608	27.5808	7.91241	34.1752	28.5532	54.6896	2058.8	1382	1379.23
218.068	HMDB0038441	NA	C9H17NOS2	218.0679	1-Isothiocyanato-7-(methylsulfinyl)heptane	435.306	497.331	473.378	524.158	574.299	519.003	3894.67	658.67	813.336	2274.29	1548.9	1775.68	2544.44	3226.08	2738.18	2626.6	3646.76	1840.84	2456.15	2236.41	1579.06	2924.38	2447.36	2263.61	1994.35	1999.59	1742.4	47.8722	69.9014	77.5858	72.8274	74.6273	82.4995	273.601	284.096	497.687
218.103	HMDB0000210|HMDB0012204|HMDB0032865|HMDB0040032|HMDB0062717	C00864|C00371|C14694|NA|C00864	C9H17NO5|C10H13N5O|C16H13N|C13H17NS|C9H17NO5	218.1034|218.1047|218.0975|218.1009|218.1034	Pantothenic acid|Cis-zeatin|N-Phenyl-2-naphthylamine|2-Hexylbenzothiazole|(R)-pantothenic Acid	744.215	540.78	727.359	2227.06	3046.52	3831.55	9077.3	6992.07	7507.1	8255.41	7658.76	9374.48	6341.96	9256.66	7129.92	5283.16	11210.2	6100.69	4871.51	4915.99	3068.45	9396.71	8974.08	7058.51	5928.49	5951.32	5532.48	7.59201	35.2552	35.8701	37.4178	34.3637	41.166	268.613	211.234	493.844
218.827						165.594	652.441	123.19	497.026	946.853	398.638	855.882	821.053	1044.89	667.192	1919.71	590.231	513.549	1562	807.114	485.068	663.389	356.031	622.491	1202.1	1103.73	432.555	608.625	1407.77	1035.6	328.113	784.664	30.6864	39.4325	49.7494	44.2172	44.3168	46.807	107.708	51.4211	72.2352
218.905						544.595	627.236	412.802	725.078	816.878	590.01	867.429	678.183	769.588	928.056	646.772	541.786	417.967	997.783	807.486	1229.61	1652.09	927.311	2176.61	5520.73	1428.49	2128.76	3077.37	2313.18	1092.97	1260.62	1171.27	390.04	485.929	501.713	375.502	277.168	229.41	294.737	317.973	404.797
218.998						1440.35	1432.69	1265.23	1159.93	1375.19	1577.24	2060.01	2799.14	2178.45	2641.99	2354.13	2739.29	1440.37	2198.26	1650.05	1908.85	2316.73	1798.93	2002.09	2570.53	1932.39	3359.24	3904.91	2664.86	2328.52	2053.14	1969.74	152.376	132.142	188.049	183.813	177.011	187.37	879.144	670.566	816.262
219.05	HMDB0034857|HMDB0035149|HMDB0041942|HMDB0059775	NA|NA|C11490|NA	C12H12O2S|C12H12O2S|C7H12N2O4S|C8H12O7	219.0485|219.0485|219.0445|219.051	2-(2-Thienylmethylene)-1,6-dioxaspiro[4.4]non-3-ene|Chrycorin|N-Acetyl-S-(N-methylcarbamoyl)cysteine|3-Hydroxy-3-carboxymethyl-adipic acid	1913.57	954.556	1493.27	2038.56	2152.87	1788.31	3844.71	2141.71	2672.77	2425.79	2852.19	3348.93	3141.85	4194.05	4027.34	6125.5	7525.93	4702.04	5909.13	8856.17	3866.69	7166.17	8486.76	7418.32	4907.78	7389.55	5616.27	246.865	266.803	382.712	447.774	379.69	374.353	665.989	724.201	1253.42
219.068	HMDB0011168|HMDB0028762|HMDB0029035|HMDB0029467|HMDB0029473|HMDB0041442	NA|NA|NA|NA|NA|NA	C7H12N2O6|C7H12N2O6|C7H12N2O6|C12H12O4|C12H12O4|C12H12O4	219.0623|219.0623|219.0623|219.0663|219.0663|219.0663	L-beta-aspartyl-L-serine |Aspartyl-Serine|Serinyl-Aspartate|Eugenitin|Isoeugenitin|Hispolone	2523.42	2542.9	2133.14	1459.32	1796.6	1632.54	1839.3	1693.04	1528.08	1519.46	1390.29	1592.62	1427.61	1973.93	1842.35	2559.81	2981.04	2168.73	3619.85	3972.3	3141.19	3168.99	3362.84	3242.11	2729.4	2284.17	2539.4	540.271	635.002	657.105	620.88	605.998	549.353	1831.42	1457.18	2163.88
219.087	HMDB0013139|HMDB0028693|HMDB0028788|HMDB0028966|HMDB0029124|HMDB0060724	C14519|NA|NA|NA|NA|NA	C16H12O|C8H16N2O3S|C8H16N2O3S|C8H16N2O3S|C8H16N2O3S|C10H12N4O2	219.0815|219.0809|219.0809|219.0809|219.0809|219.0887	1-Hydroxypyrene|Alanyl-Methionine|Cysteinyl-Valine|Methionyl-Alanine|Valyl-Cysteine|2,4-Diamino-6,7-dimethoxyquinazoline	3876.14	2647.46	3400.72	4751.01	3874.42	2379.41	3228.75	2994.76	2823.3	3029.86	2609.17	2827	2076.82	3746.32	2921.12	6089.06	5574.79	4375.03	5453.9	7303.9	6639.42	8038.33	7610.85	6442.47	4036.91	4811.84	4536.36	533.113	677.833	758.323	840.164	716.905	704.263	1764.15	2002.31	2536.25
220.028	HMDB0002135		C7H11NO5S	220.0285	S-(3-oxo-3-carboxy-n-propyl)cysteine	904.254	1101.62	648.781	620.113	1031.21	1197.92	1309.21	1384.11	712.956	1681.97	926.375	1025.74	899.731	1782.22	1062.38	1351.07	2299.84	1543.33	2825.4	2360.92	1846.76	2767.89	2645.3	2619.48	1877.4	1538.15	1838.49	190.055	213.741	187.935	200.538	201.902	199.804	589.669	478.961	722.748
220.066	HMDB0038990|HMDB0038991|HMDB0062182	NA|NA|	C11H11NO4|C11H11NO4|C8H15NO4S	220.0615|220.0615|220.0649	Methyl 5-hydroxyoxindole-3-acetate|Methyl dioxindole-3-acetate|N-lactoyl-Methionine	635.148	711.242	729.128	399.455	432.347	357.681	1902.02	360.939	407.959	377.103	323.345	436.469	357.2	404.049	432.304	832.973	581.324	472.958	864.972	928.681	536.041	946.863	794.764	549.838	547.796	605.59	830.685	123.315	126.992	152.383	160.15	160.92	149.901	536.287	506.16	690.257
220.083	HMDB0000212|HMDB0000215|HMDB0000389|HMDB0000803|HMDB0000853|HMDB0001129|HMDB0038751|HMDB0062500|HMDB0062641|HMDB0062724	C01074|C00140|NA|C03878|C05021|C00645|NA|NA|NA|NA	C8H15NO6|C8H15NO6|C9H11N5O2|C8H15NO6|C8H15NO6|C8H15NO6|C8H15NO6|C8H15NO6|C8H15NO6|C8H15NO6	220.0827|220.0827|220.084|220.0827|220.0827|220.0827|220.0827|220.0827|220.0827|220.0827	N-Acetylgalactosamine|N-Acetyl-D-glucosamine|2'-Deoxysepiapterin|Beta-N-Acetylglucosamine|N-Acetyl-b-D-galactosamine|N-Acetylmannosamine|Avenic acid B|N-Acetylmannosamine-6P|Aldehydo-N-acetyl-D-glucosamine|Aldehydo-N-acetyl-D-mannosamine	176.627	156.028	153.18	190.44	140.366	144.846	483.149	272.073	223.083	389.944	353.258	296.104	351.25	705.402	380.772	804.293	991.06	333.37	690.939	1041.43	589.274	943.772	879.215	895.453	651.603	710.172	731.673	21.7771	18.568	13.7633	32.8109	19.5408	27.3504	118.161	86.4319	174.933
220.874						90.1364	158.46	71.9741	188.813	208.292	48.1157	178.476	115.356	141.344	258.828	209.556	187.885	82.6421	288.398	260.799	133.835	415.975	233.483	486.876	3152.1	284.278	324.564	526.014	534.486	344.392	311.848	376.777	449.348	432.838	301.526	234.099	127.448	117.624	52.754	44.8716	66.787
221.012						3482.96	5972.54	3612.24	6431.56	21774.8	18864.5	25411.6	26700.9	14184.8	26798.8	15928.9	20516.9	16682.7	37708	24123.6	29640.3	41804.7	34524.4	42168.6	57652.5	46646	60443.9	66850.8	60307.5	37709.3	36625.7	40854.1	1455.3	1549.34	1658.58	1605.12	1452.93	1433.14	3823.38	2997.88	4439.94
221.049	HMDB0033041|HMDB0033072|HMDB0040243|HMDB0040262	NA|NA|NA|NA	C9H18S3|C9H18S3|C9H18S3|C9H18S3	221.0498|221.0498|221.0498|221.0498	1-(1-Propenylthio)propyl propyl disulfide|(E)-1-Propenyl 1-(propylthio)propyl disulfide|2,2,4,4,6,6-Hexamethyl-1,3,5-trithiane|2,4,6-Triethyl-1,3,5-trithiane	23742.4	35646.3	21449.6	16235.7	28495.7	24685.5	28727	31480.3	14817	27103.4	18348.8	20460.4	17601.2	36414.8	22519.4	30034.9	35956.5	38900.5	76889.6	57872.5	56598.8	66266.7	70883.1	66873.1	42798.8	36852.9	38541.9	3531.03	3955.81	4270.35	4089.9	3974.65	3994.49	12935.1	11699.5	18545.2
221.06	HMDB0000099|HMDB0000455|HMDB0003075|HMDB0010325|HMDB0014641|HMDB0028785|HMDB0029058	C02291|C00542|C10043||C07584|NA|NA	C7H14N2O4S|C7H14N2O4S|C15H10O2|C8H14O7|C15H10O2|C7H14N2O4S|C7H14N2O4S	221.0602|221.0602|221.0608|221.0667|221.0608|221.0602|221.0602	L-Cystathionine|Allocystathionine|Flavone|Ethyl glucuronide|Phenindione|Cysteinyl-Threonine|Threoninyl-Cysteine	451.171	611.856	423.526	457.568	538.125	534.203	854.954	516.277	332.924	572.263	544.293	442.745	434.951	714.843	521.163	954.701	1013.01	790.304	1345.34	1145.41	1073.33	1237.39	1185.77	1076.05	860.265	933.702	890.802	108.041	98.6686	109.356	143.473	103.131	124.641	290.158	262.703	413.97
221.068	HMDB0010325		C8H14O7	221.0667	Ethyl glucuronide	706.843	793.916	728.87	717.788	805.965	846.001	3241.28	1008.95	963.563	1082.97	709.559	881.999	840.48	1255.88	1102.76	1488.76	1891.92	1371.53	2337.92	2388.47	1591.81	2209.27	2485.57	2244.47	1350.83	1524.66	1383.86	111.737	146.038	127.05	129.79	121.498	125.42	454.595	484.149	664.814
221.084	HMDB0002056|HMDB0013247|HMDB0029226|HMDB0029470|HMDB0030725|HMDB0031668|HMDB0033776|HMDB0034056|HMDB0037130|HMDB0037681|HMDB0038563|HMDB0041379|HMDB0094660	NA|NA|NA|NA|C10449|NA|C10429|NA|NA|NA|NA|NA|NA	C12H14O4|C12H14O4|C12H14O4|C12H14O4|C12H14O4|C12H14O4|C12H14O4|C12H14O4|C12H14O4|C12H14O4|C12H14O4|C12H14O4|C12H14O4	221.0819|221.0819|221.0819|221.0819|221.0819|221.0819|221.0819|221.0819|221.0819|221.0819|221.0819|221.0819|221.0819	Monoisobutyl phthalic acid|Monobutylphthalate|5'-(3'-Methoxy-4'-hydroxyphenyl)-gamma-valerolactone|Isodillapiole|Dillapiol|Dihydrodeoxy-8-epiaustdiol|Apiole|5-(3,4-Methylenedioxyphenyl)pentanoic acid|Piperonyl isobutyrate|Vanillin isobutyrate|(Z)-3-(2,4,5-Trimethoxyphenyl)-2-propenal|2,3-Dihydro-3-hydroxy-6-methoxy-2,2-dimethyl-4H-1-benzopyran-4-one|Diethyl phthalic acid	8035.3	9523.98	12377.9	14812.8	12123.9	6073.08	5819.89	6460.24	7877.61	5655.79	8856.57	6865.7	4870.19	6229.43	6073.58	17440.6	11125	13317	14755.7	18392.4	9626.01	16087.5	17672.3	10009	7648.53	7290.47	9212.75	2386.92	2522.21	2630.34	2550.08	2438.8	2395.56	6945.59	6669.1	8687.05
221.155	HMDB0035593|HMDB0036790|HMDB0036791|HMDB0037605|HMDB0037820|HMDB0040178	C09715|NA|NA|NA|NA|NA	C14H22O2|C14H22O2|C14H22O2|C14H22O2|C14H22O2|C14H22O2	221.1547|221.1547|221.1547|221.1547|221.1547|221.1547	Rishitin|Kobusone|Isokobusone|(10betaH,11xi)-11-Hydroxy-13-nor-6-eremophilen-8-one|Acetaldehyde butyl phenethyl acetal|2,6-Di-tert-butyl-1,4-benzenediol	1997.22	2593.2	2316.74	1909.73	2384.48	1932.36	2214.93	2566.47	2037.6	2164.54	2209.6	2721.55	2192.54	3559.85	2867	3980.64	4474.29	3586.95	6237.34	5606.55	4516.01	4845.93	5456.21	5551.96	3919.32	3945.73	4368.22	319.61	308.098	358.762	327.393	316.305	370.377	1769.19	1560.68	2209.18
221.801						1652.64	7405.49	1710.43	6566.49	14458.6	5879.47	15038.8	12068.3	19012	9489.94	29498.1	8738.03	7534.03	25051.6	11785.4	8362.62	14772.2	5738.85	8870.1	20248.6	16982.3	6496.53	10038	25754.3	19358.6	5997.22	12591.2	52.7486	72.2125	95.9304	110.029	140.261	140.573	1701.6	1384.5	814.018
222.991						804.698	1044.47	735.001	563.799	756.453	575.391	1136.71	901.714	587.559	1163.56	557.979	486.222	394.51	1215.03	793.823	1255.16	1448.97	1151.34	1596.3	4110.01	1560.34	2405.22	2525.45	2371.97	1035.82	1258.62	1104.87	505.022	616.573	635.346	529.382	434.938	369.29	483.986	509.019	678.372
223.009						384.218	563.77	352.066	512.318	1337.45	1008.39	1439.53	1414.92	840.389	1466.92	923.165	1155.88	933.031	2125.91	1272.2	1790.24	2284.23	1832.97	2226.54	3356.43	2462.34	2980.26	3532.53	3266.08	2229.37	2000.32	2139.36	72.5633	119.249	147.431	136.518	141.152	144.084	373.09	393.444	320.623
223.027	HMDB0028772|HMDB0036314	NA|NA	C6H12N2O3S2|C10H8O6	223.0217|223.0248	Cysteinyl-Cysteine|Dehydrochorismic acid	14510.4	13999.1	12923.1	8099.87	9745.32	8118.55	16003.2	11723.1	7913.33	11862.6	7864.48	9385.53	7362.47	15181.6	10799.3	15572.5	22193.3	15776.3	23088.2	41942.9	21368.4	29258.6	34615.4	28340.2	16718	13311.5	17734.8	3805.7	4554.7	4608.85	4204.97	3622.46	3401.69	9758.99	8191.04	11025.4
223.046						1258.94	2166.46	1087.24	1171.47	2739.09	1587.11	3243.49	2273.46	1690.04	2300.88	1396.54	1259.11	1058.7	3093.44	1805.74	2089.1	3500.78	2098.66	4147.16	6042.26	4855.11	3434.44	3945.35	5569.26	4142.02	2499.88	2587.3	281.538	327.823	338.985	338.353	332.408	322.872	775.316	854.407	958.198
223.065	HMDB0030018|HMDB0032616|HMDB0033040|HMDB0034069|HMDB0041691	C09506|C00482|NA|NA|NA	C11H12O5|C11H12O5|C9H20S3|C11H12O5|C11H12O5	223.0612|223.0612|223.0654|223.0612|223.0612	Elenolide|Sinapic acid|Propyl 1-(propylthio)propyl disulfide|cis-Sinapic acid|5-(3',4',5'-Trihydroxyphenyl)-gamma-valerolactone	39955.3	49701.8	45111.5	15273.9	20120.7	19195.1	20923.2	23829.7	14873.3	21629.7	16206.1	17747.2	13965.1	24392	19566.9	29142.8	34518.9	30327.3	49589.3	46653	37844.8	49093	54649.4	49840.6	32526.2	29299.7	35942.2	7248.47	8221.79	8447.69	8437.31	8100.66	8020.14	31507.5	26110.9	39255
223.081	HMDB0004328|HMDB0030379|HMDB0032584	NA|NA|C14231	C9H12N4O3|C14H12N2O|C15H12O2	223.0837|223.0877|223.0765	Temurin|N-Methoxy-1-vinyl-beta-carboline|4-Hydroxychalcone	1201.29	1282.64	1305.43	971.523	965.957	615.978	771.228	787.915	800.969	784.349	696.199	680.143	587.796	880.188	737.977	1573.49	1398.72	1214.8	1856.54	2199	1222.62	1835.16	1963.03	1682.43	1005.77	1141.46	1412.65	226.862	232.972	251.084	250.427	262.149	255.091	873.194	765.059	1072.64
223.1	HMDB0030680|HMDB0030703|HMDB0032552|HMDB0032663|HMDB0036203|HMDB0040629|HMDB0040890|HMDB0041008	NA|NA|NA|NA|NA|NA|NA|C16038	C12H16O4|C12H16O4|C12H16O4|C12H16O4|C12H16O4|C12H16O4|C12H16O4|C13H12N4	223.0976|223.0976|223.0976|223.0976|223.0976|223.0976|223.0976|223.0989	Diplosporin|Dhelwangin|Vanillin 1,2-butylene glycol acetal|Acoramone|2-Ethoxy-4-(4-methyl-1,3-dioxolan-2-yl)phenol|Isoacoramone|3',4',5'-Trimethoxycinnamyl alcohol|1-Methyl-6-phenyl-1H-imidazo[4,5-b]pyridin-2-amine	35052.3	11531.7	32559.4	44437.3	39740.8	25186	41152.6	55956.1	53126.5	32358	36361	71191.3	40542.7	52690	59313.7	135749	117811	106464	85785.9	194445	111852	153666	152125	111115	53077.7	59681.3	78044.7	3606.36	4812.46	5324.23	4947.73	4865.86	4644.57	23318.2	26418.2	19358.3
223.133	HMDB0029670|HMDB0032679|HMDB0032689|HMDB0034564|HMDB0036583|HMDB0037244|HMDB0037726|HMDB0037730|HMDB0037736|HMDB0040005	NA|NA|NA|NA|C11512|NA|NA|NA|NA|NA	C13H20O3|C13H20O3|C13H20O3|C13H20O3|C13H20O3|C13H20O3|C13H20O3|C13H20O3|C13H20O3|C12H20N2S	223.134|223.134|223.134|223.134|223.134|223.134|223.134|223.134|223.134|223.1274	Epoxyeremopetasinorol|Annuionone A|Annuionone C|13-Oxo-9,11-tridecadienoic acid|Methyl jasmonate|(8alpha,10beta,11beta)-3-Hydroxy-4,15-dinor-1(5)-xanthen-12,8-olide|Octyl 2-furoate|Furfuryl octanoate|3-Methylbutyl 2-furanbutanoate|2,3,5-Trimethyl-6-[4-(methylthio)butyl]pyrazine	4283.59	3641.95	3955.82	3464.51	4145.84	3391.11	2673.83	4194.21	3692.31	3630.24	2871.19	4330.12	2902.47	4839.38	3994.44	5740.98	5579.8	4845.81	6310.18	7589.34	6127.26	6416.23	7252.74	5963.55	5072.55	4004.21	5036.54	609.241	745.734	781.089	774.986	779.189	787.96	3723.86	2860.16	3642.3
223.798						2773.49	12016.4	2375.91	9990.45	23239	9172.67	21562.1	19114.5	27492	14888	49980.4	14264.9	10788.2	40713.3	17782.9	12244.2	20332.1	8996.35	13591	29592.5	27494.4	10933.7	17229.9	39640.1	30119.1	8844.67	20204.5	89.7431	112.804	172.362	176.751	213.55	200.892	2815.43	2088.1	1286.56
223.984						2667.04	1365.35	1287.52	1360.78	1852.25	1974.55	896.498	2532.65	1590.85	2120.99	2319.76	2712.68	2260.59	3741.46	2471.22	3169.29	2953.02	3598.32	4303.19	3571.05	4453.18	4845.44	6603.46	6293.52	2942.71	5603.23	5255	141.037	90.0617	127.781	250.582	382.399	351.643	1475.85	1182.3	1238.48
224.03	HMDB0014752|HMDB0032558	C07999|NA	C8H7N3O5|C8H7N3O5	224.0313|224.0313	Furazolidone|Dinitolmide	1070.68	1189.28	1117.6	803.395	985.88	679.978	1259.25	1161.5	909.711	1192.53	695.531	859.619	686.07	1396	1106.36	1522.8	1434.75	1419.13	1919.57	3253.79	1510.84	3325.1	2828.64	2587.8	1390.09	1307.89	1593.25	304.045	414.182	432.467	352.745	325.206	287.661	766.767	802.266	996.067
224.056	HMDB0037264|HMDB0060026	NA|NA	C10H11NO5|C10H11NO5	224.0564|224.0564	2-Hydroxy-4,7-dimethoxy-2H-1,4-benzoxazin-3(4H)-one|Vanilloylglycine	1144.37	1320.51	903.399	679.561	666.438	702.505	571.459	1007.11	651.168	801.601	611.296	990.299	547.617	850.255	919.888	1546.38	1364.82	1071.81	1267.86	1135.41	882.94	1677.67	1608.75	1261.51	1295.34	1102.23	1049.96	284.23	348.509	365.41	344.75	355.831	353.632	783.785	877.448	630.267
225.007	HMDB0029988|HMDB0032288|HMDB0040201	NA|NA|NA	C10H10O2S2|C10H10O2S2|C10H10O2S2	225.0049|225.0049|225.0049	Bis(2-furanylmethyl) disulfide|Furfuryl 2-methyl-3-furyl disulfide|3,3'-Dithiobis[2-methylfuran]	3822.39	4209.52	3224.65	2969.87	3178.24	2981.06	7581.38	3975.59	3599.55	5295.86	2866.49	2652.83	2552.52	5224.22	4372.89	5455.22	9894.74	5347.04	8683.38	23802.4	6930.71	12339.5	16409.8	10846.9	5525.37	5666.15	6631.39	2363.6	3012.32	2873.71	2454.3	1928.43	1691.71	2658.43	2132.24	2864.37
225.024						1196.16	1843.09	1001.3	1141.33	1840.31	1286.55	1902.42	1800.52	1164.6	1643.8	1083.65	1227.37	850.862	2244.46	1267.32	1781.81	2593.38	1811.81	3136.84	4861.58	2913.39	3914.57	3442.84	3489.81	2435.21	1631.7	2435.27	352.675	394.254	444.337	383.527	336.637	385.737	1091.18	847.603	978.871
225.043	HMDB0012199|HMDB0012283|HMDB0033842|HMDB0033893	C00251|C00254|NA|NA	C10H10O6|C10H10O6|C10H10O6|C10H10O6	225.0405|225.0405|225.0405|225.0405	Chorismate|Prephenate|3,4-Dimethoxy-1,2-benzenedicarboxylic acid|4,5-Dimethoxy-1,2-benzenedicarboxylic acid	6967.9	5421.78	6959.9	5468.75	7709.78	5710.1	9068.37	7846.55	6320.65	8185.51	6218.58	7548.92	5574.45	12056.2	8268.99	15039.8	21944.4	12417.4	23079.1	36323.4	20847.6	25137.7	27452.5	30168.4	20890.7	13712.9	18130.3	1062.13	1213.91	1220.21	1156.05	1028.34	1109.81	3704.57	2983.26	5357.04
225.062	HMDB0011105|HMDB0032998|HMDB0033925	NA|NA|NA	C8H10N4O4|C14H10O3|C14H10O3	225.0629|225.0557|225.0557	5-Acetylamino-6-formylamino-3-methyluracil|2-Methoxyxanthone|Oroselone	2307.68	5701.08	2585.06	2191.94	4394.21	1995.6	6578.82	3443.35	3574.23	3519.66	2741.22	2814.07	2171.62	5734.91	2944.85	3552.24	5517.3	3088.47	4407.11	9287.36	6942.13	5712.53	5872.41	9126.66	7462.99	3263.1	4288.13	515.739	601.356	681.082	645.829	617.151	616.69	2707.99	2187.69	2065.29
225.081	HMDB0031722|HMDB0035830|HMDB0041560|HMDB0041679|HMDB0041727|HMDB0060736	NA|C09780|NA|NA|NA|NA	C11H14O5|C11H14O5|C11H14O5|C11H14O5|C11H14O5|C11H14O5	225.0768|225.0768|225.0768|225.0768|225.0768|225.0768	3,4,5-Trimethoxyphenyl acetate|Genipin|2,4,6-Trimethoxyphenyl acetate|4-Hydroxy-(3',4'-dihydroxyphenyl)-valeric acid|Dihydrosinapic acid|3-(4-Hydroxy-3-methoxyphenyl)-2-methyllactic acid	4672.76	2786.79	5210.19	4183.29	3948.33	2935.87	3694.96	4644.94	5841.89	4181.75	3942.71	5869.75	3951.41	4637.96	5167.33	11397.6	10602.2	7989.26	8180.79	15602.2	7852.51	12163.5	13717.2	10992.6	5264.96	6212.56	6930.37	911.403	1030.81	1139.45	1128.54	1094.97	1115.26	2993.52	3108.09	3305.7
225.088	HMDB0000245|HMDB0033251|HMDB0033946|HMDB0041564	C00931|NA|NA|NA	C10H14N2O4|C15H14O2|C15H14O2|C15H14O2	225.0881|225.0921|225.0921|225.0921	Porphobilinogen|Phenylmethyl benzeneacetate|2-Phenylethyl benzoate|p-Tolyl phenylacetate	743.72	526.184	740.864	852.269	897.975	763.309	2502.31	1022.72	1002.98	857.415	733.284	1152.67	962.55	1269.53	1299.02	2768.92	1865.82	1470.14	1638.93	2880.09	1400.81	2082.62	2126.12	1766.08	1404.24	1494.03	1253.61	148.43	150.799	182.112	158.647	141.503	172.88	546.769	460.903	500.098
225.097	HMDB0000033|HMDB0012482|HMDB0015146|HMDB0028689|HMDB0028878|HMDB0033251|HMDB0033946|HMDB0037158|HMDB0041564	C00386|C06486|C07205|NA|NA|NA|NA|NA|NA	C9H14N4O3|C9H14N4O3|C14H14N2O|C9H14N4O3|C9H14N4O3|C15H14O2|C15H14O2|C12H18O2S|C15H14O2	225.0993|225.0993|225.1033|225.0993|225.0993|225.0921|225.0921|225.0955|225.0921	Carnosine|(6R)-6-(L-Erythro-1,2-Dihydroxypropyl)-5,6,7,8-tetrahydro-4a-hydroxypterin|Metyrapone|Alanyl-Histidine|Histidinyl-Alanine|Phenylmethyl benzeneacetate|2-Phenylethyl benzoate|3-[(2-Methyl-3-furanyl)thio]-4-heptanone|p-Tolyl phenylacetate	1623.62	652.004	1452.31	2076.61	1561.39	1181.61	2075.1	2494.63	2389.67	1670.63	1761.66	3111.83	2082.2	2678.63	2840.19	6325.13	6227.83	4962.2	4339.88	8826.76	5188.8	7303.18	6808.17	5255.14	2809.67	2960.26	3908.25	133.154	194.204	217.502	190.294	192.768	195.844	1071.11	1132.8	927.011
225.114	HMDB0040705|HMDB0059729	NA|NA	C12H18O4|C12H18O4	225.1132|225.1132	Allixin|3,4-Methylenesebacic acid	2172.06	1701.78	1931.59	1854.31	2183.11	1547.47	2412.5	2449.87	2390.93	2036.21	1733.2	2450.51	1992.75	2905.68	2789.96	4051.37	5228.85	3269.46	4432.99	5871.93	4229.18	4326.54	5439.86	5263.56	3314.97	3332.69	3757.56	392.202	414.872	522.643	535.982	441.643	450.017	1384.55	1256.75	1703.09
225.149	HMDB0031740|HMDB0037562|HMDB0040615	NA|NA|NA	C13H22O3|C13H22O3|C13H22O3	225.1496|225.1496|225.1496	Methyl dihydrojasmonate|Riesling acetal|4,5-Dihydrovomifoliol	2125.96	1793.57	2024.45	2084.05	2494.83	1689.98	1794.04	2400.08	2263.13	2401.64	1878.51	2564.29	1796.49	2950.24	2427.27	3424.88	4201.08	2711.05	4186.94	4537.27	3259.22	4011.8	3867.91	3626.03	2809.69	2662.38	2811.57	364.493	487.137	566.622	519.298	506.205	489.661	1627.12	1340.38	1534.39
225.795						1558.77	6686.87	1305.53	5759.62	13083.7	5159.77	12512.7	10359.9	15425.1	8859.76	27983.3	8155.45	6231.2	23126.8	10149.2	6797.48	11695.3	5170.79	7507.05	16032.3	15514.7	6320.49	9592.5	22808.3	17453.2	4930.37	11677.1	49.4175	67.9222	89.602	104.624	112.774	109.216	1563.82	1194.77	711.433
225.987						308.003	297.398	203.49	702.02	776.134	1104.77	2470	1693.63	1587.78	3075.51	2525.82	3358.45	2935.9	4297.34	3250.63	2897.24	5927.86	3360.57	2305.96	2202.08	1580.59	5925.99	5312.55	5263.34	3915.81	3669.58	4606.49	16.7581	14.3613	20.1331	27.236	14.3872	24.6891	161.022	104.237	113.968
227.019	HMDB0062576	NA	C5H11NO7P	227.0206	5-phospho-beta-D-ribosylaminium(1-)	1237.08	919.083	1031.86	507.956	499.097	654.932	1153.48	824.684	747.747	906.637	851.101	406.632	469.181	740.634	805.796	1630.93	1598.41	1574.99	1852.16	2495.51	1025.86	2149.43	1548.61	1729.12	1242.37	1160.28	1126.78	235.919	317.347	311.509	316.043	270.36	272.367	751.908	678.108	883.463
227.021	HMDB0062576	NA	C5H11NO7P	227.0206	5-phospho-beta-D-ribosylaminium(1-)	1007.76	1241.79	1115.77	671.292	688.08	700.177	1153.48	984.217	967.795	1231.83	856.742	647.784	469.181	1109.4	1074	1604.53	1598.41	1663.31	1852.16	2495.51	1393.8	2891.55	2452.27	2461.39	1659.73	1474.01	1312.57	357.181	441.263	422.49	399.742	363.754	334.482	783.977	776.611	1007.39
227.058						2021.56	1388.48	2489.18	1357.39	1357.28	852.471	1560.68	1074.7	1192.67	901.339	679.337	1120.99	778.784	1524.44	1006.21	1852.5	1790.29	1424.58	1757.85	2632.23	1842.79	2103.33	2194.26	2484.23	1367.1	1350.36	1754.42	240.002	273.562	308.806	321.68	324.175	362.637	1272.85	889.838	1467.93
227.093	HMDB0032496	NA	C11H16O5	227.0925	Propyl propane thiosulfonate	10146.5	7555.34	9330.48	10971.9	11882.2	10054.3	11292.6	12320	11227.8	13172.9	9490.35	12808.7	9748	14898.5	13393.9	19557.1	23231.4	16580.5	24894.9	28555.7	19962	22042.6	23589.9	23784.6	19498.4	17912	20489.6	1584.6	1831.8	1977.13	1971.03	1892.05	1897.32	6982.13	5888.6	8144.84
227.103	HMDB0006695|HMDB0014604|HMDB0028871|HMDB0029018|HMDB0032133|HMDB0033878|HMDB0040573|HMDB0061836|HMDB0094651	NA|NA|NA|NA|C13624|NA|NA|NA|NA	C10H16N2O4|C15H16O2|C10H16N2O4|C10H16N2O4|C15H16O2|C15H16O2|C10H16N2O4|C15H16O2|C10H16N2O4	227.1037|227.1078|227.1037|227.1037|227.1078|227.1078|227.1037|227.1078|227.1037	Prolylhydroxyproline|Nabumetone|Hydroxyprolyl-Proline|Prolyl-Hydroxyproline|Bisphenol A|(S)-Curzeone|Tetraacetylethylenediamine|bis(Benzyloxy)methane|Pyroglutamylvaline	513.967	432.963	392.173	861.74	728.805	674.952	1751.16	1012.79	1035.39	744.65	1045.61	1035.23	888.385	1077.84	983.236	3490.12	2065.99	1332.08	1807.04	3381.78	1746.93	2085	1987.97	1876.28	1217.5	1687.29	1442.28	97.3409	104.392	123.458	115.444	114.883	99.8363	349.389	344.481	447.061
227.129	HMDB0000933|HMDB0030994	C16308|NA	C12H20O4|C12H20O4	227.1289|227.1289	Traumatic acid|5-Heptyltetrahydro-2-oxo-3-furancarboxylic acid	5967.33	4458.73	5676.02	6154.84	7141.35	5108.76	6355.44	6566.67	6534.68	5694.73	5395.88	7200.21	5478.22	7702.06	7184.72	11165.9	11199.5	8292.49	11398.3	16336.1	10385.2	11315.8	12263.3	13080.8	7692.84	7561.96	8317.65	823.691	1058.65	1156.03	1202.17	1128.27	1154.99	4258.56	3737.88	4765.27
227.165	HMDB0035881|HMDB0036139|HMDB0037212|HMDB0040004	NA|NA|NA|NA	C13H24O3|C13H24O3|C13H24O3|C13H24O3	227.1653|227.1653|227.1653|227.1653	11-Hydroxy-9-tridecenoic acid|Menthone 1,2-glyceryl ketal|Menthyl lactate|Menthone 1,3-glyceryl ketal	3039.47	1965.02	2240.7	1769.5	1962.82	1323.15	1658.5	2390.4	1764.76	1411.39	1442.8	2419.26	1652.74	2521.84	2146.71	2866.52	2400.54	2742.94	3398.25	4054.13	3242.85	2908.88	4057.96	3201.67	2243.63	2033.4	2898.5	437.473	569.668	689.121	649.366	624.603	633.045	1929.79	1645.25	2046.41
227.794						464.76	1795.65	377.617	1425.64	3360.88	1361.9	3534	2833.18	4264.65	2378.66	6860.32	1995.03	1769.78	5783.9	2687.66	1937.23	3371.73	1375.57	2139.39	4730.3	3782.1	1628.28	2584.58	5854.37	4760.92	1339.18	2739.87	15.224	22.7287	35.0659	41.4692	35.9119	37.6502	391.715	333.817	207.793
227.961						290.9	346.852	193.61	359.656	481.188	494.075	1331.49	718.327	585.296	1249.24	1128.76	1163.71	1310.82	1827.66	1399.32	1921.45	1807.6	1171.78	1412.53	2681.29	1167.42	1882.18	1901.5	1760.09	1448.03	1486.55	1401.63	35.6374	30.858	40.8083	34.4017	19.0068	22.1387	164.131	196.917	233.944
228.16	HMDB0013267		C12H23NO3	228.1605	N-Decanoylglycine	1946.32	1383.69	3959.78	2180.71	6966.16	958.133	420.95	2060.62	2688.49	955.292	1622.77	1787.26	1035.27	4322.28	1735.24	3153.19	8510.66	1764.35	8589.46	2300.05	1327.38	2660.84	5314.54	1555.79	2114.81	1216.83	2628.49	272.155	384.17	524.423	511.84	465.523	462.27	792.715	1193.82	1273.03
228.993						1863.87	3943.13	2741.3	747.803	930.715	895.992	887.33	1079	519.503	956.936	598.025	726.041	545.824	1003.78	732.277	987.904	1173.59	1209.67	1777.21	1830.12	1543.56	1629.2	2079.68	2038.38	1534.73	979.328	1276.02	423.715	424.692	433.191	475.75	440.332	462.873	1924	1291.59	2759.11
229.012	HMDB0000618|HMDB0000868|HMDB0001489|HMDB0001548|HMDB0006534|HMDB0011734|HMDB0012195|HMDB0038430	C00199|C00231|C00620|C00117|NA|C01112|C03906|NA	C5H11O8P|C5H11O8P|C5H11O8P|C5H11O8P|C5H11O8P|C5H11O8P|C5H11O8P|C13H10S2	229.0119|229.0119|229.0119|229.0119|229.0119|229.0119|229.0119|229.0151	D-Ribulose 5-phosphate|Xylulose 5-phosphate|Ribose 1-phosphate|D-Ribose 5-phosphate|D-Xylulose 1-phosphate|D-Arabinose 5-phosphate|Beta-L-arabinose 1-phosphate|5-(1-Propynyl)-5'-vinyl-2,2'-bithiophene	609.757	474.182	523.21	254.839	364.533	401.907	689.65	457.34	489.488	993.385	933.823	783.239	794.171	875.412	1037.63	1654.1	2278.62	1428.77	1396.81	1643.79	917.511	2373.37	1885.04	1288.32	875.396	703.231	1257.63	78.0509	121.402	137.714	143.308	128.301	122.906	389.664	350.572	463.735
229.024						1998.25	1486.65	1500.39	1892.13	2981.18	2587.74	2394.57	2758.86	1619	2712.95	1714.96	2717.47	1821.22	4347.26	3787.73	3485.6	6170.15	4478.41	5991.92	5014.33	4419.1	5861.56	6849.85	9992.79	7085.54	7564.82	8174.78	11.6306	29.2058	28.9654	85.671	86.977	68.0451	901.543	700.233	1871.84
229.038	HMDB0038632|HMDB0039670	NA|NA	C12H10N2OS|C10H14O2S2	229.0441|229.0362	6-Methoxy-3-(2-thiazolyl)-1H-indole|3,3'-Dithiobis[4,5-dihydro-2-methylfuran]	385.167	398.498	288.692	508.184	457.047	331.13	740.477	605.249	870.393	689.568	3606.02	611.522	287.761	514.718	705.683	927.012	1440.65	930.959	917.39	2226.93	783.313	1747.65	1180.01	935.032	912.491	2389.82	808.71	0.000703376	37.6801	77.6444	83.2618	97.9225	75.9576	396.887	240.389	538.509
229.052	HMDB0033329|HMDB0039141|HMDB0039209|HMDB0062720	NA|NA||NA	C13H10O4|C13H10O4|C13H10O4|C10H14O4S	229.0506|229.0506|229.0506|229.054	Coriandrin|Wyeronic acid|2',4'-Dihydroxy-2-biphenylcarboxylic acid|Thymol Sulfate	1199.58	1007.35	1131.89	832.703	1236.74	911.999	1403.9	1077.89	1075.7	1230.79	997.428	1377.82	1058.22	1324.14	1127.76	1779.71	2652.73	1292.42	2499.1	2426.75	1979.57	2005.56	1908.79	1900.24	1724.92	2006.97	2497.17	382.431	362.231	408.882	449.621	401.165	412.296	1369.7	797.59	1085.57
229.072	HMDB0061143		C11H10N4O2	229.0731	Hydralazine pyruvate hydrazone	1684.24	1281.6	1842.34	1681.98	1581.07	1382.43	1961.03	1489.06	2267.65	1798.22	1297.32	1675.83	1408.8	2325.44	1974.88	2444.07	3397.15	2122.08	2926.91	4518.01	2385.84	4094.97	4623.9	3362.42	2032.98	2250.74	2423.68	249.357	321.594	344.138	421.979	355.58	384.325	1043.42	979.66	1261.26
229.088	HMDB0001923|HMDB0002335|HMDB0028761|HMDB0029013|HMDB0029756|HMDB0031701|HMDB0033184|HMDB0034130|HMDB0034212|HMDB0039097|HMDB0039110	C01517|NA|NA|NA|NA|NA|NA|C18080|C09947|C10253|NA	C14H14O3|C9H14N2O5|C9H14N2O5|C9H14N2O5|C9H14N2O5|C9H14N2O5|C14H14O3|C14H14O3|C14H14O3|C14H14O3|C9H14N2O5	229.087|229.083|229.083|229.083|229.083|229.083|229.087|229.087|229.087|229.087|229.083	Naproxen|Aspartyl-L-proline|Aspartyl-Proline|Prolyl-Aspartate|(1R,2S,3R)-2-Acetyl-4(5)-(1,2,3,4-tetrahydroxybutyl)imidazole|1-(gamma-Glutamylamino)cyclopropanecarboxylic acid|Pondaplin|Osthenol|(R)-Kawain|Demethylbatatasin IV|(2S,3'S)-alpha-Amino-2-carboxy-5-oxo-1-pyrrolidinebutanoic acid	368.901	351.21	306.225	339.724	514.227	299.155	667.195	369.293	354.907	325.718	495.854	330.866	421.878	486.563	397.464	803.214	895.73	482.184	943.506	1320.8	619.209	536.364	845.316	641.465	555.919	640.073	712.648	226.69	409.554	488.711	466.191	438.003	434.147	341.853	211.059	315.392
229.108	HMDB0041448	NA	C12H22S2	229.109	Dicyclohexyl disulfide	3985.44	2595.97	3394.73	3089.68	2998.25	2187.84	2653.75	2850.37	2932.05	2719.95	2246.55	2896.02	2243.33	3653.27	2860.41	5055.32	4884.16	4000.99	5453.3	6979.22	4558.61	5227.16	6252.2	5760.12	3859.83	3371.05	4189.15	663.004	813.415	861.983	894.615	888.581	859.37	2565.55	2291.87	2899.37
229.144	HMDB0000623|HMDB0030143|HMDB0041613|HMDB0041614	C02678|NA|C14523|NA	C12H22O4|C12H22O4|C12H22O4|C12H22O4	229.1445|229.1445|229.1445|229.1445	Dodecanedioic acid|Talaromycin A|Bis(1-methylethyl) hexanedioate|Dipropyl hexanedioate	7586.73	7145.85	6523.76	8611.31	9596.61	5404.5	7066.9	7538.71	7898.42	6692.12	5933.64	7299.38	5359.45	9624.16	7773.32	11925.1	11972.9	8935.79	11783.7	18469.1	12364.2	14241.4	15163	15247.7	9928.66	6659.06	8559.66	921.738	1377.41	1554.28	1505.92	1437.08	1382.85	5839.58	5225.86	4986.25
229.932						2166.71	1367.08	1573.71	1255.24	2175.41	2321.45	610.566	1563.55	914.878	1439.62	1383.7	1771.62	911.107	2674.22	1923.71	2770.85	3955.37	3762.29	2861.25	2435.12	3415.24	4090.46	5093.55	5198.41	4652.34	5555.44	5674.41	0.000122274	0.000825564	0.000935859	0.000146354	0.00056516	0.000679639	1121.8	753.14	2098.96
230.802						186.759	160.195	139.905	146.758	166.317	195.138	561.363	148.922	114.517	68.2127	75.733	96.6265	51.9164	172.295	146.257	440.952	2009.35	685.578	409.799	1779.46	555.949	799.27	878.847	839.285	1870.48	2858.15	1669.66	4.73417	7.11992	5.18005	6.98035	6.56217	6.58702	37.3885	67.6524	197.561
230.932						2156.88	1746.68	2449.18	1730.78	2350.73	2342.38	2947.86	2342.41	2234.64	2701.65	2138.29	2376.96	2268.27	3300.64	2710.13	6186.28	9634.55	4527.06	7019.08	13137.9	5612.66	6745.43	6581.46	7784.12	6960.11	5834.2	5467.69	23.6994	15.5498	24.7812	43.2758	22.8297	26.4596	1414.44	1082.61	2147.93
230.962						339.353	521.541	332.857	292.555	393.095	416.078	437.486	487.889	289.102	495.294	350.263	307.322	326.197	671.21	409.181	567.959	609.344	482.427	940.311	1617.28	698.175	906.803	981.461	888.338	759.323	479.385	648.482	284.766	396.289	370.422	201.815	136.131	124.368	377.229	248.49	298.364
230.992	HMDB0041646|HMDB0041789	NA|NA	C8H8O6S|C8H8O6S	230.9969|230.9969	2,4-Dihydroxyacetophenone 5-sulfate|Vanillin 4-sulfate	1078.44	2028.47	1346.97	600.072	945.192	769.554	892.901	663.312	537.366	856.966	592.853	705.414	472.539	1286.18	796.528	1020.64	1374.24	1184.09	1717.84	1499.46	1566.8	2014.72	2092.09	2176.85	1379.54	1317.56	1327.19	204.606	172.833	218.865	229.261	230.213	232.795	963.574	757.228	1407.76
231.023	HMDB0032659|HMDB0034209|HMDB0036628	NA|NA|NA	C12H8O5|C11H8N2O2S|C12H8O5	231.0299|231.0234|231.0299	4-Hydroxy-8-methoxy-2H-furo[2,3-h]-1-benzopyran-2-one|Cyclobrassinone|9-Hydroxy-4-methoxypsoralen	708.254	574.24	581.503	880.263	1308.92	1382.54	2283.86	1890.08	1831.26	3418.75	2935.61	3839.52	3229.33	4466.5	3376.32	3082.43	4770.06	3278.7	3408.09	3521.49	2380.16	5462.46	5433.62	5631.31	3582.28	4240.08	4561.38	43.3029	33.2074	74.3138	81.2127	69.1985	58.3217	419.295	303.391	701.478
231.033	HMDB0029215|HMDB0032659|HMDB0036628|HMDB0038182	C19157|NA|NA|NA	Th|C12H8O5|C12H8O5|C10H16S3	231.0308|231.0299|231.0299|231.0341	Thorium|4-Hydroxy-8-methoxy-2H-furo[2,3-h]-1-benzopyran-2-one|9-Hydroxy-4-methoxypsoralen|4,7-Dihydro-5-(4-methyl-3-pentenyl)-1,2,3-trithiepin	1440.25	1776.31	1636.17	1205.74	1717.97	1358.62	3743.06	2039.27	1710.57	4414.63	2434.42	2850.43	4367.87	5662.44	4433.51	2747.77	3553.57	2817.65	4285.67	3964.43	3265.54	4330.31	4710.96	4760.23	2854.06	2971.77	2962.7	313.519	485.089	546.418	554.039	558.241	569.66	1164.47	1178.31	1465.18
231.069	HMDB0030813|HMDB0033330|HMDB0038911|HMDB0041325	NA|NA|NA|NA	C13H12O4|C13H12O4|C13H12O4|C13H12O4	231.0663|231.0663|231.0663|231.0663	Cassiachromone|Dihydrocoriandrin|(2S,3S,4S)-5,7,9,11-Tridecatetrayne-1,2,3,4-tetrol|Salfredin B11	1730.02	2272.06	2205.14	1151.1	1357.71	1218.78	1270.33	1495.83	1246.66	1395.37	1076.63	1373.04	1145.14	1516.4	1266.77	1987.77	2297.57	1895.84	2907.82	3224.44	2332.35	2875.28	2762.83	2399.12	1716.64	1614.49	2036.58	944.571	1288	1485.78	1488.58	1415.14	1409.56	1809.57	1495.51	1855.71
231.088	HMDB0031640|HMDB0032981|HMDB0060324	NA|NA|NA	C10H16O6|C16H12N2|C17H12O	231.0874|231.0928|231.0815	Glycerol 1-propanoate diacetate|2,3-Diphenylpyrazine|1-Methoxypyrene	3352.88	2442.67	3748.13	4402.94	3886.71	3225.86	4385.88	3286.56	4295.56	4039.36	2874.46	3087.11	3022.04	4752.3	3920.06	5773.89	7563.68	4594.36	7485.67	10641.7	6488.21	7228.71	7684.67	7777.64	5829.96	4039.58	5336.43	476.07	691.8	713.204	806.968	747.902	796.889	2096.97	1948.03	2728.16
231.124						3212.68	2391.35	2980.34	2648.49	2945.55	1986.6	2688.22	2997.79	2636.6	2849.6	2073.81	2491.15	1947.27	3105.21	2717.19	4576.61	4792.08	3495.68	4919.98	6312.9	4309.04	5038.66	5880.1	5220.31	3842.88	2615.19	3718.98	492.24	509.466	548.673	570.243	573.144	585.222	1956.52	1748.56	2327.36
231.161						1493.93	1011.65	1151.63	1133.05	1216.02	984.119	1170.65	1353	1197.55	1039.01	979.266	1401.45	1065.94	1568.28	1412.92	2224.19	2216.18	1805.6	2509.12	3379.33	2414.85	2743.7	2730.56	2727.77	1705.37	1584.09	1780.73	151.332	172.65	227.144	193.892	201.779	181.895	793.338	732.51	949.935
231.175	HMDB0029704	NA	C16H24O	231.1754	1-(2,6,6-Trimethyl-2-cyclohexen-1-yl)-1,6-heptadien-3-one	1254.46	1315.03	1167.94	1107.84	1091.14	965.039	957.421	1150.34	1460.89	1270.47	1326.37	1879.87	1369.9	1241.94	1845.59	1933.03	1834.28	1772.76	2406.87	3068.08	1984.38	1850.76	2504.97	2314.2	1072	1702.63	2142.53	271.79	355.383	421.037	416.029	351.624	359.172	1054.18	1012.58	1158.61
232.051	HMDB0038592	NA	C12H11NO2S	232.0438	Brassicanal B	274.803	254.42	279.686	355.665	482.941	486.972	1613.42	678.965	905.388	4174.42	2278.83	2590.69	4385.9	4946.28	4090.56	2095.84	2395.83	1367.28	1873.62	1139.84	997.607	2365	2084.93	1395.86	1099.55	899.332	936.825	27.8693	66.9397	97.6681	86.9366	89.3144	100.889	183.543	138.402	276.922
232.8						215.174	223.112	134.376	193.056	245.323	232.06	612.422	175.176	122.686	82.4731	92.3528	90.8834	92.4707	255.539	208.851	483.842	2164.28	869.411	486.398	2195.81	683.396	1085.32	1193.98	1285.89	2164.85	3376.39	2169.97	2.45872	3.53917	6.96561	7.04769	7.62736	8.79805	54.1806	62.4076	183.756
232.883						441.013	485.559	611.688	586.763	1178.3	540.271	765.658	966.927	1233.89	632.341	379.607	741.039	328.675	917.347	872.917	1478.51	2191.05	455.842	2748.97	1079.12	1457.52	1994.34	1658.79	1545.27	1665.76	833.26	703.137	377.361	386.55	279.537	169.293	119.383	103.353	321.688	292.341	517.19
232.93						1784.28	1657.91	2130.13	1322.48	2045.49	2057.98	1812.2	1730.42	1601.13	2000.5	1666.19	1809.43	1605.18	2598.49	2185.42	4267.89	6719.39	3342.1	5241.05	8432.94	4007.61	4645.03	5053.96	5769.07	4828.59	3961.03	4572.96	37.2236	64.8146	59.7085	121.863	132.061	184.258	1141.19	861.646	1906.66
232.941	HMDB0062252	NA	C7H7IO	232.9469	(alpha-D-mannosyl)7-beta-D-mannosyl-diacetylchitobiosyl-L-asparagine, isoform B (protein)	447.588	455.967	470.385	368.815	529.506	478.471	828.322	551.264	548.264	1236.17	840.079	1058.5	1191.37	1704.57	1294.04	1105.4	1788.95	1083.76	1510.71	3041.43	1322.02	1526.82	1732.31	1762.07	1374.96	1022.3	1019.48	144.865	206.681	174.669	167.795	93.2234	103.181	267.039	202.739	360.968
232.961						92.5449	181.018	148.355	123.078	180.271	136.92	195.767	4722.41	211.612	210.687	119.989	201.617	170.271	140.324	227.787	176.055	273.638	149.083	348.513	624.557	279.641	346.902	305.073	472.778	268.345	163.98	255.601	49.9257	57.864	40.3589	35.5959	36.8031	26.0445	154.269	112.383	148.466
233.014	HMDB0033566|HMDB0034453	C16757|C04486	C9H14OS3|C12H10OS2	233.0134|233.01	Ajoene|4-[2,2'-Bithiophen-5-yl]-3-butyn-1-ol	1204.62	1287.84	1200.19	1693.43	1792.44	2274.1	3657.36	3683.48	3491.31	6663.31	5971.88	6567.99	4952.59	7345.35	5111.98	5057.51	6562.62	5697.23	4063.12	5890.18	3492.67	8428.61	9118.31	8560.01	4010.45	3995.92	5043.98	313.958	326.493	365.211	374.714	298.894	310.184	668.888	642.995	730.326
233.027	HMDB0033352	NA	C11H10N2S2	233.0213	Cyclobrassinin	1321.52	1074.88	1092.61	1009.13	1214.64	1327.02	2063.9	1371.11	1102.6	1559.61	1365.97	1540.61	1348.6	1775.33	1745.71	2389.13	2428.95	2033.47	2472.05	3736.69	2435.54	2753.69	3111.56	3123.37	2005.13	2266.64	2059.31	543.14	416.155	410.304	426.555	460.131	436.485	1000.55	1085.89	1165.72
233.048	HMDB0034345|HMDB0040408	NA|NA	C12H10O5|C12H10O5	233.0455|233.0455	7-Acetoxy-6-methoxycoumarin|7-Hydroxy-2-methyl-4-oxo-4H-1-benzopyran-5-acetic acid	4979.41	5692.22	4333.85	4209.56	6961.51	6419.83	11181.4	8437.28	6892.5	22541.2	12614.4	14892	22630.6	27997.9	21694.5	13624.1	17636.8	12783.9	20567	17901.9	14314.5	21483	21153.4	18790	12433.7	11143.5	11704	1005.14	1153.22	1275.26	1245.39	1186.37	1172.6	3110.71	3073.03	3928.94
233.067	HMDB0032438|HMDB0032660|HMDB0038083|HMDB0061037	NA|NA|NA|NA	C9H14O7|C13H14O2S|C9H14O7|C15H10N2O	233.0667|233.0642|233.0667|233.072	1-Isopropyl citrate|(2Z,4'Z)-2-(5-Methylthio-4-penten-2-ynylidene)-1,6-dioxaspiro[4.4]non-3-ene|2-Isopropyl citrate|4,4'-methanol-bisbenzonitrile	2260.56	1279.93	1991.39	2064.81	1939.3	1613.84	3115.55	1812.92	2763.19	1969.13	1816.39	2108.69	1987.74	3038.13	2801.17	3996.95	4419.56	2980.35	3834.61	5908.65	3312.13	5213.27	5939.65	4362.38	2860.46	3224.4	2884.69	317.494	348.663	409.464	390.358	402.517	368.207	973.68	934.975	1558.22
233.084	HMDB0011169|HMDB0028763|HMDB0029057|HMDB0030486|HMDB0030648|HMDB0033109|HMDB0035712|HMDB0040906|HMDB0041005|HMDB0041006	NA|NA|NA|NA|NA|NA|NA|C17917|NA|C10426	C8H14N2O6|C8H14N2O6|C8H14N2O6|C13H14O4|C13H14O4|C13H14O4|C13H14O4|C13H14O4|C13H14O4|C13H14O4	233.0779|233.0779|233.0779|233.0819|233.0819|233.0819|233.0819|233.0819|233.0819|233.0819	L-beta-aspartyl-L-threonine |Aspartyl-Threonine|Threoninyl-Aspartate|(S)-2,3-Dihydro-6-hydroxy-5-(hydroxyacetyl)-2-isopropenylbenzofuran|Artemidiol|Methyl (2R*,3S*)-2,3-dihydro-3-hydroxy-2-isopropenyl-5-benzofurancarboxylate|Aloesol|Coixinden B|1'-Acetoxychavicol acetate|1'-Acetoxychavicol	1561.08	2067.74	1536.42	1091.34	1214.3	1117.13	1616.32	1343.61	1068.22	1257.7	1142.99	1008.96	960.35	1583.52	1162.09	1985.03	1939.43	1596.23	2979.76	2884.42	2194.06	2726.14	2768.8	2502.35	1865.28	2060.13	1685.95	322.804	352.652	381.178	387.224	332.689	328.336	1186.11	983.369	1488.78
233.104						2392.94	2114.43	2459.31	2270.68	2167.65	1753.03	2676.67	2149.27	2113.61	2166.5	1823.99	2034.33	1694.6	2497.77	2256.42	4142.05	4234.41	3008.74	4320.52	4884.38	3752.17	4420.69	5047.9	4127.87	3251.99	2605.25	3531	323.717	401.069	477.956	462.196	471.553	470.79	1338.31	1265.19	1955.26
233.802						186.511	152.666	154.578	137.692	179.73	192.619	504.907	156.24	115.413	117.35	59.4174	100.487	85.608	227.86	217.595	480.137	1818.62	646.028	349.382	1836.59	635.842	852.161	862.884	1200.93	1851.36	3059.19	1630.61	9.5255	5.75615	8.69351	15.0256	8.18605	8.7177	53.7918	101.268	170.327
233.93						2475.49	1911.73	2562.56	1928.95	2551.51	2721.91	2932.95	2661.35	2473.53	3037.38	2561.28	2736.06	2259.94	3639.42	2735.17	6435.3	9324.57	4659.08	7181.4	13011.3	5975.35	7037.97	7421.35	8704.66	7247.8	5981.79	6570.45	7.01658	0.000869694	18.1944	24.209	17.0392	25.4834	1586.99	1104.41	2314.91
233.999	HMDB0014427	C07395	C3H11NO7P2	233.9938	Pamidronate	698.28	691.681	739.033	679.289	799.137	712.232	510.246	728.804	660.568	919.76	601.698	665.159	502.629	823.179	742.98	1228.91	836.774	964.282	829.107	896.363	923.307	1186.43	940.696	1220.77	1068.96	997.147	782.969	405.742	347.512	279.049	329.139	330.207	328.159	566.829	581.828	726.444
234.801						331.355	246.924	198.105	263.607	319.909	294.689	911.352	304.88	111.312	121.742	75.1861	147.023	59.7888	249.724	271.543	720.088	2919.85	1170.68	583.473	2933.94	961.501	1385.94	1533.25	1793.86	2879.22	4642.23	2660.16	0.000667611	6.41906	6.55945	10.4084	6.10725	7.55867	57.6743	125.182	246.735
234.819						135.55	93.0679	83.1551	112.884	91.675	116.509	132.465	128.607	71.1201	109.832	76.8436	76.1869	61.9729	121.681	77.2586	134.594	240.93	147.612	144.765	440.846	193.17	203.423	202.697	224.032	228.965	301.052	208.323	311.145	250.922	228.63	138.628	133.969	108.214	38.9411	65.9263	97.4421
234.859						1331.13	1224.99	1071.79	1313.68	1827.61	1788.98	883.675	1496.88	942.397	1183.78	853.598	1151.02	721.407	2254.13	1727.69	2615.42	4563.1	3339.99	2964.61	2426.83	2708.51	4309.76	5198.42	6966.85	5360.64	6294.31	6945.66	12.743	0.000495969	15.4513	8.39626	8.31108	13.5087	410.955	436.847	1493.21
234.929						2696.61	2180.5	2957.35	2110.01	2873.37	3268.81	3257.88	3026.32	2539.36	3280.01	2516.33	2944.74	2537.82	4028.47	3297.36	7300.02	10760.5	5388.7	8466.63	14464.9	6443.35	8002.37	8122.79	9421.83	8339.65	7083.34	6970.74	0.00090554	0.000919689	0.590353	21.2186	31.8724	32.7985	1710.1	1262.85	2784.67
235.028	HMDB0033062|HMDB0036372|HMDB0036373|HMDB0038968	NA|NA|NA|NA	C9H16OS3|C9H16OS3|C9H16OS3|C9H16OS3	235.0291|235.0291|235.0291|235.0291	2-Propenyl 1-(2-propenylsulfinyl)propyl disulfide|1-Propenyl 1-(2-propenylsulfinyl)propyl disulfide|2-Propenyl 1-(1-propenylsulfinyl)propyl disulfide|1-Propenyl 1-(1-propenylsulfinyl)propyl disulfide	5473.04	7092.65	5034.17	4825.6	6429.19	5784.29	9379.77	7726.59	4844.04	8101.43	5291.12	6270.18	5131.12	10780.7	7470.55	9729.94	13711.9	10893.5	16613.1	22421.5	13222	18693.4	20740.6	19250	10917.8	10182.9	12040.1	1707.23	1920.04	1920.79	1761.71	1610.28	1567.3	3569.79	3580.11	4493.98
235.039	HMDB0028750|HMDB0028771|HMDB0033350	NA|NA|NA	C7H12N2O5S|C7H12N2O5S|C11H12N2S2	235.0394|235.0394|235.0369	Aspartyl-Cysteine|Cysteinyl-Aspartate|Brassinin	1623.63	859.582	1116.71	663.547	944.129	969.014	1504.92	1396.37	926.474	1134.13	1123.97	1525.47	1056.15	2010.73	1560.02	1775.77	2024.35	1836.36	2481.84	3579.31	2362.25	2690.48	3211.37	2920.35	1771.77	2085.04	1767.98	522.361	552.558	574.687	496.793	411.253	420.998	763.156	837.386	883.359
235.065	HMDB0030582|HMDB0030858|HMDB0033096|HMDB0040407	NA|NA|NA|NA	C12H12O5|C12H12O5|C12H12O5|C12H12O5	235.0612|235.0612|235.0612|235.0612	Dillapional|Austdiol|Apional|(S)-2,3-Dihydro-7-hydroxy-2-methyl-4-oxo-4H-1-benzopyran-5-acetic acid	43888.7	56156.6	36576.2	32286	62027	66009.1	64233.2	76154.7	34287.7	68270.9	48373.7	43990.3	41768.1	84922	45775.6	72818.8	78514.8	86373.8	181882	119594	116801	144774	146259	122612	90927.6	77323.4	81187.2	9409.71	10501.1	11162.7	10732.3	10576.4	10389.2	22775.1	22471.2	32741
235.082	HMDB0014704|HMDB0015037|HMDB0028982|HMDB0029045|HMDB0033122	C06868|C06953|NA|NA|C10688	C15H12N2O|C10H12N4O3|C8H16N2O4S|C8H16N2O4S|C15H12N2O	235.0877|235.0837|235.0758|235.0758|235.0877	Carbamazepine|Didanosine|Methionyl-Serine|Serinyl-Methionine|Glycosminine	1240.64	1483.96	1079	977.997	1661.22	1622.36	1725.34	1880.2	1055.72	1746.76	1276.71	1319.06	1058.49	2173.22	1217.21	2092.89	2217.17	2322.8	4300.1	3221.15	2953.29	3642.21	3897.1	3182.13	2203.99	2007.99	2220.19	224.984	249.984	251.827	268.753	254.361	232.654	746.208	580.66	966.376
235.101	HMDB0006239|HMDB0037683|HMDB0060564	NA|NA|NA	C9H20N2OS2|C13H16O4|C13H16O4	235.0944|235.0976|235.0976	S-aminomethyldihydrolipoamide|Ethyl vanillin isobutyrate|Carboxy-ibuprofen	8193.99	6836.79	12831.8	19243.2	6804.04	4524.14	5921.2	5099.43	3757.17	4407.2	7217.01	4919.97	4720.69	4920.5	4149.54	19405.9	10619.6	12583.4	21360.2	20782.2	8472.24	20472.9	10977.9	8117.45	5623.64	5466.46	5665.93	1787.28	1935.7	2025.74	1929.82	1928.77	1952.51	5029.63	5814.28	6525.05
235.135	HMDB0034462|HMDB0040778	C14718|NA	C14H20O3|C14H20O3	235.134|235.134	Heptyl 4-hydroxybenzoate|Eremopetasidione	1749.84	2076.32	1839.94	1580.75	1729.98	1264.62	1476.89	1738.9	1564.25	1293.29	1387.44	1533.27	1201.18	2207.68	1602.74	2370.31	2621.88	2274.79	3328.72	4069.05	3439.09	2804.3	3601.09	3625.55	2403.41	2536.04	2831.38	335.158	405.065	425.548	409.507	408.188	388.534	2132.24	1643.85	1461.03
235.931						1792.77	1369.81	1898.93	1365.65	1825.05	2029.9	2100.4	1962.44	1630.18	2035.68	1698.01	1935.55	1583.68	2611.56	1979.6	4299.46	6367.29	3466.64	5476.89	9380.42	4139.78	5074.56	5027.34	5609.03	5156.75	4111.46	4460.42	30.7156	14.0341	25.4271	27.787	29.6728	31.7665	1117.59	792.037	1699.53
235.995						2283.91	1859.75	2255.99	1848.8	2279.28	2230.61	2178.78	2166.9	2283.14	2815.2	2538.67	2587.42	2422.66	3235.5	2801.86	2764.81	2926.01	2778.8	3423.9	4261.13	3453	3134.91	3084.65	2880.66	2689.02	2492.98	2732.87	1199.17	981.046	874.319	928.876	988.26	928.35	1937.38	1478.41	2040.35
236.023	HMDB0029418	NA	C7H11NO6S	236.0234	S-Cysteinosuccinic acid	965.317	2218.04	1188.34	1013.03	1030.1	1066.81	1343.61	1277.7	961.565	1711.07	1237.2	1328.32	1498.89	2212.63	1692.48	1675.05	2482.51	1684.03	3203.59	3189.82	1742.35	3070.2	3053.72	2631.28	2080.47	1324.78	1984.03	297.907	336.289	339.007	353.857	328.648	317.383	950.351	890.726	1159.5
236.094	HMDB0013067|HMDB0032775|HMDB0062175	NA|NA|	C12H15NO4|C12H15NO4|C12H15NO4	236.0928|236.0928|236.0928	Salsoline-1-carboxylate|3-Hydroxy-carbofuran|N-lactoyl-Phenylalanine	1492.97	1792.87	1199.36	2154.67	1450.41	1136.56	8348.84	1366.02	1287.16	1266.4	1146.66	1526.04	1169.61	1806.5	1521.02	2791.89	2977.25	2163.93	2268.35	3401.46	2302.38	3429.76	3339.86	3231.67	2971.49	3738.09	3095.83	194.857	205.088	229.766	295.988	241.279	230.554	881.801	1050.32	1147.75
236.105						5337.72	7712.52	6067.82	7147.01	7778.73	5928.58	7235.51	7814.08	6230.91	6779.69	7273.01	8167.34	6610.74	10479.6	8937.53	13054.7	14187.5	12291.9	19279.6	19812.6	13851.8	16669.2	17313.8	16406.3	11720	12377.4	13195.9	1057.68	1245.01	1346.2	1220.99	1307.68	1287.96	5374.12	4750.79	6683.14
236.8						240.765	249.49	178.165	181.072	266.217	275.313	776.044	254.161	139.869	137.825	96.9876	140.979	107.483	324.804	250.034	605.948	2561.03	1004.42	573.758	2352.41	859.41	1098.04	1133.49	1430.09	2464.59	3768.87	2429.68	13.0164	9.19101	16.716	15.865	8.3193	10.3769	73.304	103.027	270.165
236.856						1119.81	904.006	837.556	971.207	1129.51	1497.22	812.83	1047.13	721.074	995.016	619.91	842.069	612.621	1619.54	1261.01	2146.55	3479.12	2271.89	2493.58	3240.92	1923.32	3173.55	3840.84	4876.98	3588.9	4589.49	4889.34	158.753	157.414	223.829	214.467	133.372	103.267	299.82	303.065	1020.75
236.929						3587.28	2803.72	3907.63	3138.02	4017.7	4221.49	4620.06	4070.04	3475.58	4628.58	3683.91	4089.43	3371.29	5741.7	4257.27	9518.58	14484.8	7797.18	11744.5	20253.4	9378.42	11603.5	11561.5	13313.5	11254.4	9350.07	9432.1	0.000227496	26.5495	37.0847	33.7836	41.4177	34.6196	2318.32	1804.52	3622.74
237.007						8914.22	5785.08	9754.51	4250.7	2196.92	1891.88	3300.17	3296.52	1924.39	2853.25	1684.36	2144.8	1659.96	3455.82	2770.54	3425.93	4896.44	3533.65	5484.86	9499.14	4413.16	7128.73	8435.57	6673.73	4010.46	3411.19	4859.14	1452.36	1843.06	1951.86	1774.81	1620.58	1478.46	5729.91	5398.27	7526.97
237.044	HMDB0033073|HMDB0033074|HMDB0036370|HMDB0036375|HMDB0039494	NA|NA|NA|NA|NA	C9H18OS3|C9H18OS3|C9H18OS3|C9H18OS3|C11H10O6	237.0447|237.0447|237.0447|237.0447|237.0405	1-Propenyl 1-(propylsulfinyl)propyl disulfide|1-(1-Propenylsulfinyl)propyl propyl disulfide|1-(2-Propenylsulfinyl)propyl propyl disulfide|2-Propenyl 1-(propylsulfinyl)propyl disulfide|Benzoylmalic acid	40264.7	42866.3	38585.6	44824.6	64599.3	49351.1	75617.9	70864.9	40125.5	63875.4	38474.3	54859.6	40421.9	83649	64740.6	71561.5	111890	87534.6	141163	187925	125757	148002	176695	166777	106688	101454	103532	11521.7	13701.5	13847.2	12318.9	10638.1	9844.22	27650	24695.4	33946
237.061	HMDB0002399|HMDB0031816	NA|C01495	C7H14N2O5S|C15H10O3	237.0551|237.0557	Cystathionine sulfoxide|3-Hydroxyflavone	3042.39	3888.5	2812.76	2671.41	4803.12	4016.97	5368.08	5069.47	2859.21	4658.46	2941	3269.19	2698.18	5795.65	3524.27	4906.11	5864.11	5729.92	11139.3	9632.32	8596.82	9231	10295.1	9745.92	6876.52	5710.89	6083.39	672.655	764.37	783.279	797.913	761.465	748.453	1939.49	1781.35	2539.16
237.061	HMDB0002399|HMDB0031816	NA|C01495	C7H14N2O5S|C15H10O3	237.0551|237.0557	Cystathionine sulfoxide|3-Hydroxyflavone	3042.39	3888.5	2812.76	2671.41	4803.12	4016.97	5368.08	5069.47	2859.21	4658.46	2941	3269.19	2698.18	5795.65	3524.27	4906.11	5864.11	5729.92	11139.3	9632.32	8596.82	9231	10295.1	9745.92	6876.52	5710.89	6083.39	672.656	764.37	783.28	797.914	761.466	748.454	1939.49	1781.34	2539.16
237.08	HMDB0002511|HMDB0011721|HMDB0031771	NA||NA	C12H14O5|C12H14O5|C12H14O5	237.0768|237.0768|237.0768	3,4,5-Trimethoxycinnamic acid|Trans-2, 3, 4-Trimethoxycinnamate|1-(2,4,5-Trimethoxyphenyl)-1,2-propanedione	58849.6	89459.2	74504.3	29372.3	37621.1	34601	32422.6	40107.7	26697.2	42472.1	28126	28584	22882.3	39468.4	29748.5	46890.5	57358.1	47918.4	81390.6	70396.1	58366.1	73235	79664.3	75296.7	56536	42025.3	57753	11478.1	13435.2	13877.9	13611.2	12922.3	12644.2	60006	44728.6	67800.8
237.097	HMDB0029700|HMDB0032585|HMDB0033065|HMDB0040286|HMDB0062295	NA|NA|NA|NA|NA	C16H14O2|C16H14O2|C9H18O7|C16H14O2|C8H18N2O4S	237.0921|237.0921|237.098|237.0921|237.0915	Cinnamyl benzoate|4'-Methoxychalcone|(x)-1,2-Propanediol 1-O-b-D-glucopyranoside|Benzyl cinnamate|15(R)-hydroperoxy-EPE	1797.36	2494.04	2320.6	1890.44	1329.05	1143.42	1919.66	1119.14	988.954	1315.3	887.235	1003.56	885.712	1437.22	1097.76	2121.11	2396.03	1949.86	3042.63	2978.51	1996.75	2567.97	2706.95	2585.89	1924.4	1834	2059.43	344.227	389.353	407.916	361.377	345.541	359.383	1620.07	1288.5	1986.85
237.117	HMDB0033191|HMDB0034046	NA|NA	C13H18O4|C13H18O4	237.1132|237.1132	2,2,4,4,-Tetramethyl-6-(1-oxopropyl)-1,3,5-cyclohexanetrione|1,2,3,4-Tetramethoxy-5-(2-propenyl)benzene	5779.47	3182.19	5968	6970.95	6108.11	4082.65	6218.21	8018.3	8630.73	5124.12	5760.8	9658.74	6027.3	6832.87	7847.31	19554.5	16955.3	14146.9	13349.6	29290.9	15159.4	20286.1	20186.7	15891	8016.53	8681.19	9590.13	834.898	1078.42	1190.49	1177.86	1088.38	1041.2	4321.89	4361.81	3607.85
238.072						1367.94	1746.4	1170.04	1357.67	1492.66	1120.37	1493.66	1751.76	1592.14	1330.98	1525.74	1882.58	1698.01	1947.81	1819.21	2279.25	2514.87	1662.59	1700.35	2973.95	2410.68	2345.34	3312.86	2892.57	2033.21	2173.61	2207.39	265.459	283.166	315.213	300.014	300.909	309.41	1119.52	1070.12	966.721
238.849						189.151	263.577	244.06	209.065	212.788	248.028	269.397	259.455	257.284	319.06	174.411	170.284	112.291	292.183	300.421	452.39	522.541	518.439	495.386	2006.81	344.581	745.603	601	1177.3	643.796	888.23	474.754	364.071	372.69	389.151	360.122	212.001	180.54	119.831	124.291	206.011
238.892	HMDB0059921	C02466	H3O9P3	238.8917	Trimetaphosphoric acid	1845.18	2240.18	1693.33	2582.7	2679.22	2038.11	1012.25	1931.58	1870.03	2041.43	1479.12	1503.34	1021.49	1979.11	1668.78	2827.05	3051.39	2258.83	5069.54	6451.84	3333.2	3997.6	5214.82	5895.07	2366.09	2780.81	3047.65	434.296	422.625	666.175	827.959	795.07	851.968	1453.23	1537.6	1838.05
238.932						1757.66	1265.87	1760.12	1314.77	1709.98	1723.01	2018.82	1581.37	1541.32	1772.4	1677.41	1803.88	1394.45	2344.83	1892.28	4154.07	5862.61	3341.6	4539.29	8421.36	4078.58	4758.76	4965.48	5684.85	4841.78	4014.93	3917.85	1048.1	898.483	738.403	587.277	467.891	407.921	1178.14	788.371	1647.77
238.987						2148.75	1613.51	1181.86	1494.23	2555.33	1760.64	11808.7	2980.53	2972.2	3524.26	3225.84	3143.93	2700.09	8122.85	5481.19	7149.12	9759.83	8761.28	9413.85	78449.9	9252.66	18013.2	22622.9	14131.6	4922.39	7714.7	6573.47	1332.32	1803.24	1826.72	1387.21	935.968	757.803	665.043	664.707	789.121
239.024						4788.16	6355.53	4957.96	3660.99	5376.22	4191.34	11436	6615.71	4399.19	7762.57	4397.72	4483.83	4311.62	8756.96	6075.86	8103.85	14046.2	9079.84	14715.6	29696.6	12391.1	19198.3	23669.9	17327.4	9504.81	8482.02	10694.1	2296.02	2713.16	2651.92	2259.8	1852.86	1678.8	3110.3	2844.92	4268.69
239.04	HMDB0029752|HMDB0036006	C10312|C10370	C14H8O4|C14H8O4	239.035|239.035	Dantron|Xanthopurpurin	2336.5	2627.83	2127.78	2426.63	3418.88	2680.98	4780.6	3907.84	2371.08	3743.1	2463.32	3062.72	2186.37	4939.63	3582.38	4095.4	6517.08	4682.69	7250.42	9561.89	6447.09	7449.86	9840.14	8654.93	5763.02	5698.1	5834.35	617.654	744.976	773.085	690.752	608.35	578.483	1755.29	1526.99	2075.92
239.059	HMDB0033071	NA	C9H20OS3	239.0604	Propyl 1-(propylsulfinyl)propyl disulfide	12536.6	13870.1	12476.8	15644.8	20854.5	16275.5	23305.6	22412	13751.9	20153.4	14544.8	18181.8	14353.9	27047.8	18988.7	24937.2	34176.1	28752	48136.2	47651.4	39974	50371.7	54164	51553.5	33606.2	28154.2	31542.7	2671.13	3427.72	3289.27	3450.49	3375.91	3376.86	8639.71	7340.96	10986.2
239.075	HMDB0029954|HMDB0032129|HMDB0032130|HMDB0036738|HMDB0039612	NA|NA|NA|NA|NA	C8H16O8|C15H12O3|C15H12O3|C15H12O3|C15H12O3	239.0772|239.0714|239.0714|239.0714|239.0714	D-glycero-L-galacto-Octulose|2',5'-Dihydroxychalcone|3',4'-Dihydroxychalcone|Lettucenin A|2,4-Dihydroxychalcone	3145.82	4866.47	3545.34	2545.31	3332.19	2276.15	4322.11	2963.1	2339.29	2847.17	2176.31	2021.57	1622.13	3884.96	2343.99	4968.17	4390.19	3348.58	5244.66	6410.15	5264.95	4523.99	5169.36	5982.43	5114.21	3624.81	3707.08	614.117	736.512	770.898	769.896	687.031	704.859	3410.09	2769.15	3321.65
239.095	HMDB0030254|HMDB0038627|HMDB0041756|HMDB0061112	NA|NA|NA|	C12H16O5|C12H16O5|C12H16O5|C12H16O5	239.0925|239.0925|239.0925|239.0925	3-(3,4,5-Trimethoxyphenyl)propanoic acid|Ethyl 3,4,5-trimethoxybenzoate|Isopropyl 3-(3,4-dihydroxyphenyl)-2-hydroxypropanoate|3-Carboxy-4-methyl-5-propyl-2-furanpropionic acid	3498.99	1956.19	3576.28	3398.19	3214.01	2028.93	3182.56	3407.37	3587.91	2474.95	2594.27	4079.16	2831.94	3779.33	3889.05	8185.19	7780.78	5791.19	6058.64	12319.6	6552.2	9198.58	8910.07	7734.43	4064.89	3947.39	4872.6	522.271	634.482	607.454	672.813	638.575	628.917	2110.05	2011.63	2312.56
239.129	HMDB0014862	NA	C14H16N4	239.1302	Imiquimod	17506.6	23127	19512.3	17858.2	20400	20866.8	16702.8	22753.7	18735.4	22033.3	18471.3	20053.7	16991.5	23931.2	20428	24712	26853	23632.1	35782.4	30376.1	27034.5	27817.9	33139.8	29650.9	27129.4	23753.3	29033.3	3371.42	4001.99	4232.19	4151.69	4111.38	4047.71	16940.8	13687	19109.6
239.849						120.28	237.132	210.706	221.801	176.372	164.949	328.115	221.712	219.197	227.059	142.271	139.816	124.305	192.453	211.481	360.745	467.351	256.296	488.985	2196.5	352.116	500.429	530.848	583.801	372.064	311.194	307.085	373.202	439.407	582.053	554.43	335.83	270.88	96.962	120.855	142.408
239.997	HMDB0006512|HMDB0060002	NA|NA	C6H11NO5S2|C9H7NO5S	240.0006|239.9972	3-Mercaptolactate-cysteine disulfide|Indole-3-carboxilic acid-O-sulphate	137.889	115.477	73.3885	167.793	223.328	220.335	3661.24	194.888	194.192	222.192	171.543	53.8757	100.457	288.707	153.323	304.462	79.1248	319.279	478.616	1181.73	282.365	565.588	254.817	390.473	240.969	359.345	332.042	39.7727	61.1858	36.1535	40.7995	64.7168	49.6304	136.237	105.557	154.367
240.989	HMDB0059620|HMDB0060266	C15650|NA	C6H11O6PS|C6H11O6PS	240.9941|240.9941	5-(methylthio)-2,3-Dioxopentyl phosphate|2,3-Diketo-5-methylthio-1-phosphopentane	767.298	755.608	786.134	864.782	881.502	876.655	1007.73	906.623	867.891	1022.05	815.762	633.613	588.742	843.909	993.352	1412.66	1353.52	1249.06	1229.96	3512.83	1183.62	1601.18	1609.97	1638.84	1287.93	1111.71	995.435	397.067	353.291	295.919	288.344	314.419	298.199	669.638	670.387	866.582
241.001	HMDB0059620|HMDB0060266	C15650|NA	C6H11O6PS|C6H11O6PS	240.9941|240.9941	5-(methylthio)-2,3-Dioxopentyl phosphate|2,3-Diketo-5-methylthio-1-phosphopentane	645.554	1244.69	705.104	963.946	982.634	952.766	2046.26	1170.02	1023.73	2229.12	860.361	647.309	479.939	1243.93	982.235	1614.01	2114.55	1067.64	1526.07	5223.06	1707.34	2568.62	2374.22	3005.61	1623.2	1178.74	1306.44	552.015	809.649	773.277	686.099	525.605	443.395	678.621	615.421	740.803
241.02						1454.45	2523.58	969.139	2798.73	4848.92	2505.62	6921.85	3193.14	2244.39	5004.23	1578.5	1001.89	873.487	4431.09	1889.09	2145.59	7586.07	1714.41	4273.82	9819.12	6221.7	3449.97	3718.13	5998.3	6105.99	1370.67	3043.88	538.913	751.455	886.571	823.033	776.417	755.718	3081.98	2107.81	1191.66
241.038						1047.36	1148.87	1362.72	672.721	1006.74	796.828	1528.18	1027.71	917.017	1047.67	663.911	977.416	744.765	1231.72	1040.75	1499.73	2183.91	1348.24	1923.96	2970.55	1704.1	2446.3	2765.86	2272.52	1568.9	1513.55	1806.56	318.173	356.96	351.333	373.809	327.411	293.529	721.508	675.795	771.808
241.05	HMDB0032040|HMDB0032866|HMDB0033307	C19346|NA|NA	C14H10O4|C14H10O4|C14H10O4	241.0506|241.0506|241.0506	Benzoyl peroxide|2,4,5,6-Phenanthrenetetrol|Moracin M	3499.53	3010.51	3111.3	3042.77	3317.32	3495.5	2795.15	3873.37	3282.33	3701.97	2796.1	2900.97	2320.9	3615.31	3333.17	5195.66	5228.85	4660.23	4246.16	6583.55	4867.17	6479.87	6061.56	6366.09	5398.83	6371.13	5456.26	985.027	969.86	1220.25	1577.86	1532.51	1528.7	3389.88	3044.21	3238.98
241.071	HMDB0038126|HMDB0039136	NA|NA	C11H14O6|C11H14O6	241.0718|241.0718	Genipinic acid|Elenaic acid	1506.51	1288.45	1573.55	1336.54	1520.89	1221.63	1785.68	1609.69	1489.51	1440.34	1201.1	1603.46	1082.06	1652.03	1492.85	2357.94	2728.35	2108.2	2749.66	3417.74	2316.09	2896.33	3065.48	2500.86	1921.6	2095.54	2088.63	255.916	276.478	253.192	311.611	353.327	315.365	1072.43	942.696	1201.26
241.108	HMDB0014737	C07521	C11H18N2O2S	241.1016	Thiopental	3076.55	2481.48	2923.36	3841.07	3690.31	3186.21	4218.26	3840.76	4099.88	3974.75	3480.95	4526.23	3559.15	4288.13	4305.16	6997.08	6992.02	5821.24	8077.5	9465.51	6076.29	8400.87	8772.45	7123.29	5793.44	5475.53	6262.96	494.602	602.337	622.719	632.019	606.57	645.577	2099.27	1706.22	2184.19
241.12						355.877	278.731	283.543	349.878	331.401	312.828	2113.22	556.533	507.664	400.197	534.646	581.334	388.48	474.735	448.362	1177.52	631.666	713.011	805.588	1555.93	691.829	1108.5	662.693	748.595	708.398	809.695	581.804	71.2921	64.6947	86.2886	79.8336	94.5075	81.7755	190.962	208.83	208.836
241.144	HMDB0030987|HMDB0038736	NA|NA	C13H22O4|C13H22O4	241.1445|241.1445	2-Carboxy-4-dodecanolide|(3S,5R,6R,7E)-3,5,6-Trihydroxy-7-megastigmen-9-one	24576	18155.9	23398.1	32904.8	36091.5	29313.1	31985.9	36993	34195.6	30856.9	28818	37375	29728.4	41405.6	32458.6	55985.2	56365.5	46548.3	69158.8	82864.2	57925	58125.7	64033.8	59822.3	46588.4	35126.4	44376.7	3308.47	4823.72	5519.01	5553.89	5448.41	5357.44	17760.5	15597.3	18227.3
241.181	HMDB0010730|HMDB0030982|HMDB0032370	NA|NA|NA	C14H26O3|C14H26O3|C14H26O3	241.1809|241.1809|241.1809	3-Oxotetradecanoic acid|6-Ketomyristic acid|L-Menthyl (R,S)-3-hydroxybutyrate	1871.35	1067.33	1323.85	1170.47	1495.65	861.701	1668.65	1651.76	1274.09	848.864	1264.11	1604.61	1177.79	1920.57	1530.52	2133.54	1843.36	2032.91	2386.96	3474.28	2523.52	2341.88	2716.28	2176.02	1353.09	1265.35	1618.43	138.778	259.631	300.327	324.711	265.949	319.047	1156.64	983.414	1159.67
241.851						148.206	158.859	120.237	138.587	163.611	120.215	289.066	148.772	162.321	186.86	127.625	146.229	111.786	214.342	148.348	173.457	431.37	236.306	324.624	2293.58	377.124	350.639	492.589	382.611	168.704	206.744	228.697	268.521	255.019	353.716	326.23	200.112	181.819	86.5343	98.5176	109.637
241.889						1730.4	1698.32	1501.63	1774.03	2117.33	2098.82	710.769	1681.41	1142.76	1568.92	1153.39	1236.75	817.284	1651.54	1368.69	2350.47	2514.23	2438.46	3032.06	2829.35	2797.13	2948.57	3766.67	4500.29	2420.92	3231.69	3153.82	0.000182404	0.000576302	3.91043	47.8721	68.9129	66.31	1103.21	1028.66	1913.62
242.081	HMDB0000089|HMDB0015122|HMDB0060478	C00475|C02961|C05711	C9H13N3O5|C9H13N3O5|C9H13N3O5	242.0782|242.0782|242.0782	Cytidine|Cytarabine|gamma-Glutamyl-beta-cyanoalanine	511.369	510.318	592.33	495.463	633.978	606.42	1672.31	899.95	688.359	1209.08	847.891	1289.59	1301.2	2145.08	1766.72	1470.17	2212.25	1156.9	2261.16	2959.37	1182.58	2094.2	2094.83	1523.25	1587.49	1461.99	1367.09	98.9378	101.817	96.5929	110.698	92.4287	141.493	367.123	235.52	356.401
242.176	HMDB0013286		C13H25NO3	242.1762	N-Undecanoylglycine	40687.3	35975.5	49576.2	52437.7	163634	15889	10454.6	41662.7	56484.8	18200.3	39678.7	44181.3	27249.7	65806.5	37411.9	73001	171403	37766	139626	74092.4	20235.3	69959.1	118128	46833.9	37945.6	20369.2	39021.8	7209.48	11938.5	13705.1	13994.9	13294.5	13038.7	10452.2	24993	18523.2
242.194						622.829	510.03	791.026	829.311	3357.54	201.58	176.561	542.029	924.812	190.237	601.046	602.882	378.765	1059.99	527.601	1024.35	2755.48	401.168	2138.71	942.478	225.684	914.136	1841.22	582.677	485.655	242.443	490.105	82.8588	157.177	176.852	191.977	174.452	175.936	133.053	323.882	197.453
242.85						250.777	222.925	219.526	290.122	398.393	206.159	450.657	323.935	347.396	388.493	303.311	214.669	188.413	354.498	344.019	578.405	856.647	411.167	852.626	4215.11	626.801	700.573	1013.04	860.48	386.035	506.712	391.469	642.34	671.041	925.111	802.989	531.27	416.456	133.548	174.236	178.629
242.986						1333.39	1223.27	1064.3	1036.78	1541.22	1156.51	1170.59	1291.76	1239.52	1032.73	1084.07	1270.88	1020.63	1136.06	1172.91	1621.19	1673.04	1352	1705.36	2142.54	1767.18	1779.47	1866.62	1725.86	1526.37	1133.07	1217.76	384.981	331.073	306.56	285.925	321.413	323.51	1104.07	1017.94	1014.1
243.033	HMDB0001265|HMDB0029218|HMDB0029463|HMDB0059983	C02985|NA|C10065|NA	C6H13O8P|C13H8O5|C13H8O5|C10H12O5S	243.0275|243.0299|243.0299|243.0333	Fucose 1-phosphate|Urolithin C|Gentisein|4-phenylbutanic acid-O-sulphate	1650.46	1317.69	1544.89	681.826	953.122	772.818	959.974	847.158	779.617	832.568	677.768	812.789	596.582	1203.7	1022.29	1372.89	1608.67	1056.94	1572.78	2319.38	1787.01	1912.37	1882.71	1866.32	1403.8	1437.75	1628.91	237.664	256.635	308.943	303.365	266.36	269.914	748.179	970.577	971.672
243.063	HMDB0000296|HMDB0000767|HMDB0004215|HMDB0030595|HMDB0030946|HMDB0033735|HMDB0039430|HMDB0040876|HMDB0041016	C00299|C02067|C05901|NA|NA|NA|NA|NA|C08743	C9H12N2O6|C9H12N2O6|C14H12O4|C14H12O4|C14H12O4|C14H12O4|C14H12O4|C14H12O4|C14H12O4	243.0623|243.0623|243.0663|243.0663|243.0663|243.0663|243.0663|243.0663|243.0663	Uridine|Pseudouridine|3,3',4'5-Tetrahydroxystilbene|Suberenone|(2E,11Z)-Wyerone acid|Graveolone|9,10-Dihydro-2,3,5,7-Phenanthrenetetrol|(R)-Apiumetin|Eriobofuran	666.83	652.98	569.818	722.229	737.964	665.963	1411.79	930.233	954.464	1441.2	1116.28	1133.65	1270.02	1883.85	1769.79	2765.39	2553.08	1483.94	2472.81	2469.87	1846.27	2745.64	2914.56	2314.38	2714.61	2764.86	2274.38	214.941	274.989	276.315	329.262	322.462	314.929	491.585	408.618	629.198
243.081	HMDB0000030|HMDB0006005|HMDB0014850|HMDB0031237|HMDB0040734|HMDB0061722	C00120|NA|NA|NA|NA|	C10H16N2O3S|C13H12N2O3|C15H13FO2|C11H16O6|C13H12N2O3|C9H16N4S2	243.0809|243.0775|243.0827|243.0874|243.0775|243.0744	Biotin|Indolylacryloylglycine|Flurbiprofen|threo-Syringoylglycerol|Haematopodin|Metiamide	446.746	317.164	386.834	345.516	426.153	432.673	528.116	454.429	474.852	535.178	414.454	489.012	499.303	667.022	562.842	658.291	945.776	547.998	945.06	846.08	772.707	819.681	854.913	779.45	908.839	735.342	699.778	127.114	122.723	131.245	138.675	158.121	156.508	341.447	256.154	295.032
243.087	HMDB0000030|HMDB0014850|HMDB0031237	C00120|NA|NA	C10H16N2O3S|C15H13FO2|C11H16O6	243.0809|243.0827|243.0874	Biotin|Flurbiprofen|threo-Syringoylglycerol	1999.31	1474.19	1833.73	1738.81	1914.15	1337.67	2030.31	1662.07	2022.21	1671.23	1289.81	1832.36	1398.2	2397.48	2003.1	2741.53	3864.23	2496.99	3453.44	4581.61	2615.44	3467.04	4132.72	3729.01	2421.02	2574.59	2490.3	287.817	336.693	329.281	418.782	381.88	413.91	1101.79	972.416	1319.98
243.103	HMDB0014336|HMDB0028864|HMDB0029439|HMDB0030636|HMDB0030731|HMDB0031925|HMDB0032641|HMDB0034723|HMDB0038548	NA|NA|NA|NA|NA|NA|C10247|C09404|NA	C10H16N2O5|C10H16N2O5|C10H16N2O5|C15H16O3|C15H16O3|C15H16O3|C15H16O3|C15H16O3|C15H16O3	243.0986|243.0986|243.0986|243.1027|243.1027|243.1027|243.1027|243.1027|243.1027	Carbidopa|Hydroxyprolyl-Hydroxyproline|(2S,4S)-Pinnatanine|Batatasin III|3-(1,1-Dimethylallyl)herniarin|5-Hydroxy-2-(5-methyl-1-oxo-4-hexenyl)benzofuran|Batatasin IV|Encelin|Glandulone B	323.13	281.869	418.197	352.029	522.268	379.228	927.772	497.584	482.992	434.31	565.427	543.925	648.791	789.661	446.92	786.641	1205.74	571.097	1173.7	1715.27	1091.82	830.974	1170.05	887.889	767.26	782.696	927.595	226.611	341.59	408.291	349.528	365.099	357.532	295.917	289.079	365.092
243.124	HMDB0032472	NA	C12H20O5	243.1238	Polyethylene, oxidized	4349	3162.32	3685.44	3468.51	3642.04	2554.25	3036.17	3650.61	3400.49	3115.89	2368.87	2943.15	2412.62	3975.19	3504.56	5153.91	6209.59	3969.81	6058.23	8141.76	5488.26	5815.6	7014.37	6728.4	4488.18	4576.48	4356.35	973.231	1203.22	1282.41	1263.23	1216.8	1279.68	2911.16	2728.29	3200.51
243.16	HMDB0002327|HMDB0036141|HMDB0037184	NA|NA|NA	C13H24O4|C13H24O4|C13H24O4	243.1602|243.1602|243.1602	1,11-Undecanedicarboxylic acid|Menthyl ethylene glycol carbonate|(±)-1,4-Nonanediol diacetate	18283.3	10254.4	13629.6	16738.7	16919.1	8483.57	11011.8	11930.6	17395	9289.39	12136.9	18192.8	10974.6	15827.2	16400.3	28436.8	22166.9	16780.8	21237.7	40745.6	21003.2	27387.1	29056.3	28794.1	10964.4	7907.66	11905.8	3143.1	4761.88	5439.47	5638.41	5360.31	5205.88	6012.42	8674.59	5146.9
243.956						692.326	758.467	818.305	840.528	1084.68	1308.9	4758.44	3422.4	4025.86	6743.41	5108.1	5739.41	4468.69	7256.83	5992.91	5779.35	9567.57	4967.91	8586.21	9880.84	3735.51	12737.2	13665.3	9705.1	4393.95	3492.86	5277.76	42.9559	28.4789	40.0309	52.7522	26.009	10.1543	45.6069	12.4093	61.2064
244.085						706.279	346.766	491.729	381.759	532.416	348.603	607.084	354.962	443.266	304.948	460.162	441.206	354.167	541.866	287.697	657.037	811.265	510.659	738.303	1078.86	720.546	758.635	793.707	748.932	504.01	844.945	682.417	192.873	294.551	336.985	318.06	333.413	297.764	328.095	241.125	292.833
244.851						99.6783	129.583	93.3697	113.893	110.76	64.1451	218.859	126.522	130.219	154.403	120.436	96.5763	88.2158	119.531	133.125	289.028	304.143	172.886	269.196	1536.91	298.882	319.405	342.714	333.932	213.025	169.715	156.714	217.587	296.622	373.897	327.239	202.919	189.019	72.383	72.7297	91.0202
244.977	HMDB0032822	NA	C8H6O7S	244.9761	5-Sulfo-1,3-benzenedicarboxylic acid	406.654	922.49	591.445	262.688	270.378	279.102	520.689	397.633	246.319	422.304	212.423	250.788	162.757	255.912	260.385	432.928	687.939	295.224	588.451	1263.03	465.015	636.012	747.715	788.099	472.207	360.02	478.804	377.726	602.686	478.771	306.618	221.239	205.294	411.968	418.178	762.364
244.995	HMDB0001120|HMDB0001347	C00235|C00129	C5H12O7P2|C5H12O7P2	244.9985|244.9985	Dimethylallylpyrophosphate|Isopentenyl pyrophosphate	944.879	1152.01	934.155	944.079	1060.35	1014.25	878.86	1118.61	1003.5	1105.44	909.314	938.426	739.387	1095.16	1098.4	1506.64	1421.31	1256.99	1149.94	1122.69	1188.2	1636.96	1393.33	1647.57	1994.83	1297.92	1036.65	473.788	401.846	386.37	428.475	407.187	386.753	808.477	798.731	1035.79
245.007						593.644	741.401	821.988	547.973	598.402	628.459	616.716	572.888	612.196	713.087	445.239	331.66	358.406	573.48	726.743	1592.25	1265.34	978.607	1032.75	1427.13	845.993	1313.34	934.757	1799.18	979.946	943.762	707.909	237.26	290.284	344.43	434.786	443.005	441.174	426.94	498.42	717.556
245.048	HMDB0032077|HMDB0034312|HMDB0041525	NA|C02162|NA	C14H14S2|C13H10O5|C13H10O5	245.0464|245.0455|245.0455	Dibenzyl disulfide|Isopimpinellin|Coriandrone C	4220.31	5699.61	3813.91	2607.38	3371.01	2826.12	4518.98	3643.03	3060.32	3694.31	3182.66	4066.81	3624.35	5544.16	4729.18	6937.61	6754.05	5449.39	7121.4	9532.1	6033.6	7589.31	8083.67	7384.06	5118.96	5068.93	5817.53	975.467	1285.61	1376.94	1290.13	1273.79	1154.56	2620.4	2614.18	3054.34
245.067						1556.81	1135.91	1909.98	1399.54	1076.45	1025.67	1623.86	1099.06	1473.76	1058.38	990.93	1218.86	1058.26	1509.35	1284.2	2075.36	2432.86	1154	2159.14	3797.95	1771.88	2468.18	3036.19	2582.82	1858.12	1756.91	1871.89	267.038	285.511	337.522	343.686	289.208	298.027	923.537	714.064	1302.21
245.084	HMDB0000497|HMDB0011160|HMDB0028726|HMDB0028754|HMDB0030786|HMDB0032763|HMDB0033914|HMDB0034384|HMDB0038473|HMDB0039493	NA|NA|NA|NA|C09276|NA|NA|NA|C17672|NA	C9H14N2O6|C9H14N2O6|C8H14N4O5|C9H14N2O6|C14H14O4|C8H14N4O5|C14H14O4|C14H14O4|C14H14O4|C14H14O4	245.0779|245.0779|245.0891|245.0779|245.0819|245.0891|245.0819|245.0819|245.0819|245.0819	5,6-Dihydrouridine|L-alpha-Aspartyl-L-hydroxyproline |Asparaginyl-Asparagine|Aspartyl-Hydroxyproline|Marmesin|N2-Oxalylarginine|Aegelinol|Corticrocin|Torachrysone|Dihydrowyerone acid	852.35	1046.05	997.309	742.438	891.502	734.877	750.747	895.711	819.9	848.999	765.694	850.09	716.957	1203.15	937.699	1655.21	1516.38	1187.74	1802.6	2276.39	1987.3	1685.32	1630.86	1762.19	1188.95	1356.59	1269.05	733.691	1119.63	1308.4	1276.17	1289.63	1231.87	864.097	661.673	906.209
245.102	HMDB0028981|HMDB0029023	NA|NA	C10H18N2O3S|C10H18N2O3S	245.0965|245.0965	Methionyl-Proline|Prolyl-Methionine	22502.6	25967.3	24597.8	24930.7	26376.9	24431.2	23590.4	25265.9	20984.1	26762.3	22586.1	22990.6	19430	30655.1	23929.1	35055.5	46728.3	32276.7	49816.5	56937.7	40507.1	43109.6	48134.5	50169.9	42944.8	34908.5	42007.6	4311.8	4769.82	4842.2	4768.17	4713.48	4756.19	18877.2	16030.2	24180.9
245.139	HMDB0000413|HMDB0031696	NA|NA	C12H22O5|C12H22O5	245.1394|245.1394	3-Hydroxydodecanedioic acid|Dibutyl malate	4639.5	4934.24	3992.26	4028.6	4305.41	3117.69	3092.8	3383.61	3313.74	3930.89	2627.53	3060.22	2310.4	3729.67	3329.27	4646.81	5917.1	3933.17	6385.39	8386.45	5767.84	5906.18	6372.5	6969.21	5780.24	3896.49	4797.29	748.076	825.746	919.866	869.608	865.235	908.903	3366.37	2536.04	3357.13
245.917						43562.7	36378.2	37024	35693.3	45221.8	42827.7	34297.5	41584.1	36720.3	41834.8	42615.7	41092.7	34725.8	42571.3	37644.1	52255.4	50876.3	50859.8	55273.8	68312.6	58330.7	59871.1	57133.6	57013.3	49463.2	43650.3	48977	20251.7	16338.3	14728.5	15256.7	15543.1	15632	35467.6	29506.4	38468.7
245.936	HMDB0031822	NA	C6H6AsNO5	245.9389	Nitarsone	638.62	435.177	544.288	533.664	659.48	696.763	552.311	605.286	645.524	579.146	663.646	620.224	455.946	681.405	481.533	882.108	802.589	741.217	756.441	951.193	684.092	766.132	935.018	849.134	723.562	679.462	764.007	340.617	252.681	246.427	237.286	234.88	266.934	435.743	361.82	568.263
246.078	HMDB0028727|HMDB0028748	NA|NA	C8H13N3O6|C8H13N3O6	246.0732|246.0732	Asparaginyl-Aspartate|Aspartyl-Asparagine	463.427	528.048	521.971	401.216	991.832	1227.13	939.202	835.855	695.195	1026.75	853.19	786.167	806.526	1152.35	921.683	1315.85	1345.34	1184.38	1679.65	1617.11	1264.76	1599.65	1473.2	1309.37	1607.27	1148.21	1288.77	170.104	164.369	145.272	150.988	162.799	128.492	390.121	382.071	479.832
246.882						706.979	681.644	732.193	711.654	840.235	1136.75	1970.37	1017.4	651.406	850.744	610.218	658.99	796.73	1384.1	1055.19	1572.38	3127.38	1700.85	2739.23	3027.19	1473.37	2418.79	2304.96	2625.81	2587.34	2685.26	2172.98	37.1321	33.4104	46.4168	49.8084	48.7251	60.6086	374.605	378.469	759.131
246.982						308.82	351.402	310.201	361.599	235.921	279.006	564.032	296.887	447.305	78.1715	312.03	333.381	155.503	322.908	741.862	297.985	578.543	392.497	546.532	357.262	727.616	580.9	634.662	556.129	453.775	238.773	353.578	140.558	149.704	122.442	140.708	128.361	121.449	1091.03	706.964	329.21
247.029	HMDB0029229	NA	C9H12O6S	247.0282	4-Methoxyphenylethanol sulfate	3024.93	3232.69	2711.81	2183.29	2824.2	2091	4523.74	3351.69	2234.57	3367.55	2424.17	2868.52	2527.04	4426.3	3621.84	4900.65	7072.98	4698.04	7104.57	11298.1	5697.34	8015.46	9364.92	7928.43	4757.13	4834.03	5295.09	1044.61	1151.11	1232.37	1099.49	990.075	968.873	2097.45	1925.43	2389.81
247.041						631.186	415.564	453.418	340.214	547.192	492.928	994.555	809.043	769.809	901.403	802.165	968.438	1206.22	1490.43	1094.98	1611.53	1820.08	1063.56	1510.3	2137.87	1221.49	2205.44	2019.72	1627.01	1231.06	1541.15	1092.13	127.77	154.658	206.979	128.673	199.714	161.239	322.587	357.61	371.948
247.063	HMDB0011163|HMDB0028749|HMDB0029971	NA|NA|NA	C8H12N2O7|C8H12N2O7|C13H12O5	247.0572|247.0572|247.0612	L-beta-aspartyl-L-aspartic acid |Aspartyl-Aspartate|Coriandrone E	4874.22	5926.88	4595.02	3812.87	5592.5	5029.75	6694.4	6258.27	4549.08	6397.44	5072.37	5645.71	4673.24	8020.97	6067.38	11276.5	9371.63	8189.8	12611.9	12847.2	10168.6	12377.4	13822.5	12238.3	8238.29	7852.37	8643.79	910.935	1064.88	1122.05	1111.14	1039.96	1070.53	3301.91	3011.64	3977.21
247.083	HMDB0060321	NA	C17H12O2	247.0765	1-Hydroxy-6-methoxypyrene	1568.59	1264.02	1675.19	1905.5	2087.03	1732.95	2438.72	1915.22	2339.12	2197.83	1569.32	2079.98	1742.13	2658.17	2253.07	3735.91	4279.14	2546.49	4141.4	5556.42	3205.26	4105.32	5292.49	4263.53	3035.96	2920.72	2739.75	238.793	269.125	326.071	335.49	347.317	321.921	883.031	791.412	1233.81
247.101	HMDB0029575|HMDB0029774|HMDB0033515|HMDB0041140	NA|NA|NA|C10487	C14H16O4|C14H16O4|C14H16O4|C14H16O4	247.0976|247.0976|247.0976|247.0976	(+)-cis-5,6-Dihydro-5-hydroxy-4-methoxy-6-(2-phenylethyl)-2H-pyran-2-one|7-Hydroxy-6-(methoxyacetyl)-2,2-dimethyl-2H-1-benzopyran|Citreovirenone|Prenyl cis-caffeate	1747.49	3352.63	1695.38	1812.43	3101.36	2565.07	2873.54	3405.86	2025.33	2611.95	2270.57	2544.54	1925.72	3788.78	2989.09	4076.02	4760.13	4617.73	9009.35	8372.8	7624.05	10230.9	8958.64	8823.69	4754.07	4963.1	5090.5	429.983	487.935	468.081	456.061	423.777	414.589	1262.99	1216.31	1394.06
247.118	HMDB0002053|HMDB0028986|HMDB0029133|HMDB0031876|HMDB0033064	NA|NA|NA|C09808|NA	C12H16N4O2|C10H20N2O3S|C10H20N2O3S|C11H20O6|C11H20O6	247.12|247.1122|247.1122|247.1187|247.1187	Histidylproline diketopiperazine|Methionyl-Valine|Valyl-Methionine|Prenyl glucoside|(E)-2-Methyl-2-buten-1-ol O-beta-D-Glucopyranoside	2955.53	2372.1	2936.68	3849.78	3365.92	2405.3	2867.56	2700.29	2969.12	2637.05	2572.38	2544.12	2112.6	3075.84	2540.46	5769.81	5225.16	4191.41	5011.34	6657.1	5799.4	6724.77	6713.92	5482.91	4026.13	3663.38	4343.32	458.627	528.824	606.189	591.333	589.386	573.961	1825.95	1894.49	2224.82
247.17	HMDB0032228|HMDB0036221|HMDB0036640|HMDB0037713|HMDB0037719	NA|NA|NA|NA|NA	C16H24O2|C16H24O2|C16H24O2|C16H24O2|C16H24O2	247.1704|247.1704|247.1704|247.1704|247.1704	Dimethylbenzyl carbinyl hexanoate|[2-(Dimethoxymethyl)-1-heptenyl]benzene|Furanofukinin|Octyl phenylacetate|2-Phenylethyl octanoate	989.612	1050.96	1184.12	1671.32	1772.65	1151.16	1266.16	1395.6	1570.86	2123.62	923.519	1980.55	894.629	1774.75	1693.2	2642.73	3018.1	2030.27	2647.72	4919.58	2954.31	3992.43	3713.41	3113.98	2436.02	1534.53	2062.57	264.415	278.02	264.69	287.372	285.005	326.551	1045.46	859.837	998.719
248.06						3534.37	3368.49	2536.58	1120.17	1447.29	1398.28	1926.33	1974.79	1303.03	1869.29	1464.21	2005.2	1524.58	2255.29	2041.85	2931.88	3143.14	3235.78	4362.51	3894.93	2984.33	3866.33	4328.24	4165.76	2881.19	2817.46	2942.67	879.541	874.298	974.905	1013.05	942.852	968.221	1862.44	1802.52	1903.59
248.88						621.638	604.457	632.801	624.019	828.52	1095.19	1740.2	882.901	466.775	770.602	484.247	604.721	653.698	1307.71	975.935	1439.86	2965.16	1571.31	2621.18	2640.25	1164.38	2312.49	1668.92	2264.73	2430.22	2321.54	1990.27	63.6599	54.0907	71.8195	84.0438	73.5915	52.9034	341.208	324.666	600.119
248.918						3622.93	3997.26	3257.72	3741.94	4739.41	4033.23	0.0005905	3433.17	2182.8	2679.14	1794.92	1881.76	1115.66	2446.86	1897.78	2950.64	1382.55	1773.36	5332.56	5.92003e-05	4742.24	3503.99	5185.99	6077.91	2221.3	2356.15	2074.59	0.000704061	0.000292927	0.000512436	204.692	627.575	745.282	3798.39	3543.85	4090.7
248.973						87743.4	82413.9	144670	96891.8	95298.2	126892	147382	93191.7	109796	103947	65857.1	87177.1	126995	100562	150182	228890	320096	152800	244119	358805	109461	160363	137911	213810	214495	213650	202934	181755	129057	100580	87820.1	80183.9	73757.5	72319.9	76418.3	125270
249.007	HMDB0001474|HMDB0034395|HMDB0060000	NA|NA|NA	C8H10O7S|C9H14O2S3|C8H10O7S	249.0074|249.0083|249.0074	3,4-Dihydroxyphenylglycol O-sulfate|2-Propenyl 3-(2-propenylsulfonyl)-1-propenyl disulfide|Hydroxymethoxyphenylcarboxylic acid-O-sulphate	1544.91	1283.78	1512.4	730.805	845.814	852.164	1636.1	934.757	893.668	1081.62	724.151	733.337	704.586	1320.37	1085.58	1618.36	2411.42	1409.28	2131.5	4458.45	1760.55	2227.71	2836.23	2812.21	1668.78	1585.76	1755.55	536.838	585.644	549.852	486.828	381.797	364.068	885.881	874.4	1141.53
249.025	HMDB0039464	NA	C9H14O4S2	249.0261	(E)-2-Propenyl [3-(2-propenylthio)-2-propenyl] sulfate	845.026	1003.5	1183.2	1212.19	1095.43	1452.23	1765.72	1367.61	1380.04	1595.96	1209.6	1314.54	1316.33	1828.79	1559.41	2222.67	2849.02	1767.95	2344.33	4470.36	2560.03	2843.92	2945.26	2871.52	2578.71	2298.38	2360.11	529.063	462.714	390.235	359.9	323.083	306.941	1091.1	1155.79	1127.35
249.033	HMDB0014999|HMDB0039464	C01691|NA	C13H8F2O3|C9H14O4S2	249.0369|249.0261	Diflunisal|(E)-2-Propenyl [3-(2-propenylthio)-2-propenyl] sulfate	724.157	528.312	733.849	600.75	915.94	699.108	1131.95	1276.38	1356.56	832.915	712.2	700.058	469.083	1187.11	670.608	1115.52	2238.63	1770.56	1519.75	3036.37	3805.72	1910.56	2213.7	1876.58	1591.65	1503.12	1451.57	140.929	140.536	138.047	157.587	122.103	146.133	431.036	734.141	884.211
249.044	HMDB0014503|HMDB0014999	C07658|C01691	C10H10N4O2S|C13H8F2O3	249.0452|249.0369	Sulfadiazine|Diflunisal	9311.73	12684	8574.26	7182.36	9213.59	7861.89	10798.6	10468.7	6869.21	9479.88	7171.95	8870.27	6622.72	13106.1	10251.5	13117.3	16771.9	13893.3	19690	25319.2	18159.4	22687.3	27891.7	24291.4	15189.1	14612.9	16298.3	3531.03	3622.26	3642.25	3253.79	3028.32	2845.04	6167.07	6190.21	7830.02
249.062	HMDB0001049|HMDB0030227|HMDB0032670|HMDB0041064	C00669|NA|NA|NA	C8H14N2O5S|C15H10N2O2|C13H14O3S|C15H10N2O2	249.0551|249.067|249.0591|249.067	Gamma-Glutamylcysteine|5-Methoxycanthin-6-one|2-[(5-Methylsulfinyl)-4-penten-2-ynylidene]-1,6-dioxaspiro[4.4]non-3-ene|2-Methoxycanthin-6-one	1585.56	1468.01	1586.29	1245.79	1280.01	1122.19	1992.71	1568.79	1216.36	1626.41	1234.74	1288.89	1386.07	1740.15	1716.8	2387.73	3306.97	1865.52	3300.9	4653.28	2222.2	3907.14	3770.24	3217.29	2282.83	2355.45	2347.93	1078.17	828.52	650.625	606.425	564.531	540.616	893.149	820.753	1424.5
249.08	HMDB0038926|HMDB0041857	NA|C16765	C13H14O5|C13H14O5	249.0768|249.0768	Samin|Citrinin	33852.8	41021.3	33399.9	18759.2	30060.9	28677.3	30094.1	34896	18385.2	29446.2	23101.8	23788.8	19535	37761.4	25320.4	37997.7	42201.6	44491	82416.2	64789.6	60756.4	74081.6	78569.2	66929.6	44772.7	41526.1	43942.9	7246.87	7553.22	7677.31	7250.13	7006.79	6919.93	23906.3	20196.7	29352.2
249.097	HMDB0028983|HMDB0029067|HMDB0030351|HMDB0032353	NA|NA|C10642|NA	C9H18N2O4S|C9H18N2O4S|C16H14N2O|C10H18O7	249.0915|249.0915|249.1033|249.098	Methionyl-Threonine|Threoninyl-Methionine|Arborine|Isopropyl citrate	1613.59	1691.24	1896.52	1304.83	1481.66	1680.16	2240.4	1588.5	1751.3	1595.96	1107	1386.65	1515.64	1779.27	1795.5	2950.84	3946.15	2546.37	3966.93	4398.63	2593.62	3737.96	3551.62	3594.65	2882.62	2815.03	2773.05	1754.94	1128.78	857.416	778.63	755.962	722.237	1140.2	920.018	1732.56
249.117	HMDB0002012|HMDB0032116|HMDB0038804|HMDB0094669	C00399|NA|NA|NA	C14H18O4|C14H18O4|C14H18O4|C14H18O4	249.1132|249.1132|249.1132|249.1132	Ubiquinone-1|Helinorbisabone|3,4-Dihydro-6-hydroxy-2,5,7,8-tetramethyl-2H-1-benzopyran-2-carboxylic acid|Methyl neopentyl phthalic acid	5283.79	7072.08	6112.02	5248.22	4482.26	3999.49	3855.79	4189.14	3535.56	3930.82	4339.75	3376.31	2882.76	4491.92	3708.32	7840.64	7120.09	6617	11464	11980.4	7945.68	9730.25	9170.33	8243.19	5911.63	5031.2	5867.13	1391.8	1313.9	1298.47	1246.64	1238	1255.69	3632.23	3790.96	4364.68
249.152	HMDB0015371|HMDB0030917|HMDB0031901|HMDB0034721|HMDB0035117|HMDB0035137|HMDB0035148|HMDB0035358|HMDB0035760|HMDB0035798|HMDB0036036|HMDB0036037|HMDB0036550|HMDB0036563|HMDB0036664|HMDB0037064|HMDB0037529|HMDB0037559|HMDB0039156|HMDB0039635|HMDB0039644|HMDB0040754|HMDB0061839	C07020|NA|NA|NA|NA|NA|NA|NA|NA|C09711|NA|NA|NA|NA|NA|NA|NA|NA|NA|NA|NA|NA|	C15H22O3|C15H22O3|C15H22O3|C15H22O3|C15H22O3|C15H22O3|C15H22O3|C15H22O3|C15H22O3|C15H22O3|C15H22O3|C15H22O3|C15H22O3|C15H22O3|C15H22O3|C15H22O3|C15H22O3|C15H22O3|C15H22O3|C15H22O3|C15H22O3|C15H22O3|C15H22O3	249.1496|249.1496|249.1496|249.1496|249.1496|249.1496|249.1496|249.1496|249.1496|249.1496|249.1496|249.1496|249.1496|249.1496|249.1496|249.1496|249.1496|249.1496|249.1496|249.1496|249.1496|249.1496|249.1496	Gemfibrozil|1-Hydroxyacorenone|Blennin A|Procurcumadiol|(3beta,6beta)-Furanoeremophilane-3,6-diol|Heliannuol D|(6beta,8alpha)-6-Hydroxy-7(11)-eremophilen-12,8-olide|Ketosantalic acid|3-Hydroxytrichothecene|Piperdial|3beta-Dihydroxymarasmene|13-Hydroxymarasmene|3-Ketoapotrichothecene|Valerenolic acid|Ketopelenolide a|FS4 toxin|Lactaronecatorin A|Cadabicilone|3beta-Hydroxycinnamolide|Abscisic alcoh…	92170	32328.5	72380	58586.5	37032.6	27779	39333	56094.8	46024.7	26290.7	32775.1	56888.5	29642.5	47814.5	52637.1	103870	93286	62553.4	88261.7	115151	87150.6	89878.4	93408.3	87262.1	42300.9	42153.1	106352	8335.77	12190.2	13832.9	12343.7	11435.3	11157.8	46940.1	59117.4	43448.4
249.171						2242.91	827.448	1908.75	1283.85	895.438	784.1	1011.5	1226.27	1047.27	734.236	810.52	1409.86	876.617	1288.1	1306.38	2511.15	2274.61	1515.07	2486.57	2836.79	2135.53	2125.05	2312.41	2147.15	1210.51	1142.96	2551.55	480.279	463.179	466.522	400.684	386.591	387.194	1103.61	1432.25	1243.35
249.188	HMDB0035293|HMDB0037631|HMDB0037712	NA|NA|NA	C16H26O2|C16H26O2|C16H26O2	249.186|249.186|249.186	Norambreinolide|3-Methyl-alpha-ionyl acetate|[2,2-Bis(2-methylpropoxy)ethyl]benzene	149.681	318.725	220.869	161.165	184.02	228.148	246.942	185.317	188.944	245.878	113.535	123.467	221.111	136.738	241.732	288.181	512.672	293.266	450.12	559.154	345.451	274.81	357.241	262.937	208.553	344.971	446.249	389.59	227.721	152.661	119.65	122.575	112.965	155.787	182.753	225.657
249.246						452.768	291.964	493.045	404.455	195.419	363.099	277.23	338.378	312.582	188.587	209.39	365.877	240.1	319.631	422.734	484.834	741.148	531.169	663.214	859.972	495.935	565.507	499.419	596.57	405.441	467.639	640.885	322.93	231.321	194.251	170.213	158.211	154.84	209.42	311.791	425.486
249.842						384.134	434.904	569.411	493.929	304.201	451.539	591.941	468.146	368.817	350.187	323.748	266.304	224.762	393.395	422.051	968.647	1003	877.503	735.933	1465.49	634.249	1019.62	904.064	1250.2	1025.73	2285.87	1031.1	637.748	334.062	264.255	230.265	230.916	212.017	188.003	251.015	371.543
249.881						807.311	770.618	834.696	819.652	997.018	1175.36	2220.33	1084.11	816.105	915.709	639.098	720.366	877.937	1775.49	1259.44	1962.88	3389.89	1994.36	3231.77	3274.42	1736.58	2810.49	2452.05	2789.44	3320.03	2827.42	2685.25	117.526	103.935	115.389	118.414	104.581	101.582	377.229	425.038	732.01
249.99						921.658	946.365	894.655	974.184	970.826	1067.16	848.223	1174.87	1052.26	1068.4	875.549	887.053	820.821	1069.43	1158.51	1390.46	1412.24	1196.61	1371.42	1756.57	1277.22	1819.01	1549.46	1696.62	1575.79	1314.26	1257.03	416.015	353.551	287.816	265.648	328.555	279.703	729.956	850.22	952.986
250.039						2859.54	3217.55	2428.58	1696.79	2190.93	1690.36	3429.1	2889.47	1854.59	2321.33	1752.4	2010.86	1714.39	3366.88	2561.46	3857.05	4333.22	3611.67	5132.58	9559.35	5343.37	6714.54	7512.63	6107.45	3478.53	2935.2	3756.65	533.33	581.944	631.234	557.189	519.844	509.143	2007.87	1834.29	2139.9
250.075	HMDB0029355|HMDB0039102|HMDB0059747	NA|NA|C02564	C12H13NO5|C12H13NO5|C12H13NO5	250.0721|250.0721|250.0721	N-Phenylacetylaspartic acid|N-Carboxyacetyl-D-phenylalanine|4-Hydroxy-3-methoxy-cinnamoylglycine	1871.92	2380.97	2215.86	1262.16	1446.84	1646.55	1596.71	1822.05	1399.31	1890.63	1275.88	1241.17	1069.48	1818.98	1520.89	2454.86	2397.63	2760.14	3474.71	3223.51	2532.85	4037.07	3651.62	3310.67	2445.87	2297.7	2296.95	543.825	537.687	584.431	566.733	594.944	545.316	1390.34	1450.22	1778.64
250.844						452.346	361.752	467.705	412.868	362.202	410.721	902.241	286.876	276.469	269.589	250.165	265.897	243.719	444.906	392.495	877.965	1927.35	969.087	875.362	2466.09	793.658	1067.55	1375.46	1284.62	1609.27	2815.44	1557.02	55.4814	41.4904	48.8659	53.0301	44.7783	47.3894	138.929	162.407	433.97
251.007						1316.11	1114.02	1031.99	1129.88	1661.4	1468.34	1446.6	1436.06	955.337	1485.88	1075.09	1324.07	1179.68	2106.85	1717.98	1845.33	2745.59	2227.63	2297.05	2922.89	2340.84	2320.16	3022.25	4049.91	2857.06	2703.59	3237.63	93.8214	114.97	112.473	132.915	126.763	128.213	759.063	692.228	1210.69
251.023						3581.6	3558.97	3777.33	2639.22	3140.73	2051.14	6061.73	3611.11	2844.22	3623.33	2662.14	3071.78	2342.2	5234.54	3981.73	5022.09	7067.46	4758.14	6720.2	15385.6	6657.68	8194.74	11531.8	10079.5	5328.7	4937.67	6133.56	1322.29	1498.94	1564.46	1391.83	1172.64	1084.71	2447.8	2083.45	2818.98
251.035						1503.59	1309.1	1003.35	661.583	774.101	762.447	924.407	1092.26	756.761	1048.2	633.567	818.933	638.326	1056.01	1056.9	1411.76	1495.08	1437.65	1609.27	2024.74	1348.39	2399.15	2101.35	2362.72	1482.28	1559.18	1235.75	377.811	404.118	416.189	378.853	347.554	363.775	683.45	665.12	767.541
251.059	HMDB0028781|HMDB0028970|HMDB0041195	NA|NA|NA	C8H16N2O3S2|C8H16N2O3S2|C12H12O6	251.053|251.053|251.0561	Cysteinyl-Methionine|Methionyl-Cysteine|2-O-(Z-p-Hydroxycinnamoyl)-(x)-glyceric acid	36506.3	38839	31521.8	30436	33042.9	21892.7	55477.2	32780.3	29375.7	30797.8	25126.6	30368.1	23045.6	45081.1	36340.2	56240.7	77118.3	49325.5	74381.2	161776	67108	84675.7	108357	92813.3	47272.4	38900.4	48769.7	9426.83	11717	12025.8	11087.2	9546.94	9219.99	23740.9	21250	25680.3
251.077	HMDB0000071|HMDB0014397|HMDB0014914|HMDB0015257|HMDB0029956|HMDB0033979|HMDB0038571|HMDB0060651|HMDB0060653|HMDB0060658	C05512|C07443|C07492|NA|C01736|NA|NA|C16601|C16602|C07496	C10H12N4O4|C15H12N2O2|C15H12N2O2|C16H12O3|C10H12N4O4|C16H12O3|C15H12N2O2|C15H12N2O2|C15H12N2O2|C15H12N2O2	251.0786|251.0826|251.0826|251.0714|251.0786|251.0714|251.0826|251.0826|251.0826|251.0826	Deoxyinosine|Phenytoin|Oxcarbazepine|Anisindione|Nebularine|7-Hydroxy-2-methylisoflavone|Methylhalfordinol|2-Hydroxycarbamazepine|3-Hydroxycarbamazepine|Carbamazepine-10,11-epoxide	2384.13	2659.84	2313.43	1790.54	2584.43	2018.02	3766.55	2545.13	2065.01	2489.66	1841.6	1980.42	1600.97	3142.57	2397.39	3562.77	4248.75	3420.15	5672.4	7096.17	4780.7	5329.75	6234.1	5780.86	3797.05	3245.35	3622.98	498.748	575.512	605.549	584.209	507.005	502.905	1493.66	1432.45	1991.67
251.097	HMDB0013940|HMDB0013941|HMDB0028699|HMDB0029004|HMDB0029046|HMDB0029098|HMDB0030668|HMDB0038551	NA|NA|NA|NA|NA|NA|NA|NA	C12H16N2O4|C12H16N2O4|C12H16N2O4|C12H16N2O4|C12H16N2O4|C12H16N2O4|C13H16O5|C13H16O5	251.1037|251.1037|251.1037|251.1037|251.1037|251.1037|251.0925|251.0925	3'-Hydroxyhexobarbital|Epoxy-hexobarbital|Alanyl-Tyrosine|Phenylalanyl-Serine|Serinyl-Phenylalanine|Tyrosyl-Alanine|1-(2,4,6-Trimethoxyphenyl)-1,3-butanedione|Methyl 3,4,5-trimethoxycinnamate	25879.1	29161.6	27598	11905.6	14969.4	13112.3	15460.6	17672.6	12197.4	15109	11868.1	13268	11384.7	18010.5	13690.4	22567.9	24575.6	22680.7	39351.9	38375.4	29606.1	37121.7	38648.8	34958.1	22003.8	21311.5	22900.8	4768.44	5395.2	5888.35	5605.06	5435.85	5291.35	18652.5	15934.7	22586.7
251.114	HMDB0014644|HMDB0028893|HMDB0029019|HMDB0033317|HMDB0035018|HMDB0037707|HMDB0040822	C06952|NA|NA|NA|NA|NA|NA	C10H16N6S|C11H16N4O3|C11H16N4O3|C17H16O2|C17H16O2|C17H16O2|C10H20O7	251.1084|251.115|251.115|251.1078|251.1078|251.1078|251.1136	Cimetidine|Histidinyl-Proline|Prolyl-Histidine|(1Z,4Z)-1,5-bis(4-hydroxyphenyl)-1,4-pentadiene|2-Phenylethyl 3-phenyl-2-propenoate|Cinnamyl phenylacetate|2,3-Butanediol glucoside	851.238	935.088	1016.92	1002.99	683.415	514.694	871.665	648.727	2150.11	1472.23	610.777	925.807	556.386	1183.3	1395.49	1627.32	1961.2	1428.05	1697.91	2011.57	1442.57	1532.63	1698.27	1572.45	1015.24	1174.71	1175.94	145.68	146.93	173.531	175.557	177.232	152.072	602.962	528.603	836.1
251.132	HMDB0033197|HMDB0036047|HMDB0059661	NA|NA|NA	C14H20O4|C14H20O4|C14H20O4	251.1289|251.1289|251.1289	2,2,4,4-Tetramethyl-6-(1-oxobutyl)-1,3,5-cyclohexanetrione|3alpha-Hydroxyoreadone|QH(2)	6160.18	3071.92	5861.05	5738.89	5567.89	3605.69	5097.69	6664.86	7107.81	4055.85	4646.92	7950.59	4667.81	6186.43	7036.05	15803.3	12525.2	11618.9	10567.5	25003.1	14039.9	16613.8	18775.5	14410.7	6398.06	6519.95	7907.38	738.972	1035.41	1183.43	1151.74	1043.16	1044.31	4151.64	4717.88	3485.42
251.149						3539.99	1213.69	2698.3	2066.34	1078.62	810.126	1381.97	2073.51	1297.81	693.363	923.115	1766.04	902.306	1585.68	1569.07	3720.09	3056.48	2086.57	3351.62	4253.02	3353.37	3180.1	3469.09	2887.1	965.449	1660.64	3427.28	374.765	474.538	490.489	555.583	529.296	432.432	1813.85	2256.13	1726.36
251.163	HMDB0030918|HMDB0030919|HMDB0032122|HMDB0033149|HMDB0034574|HMDB0035309|HMDB0035597|HMDB0035613|HMDB0035729|HMDB0035767|HMDB0036448|HMDB0036663|HMDB0037063|HMDB0037969|HMDB0038502|HMDB0040685	NA|NA|NA|NA|NA|NA|NA|NA|NA|NA|NA|NA|NA|NA|NA|NA	C15H24O3|C15H24O3|C15H24O3|C15H24O3|C15H24O3|C15H24O3|C15H24O3|C15H24O3|C15H24O3|C15H24O3|C15H24O3|C15H24O3|C15H24O3|C15H24O3|C15H24O3|C15H24O3	251.1653|251.1653|251.1653|251.1653|251.1653|251.1653|251.1653|251.1653|251.1653|251.1653|251.1653|251.1653|251.1653|251.1653|251.1653|251.1653	1-Hydroxyepiacorone|Acorusdiol|3(4-&gt;5)-Abeo-4,11:4,12-diepoxy-3-eudesmanol|(4R,5S,7R,11R)-11,12-Dihydroxy-1(10)-spirovetiven-2-one|Apotrichodiol|6alpha-Carissanol|alpha-Carissanol|Epioxylubimin|Dihydromyoporone|Piperalol|Zedoarondiol|Hydroxypelenolide|Toxin FS2|Urodiolenone|Bisacurone B|2,3-Dihydroabscisic alcohol	1475.29	715.839	1128.34	893.478	731.977	530.824	817.414	902.855	756.46	703.687	687.344	957.278	620.869	1089.82	948.643	1433.26	1428.94	989.187	1543.9	2421.79	1429.3	1601.57	1576.9	1509.21	1081.36	855.515	1413.62	179.292	209.292	211.111	205.144	189.814	201.672	774.851	808.812	742.905
251.881						628.346	552.926	562.803	581.738	701.101	964.446	1799.9	837.227	545.586	738.474	517.696	594.854	734.741	1180.83	942.895	1481.81	2903.01	1604.3	2493.19	2836.19	1334.77	2041.68	2151.4	2206.8	2509.56	2457.16	2015.86	41.6555	45.2168	62.6396	72.7661	61.3321	70.5044	272.864	341.925	626.034
251.917						761.197	772.434	960.802	1006.72	912.47	932.041	0.0589537	730.616	728.221	625.407	546.697	579.012	441.34	608.101	629.066	905.595	673.086	886.947	1551.52	358.436	1204.14	1251.95	1269.76	1872.12	1035.34	1005.33	639.033	0.000619534	0.000379045	20.6582	104.496	130.251	251.509	937.061	823.567	898.418
251.979						765.017	673.726	491.616	633.045	786.768	919.588	1876.49	1782.92	1885.32	1716.02	1682.18	1923.39	1049.9	1487.06	1268.79	1263.95	1353.44	1017.05	1485.73	1876.3	1016.41	2442.51	2819.43	2111.17	1303.55	1432.7	1657.57	33.2077	45.8902	49.7258	61.0867	48.6201	56.8396	192.598	156.76	182.679
252.017						1249.11	1080.9	1310.22	895.051	977.467	958.2	965.195	1121.4	876.354	1110.14	972.36	980.458	777.92	1299.11	841.802	1357.43	1646.36	1489.11	1850.61	2487.86	1499.37	2050.61	2501.15	2133.19	1346.45	1482.01	1748.55	182.298	231.309	237.572	276.186	285.541	256.512	957.904	910.662	1127.23
252.843						628.909	453.026	609.308	584.137	424.716	553.109	1238.36	368.728	323.695	349.256	327.583	281.708	204.109	486.523	465.206	1050.46	2485.64	1276.72	1045.93	3462.86	1122.71	1310.57	1687.18	1685.54	2292.03	3532.94	2218	40.8626	38.8434	70.867	70.6351	47.4988	37.6956	165.177	202.253	466.613
252.88						1103.1	1011.17	942.59	1250.66	1662.36	1960.21	3700.76	1731.39	940.339	1312.14	1042.75	1156.11	1372.12	2457.71	1914.88	3020.28	5893.75	3073.89	5265.08	5608.59	2522.79	4125.95	3627.28	4235.15	4936.36	4933.1	3961.46	30.7946	17.9538	80.3377	93.9373	96.6713	90.8724	575.776	612.868	1218.14
252.895						362.768	307.079	319.34	316.88	434.958	407.979	584.049	486.281	293.539	247.837	277.471	298.325	219.904	549.49	519.969	1143.04	2617.7	1052.37	1213.46	2253.16	1106.45	1580.09	1729.34	1796.15	2232.86	2404.86	2004.56	24.7544	22.131	31.1611	33.4286	38.6352	43.1292	177.593	179.67	317.143
252.969						418.293	680.588	376.213	1582.43	2301.61	1599.91	2019.28	1807.18	2156.19	2999.92	2485.53	2800.86	1885.25	2747.57	3194.25	3082.81	5189.66	2702.05	3971	5798.29	2684.14	2752.34	2471.3	5092.7	4560.85	3582.7	4118.55	26.3464	55.1257	55.3685	52.5614	39.8005	30.0208	513.445	430.544	517.057
253.004						1200.17	1161.08	1002.92	1075.18	1337.02	1170.48	2787.14	1389.43	1288.82	2197.22	1628.64	1357.74	1115.49	2465.66	1549.71	1873.75	3248.12	2106.2	3124.47	10413.3	2490.22	4654.53	4808.3	3859.05	2355.47	2298.23	2689.89	634.48	782.191	781.694	649.865	460.901	393.694	685.103	599.6	851.174
253.021						422.771	980.353	442.478	1208.88	2162.66	979.608	2466.63	1552.72	1259.28	1265.5	674.332	452.592	407.893	1927.85	1020.08	1099.33	2576.24	793.329	1734.37	3993.56	2476.6	1684.71	1660.2	2836.06	2551.25	759.704	1448.5	142.429	219.191	275.082	247.978	197.21	251.023	661.816	523.719	453.942
253.039	HMDB0036167|HMDB0039511	NA|NA	C12H14O2S2|C11H10O7	253.0362|253.0354	Bis(2,5-dimethyl-3-furanyl) disulfide|Benzoyl meso-tartaric acid	5825.13	5915.44	5723.35	4946.16	5385.1	4314.89	13463.7	6425.88	5359.89	6841.61	4849.86	5358.08	4980.07	8872.39	7042.19	9114.13	14883.7	9604.62	14876.9	32295.6	12511.2	19318.7	22388.5	17364.8	9823.12	8867.7	10326.8	2143.15	2628.89	2593.28	2304.7	1800.36	1594.3	3855.25	3317.73	4622.51
253.054	HMDB0003312|HMDB0004195|HMDB0030670|HMDB0030699|HMDB0030874|HMDB0033153|HMDB0036619	C10208|C05844|C10315|C02168|NA|C08644|C10028	C15H10O4|C7H14N2O6S|C15H10O4|C15H10O4|C15H10O4|C15H10O4|C15H10O4	253.0506|253.05|253.0506|253.0506|253.0506|253.0506|253.0506	Daidzein|5-L-Glutamyl-taurine|Chrysophanol|5,7-Dihydroxyisoflavone|Phomarin|(Z)-4',6-Dihydroxyaurone|5,7-Dihydroxyflavone	2311.88	2371.85	2095.28	2380.96	3414.86	2387.38	4867.81	3389.71	2330.41	3294.28	2161.31	2413.37	2002.67	4239.7	3828.57	4698.78	6451.07	4151.98	7831.58	12957.3	6186.32	14118.5	8162.77	7411.02	4896.87	3802.91	4627.8	590.881	728.888	720.712	641.073	587.813	562.153	1645.27	2148.5	1584.7
253.074	HMDB0029438	C05945	C6H15N4O5P	253.0707	L-Phosphoarginine	9657.78	9591.56	9168.95	6406.19	7852.86	6393.9	9349.14	8516.85	7272.8	8948.35	7149.31	7563.42	6531.54	10475.3	7712.78	12694.4	16340.3	11705.4	18644.6	24484.2	14743.8	20007.1	22393.5	18462.1	12599.8	11235.9	12986.7	2437.1	2805.15	2741.62	2613.96	2405.33	2438.58	6368.68	5948.69	7611.45
253.092	HMDB0006790|HMDB0014789|HMDB0015144|HMDB0015678|HMDB0029687|HMDB0032890|HMDB0038664|HMDB0041873|HMDB0060676|HMDB0060701|HMDB0060702	C05401|C07819|C01716|NA|NA|NA|NA|NA|C07493|NA|NA	C9H18O8|C10H14N4O4|C16H14O3|C15H14N2O2|C16H14O3|C16H14O3|C9H18O8|C16H14O3|C15H14N2O2|C15H14N2O2|C15H14N2O2	253.0929|253.0942|253.087|253.0983|253.087|253.087|253.0929|253.087|253.0983|253.0983|253.0983	Galactosylglycerol|Dyphylline|Ketoprofen|Nepafenac|3,6-Dimethoxy-4-phenanthrenol|2,6-Dimethoxy-4-phenanthrenol|(2R)-1-O-beta-D-Galactopyranosylglycerol|Dexketoprofen|10-Hydroxycarbazepine|(R)-MHD|(S)-MHD	1662.49	2750.38	1649.84	1873.38	3357.83	1625.8	3869.83	2383.9	2487.63	2385.43	1346.87	1518.14	918.671	3866.28	2211.29	4430.61	4358.69	2333.27	3263.12	7867.86	6490.04	2949.79	3844.61	6022.42	4692	2724.01	3450.67	381.04	483.446	481.064	477.865	457.234	458.745	1982.09	1813.01	1548.2
253.109	HMDB0032796	NA	C13H18O5	253.1081	Methyl 3-(2,3-dihydroxy-3-methylbutyl)-4-hydroxybenzoate	1553.26	1397.24	1531.97	1596.82	1709.29	1250.1	1546	1689.44	1943.52	1502.89	1282.32	1717.14	1242.13	1948.57	1831.08	3160.22	3404.43	2485.88	3190.75	5013.19	3136.64	3629.6	4076.11	3908.78	2349.01	2422.94	2398.66	282.496	363.545	381.885	360.719	378.661	385.641	1111.4	1122	1245.47
253.144						6583.05	5975.68	6754.45	6188.4	7336.88	5922.31	6697.07	7599.17	6740.91	6869.61	5134.74	8519.04	6430.84	9345.36	7770.11	11958.4	13440.4	7908.6	12662.8	18017.7	10621	13070.8	13688.9	13963.3	10236.1	7734.74	8051.72	925.029	1270.86	1367.23	1457.52	1351.45	1353.37	5538.85	4145.9	4744.6
253.218	HMDB0002186|HMDB0003229|HMDB0010735|HMDB0012328|HMDB0031053|HMDB0031145|HMDB0031711|HMDB0032638|HMDB0033791|HMDB0035877|HMDB0037647|HMDB0038958|HMDB0041422	NA|C08362|NA|NA|NA|NA|NA|NA|NA|NA|NA|NA|NA	C16H30O2|C16H30O2|C16H30O2|C16H30O2|C16H30O2|C16H30O2|C16H30O2|C16H30O2|C16H30O2|C16H30O2|C16H30O2|C16H30O2|C16H30O2	253.2173|253.2173|253.2173|253.2173|253.2173|253.2173|253.2173|253.2173|253.2173|253.2173|253.2173|253.2173|253.2173	Hypogeic acid|Palmitoleic acid|Trans-Hexa-dec-2-enoic acid|Palmitelaidic acid|(E)-6-Hexadecenoic acid|5-Dodecyldihydro-2(3H)-furanone|15-Hexadecanolide|(Z)-5-Hexadecenoic acid|(E)-3-Hexadecenoic acid|(Z)-13-Hexadecenoic acid|(E)-11-Hexadecenoic acid|Citronellyl hexanoate|(Z)-14-Methyl-6-pentadecenoic acid	7.647e-05	129.387	28.6633	478.954	1379.61	433.981	2824.86	982.697	866.751	603.346	1325.12	936.987	730.307	1657.66	947.946	1257.73	1646.52	1062.34	2581.95	3616.66	3349.05	1361.07	1397.18	1909.76	2283.05	585.982	706.527	5.98904	18.9542	27.2258	36.0128	28.1102	26.6922	89.9952	142.596	0.000554239
254.053						323.209	356.029	294.956	220.91	342.464	367.005	546.799	389.893	325.431	519.255	325.687	314.586	261.697	694.581	618.005	653.331	902.867	417.494	1079.74	1321.36	707.39	3266.55	1116.17	1044.52	834.146	749.777	434.194	73.6928	102.29	126.512	91.5748	73.9829	96.078	231.43	460.993	185.307
254.88						589.782	490.138	591.764	580.749	794.846	985.815	1832.62	842.571	563.859	651.892	487.07	606.554	696.746	1290.77	952.363	1302.08	2913.78	1544.31	2528.71	2420.92	1370.7	2133	1990.04	1996.81	2579.01	2310.13	1964.44	0.000573374	0.000528716	0.000438022	28.8317	36.1465	32.2873	244.468	303.661	580
254.895						474.628	343.969	456.149	413.129	620.285	612.509	988.521	589.409	440.952	447.447	429.797	505.173	446.671	888.7	714.888	1515.01	3561.43	1474.02	1663.6	3621.96	1440.69	2177.68	2268.98	2824.23	3171.04	3695.59	3224.8	80.9134	104.199	73.5765	45.6334	34.8132	30.5319	158.106	191.867	372.775
255.018						1675.64	1634.54	1659.02	1114.86	980.9	760.147	1672.43	1278.4	952.785	1340.64	930.071	954.274	820.92	1642.73	1408.78	1778.45	2489.3	1615.96	2458.65	4018.98	1946.79	3457.68	4237.57	2779.89	1776.69	1988.16	1953.35	537.619	656.725	664.547	616.293	501.692	494.73	1082.38	1092.74	1442.76
255.036						1485.97	2108.1	1164.63	2703.34	4050.85	2287.85	5829.47	2631.81	2478.18	3868.99	1473.31	964.772	865.712	3825.86	1988.5	2365.41	7170.67	1601	3652.26	10028.4	5389.27	3247.19	3084.23	5321	5905.75	1624.44	2747.66	488.475	633.366	671.552	659.254	652.077	588.683	2297.65	1978.94	1119.98
255.054	HMDB0030809	NA	C11H12O7	255.051	(2R,3S)-Piscidic acid	3709.63	2864.05	3632.31	2326.26	2446.08	1700.6	3453.35	2732.36	2062.06	2536.57	1937.77	2748.69	2208.95	3577.7	2877.64	3634.08	5095.8	4007.63	6037.72	7948.33	5322.07	7280.92	7476.48	7756.63	4189.4	4353.88	4516.36	524.734	595.472	628.613	611.027	529.281	573.641	2320.4	1657.13	2862.65
255.067	HMDB0005760|HMDB0029462|HMDB0029519|HMDB0030808|HMDB0032577|HMDB0033904|HMDB0036457|HMDB0037316|HMDB0041647|HMDB0061744	NA|NA|C09762|C09827|NA|NA|NA|C08650|NA|NA	C15H12O4|C15H12O4|C15H12O4|C15H12O4|C15H12O4|C15H12O4|C15H12O4|C15H12O4|C15H12O4|C15H12O4	255.0663|255.0663|255.0663|255.0663|255.0663|255.0663|255.0663|255.0663|255.0663|255.0663	Dihydrodaidzein|(E)-2,4,4'-Trihydroxychalcone|(2S)-Liquiritigenin|(S)-Pinocembrin|4'-Methoxybenzophenone-2-carboxylic acid|7E-Mycosinyl acetate|Emodinanthranol|Isoliquiritigenin|2-Dehydro-O-desmethylangolensin|Mono-benzyl phthalate	1528.08	1653.82	1659.85	1439.36	2025.23	1852.23	1642.54	1821.82	1623.22	1782.05	1473.3	1590.33	1338.67	2108.09	2419.14	3135.65	3094.86	2022.06	3062.41	3222.85	3031.85	15055	3517.19	3714.18	2897.69	3173.36	2495.23	433.936	420.037	427.201	472.209	446.086	417.508	1659.66	3453.45	1646.29
255.087						1679.01	1391.01	1619.48	1491.6	1838.39	1218.79	2011.45	1664.64	1854.62	1667.42	1251.65	1936.79	1315.67	2219.97	1815	2906.2	3199.47	1974.35	2986.48	4255.15	2995.57	3149.58	3731.13	3623.45	2673.67	2273.8	2695.42	276.062	302.904	323.922	340.689	347.246	329.297	1124.48	882.72	1115.19
255.124	HMDB0031772|HMDB0038319|HMDB0040352|HMDB0062429	NA|NA|NA|C19488	C13H20O5|C9H16N6O3|C13H20O5|C20H16	255.1238|255.1211|255.1238|255.1179	1-Methoxy-1-(2,4,5-trimethoxyphenyl)-2-propanol|Decarbamoylsaxitoxin|2-[4-(3-Hydroxypropyl)-2-methoxyphenoxy]-1,3-propanediol|7,12-Dimethylbenz[a]anthracene	3135.92	2382.68	2932.06	3546.02	3669.45	2751.18	2965.56	3217.94	3722.62	3254.26	2687.87	3258.12	2617.56	3813.97	3466.26	5585.93	5645.71	3947.48	5630.42	7203.61	5166.98	5971.65	6682.32	5939.93	4964.88	3937.49	5099.23	409.975	541.63	587.618	611.068	625.544	611.423	2189.09	1742.31	2086.92
255.16	HMDB0030993|HMDB0036143	NA|NA	C14H24O4|C14H24O4	255.1602|255.1602	5-Nonyltetrahydro-2-oxo-3-furancarboxylic acid|Monomenthyl succinate	2570.27	1983.65	2459.24	2915.28	3343.05	2410.83	3086.59	3347.2	3415	2603.53	2481.18	3678.91	2733.92	4139.39	3250.9	5953.85	5628.31	4544.86	5445.23	8772.78	5976.43	6012.81	6620.8	6040.95	4146.12	3148.96	4313.12	333.99	409.473	516.657	497.683	511.127	486.868	1698.48	1583.54	1679.94
255.233	HMDB0000220|HMDB0002396|HMDB0031068|HMDB0032065|HMDB0032249|HMDB0032324|HMDB0033166|HMDB0034153|HMDB0036210	C00249|NA|NA|NA|NA|NA|NA|NA|NA	C16H32O2|C16H32O2|C16H32O2|C16H32O2|C16H32O2|C16H32O2|C16H32O2|C16H32O2|C16H32O2	255.233|255.233|255.233|255.233|255.233|255.233|255.233|255.233|255.233	Palmitic acid|Trimethyltridecanoic acid|Isopalmitic acid|Butyl dodecanoate|Dodecyl butyrate|Hexyl decanoate|Octyl octanoate|Ethyl tetradecanoate|Dodecyl 2-methylpropanoate	632.887	788.516	435	1720.23	1422.57	489.967	2601.47	1073.03	1671.77	894.129	2372.92	970.597	475.913	833.866	450.315	2027.1	2218.03	1247.25	1430.71	3267.75	3494.73	1493.85	1133.01	131.206	5912.23	140.702	179.693	57.4368	71.7681	0.000854788	50.9245	86.8773	85.7472	1457.26	1539.63	264.993
256.045						1209.37	919.708	855.259	1093.96	1486.75	1181.06	1570.13	1590.15	1372.16	1821.02	1406.69	1815.28	1201.75	2066.68	1552.13	2031.36	2545.71	1846.1	2998.62	3415.15	2465.07	2811.15	3406.21	3474.19	2197.79	2397.82	2646.13	271.995	246.16	266.128	311.683	296.846	312.445	875.688	778.476	824.667
256.06	HMDB0040288|HMDB0041468	NA|NA	C11H15NO4S|C14H11NO4	256.0649|256.0615	2-(Ethylsulfonylmethyl)phenyl methylcarbamate|1,3,5-Trihydroxy-10-methylacridone	2361.77	2109.08	2595.97	1819.86	2544.04	2188.68	2023.34	2375.61	1645.72	2382.23	1875.45	2275.36	2016.3	2925.72	2398.97	3751.69	4157.68	3005.68	4285.65	3065.5	3675.81	5155.24	4188.83	4785.81	4538.77	3871.59	3980.55	397.98	315.134	335.157	424.636	426.694	458.663	2376.48	1676.42	2466.74
256.192	HMDB0013272		C14H27NO3	256.1918	N-Lauroylglycine	938.05	774.236	944.2	1068.83	1958.76	647.595	379.058	765.205	1385.71	540.224	919.098	1317.57	896.144	1291.28	1080.3	1921.13	2274.25	1165.59	2123.07	2739.98	762.912	1934.25	2692.37	1752.26	719.593	584.203	853.916	124.086	219.62	242.977	234.614	231.03	227.68	262.981	416.995	322.7
257.027						897.542	1428.81	1118.5	1089.19	1356.53	1220.09	1406.45	1332.93	983.933	1259.22	884.384	1013.04	869.363	1394.77	1073	1642.69	2310.91	1437.76	2378.76	2748.27	1781.12	1976.28	2410.87	2312.77	1836.78	1311	1753.79	187.751	258.626	313.19	270.791	233.347	271.401	1027.2	820.56	1123.51
257.034						718.539	3726.39	771.544	1080.82	1766.77	633.933	2418.24	1131.69	1454.46	1029.86	737.572	637.43	570.111	1761.67	1104.77	1114.82	2262.69	849.397	1401.09	3257.26	2374.83	1450.92	1823.49	3067.73	2720.55	1268.02	1410.35	199.295	243.596	285.9	293.888	256.626	265.234	1121.71	1028.96	588.273
257.067	HMDB0028777|HMDB0028882	NA|NA	C9H14N4O3S|C9H14N4O3S	257.0714|257.0714	Cysteinyl-Histidine|Histidinyl-Cysteine	996.867	821.048	1268.71	937.654	922.787	726.695	1462.21	847.58	1016.31	1111.76	804.757	799.838	773.747	1181.88	1040.97	1708.84	1837.51	1264.43	1345.03	2331.74	1540.31	2237.99	2109.19	2201.3	1516.62	1496.06	1307.1	218.625	202.318	221.337	248.867	274.821	276.11	818.302	698.254	939.546
257.081	HMDB0000884|HMDB0002331|HMDB0004629|HMDB0004813|HMDB0030616|HMDB0030947|HMDB0031842|HMDB0032725|HMDB0033931|HMDB0033986|HMDB0034144|HMDB0034255|HMDB0040679|HMDB0041652|HMDB0041657|HMDB0041710	NA|C05131|NA|NA|NA|C08465|NA|NA|NA|NA|C09980|NA|NA|NA|NA|NA	C10H14N2O6|C10H14N2O6|C15H14O4|C10H14N2O6|C15H14O4|C15H14O4|C15H14O4|C15H14O4|C15H14O4|C15H14O4|C15H14O4|C15H14O4|C15H14O4|C15H14O4|C15H14O4|C15H14O4	257.0779|257.0779|257.0819|257.0779|257.0819|257.0819|257.0819|257.0819|257.0819|257.0819|257.0819|257.0819|257.0819|257.0819|257.0819|257.0819	Ribothymidine|Imidazoleacetic acid riboside|O-Desmethylangolensin|3-Methyluridine|Archangin|Wyerone|Rhapontigenin|Acetomenaphthone|Xanthoxyletin|Demethylvestitol|Yangonin|5-Methoxyseselin|(2S,3R,4R)-3,4,4'-Trihydroxyflavan|3',4',7-Trihydroxyisoflavan|3'-Hydroxyequol|cis-4-Hydroxyequol	670.939	538.109	610.85	429.094	680.654	610.875	1534.04	571.448	686.061	556.7	765.86	1073.97	784.31	1108.02	878.175	2146.64	1847.81	845.271	1438.73	1870.53	1092.4	1416.32	1516.73	1436.64	1061.2	1577.68	1196.1	209.357	289.785	335.52	331.584	280.638	322.037	533.094	501.302	581.629
257.103	HMDB0032527	NA	C12H18O6	257.1031	1,1'-(Tetrahydro-6a-hydroxy-2,3a,5-trimethylfuro[2,3-d]-1,3-dioxole-2,5-diyl)bis-ethanone	2101.46	1682.68	2409.92	2006.71	2070.86	1602.86	1964.8	1892.64	2240.91	1989	1716.47	2066.69	1692.53	2525.52	2104.13	3561.34	3952.65	2793.72	3680.51	4974.07	3275.48	4065.11	4793.63	4122.81	2710.72	2745.67	3277.91	352.789	394.258	403.228	445.611	433.685	438.376	1514.88	1284.26	1636.53
257.139						9687.12	6513.45	8736.49	7873.2	8718.3	6483.7	6082.67	8158.3	7502.89	7064.21	6371.55	8187.77	5798.14	9197.28	7263.67	11682.3	11513.6	9541.62	12914.9	17585.7	12240.3	13850.7	15114.4	13738.9	10290.2	7725.43	10168.1	1406.59	1748.02	1855.96	1969.03	1864.66	1830.19	7025.45	5482.9	6897.19
257.176	HMDB0000872|HMDB0040429|HMDB0041618|HMDB0059946|HMDB0059947	C11002|NA|C14260|NA|NA	C14H26O4|C14H26O4|C14H26O4|C14H26O4|C14H26O4	257.1758|257.1758|257.1758|257.1758|257.1758	Tetradecanedioic acid|Diethyl decanedioate|Diisobutyl adipate|2-Hydroxypropyl 2-isopropyl-5-methylcyclohexyl carbonate|1-Hydroxypropan-2-yl 2-isopropyl-5-methylcyclohexyl carbonate	6629.27	3711	4816.68	7038.44	7053.58	3962.54	6487.09	6490.37	8214.34	4180.71	5485.3	8798.33	5996.43	8460.48	8239.26	13899.5	12173.9	9572.92	10557.1	23144.5	12083.8	14350.3	14704.6	15185.8	6623.36	4420.87	7347.83	750.329	1090.32	1218.52	1313.13	1248.17	1232.99	2729.41	3360.39	2488.13
258.036	HMDB0001109|HMDB0001254|HMDB0060436	NA|C00352|C12214	C6H14NO8P|C6H14NO8P|C6H14NO8P	258.0384|258.0384|258.0384	Glucosamine-1P|Glucosamine 6-phosphate|Aminofructose 6-phosphate	2222.2	2110.94	1899.37	2124.26	2712.73	2594.63	1170.59	3053.18	3329.36	2377.05	1866.03	2442.36	1357.88	2536.18	2108.31	4775.22	2554.14	2881.38	3475.23	2842.58	3188.19	2860.82	3019.32	5486.88	2704.33	3118.69	2569.22	143.564	153.835	221.639	411.859	420.75	470.826	2631.2	1871.12	2211.36
258.059						471.246	420.35	431.065	557.672	674.349	526.748	1200.48	964.643	929.98	1616.65	1231.99	1278.57	1224.8	1872.43	1298.77	1527.15	1757.51	1073.97	1630.36	1409.26	1203.32	4291.74	1969.97	1999.66	1420.44	1186.11	1228.21	73.4986	119.544	130.886	111.017	121.35	109.333	324.09	312.569	342.203
258.171	HMDB0000705|HMDB0000756	|NA	C13H25NO4|C13H25NO4	258.1711|258.1711	Hexanoylcarnitine|L-Hexanoylcarnitine	582.653	392.459	800.346	606.576	2445.07	221.483	227.273	573.254	674.716	260.402	592.709	541.442	289.799	1115.61	388.783	1181.96	3234.34	625.761	2301.4	994.631	407.522	874.828	1714.86	684.677	488.716	568.419	461.067	55.6743	107.333	141.516	121.817	108.977	122.547	188.874	320.176	305.303
258.955						797.837	815.086	581.2	680.585	698.359	709.417	856.521	922.233	760.642	1005.34	691.393	578.738	444.812	1056.91	1388.69	1392.59	1294.83	1616.07	2051.87	3326.99	1352.97	2447.87	3025.34	3148.76	1521.6	1982.01	1572.62	583.38	534.258	585.302	466.279	386.661	339.643	417.587	427.871	495.944
259.025	HMDB0000124|HMDB0000213|HMDB0000645|HMDB0000994|HMDB0001076|HMDB0001078|HMDB0001313|HMDB0001401|HMDB0001586|HMDB0002985|HMDB0003498|HMDB0003971|HMDB0006328|HMDB0006330|HMDB0006797|HMDB0006800|HMDB0006814|HMDB0006873|HMDB0029219|HMDB0060467|HMDB0062705	C00085|C04006|C00446|C03862|C01094|C00275|C03546|C00092|C00103|C01177|C01172|C05345|NA|C00636|C02888|C03267|C04006|C01097|NA|NA|C03384	C6H13O9P|C6H13O9P|C6H13O9P|C6H13O9P|C6H13O9P|C6H13O9P|C6H13O9P|C6H13O9P|C6H13O9P|C6H13O9P|C6H13O9P|C6H13O9P|C6H13O9P|C6H13O9P|C6H13O9P|C6H13O9P|C6H13O9P|C6H13O9P|C13H8O6|C6H13O9P|C6H13O9P	259.0224|259.0224|259.0224|259.0224|259.0224|259.0224|259.0224|259.0224|259.0224|259.0224|259.0224|259.0224|259.0224|259.0224|259.0224|259.0224|259.0224|259.0224|259.0248|259.0224|259.0224	Fructose 6-phosphate|Myo-inositol 1-phosphate|Galactose 1-phosphate|Dolichyl phosphate D-mannose|Fructose 1-phosphate|Mannose 6-phosphate|D-Myo-inositol 4-phosphate|Glucose 6-phosphate|Glucose 1-phosphate|Inositol phosphate|Beta-D-Glucose 6-phosphate|Beta-D-Fructose 6-phosphate|D-Tagatose 1-phosphate|D-Mannose 1-phosphate|Sorbose 1-phosphate|Beta-D-Fructose 2-phosphate|1D-myo-Inositol 3-phosphate…	1864.57	2551.54	1892.2	2102.57	3255.01	2575.24	5184.67	3527.77	4052.16	6242.88	5026.74	5685.64	4839.45	7378.89	6205.66	9572.56	16344.2	10254.1	12817.8	17488.1	10161.4	17348.3	18040.1	18502.7	13929.7	9505.7	12963.7	315.35	415.357	442.395	445.076	444.616	403.277	1417.78	1183.26	1434.38
259.063	HMDB0033265|HMDB0039616|HMDB0040630	NA|NA|NA	C14H12O5|C14H12O5|C14H12O5	259.0612|259.0612|259.0612	2-Methoxystypandrone|Orientalone|Pratenol A	1833.23	2105.2	1702.17	2083.8	3581.04	3324.76	3830.55	3677.85	2902.63	3481.6	3243.78	3490.4	3012.48	4770.12	3595.78	5690.68	5536.61	4706.69	7350.83	8564.23	6636.15	7894.65	8611.06	7914.2	5027.84	4771.59	5276.22	409.991	528.192	543.303	555.923	565.315	526.121	1381.51	1350.02	1518.51
259.082	HMDB0028730|HMDB0028814|HMDB0032924|HMDB0060917	NA|NA|NA|NA	C9H14N3O6|C9H14N3O6|C11H16O7|C15H13FO3	259.081|259.081|259.0823|259.0776	Asparaginyl-Glutamate|Glutamyl-Asparagine|3-Furanmethanol glucoside|4'-Hydroxyflurbiprofen	1375.98	721.658	1281.73	1067.76	1021.76	869.306	1615.68	934.54	1164.4	964.474	890.495	1178.51	931.613	1315.03	1239.9	1980.85	2654.43	1468.02	2081.46	3051.4	1470.36	2347.03	2728.23	2431.28	1688.41	1877.02	1678.29	181.711	225.578	244.379	265.695	294.166	266.812	789.337	599.209	966.199
259.1	HMDB0011161|HMDB0028729|HMDB0028745|HMDB0028792|HMDB0029144|HMDB0029403|HMDB0030110|HMDB0030578|HMDB0030690|HMDB0030788|HMDB0030853|HMDB0030854|HMDB0030948|HMDB0032953|HMDB0033015|HMDB0033016|HMDB0033771|HMDB0034133|HMDB0035254|HMDB0036050|HMDB0039142|HMDB0039592|HMDB0041192	NA|NA|NA|NA|NA|NA|NA|NA|NA|NA|NA|NA|NA|NA|NA|NA|C09923|NA|NA|NA|NA|NA|NA	C10H16N2O6|C9H16N4O5|C9H16N4O5|C9H16N4O5|C9H16N4O5|C10H16N2O6|C15H16O4|C15H16O4|C15H16O4|C15H16O4|C15H16O4|C15H16O4|C15H16O4|C15H16O4|C15H16O4|C15H16O4|C15H16O4|C15H16O4|C15H16O4|C15H16O4|C15H16O4|C15H16O4|C15H16O4	259.0936|259.1048|259.1048|259.1048|259.1048|259.0936|259.0976|259.0976|259.0976|259.0976|259.0976|259.0976|259.0976|259.0976|259.0976|259.0976|259.0976|259.0976|259.0976|259.0976|259.0976|259.0976|259.0976	L-alpha-glutamyl-L-hydroxyproline |Asparaginyl-Glutamine|Asparaginyl-Gamma-glutamate|Glutaminyl-Asparagine|Gamma-glutamyl-Asparagine|Oxypinnatanine|Celerin|Apigravin|(E)-Suberenol|Citrusal|(R)-Meranzin|(S)-Auraptenol|Dihydrowyerone|7-Methoxy-5-prenyloxycoumarin|5,6-Dihydroyangonin|7,8-Dihydroyangonin|Cyperine|3-(1,1-Dimethylallyl)scopoletin|7-Hydroxy-5-isopropyl-2-methoxy-3-methyl-1,4-naphthoquin…	995.234	1024.13	878.933	664.793	948.793	888.716	985.852	1143.33	876.996	1041.6	882.473	809.36	800.056	1373.21	831.534	1867.56	1388.5	1286.85	1869.43	2295.39	1808.13	2283.53	2045.56	2022.61	1237.9	1377.99	1346.12	502.313	824.739	975.39	874.653	863.913	893.438	821.549	672.677	836.031
259.119	HMDB0032857	NA	C12H20O6	259.1187	Glycerol tripropanoate	5679.33	4050.55	5423.59	11291.2	9170.59	5286.14	7936.59	6870.98	8365.7	7164.8	5713.68	6731.16	5199.76	9132.06	7512.16	11972.3	13630.8	8774.98	11360.3	21820.2	12409.5	13611.5	16520.1	15120.1	11144.1	6713.32	8837.2	1493.69	1962.26	2059.59	2121.9	2000.74	1996.48	3740.9	3656.42	4050.3
259.137	HMDB0011170|HMDB0011171|HMDB0028736|HMDB0028946|HMDB0036456	NA|NA|NA|NA|C09695	C11H20N2O5|C11H20N2O5|C10H20N4O4|C10H20N4O4|C16H20O3	259.1299|259.1299|259.1412|259.1412|259.134	L-gamma-glutamyl-L-isoleucine |L-gamma-glutamyl-L-leucine |Asparaginyl-Lysine|Lysyl-Asparagine|10-Hydroxy-3-methoxy-1,3,5,7-cadinatetraen-9-one	1629.13	1537.51	1834.14	1435.45	1504.6	1662.97	1797.11	1607.74	1762.42	1442.62	1726.96	2118.88	1890.94	2471.85	2154.92	2446.08	2590.07	2110.46	3455.23	3722.47	2339.39	2772.89	2923.43	2634.46	2214.74	2313.84	2247.19	486.879	582.237	652.238	612.669	620.139	601.315	1608.97	1529.79	1717.38
259.154						2375.49	1714.48	2306.99	1914.07	2093.81	1560.92	1637.44	1858.32	1876.71	1942.01	1590.57	1733.87	1243.04	2307.17	1796.9	3184.58	3513.62	2571.48	3481.62	4649.32	3218.04	3794.58	4137.16	3551.37	2688.96	1971.7	2631.19	298.752	399.129	431.501	398.126	406.23	436.277	1524.75	1324.04	1838.69
260.058	HMDB0001504|HMDB0028752|HMDB0028815	C06605|NA|NA	C10H16NO3PS|C9H13N2O7|C9H13N2O7	260.0516|260.065|260.065	Aminoparathion|Aspartyl-Glutamate|Glutamyl-Aspartate	1088.18	900.066	744.409	776.994	1071.44	1629.22	1161.95	1762.79	875.776	1099.69	998.947	1099.89	793.584	1318.89	1086.06	1945.02	2084.82	1773.49	2273.69	2852.74	2070.12	2567.81	2649.47	2613.42	1800.91	1704.2	1541.58	222.441	245.966	230.4	212.727	246.333	241.016	834.028	693.975	761.774
260.097						309.637	466.898	353.106	484.335	3980.55	6018.08	2982.68	2912.28	2234.38	4773.97	2787.41	1744.23	2153.86	2235.32	1736.52	3110.97	5063.64	2682.89	4879.61	4038.38	2748.48	3191.07	3268.06	2897.02	6333.99	2169.23	4395.4	136.417	125.083	136.76	125.698	114.096	118.485	260.892	222.497	293.536
260.115	HMDB0013133|HMDB0033865|HMDB0034777|HMDB0039082|HMDB0061717|HMDB0062785	NA|C08334||NA||NA	C11H19NO6|C11H19NO6|C11H19NO6|C12H23NOS2|C11H19NO6|C11H19NO6	260.114|260.114|260.114|260.1148|260.114|260.114	Methylmalonylcarnitine|Lotaustralin|Epidermin|Camelinin|Succinylcarnitine|O-methylmalonyl-L-carnitine	593.475	625.429	625.771	467.4	526.502	435.353	2432.86	460.089	469.06	513.631	486.694	434.318	402.823	605.681	371.532	755.626	835.949	607.361	852.495	1206.13	665.053	923.372	959.332	796	761.554	527.157	711.299	111.355	165.837	175.449	161.36	173.006	150.443	458.557	346.351	496.265
260.872						2292.18	2516.1	2022.98	2941.95	3252.4	2672.83	1236.85	2270.66	1837.57	2400.03	1709.31	1895.61	1025.58	2516.8	2157.04	3229.1	3772.99	3298.15	5153.78	6898.91	3749.1	4716.18	6503.1	8369.15	3624.15	4387.27	4626.8	342.174	229.264	414.094	604.047	720.793	766.995	1712.77	1826.89	2157.16
261.043	HMDB0001530|HMDB0005831|HMDB0032644|HMDB0060011|HMDB0062530	C00644|C00644|C09951|NA|NA	C6H15O9P|C6H15O9P|C13H10O6|C9H14N2O3S2|C6H15O9P	261.0381|261.0381|261.0405|261.0373|261.0381	Mannitol 1-phosphate|Sorbitol-6-phosphate|Maclurin|N-acetyl-S-(N-allylthiocarbamoyl)-L-cysteine|sorbitol 3-phosphate	3522.11	4230.47	3094.5	2835.07	4140.81	3273.96	5124.5	4525.43	3551.39	4410.98	3341.21	3764.76	3060.71	5524.77	4334.84	6554.49	7589.18	6022.1	8146.15	12887.8	7842.8	9585.05	10738.6	10024	6603.3	5850.42	7099.73	908.158	1038.97	1104.71	1051.84	1003.6	928.861	2480.51	2442.19	2935.48
261.066	HMDB0011164|HMDB0030413|HMDB0030419|HMDB0031762	NA|NA|NA|NA	C9H14N2O7|C9H14N2O7|C9H14N2O7|C11H10N4O4	261.0728|261.0728|261.0728|261.0629	L-beta-aspartyl-L-glutamic acid |Na-L-Glutamyl-L-aspartic acid|Ng-L-Glutamyl-L-aspartic acid|Carbadox	1144.76	1022.01	497.726	445.031	2295.62	12054.8	1051.3	6999.6	701.503	566.119	1525.55	2154.81	574.202	1177.44	893.936	1415.32	1310.93	963.265	1417.39	2398.51	2435.57	1623.25	3443.1	1723.92	1071.65	1186.23	902.607	93.416	117.303	100.949	116.633	106.109	117.832	1371.31	243.935	431.303
261.079	HMDB0011164|HMDB0030413|HMDB0030419|HMDB0030882|HMDB0032838|HMDB0039027	NA|NA|NA|NA|NA|NA	C9H14N2O7|C9H14N2O7|C9H14N2O7|C14H14O5|C14H14O5|C14H14O5	261.0728|261.0728|261.0728|261.0768|261.0768|261.0768	L-beta-aspartyl-L-glutamic acid |Na-L-Glutamyl-L-aspartic acid|Ng-L-Glutamyl-L-aspartic acid|(S)-Rutaretin|Dorsteniol|Celereoin	4088.04	4205.65	3468.1	2841.26	4349.15	3560.19	4667.93	4740.62	3337.8	4105.23	3684.23	4530.35	3605.47	6160.7	4762.2	7192.39	7158.33	6715.69	9969.46	11844.6	8976.52	10942.8	11793.3	10725	6502.02	7221.14	6924.19	755.822	928.585	1001.99	952.076	920.967	912.621	2635.99	2423.76	3004.02
261.097	HMDB0028869|HMDB0028974|HMDB0060337	NA|NA|NA	C10H18N2O4S|C10H18N2O4S|C18H14O2	261.0915|261.0915|261.0921	Hydroxyprolyl-Methionine|Methionyl-Hydroxyproline|1,6-Dimethoxypyrene	1676.55	1050.46	1387.34	1700.82	2042.09	1858.41	2311.48	1689.63	1852.39	2219.93	1717.13	1842.67	1337.48	2458.5	1981.3	3127.74	3517.67	2489.45	3369.75	4978.06	3238.59	4109.98	4457.56	3987.9	2899.23	2567.17	3153.47	216.036	289.55	263.375	281.915	291.668	263.14	836.363	773.3	954.373
261.116	HMDB0029437|HMDB0030549|HMDB0030691|HMDB0035596|HMDB0038399|HMDB0039497	C01683|NA|NA|NA|NA|NA	C10H18N2O6|C15H18O4|C15H18O4|C15H18O4|C15H18O4|C15H18O4	261.1092|261.1132|261.1132|261.1132|261.1132|261.1132	Nopalinic acid|5,6-Dihydro-4-methoxy-6-[2-(4-methoxyphenyl)ethyl]-2H-pyran-2-one|Dihydrosuberenol|Armexifolin|Enokipodin D|Dihydrowyerol	1927.13	1681.87	1795.92	1018.47	1262.71	1042.82	1539.67	1422.56	1131.27	1135.86	1083.04	1216.76	897.514	1519.92	1340.94	2050.85	1909.33	1756.36	2949.2	3444.49	2255.87	2809.92	3156.84	2745.9	1795.37	1748.05	1784.18	315.549	340.687	386.74	352.925	352.425	343.736	1276.88	1080.22	1420.73
261.135	HMDB0028913|HMDB0028935|HMDB0028976|HMDB0028977|HMDB0031664|HMDB0031897	NA|NA|NA|NA|NA|NA	C11H22N2O3S|C11H22N2O3S|C11H22N2O3S|C11H22N2O3S|C19H18O|C12H22O6	261.1278|261.1278|261.1278|261.1278|261.1285|261.1344	Isoleucyl-Methionine|Leucyl-Methionine|Methionyl-Isoleucine|Methionyl-Leucine|Alnustone|Phaseolic acid	2223.7	1852.85	2373.7	3772.33	3259.75	1883.67	4257.48	2926.78	3808.48	2800.84	2086.01	2102.49	1698.38	2647.34	2428.24	6064.43	4535.52	4348.32	3852.98	5635.41	4553.21	8701.18	6916.06	4658.87	3809.29	3984.68	3643.04	447.215	662.417	698.908	681.919	674.984	643.821	1217.43	1375.02	1876.39
262.076	HMDB0061719		C14H17NS2	262.073	Dimethylthiambutene	5183	7109.14	4969.73	2082.45	3279.66	4144.79	3396.72	5166.82	2135.75	3385.96	2978.8	3077.89	2139.61	3980.08	2981.07	4109.84	5229.39	4155.21	6953.4	5811.33	5471.16	5885.63	8258.44	6544.85	5491.36	4602.89	5289.34	1294.67	1459.18	1508.52	1502.01	1510.3	1503.08	4202.38	3754.19	4109.3
263.023	HMDB0000559|HMDB0003332	NA|NA	C9H12O7S|C9H12O7S	263.0231|263.0231	3-Methoxy-4-hydroxyphenylethyleneglycol sulfate|3-Methoxy-4-Hydroxyphenylglycol sulfate	2091.79	2348.25	2010.61	2162.45	2485.67	1771.82	3352.16	2843.42	2543.85	2748.73	1871.95	2660.92	2041.26	3836.28	3165.87	4075.67	5396.27	3682.69	4821.12	9976.16	4674.11	5909.75	7471.02	6550.05	3873.39	3586.84	4698.84	581.105	696.335	762.076	736.195	589.349	545.615	1299.1	1273.85	1823.09
263.042	HMDB0039035|HMDB0060727	NA|NA	C15H8N2O3|C9H10F2N2O5	263.0462|263.0485	Necatorine|2',2'-Difluorodeoxyuridine	645.032	953.197	623.8	645.633	1087.31	744.862	1316.63	998.834	926.474	1234.93	666.53	817.462	825.01	1833.94	1349.25	1584.92	2527.15	1296.17	1735.29	4245.27	1714.88	2494.64	2579.36	2552.31	2056.79	1687.26	1707.77	179.081	222.938	202.252	242.156	224.491	221.296	718.424	651.521	554.946
263.059	HMDB0015521	NA	C11H12N4O2S	263.0608	Sulfamerazine	10203.2	17166.5	9300.99	8673.85	12011.4	9495.8	14047.1	13342.1	9446.72	11603.9	8976.81	11496.1	8911.56	16296.6	12731.6	17795.3	22085.5	17922.3	27127.5	35746.2	23218	29153.9	33281.6	32238	18147.7	18845.7	19627.7	3750.84	3945.81	4004.31	3794.36	3533.36	3510.63	6784.34	7917.61	8527.05
263.077	HMDB0002381|HMDB0028759|HMDB0028969|HMDB0030327|HMDB0031985|HMDB0034681	NA|NA|NA|C09231|NA|NA	C9H16N2O5S|C9H16N2O5S|C9H16N2O5S|C16H12N2O2|C9H16N2O5S|C10H16O8	263.0707|263.0707|263.0707|263.0826|263.0707|263.0772	N-Acetylcystathionine|Aspartyl-Methionine|Methionyl-Aspartate|Perlolyrine|gamma-Glutamyl-S-methylcysteine|3-Hydroxy-4-butanolide	1735.85	1956.94	1739.22	1393.5	1713.86	1674.05	2746.3	1921.41	1437.77	1676.48	1415.79	1584.85	1173.59	1928.32	1596.26	2503.68	2851.44	2337.55	3532.14	4253.35	3026.55	3497.99	4001.86	3607.72	2711.79	2636.01	2720.85	328.542	360.461	413.296	428.171	418.238	402.684	1130.97	972.985	1366.67
263.095	HMDB0036544	NA	C14H16O5	263.0925	1'-Acetoxyeugenol acetate	29101	34103.9	26836.7	16379.6	26162	23215.7	25709.9	29769.7	17780.4	23998.9	20207.7	24146.1	17779.5	33607.9	24879.7	37137.1	39518.3	42021.1	70783.4	64755.4	56856.3	67237.4	73662.7	63660.4	38426.2	39821.8	39605.5	5127.64	5638.4	5989.06	5791.95	5632.85	5548.62	18929	16938.2	22492.2
263.131	HMDB0030102|HMDB0031972|HMDB0033227|HMDB0033661|HMDB0034719|HMDB0035140|HMDB0035715|HMDB0035805|HMDB0035874|HMDB0036043|HMDB0036045|HMDB0036093|HMDB0036125|HMDB0036130|HMDB0036135|HMDB0036202|HMDB0036773|HMDB0036931|HMDB0037055|HMDB0037528|HMDB0038156|HMDB0040119|HMDB0041227|HMDB0041284	NA|NA|NA|NA|NA|C06082|NA|NA|NA|NA|NA|NA|NA|C09600|NA|NA|NA|NA|NA|NA|NA|NA|NA|NA	C15H20O4|C15H20O4|C15H20O4|C15H20O4|C15H20O4|C15H20O4|C15H20O4|C15H20O4|C15H20O4|C15H20O4|C15H20O4|C15H20O4|C15H20O4|C15H20O4|C15H20O4|C15H20O4|C15H20O4|C15H20O4|C15H20O4|C15H20O4|C15H20O4|C15H20O4|C15H20O4|C15H20O4	263.1289|263.1289|263.1289|263.1289|263.1289|263.1289|263.1289|263.1289|263.1289|263.1289|263.1289|263.1289|263.1289|263.1289|263.1289|263.1289|263.1289|263.1289|263.1289|263.1289|263.1289|263.1289|263.1289|263.1289	Hulupinic acid|Heliespirone A|Curcolonol|4-Hydroxydehydromyoporone|Isoamberboin|(S)-Abscisic acid|Tanacetin|Thellungianin G|(10R,11R)-Pterosin L|15-Hydroxymarasmen-3-one|O-Formyloreadone|Abscisic acid|(1beta,8beta)-1,8-Dihydroxy-3,7(11)-eudesmadien-12,8-olide|Vulgarin|3-Epiarmefolin|Alkhanin|Tavulin|Tatridin B|Istanbulin A|Blennin B|Umbellifolide|Enokipodin C|(8betaOH,10beta)-8-Hydroxy-3-oxo-7(11…	3899.86	3592.02	4038.41	3638.92	3595.63	2823.61	3537.31	3931.07	3526.16	3109.34	3541.57	3919.39	2593.66	4345.5	3573.3	7742.08	7027.01	6604.11	8821.15	11946.3	7839.15	10003.7	10180.7	10369.7	5159.2	4808.11	6026.7	597.354	726.808	856.691	727.068	741.289	751.449	2857.79	3022.21	2982.47
263.165	HMDB0032090|HMDB0061935	NA|	C16H24O3|C16H24O3	263.1653|263.1653	12-Oxo-2,3-dinor-10,15-phytodienoic acid|3,5-Bis(1,1-dimethylethyl)-4-hydroxy-benzoic acid ethyl ester	1109.56	1205.16	1217.57	1786.32	1807.96	1278.17	1108.57	1542.6	2116.65	1817.88	1345.41	2416.6	1328.01	1978.48	2038.43	3316.11	3075.78	2315.4	2716.72	4312.58	2684.46	3479.07	3684.85	3311.31	1861.19	1781.33	2036.08	283.157	392.73	466.654	420.831	395.162	392.435	940.865	847.144	761.276
264.058	HMDB0041949|HMDB0060663	NA|C16625	C12H11NO6|C11H11N3O5	264.0514|264.0626	Nitecapone|Isoniazid alpha-ketoglutaric acid	2018.48	3377	2193.07	1297	1540.2	1261.17	1858.04	1896.84	1398.04	1603.75	1266.1	1427.21	1231.32	2219.07	1577.51	2505.54	2764.53	2324.36	3634.18	4202.42	2748.42	3612.33	4475.07	3918.03	2723.9	2435.66	2913.5	568.374	609.873	588.651	634.567	591.318	578.589	1587.72	1564.3	1967.53
264.073	HMDB0032337|HMDB0033060|HMDB0034319	NA|NA|C10681	C16H11NO3|C16H11NO3|C16H11NO3	264.0666|264.0666|264.0666	Hydroxypropyl cellulose|Piperolactam A|Furofoline	567.679	574.48	543.582	384.8	558.907	464.568	3121.18	590.93	554.158	455.626	523.458	506.055	380.835	815.214	512.433	977.021	913.019	620.426	983.914	1370.63	949.417	1134.78	1279.7	882.797	847.736	1123.98	901.477	139.143	136.514	144.936	159.769	162.016	157.45	394.962	411.689	387.573
264.891						984.454	697.519	1304.34	675.684	1953.74	796.011	0.000873216	1080.17	610.364	220.722	241.137	873.489	209.717	749.59	786.674	883.947	642.101	396.925	2237.34	330.829	1740.44	1617.38	1269.45	876.618	1122.46	415.153	597.782	0.000422569	0.00068254	0.000164292	0.000535283	0.000570062	23.9151	1180.26	672.431	1158.97
264.988						150.693	223.073	153.627	103.625	74.53	549.198	2130.8	240.407	227.984	219.964	215.374	186.108	161.795	296.212	414.908	385.311	734.479	172.785	476.247	1298.61	540.619	639.82	733.403	472.702	382.406	412.066	301.874	22.616	34.6144	58.1293	25.8975	34.0833	24.2239	68.9351	90.6945	108.821
265.002						1422.39	1371.11	1150.67	1154.12	1377.56	1102.73	1775.18	1264.76	1136.36	1466.06	1081.29	1086.66	1056.86	1623.27	1560	1590.26	2160.84	1691.58	2417.93	4535.81	2165.43	2698.88	2989.86	2655.84	1762.02	1616.54	1805.75	576.005	703.968	684.249	624.668	522.61	535.592	1090.42	926.875	1162.81
265.011						877.92	952.596	887.758	1116.86	1288.63	1335.82	1515.59	1479.12	1474.84	2333.07	1799.13	2062.23	1301.31	2028.84	1488.66	1932.42	3249.36	2107.63	2244.65	2927.46	1856.78	4085.9	5194.4	4805.65	2663.7	2833.47	3013.46	47.2558	94.112	100.908	80.3277	71.4928	77.3643	451.402	371.922	825.775
265.039	HMDB0032956	NA	C12H10O7	265.0354	2-O-p-Coumaroyltartronic acid	5874.26	6063.4	5594.39	5011.09	5971.96	4325.49	10778.7	6504.63	5156.46	6977.92	4527.11	5764.33	4877.4	9294.47	7404.06	9217.24	13627	9138.83	14511.1	25303.1	12385.2	16257.7	20140.1	17180.5	10511.1	9659.62	11625.8	1764.52	2046.77	2152.53	1914.03	1660.57	1597.19	3666.75	3606.6	4827.95
265.054	HMDB0032437|HMDB0033351|HMDB0040790	NA|C08506|NA	C9H14O9|C12H14N2OS2|C12H14N2OS2	265.0565|265.0475|265.0475	Monoglyceride citrate|Methoxybrassinin|4-Methoxybrassinin	1104.47	1565.92	893.288	930.789	1182.53	1096.87	1626.99	1552.58	1141.61	1303.24	3688.28	1250.23	803.869	1777.2	1199.63	2130.18	2319.27	1578.87	2571.08	3920.83	2270.04	4013.75	2795.67	2929.37	2248.09	2168.81	1976.15	372.535	338.923	391.678	387.151	339.159	320.61	782.308	911.095	941.77
265.075						19528.2	20737.2	20043.8	13428.2	14997	12115.1	19924.3	16811.7	13887.7	14976	12546.5	14688.8	11546	19250.9	16852.8	26231	30519.8	23092.8	35490.6	58129.9	28667	38909.5	42992.2	39181.4	22134.2	19711.1	23288.1	4430.07	5433.1	5592.61	5241.47	4735.97	4568.99	14035.4	12701.4	16179.6
265.091	HMDB0033980|HMDB0041447	NA|NA	C17H14O3|C17H14O3	265.087|265.087	7-Methoxy-2-methylisoflavone|(E)-4-[5-(4-Hydroxyphenoxy)-3-penten-1-ynyl]phenol	2184.37	2352.41	2034.1	1460.73	2271.02	1747.16	2599.33	2265.27	1753.41	2073.77	1677.7	1728.98	1362.44	2744.46	2069.34	3113.45	3311.01	2928.73	4761.79	5744.13	4485	5034.47	5453.12	5002.91	3412.83	3375.26	3287.52	417.635	417.207	473.611	467.268	453.461	455.066	1487.93	1357.09	1709.35
265.111	HMDB0014383|HMDB0040891|HMDB0041582	C07263|NA|NA	C15H14N4O|C14H18O5|C14H18O5	265.1095|265.1081|265.1081	Nevirapine|3',4',5'-Trimethoxycinnamyl alcohol acetate|Sapidolide A	39783.9	47998.1	38786.7	18449.5	26280.7	23181.3	25552.8	29725.8	17815	24609.6	19815.8	21742.4	16452	30861.9	22791.6	36188.8	38967.4	39220.3	70663.1	57087.8	54079.6	66720.2	68772.9	60404.5	39718.3	37761.1	38330.6	5902.08	6767.07	7145.48	7012.47	6629.34	6655.05	25774.4	21873.2	32039.1
265.13	HMDB0015027|HMDB0036387	C08090|NA	C18H18O2|C18H18O2	265.1234|265.1234	Dienestrol|3-Phenylpropyl cinnamate	1157.91	1333.39	1099.92	904.551	2010.53	973.642	2657.46	1926.59	1539.77	1571.59	1377.07	1184.96	698.148	2433.84	1438.67	2159.18	4946.09	1726.65	2979.74	5852.84	4740.27	2571.53	2359.36	3701.56	2785.48	2194.22	2065.11	165.507	186.442	176.789	196.456	176.202	172.096	860.147	829.058	891.105
265.147	HMDB0030104|HMDB0030137|HMDB0031902|HMDB0033229|HMDB0033660|HMDB0034696|HMDB0035210|HMDB0035644|HMDB0035647|HMDB0035740|HMDB0036038|HMDB0036039|HMDB0036151|HMDB0036152|HMDB0037005|HMDB0037059|HMDB0037070|HMDB0038148|HMDB0038476|HMDB0039516|HMDB0040905|HMDB0041425|HMDB0060569	NA|NA|NA|NA|NA|NA|NA|NA|NA|NA|NA|NA|NA|NA|NA|NA|C09678|NA|NA|NA|NA|NA|NA	C15H22O4|C15H22O4|C15H22O4|C15H22O4|C15H22O4|C15H22O4|C15H22O4|C15H22O4|C15H22O4|C15H22O4|C15H22O4|C15H22O4|C15H22O4|C15H22O4|C15H22O4|C15H22O4|C15H22O4|C15H22O4|C15H22O4|C15H22O4|C15H22O4|C15H22O4|C15H22O4	265.1445|265.1445|265.1445|265.1445|265.1445|265.1445|265.1445|265.1445|265.1445|265.1445|265.1445|265.1445|265.1445|265.1445|265.1445|265.1445|265.1445|265.1445|265.1445|265.1445|265.1445|265.1445|265.1445	Humulinic acid A|Adhumulinic acid|Blennin D|Absindiol|(R)-Athanagrandione|Artemin|10-Hydroxymyoporone|(6beta,8betaOH)-6,8-Dihydroxy-7(11)-eremophilen-12,8-olide|3,14-Dihydroxy-11,13-dihydrocostunolide|Arlatin|1alpha,15-Dihydroxymarasmene|3alpha,15-Dihydroxymarasmene|Arabsin|Alkhanol|(1alpha,4alpha,5beta,6alpha,11betaH)-1,4-Epoxy-5-hydroxy-10(14)-germacren-12,6-olide|1alpha-Hydroxyarbusculin A|Spo…	34963.6	28975.4	33090.2	28362.4	64611.6	41175	31061.4	161240	98356.8	62548.1	135838	70093.4	55063.6	34998.8	27943.1	101406	63551.5	116921	85084	333702	209937	157009	143172	86783.7	113756	398369	55552.4	4115.3	5229.39	5659.87	5233.55	5020.47	5005.66	41988.6	44417.4	33381.9
265.165	HMDB0015282|HMDB0015307|HMDB0030146|HMDB0030356	C06943|C06930|NA|NA	C18H22N2|C18H22N2|C19H22O|C18H22N2	265.171|265.171|265.1598|265.171	Desipramine|Cyclizine|(3xi,6E)-1,7-Diphenyl-6-hepten-3-ol|14,19-Didehydrocondyfolan	908.053	790.611	827.825	808.588	1344.52	811.794	587.937	3789.36	2051.68	1286.97	3340.39	1465.33	1133.83	777.841	676.266	2278.84	1388.93	2418.57	2074.14	6629.4	5023.97	3418.32	3221.55	1974.72	2394.6	10570.6	1214.62	79.2766	142.752	142.641	132.441	122.867	133.318	930.399	996.357	819.268
265.995						689.297	676.451	651.785	1389.05	1474.81	1729.34	3839.55	3081.56	3351.62	5630.32	4482.74	5350.47	4083.32	6404.16	4813.62	4608.33	7735.34	4539.61	4822.29	6732.22	3440.3	9938.15	9900.1	8048.96	4135.42	4193.43	4807.12	97.9454	112.53	105.982	122.388	126	124.647	319.286	339.24	430.043
266.033						1206.9	1266.15	1247.13	866.865	1017.41	745.147	1157.54	1297.69	895.353	1218.59	968.896	1132.63	833.308	1235.21	1102.38	1847.87	1907.95	1634.58	2102.68	3489.8	2046.59	2370.05	2973.83	2477.3	1593.85	1936.79	1807.35	253.064	309.789	291.998	313.783	286.912	278.271	944.288	900.783	1021.9
266.071						2047.19	2404.19	2311.51	1764.85	1945.25	1871.44	2143.22	2265.3	1708.39	2075.52	1773	1731.51	1537.08	2361.72	1907.09	3233.68	3558.23	3186.84	4362.22	4916.6	3428.13	4170.07	4677.96	3977.26	2879.84	2616.82	3228.81	451.361	570.717	638.276	621.111	580.402	561.171	1757.7	1510.6	1912.38
266.089	HMDB0000050|HMDB0000085|HMDB0000830|HMDB0014340|HMDB0014638|HMDB0037842	C00212|C00330|C06469|C07195|C07210|NA	C10H13N5O4|C10H13N5O4|C9H17NO8|C10H13N5O4|C10H13N5O4|C9H17NO8	266.0895|266.0895|266.0881|266.0895|266.0895|266.0881	Adenosine|Deoxyguanosine|Neuraminic acid|Vidarabine|Zidovudine|N-(1-Deoxy-1-fructosyl)serine	420.574	417.021	453.217	330.51	353.452	431.043	669.69	516.712	507.051	453.765	503.048	441.093	365.219	556.035	459.796	929.958	749.368	664.454	780.83	1218.54	756.595	979.683	1065.69	1057.78	617.974	1042.43	730.888	74.2173	97.0216	114.841	104.572	88.5821	112.561	353.172	290.278	288.103
266.105						1208.09	1298.07	1441.17	1120.36	1524.25	714.98	1082.57	1267.28	1448.23	1026.22	906.065	1206.98	775.019	1291.58	1295.85	2298.04	3090.24	1802.95	2406.29	2361.17	1434.92	2589.64	2579.86	2138.5	1824.46	2037.6	1917.25	239.33	297.307	344.883	344.19	310.051	300.855	774.316	903.919	901.592
266.947						78.0813	135.325	93.8889	68.3416	165.906	1208.32	2429.26	302.659	363.7	440.57	267.514	391.967	423.133	451.387	1055.15	547.361	1236.32	329.916	610.09	897.469	421.924	817.719	746.516	571.968	390.704	432.318	382.302	5.11144	0.00078495	26.5237	34.8237	24.8587	24.8048	57.5657	51.5613	100.838
266.961						332.019	412.595	311.739	117.236	201.091	151.691	345.927	267.66	183.504	279.29	198.081	284.773	198.943	363.138	282.646	356.543	554.228	367.391	438.405	1056.98	392.715	578.879	748.868	599.714	446.493	370.181	359.197	378.097	357.408	286.991	215.47	198.541	167.801	308.356	207.635	389.743
267.018						2175.11	2180.8	2097.64	1495.27	1740.36	1410.05	4975.56	2058.77	1771.4	2358.85	1643.35	1677.42	1580.81	3092.07	2314.11	2899.37	4403.56	2820.85	4975.65	15336	4249.81	6692.09	9440.96	5629.36	3248.64	3228.46	3567.26	1206.44	1543.44	1445.58	1257.28	917.205	905.888	1361.51	1138.36	1553.51
267.035	HMDB0002326	C10205	C15H8O5	267.0299	Coumesterol	810.825	1453.81	854.92	967.828	1578.27	881.294	1707.47	1302.51	1023.1	1235.82	776.502	895.375	780.023	1692.33	1128.8	1591.78	1925.65	1337.17	2168.7	3553.05	1988.75	2298.29	2624.4	2768.89	1802.23	1302.66	1678.23	159.009	216.707	252.281	250.536	241.868	193.036	684.501	716.346	662.673
267.054	HMDB0000575|HMDB0000676	C01817|C01817	C8H16N2O4S2|C8H16N2O4S2	267.0479|267.0479	DL-Homocystine|L-Homocystine	7999.53	7334.66	7551.92	5526.4	5932.5	4699.97	11950.6	7332.8	6018.41	7169.3	5328.85	6281.3	5467.62	9600.55	7691.21	11070.9	15540.9	10269	15586.5	31823.7	14061.8	18315.4	24195.5	18069.4	11381	10361.5	12045	2911.46	3211.75	3150.24	2833.08	2358.78	2138.75	4747.11	4409.27	5900.94
267.071	HMDB0000195|HMDB0000425|HMDB0000481|HMDB0002034|HMDB0003040|HMDB0005808|HMDB0011679|HMDB0013896|HMDB0030720|HMDB0033036|HMDB0033994|HMDB0036586|HMDB0041905|HMDB0060598|HMDB0060673|HMDB0060864|HMDB0060972	C00294|NA|NA|NA|NA|C00858|NA||NA|NA|C12125|NA||NA|C16603|NA|NA	C10H12N4O5|C9H16O9|C10H12N4O5|C8H16N2O6S|C10H12N4O5|C16H12O4|C9H17O7P|C15H12N2O3|C16H12O4|C16H12O4|C16H12O4|C16H12O4|C15H12N2O3|C15H12N2O3|C15H12N2O3|C15H12N2O3|C15H12N2O3	267.0735|267.0722|267.0735|267.0656|267.0735|267.0663|267.0639|267.0775|267.0663|267.0663|267.0663|267.0663|267.0775|267.0775|267.0775|267.0775|267.0775	Inosine|3-Deoxy-D-glycero-D-galacto-2-nonulosonic acid|Allopurinol riboside|Homolanthionine|Arabinosylhypoxanthine|Formononetin|DHAP(6:0)|3'-HPPH|Trigraecum|8-Hydroxy-1-methoxy-3-methylanthraquinone|Isoformononetin|1,3-Dimethoxyanthraquinone|4-Hydroxyphenytoin|Hydroxyphenytoin|2,3-Dihydroxycarbamazepine|Phenytoin arene-oxide|4'-HPPH	1520.84	1752.6	1485.75	1213.59	1622.43	1512.03	2852.24	1911.29	1527.88	2089.06	1604.08	2039.25	2062.71	3310.71	2613.82	3081.53	3468.49	2711.93	3864.16	5707.92	3231.75	4318.71	4610.3	4077.17	3155.7	2925.56	2738.08	371.691	406.971	435.684	389.863	379.492	356.444	1217.99	1591.52	1312.01
267.09						5518.17	4779.08	5137.06	4128.21	4678.48	3797.23	5448.61	5140.17	4307.37	4773.63	4586.15	4564.46	3649.66	6090.98	4798.71	8530.97	8704.41	7318.43	10726.3	13763.1	9217.71	12912	13542.8	11693.7	7354.28	6646.12	8304.21	1169.16	1273.64	1359.78	1287.7	1164.14	1176.77	3631.02	3270.11	4031.72
267.11	HMDB0012881|HMDB0014524|HMDB0014692|HMDB0028865|HMDB0028886|HMDB0032056	NA|NA|C02267|NA|NA|NA	C11H16N4O4|C11H16N4O4|C11H16N4O4|C11H16N4O4|C11H16N4O4|C17H16O3	267.1099|267.1099|267.1099|267.1099|267.1099|267.1027	Acetylcarnosine|Dexrazoxane|Pentostatin|Hydroxyprolyl-Histidine|Histidinyl-Hydroxyproline|Eugenyl benzoate	4653.72	15871.2	4332.85	8102.25	21249.4	5198.11	23404	11025.7	12650.9	8156.27	5377.76	5969.67	2936.94	19268	8442.28	8807.74	15680.7	6543.52	9328.17	32819	34627.5	7836.05	12526.2	31437.3	26396.8	7535.86	14241.3	1015.26	1360.29	1441.53	1449.54	1422.66	1352.38	8463.62	6778.67	3926.9
267.125	HMDB0038935|HMDB0061643	NA|	C14H20O5|C14H20O5	267.1238|267.1238	Kamahine C|3-carboxy-4-methyl-5-pentyl-2-furanpropanoic acid	2222.53	2047.17	2395.53	4411.18	4700.01	2630.03	4305.46	4572.69	6209.73	3429.01	3421.87	6531.35	3735.06	4908.02	5301.73	9750.92	9016.46	6541.03	6797.89	14482.1	8420.86	8426.15	9519.13	9974.44	5465.13	4885.02	5620.07	426.641	454.505	531.857	583.334	485.469	494.734	1577.68	1583.79	1747.95
267.143	HMDB0014400|HMDB0028888|HMDB0028889|HMDB0028909|HMDB0028931|HMDB0029560	C07620|NA|NA|NA|NA|NA	C18H20O2|C12H20N4O3|C12H20N4O3|C12H20N4O3|C12H20N4O3|C14H22NO4	267.1391|267.1463|267.1463|267.1463|267.1463|267.1476	Diethylstilbestrol|Histidinyl-Isoleucine|Histidinyl-Leucine|Isoleucyl-Histidine|Leucyl-Histidine|Hesperaline	1548.93	1303.17	1321.05	1218.77	2700.12	1932.1	1507.3	6460.98	3961.12	2586.81	5591.39	3070.1	2393.21	1793.55	1339.62	4333.95	2570.1	4759.09	3999.18	13728.6	8609.05	6724.51	5877.46	3780.6	4770.63	16301.6	2450.3	193.324	237.434	302.745	244.071	239.105	259.304	1847.23	1744.56	1493.07
267.159	HMDB0030347|HMDB0036150|HMDB0038153|HMDB0038154|HMDB0038165|HMDB0038503|HMDB0060570	C09984|NA|NA|NA|NA|NA|NA	C18H22NO|C15H24O4|C15H24O4|C15H24O4|C15H24O4|C15H24O4|C15H24O4	267.1629|267.1602|267.1602|267.1602|267.1602|267.1602|267.1602	N-(p-Hydroxyphenethyl)actinidine|4,11,13,15-Tetrahydroridentin B|1-(3-Furanyl)-6,7-dihydroxy-4,8-dimethyl-1-nonanone|3,11,12-Trihydroxy-1(10)-spirovetiven-2-one|Acoric acid|Bisacurone epoxide|Deoxydihydro-artemisinin	6874.62	1954.94	9592.31	2655.21	3322.01	2831.03	3173.11	3643.85	3424	3776.63	2864.47	3759.47	3188.21	4175.93	3129.22	5478.47	6080.99	4886.68	7216.3	9626.93	6074.37	8258.99	7740.66	6585.51	4911.63	5964.56	4889.24	470.109	586.155	590.28	663.356	565.839	586.285	5483.51	2260.8	5735.52
268.05						1433.51	1007.5	1078.31	924.488	1161.9	1031.72	1301.09	1273	1011.99	1280.57	909.115	1131.63	893.569	1369.69	1113.8	1849.85	2432.78	1726.43	2511.54	3054.92	1877.42	2545.06	2679.08	2498.24	1824.82	1342.77	1779.88	333.875	423.795	488.418	467.108	413.031	420.381	626.504	790.153	893.571
268.087						1162.52	1445.27	1023.36	1236.96	1677.95	1360.74	1719.48	1714.83	1250.83	1654.56	1146.86	1396.39	1185.01	2181.29	1404.66	2461.57	2745.2	2348.44	3859.26	3667.64	3107.23	3858.85	4261.75	3860.92	2428.7	2510.56	2471.65	242.336	265.623	308.895	291.958	293.117	315.308	831.249	817.48	1057.99
268.997						501.732	658.217	449.781	867.567	1123.34	572.872	4581.12	1020.34	973.166	1410.6	902.258	597.632	667.145	2157.7	1117.28	1442.8	2726.33	1392.78	2774.87	14775.5	2666.64	3155.83	4977.1	2925.82	2201.03	1323.49	1912.01	555.026	758.983	734.396	620.555	391.613	332.849	349.293	294.308	391.854
269.035						1610.39	1607.1	1695.75	1082.63	1145.7	743.099	2627.58	1174.41	1249.29	1487.71	1117.32	1360.22	1114.34	1753.88	1659.96	2166.71	3432.08	1672	2871.11	7991.48	2377.81	3733.25	4277.35	3635.39	2329.5	2187.12	2577.41	565.79	624.052	610.733	579.468	451.29	443.547	965.583	921.827	1286.09
269.05	HMDB0002124|HMDB0003217|HMDB0015229|HMDB0029372|HMDB0029521|HMDB0030829|HMDB0031715|HMDB0033790|HMDB0033860|HMDB0034004|HMDB0034409|HMDB0035214|HMDB0039449|HMDB0041655|HMDB0060945	C01477|C06563|C07905|C02495|C10044|C10294|C14314|C10379|NA|C10037|NA|C10343|NA|C14313|NA	C15H10O5|C15H10O5|C12H9F3N2O2|C15H10O5|C15H10O5|C15H10O5|C15H10O5|C15H10O5|C15H10O5|C15H10O5|C15H10O5|C15H10O5|C15H10O5|C15H10O5|C12H9F3N2O2	269.0455|269.0455|269.0543|269.0455|269.0455|269.0455|269.0455|269.0455|269.0455|269.0455|269.0455|269.0455|269.0455|269.0455|269.0543	Apigenin|Genistein|Leflunomide|2'-Hydroxydaidzein|Norizalpinin|Aloeemodin|6-Hydroxydaidzein|1,2,8-Trihydroxy-3-methylanthraquinone|8-Hydroxydaidzein|3,4',7-Trihydroxyflavone|Rhababerone|Emodin|Rheinanthrone|3'-Hydroxydaidzein|A771726	1600.15	1771.45	1229.54	1550.2	2181.13	1335.18	2793.12	1909.25	1586.3	1995.7	1433.83	1469.14	1135.36	2408.83	2045.15	4936.86	3711.63	2229.78	3289.7	5731.27	3477.57	5719.22	4038.03	4118.99	2871.18	2004.84	2628.11	390.999	434.314	464.64	476.759	450.771	442.879	1427.61	1737.7	1169.37
269.069	HMDB0059806|HMDB0060014	NA|	C12H14O7|C12H14O7	269.0667|269.0667	Phenylglucuronide|Phenol glucuronide	2343.73	2686.17	1879.45	1270.95	1672.8	1473.35	2678.12	1801.11	1714.42	2074.68	1687.17	1813.26	1566.22	2647.28	2117.25	2921.05	3745.83	2775.97	3905.71	5438.94	3389.85	4923.9	5177.11	4810.45	3097.65	2904.17	3311.03	515.226	597.582	571.3	557.009	493.986	474.883	1550.33	1386.25	1784.87
269.087	HMDB0028755|HMDB0028881|HMDB0029955|HMDB0031612|HMDB0033305|HMDB0033702|HMDB0033759|HMDB0033940|HMDB0034376|HMDB0037319|HMDB0040868|HMDB0060568	NA|NA|NA|NA|NA|NA|NA|C08993|C09269|C15531|NA|C07495	C10H14N4O5|C10H14N4O5|C9H18O9|C16H14O4|C16H14O4|C16H14O4|C16H14O4|C16H14O4|C16H14O4|C16H14O4|C16H14O4|C15H14N2O3	269.0891|269.0891|269.0878|269.0819|269.0819|269.0819|269.0819|269.0819|269.0819|269.0819|269.0819|269.0932	Aspartyl-Histidine|Histidinyl-Aspartate|D-erythro-L-galacto-Nonulose|3,5-Dimethoxy-2,7-phenanthrenediol|Isomedicarpin|Pinostrobin chalcone|Dihydroformononetin|Vignafuran|Imperatorin|3-(4-Hydroxyphenyl)-1-(4-hydroxy-2-methoxyphenyl)-2-propen-1-one|4-O-Methylpinosylvic acid|10,11-Dihydroxycarbamazepine	2790.61	2283.31	2414.79	2234.35	3671.89	3600.27	4711.79	4051.36	2397.34	2341.93	1941.27	2778.3	1566.92	3285.78	2224.18	3926.99	5676.03	4431.82	3703.24	3492.33	3010.5	7773.35	7344.81	6259.78	5226.26	5270.04	5531.16	285.474	323.297	358.431	332.938	340.463	299.383	1581.17	1420.61	2332.38
269.104	HMDB0015256	C07148	C12H18N2O3S	269.0965	Tolbutamide	1878.14	2210.11	1527.01	1737.01	2606.5	1013.74	3171.89	1914.58	2430.02	1644.19	1439.81	1802.05	1323.34	2992.16	2160.31	2656.86	3414.64	2103.96	2840.03	5472.93	4329.91	2738.65	3783.46	4763.12	4082.91	2365.19	2695.58	338.627	379.715	395.639	392.947	403.317	404.607	1538.22	1226.48	1377.55
269.139						5690.85	4855.42	5693.16	7930.74	7285.56	7122.95	6302	6073.55	6413.49	7724.21	6340.23	7722.17	7242.26	8457.52	7608.31	12205.9	14459.5	7988.41	14544.8	16375.9	9727.96	14301.6	11738.3	12445.5	12730.3	9003.59	9400.2	875.207	1079.59	1185.09	1205.65	1182.48	1152.78	5166.69	3561.13	4230.57
269.175	HMDB0040459	NA	C15H26O4	269.1758	Ethylene brassylate	1468.88	940.647	1228.93	1413.4	2163.41	972.215	1579.88	1536.15	1713.43	1106.45	1201.2	1830.95	1145.16	2093.33	1800.32	3178.86	2811.72	2388.05	2428.13	4732.62	3352.24	2853.02	3219.11	3313.44	2246.28	1414.86	2038.9	161.964	228.687	256.366	256.574	239.692	253.897	903.577	911.257	845.825
269.212	HMDB0010733|HMDB0030972|HMDB0030973|HMDB0030978	NA|NA|NA|NA	C16H30O3|C16H30O3|C16H30O3|C16H30O3	269.2122|269.2122|269.2122|269.2122	3-Oxohexadecanoic acid|8-Oxohexadecanoic acid|9-Oxohexadecanoic acid|11-Oxohexadecanoic acid	789.597	552.436	586.862	1964.29	2358.66	849.74	2678.24	1802.27	2034.53	1216.34	2364.73	1613.3	1115.17	1912.96	1280.66	3222.48	2814.69	1743.56	2548.44	3973.83	7530.94	2491.98	2299.66	2325.39	2634.75	1565.57	1092	200.031	257.598	325.512	369.212	348.691	346.746	537.869	874.798	498.636
269.996						1069.61	950.837	957.855	979.56	1064.53	1183.06	1227.51	1107.47	1056.74	1073.05	1012.47	1026.96	1052.22	1080.92	1032.77	1734.8	1596.84	1347.65	1627.71	2971.9	1508	1538.64	1477.63	1776.26	1622.66	1330.9	1102.83	414.378	360.615	314.803	344.797	330.679	349.999	841.011	866.44	994.591
270.139	HMDB0011654	C04692	C11H19N4O4	270.1334	2-(3-Carboxy-3-(methylammonio)propyl)-L-histidine	1420.3	1112.73	1325.02	1486.07	1219.77	1068.84	1259.66	1039.16	1274.83	1384.58	941.53	1294.72	1347.88	1294.36	1364.67	2322.34	2314.2	1502.96	2705.12	3150.56	1468.04	2250.03	1938.98	2284.2	2124.31	1606.82	1546.72	279.536	375.028	418.24	407.391	423.808	418.237	1110.98	843.098	1022.05
270.208	HMDB0013317		C15H29NO3	270.2075	Tridecanoylglycine	1106.83	919.391	1652.03	1763.88	5507.62	440.211	441.954	1161.08	1999.74	600.18	1276.83	1305.22	855.85	2381.46	1289.65	2343.76	6761.82	1576.07	4469.58	2364.61	802.902	2180.61	3484.58	1270.61	1452.52	1198.18	1348.29	211.062	361.166	448.087	409.954	409.173	410.289	317.885	845.65	633.509
270.98						1315.52	1500.59	987.341	3260.85	4379.02	2985.47	3054.57	3344.76	3535.13	4669.69	4460.63	4548.28	2904.47	4037.1	4382.9	5106.09	7432.11	4063.79	6136.56	8127.76	4964.79	3629.84	3415.56	7990.62	6892.95	4979.64	6014.89	285.194	260.295	251.965	257.418	275.804	219.788	1664.99	1383.68	1398.14
[truncated: 1,037 more rows]

## Sheet: intensity_Quantile_normalized
					sample	00048084TP00_1Pfia-_P8A4_01_14118	00048085TP00_2Pfia-_P8A5_01_14108	00048086TP00_3Pfia-_P8A6_01_14094	00048087TP12_1Pfia-_P8A7_01_14102	00048088TP12_2Pfia-_P8A8_01_14114	00048089TP12_3Pfia-_P8A9_01_14104	00048090TP24_1Pfia-_P8B1_01_14091	00048091TP24_2Pfia-_P8B2_01_14111	00048092TP24_3Pfia-_P8B3_01_14097	00048093TP36_1Pfia-_P8B4_01_14109	00048094TP36_2Pfia-_P8B5_01_14116	00048095TP36_3Pfia-_P8B6_01_14113	00048096TP48_1Pfia-_P8B7_01_14095	00048097TP48_2Pfia-_P8B8_01_14112	00048098TP48_3Pfia-_P8B9_01_14098	00048099TP60_1Pfia-_P8C1_01_14093	00048100TP60_2Pfia-_P8C2_01_14092	00048101TP60_3Pfia-_P8C3_01_14107	00048102TP72_1Pfia-_P8C4_01_14096	00048103TP72_2Pfia-_P8C5_01_14090	00048104TP72_3Pfia-_P8C6_01_14117	00048105TP84_1Pfia-_P8C7_01_14110	00048106TP84_2Pfia-_P8C8_01_14119	00048107TP84_3Pfia-_P8C9_01_14103	00048108TP96_1Pfia-_P8D1_01_14099	00048109TP96_2Pfia-_P8D2_01_14101	00048110TP96_3Pfia-_P8D3_01_14105	00048448solvent_blank_5_01_14084	00048449solvent_blank_5_01_14085	00048450solvent_blank_5_01_14086	00048451solvent_blank_5_01_14087	00048452solvent_blank_5_01_14088	00048453solvent_blank_5_01_14089	00048111blank_1Pfia-_P8A1_01_14115	00048112blank_2Pfia-_P8A2_01_14106	00048113blank_3Pfia-_P8A3_01_14100
[truncated: 1,891 more rows]

[truncated: 1 more sheets: info]
