# Supplementary material for: Metabolic Dynamics of In Vitro CD8+ T Cell Activation
Source: Metabolites. 2020 Dec 28;11(1):12. doi: 10.3390/metabo11010012 (PMC7823996; doi:10.3390/metabo11010012)
Supplement: Supplementary file 1 [file metabolites-11-00012-s001.zip › metabolites-991822-supplement/Supp_TableS2_FIA_pos.xlsx]

## Sheet: intensity_ISTD_normalized
					sample	00048114TP00_1Pfia+_P8A4_01_14166	00048115TP00_2Pfia+_P8A5_01_14151	00048116TP00_3Pfia+_P8A6_01_14161	00048117TP12_1Pfia+_P8A7_01_14155	00048118TP12_2Pfia+_P8A8_01_14159	00048119TP12_3Pfia+_P8A9_01_14165	00048120TP24_1Pfia+_P8B1_01_14167	00048121TP24_2Pfia+_P8B2_01_14144	00048122TP24_3Pfia+_P8B3_01_14146	00048123TP36_1Pfia+_P8B4_01_14152	00048124TP36_2Pfia+_P8B5_01_14150	00048125TP36_3Pfia+_P8B6_01_14154	00048126TP48_1Pfia+_P8B7_01_14141	00048127TP48_2Pfia+_P8B8_01_14139	00048128TP48_3Pfia+_P8B9_01_14149	00048129TP60_1Pfia+_P8C1_01_14164	00048130TP60_2Pfia+_P8C2_01_14157	00048131TP60_3Pfia+_P8C3_01_14147	00048132TP72_1Pfia+_P8C4_01_14153	00048133TP72_2Pfia+_P8C5_01_14140	00048134TP72_3Pfia+_P8C6_01_14163	00048135TP84_1Pfia+_P8C7_01_14162	00048136TP84_2Pfia+_P8C8_01_14142	00048137TP84_3Pfia+_P8C9_01_14148	00048138TP96_1Pfia+_P8D1_01_14158	00048139TP96_2Pfia+_P8D2_01_14160	00048140TP96_3Pfia+_P8D3_01_14143	00048454solvent_blank_5_01_14133	00048455solvent_blank_5_01_14134	00048456solvent_blank_5_01_14135	00048457solvent_blank_5_01_14136	00048458solvent_blank_5_01_14137	00048459solvent_blank_5_01_14138	00048141blank_1Pfia+_P8A1_01_14168	00048142blank_2Pfia+_P8A2_01_14145	00048143blank_3Pfia+_P8A3_01_14156
					scaling factor	0.817676	0.759731	0.645472	0.685413	0.576871	0.644934	0.677096	0.678058	0.642838	0.601899	0.667997	0.723934	0.71879	0.514448	3.22377	0.527987	0.443938	0.516838	0.504949	0.440098	0.421132	0.42248	0.512418	0.415932	0.493883	0.520166	0.513381	2.64214	2.6108	2.52333	2.5199	2.54711	2.57835	0.783014	0.805165	0.678049
					time(h)	0	0	0	12	12	12	24	24	24	36	36	36	48	48	48	60	60	60	72	72	72	84	84	84	96	96	96
m/z	HMDB	KEGG	Formula	mz	Name	0, Mouse, CD8+ T cell, RPMI	0, Mouse, CD8+ T cell, RPMI	0, Mouse, CD8+ T cell, RPMI	12, Mouse, CD8+ T cell, RPMI	12, Mouse, CD8+ T cell, RPMI	12, Mouse, CD8+ T cell, RPMI	24, Mouse, CD8+ T cell, RPMI	24, Mouse, CD8+ T cell, RPMI	24, Mouse, CD8+ T cell, RPMI	36, Mouse, CD8+ T cell, RPMI	36, Mouse, CD8+ T cell, RPMI	36, Mouse, CD8+ T cell, RPMI	48, Mouse, CD8+ T cell, RPMI	48, Mouse, CD8+ T cell, RPMI	48, Mouse, CD8+ T cell, RPMI	60, Mouse, CD8+ T cell, RPMI	60, Mouse, CD8+ T cell, RPMI	60, Mouse, CD8+ T cell, RPMI	72, Mouse, CD8+ T cell, RPMI	72, Mouse, CD8+ T cell, RPMI	72, Mouse, CD8+ T cell, RPMI	84, Mouse, CD8+ T cell, RPMI	84, Mouse, CD8+ T cell, RPMI	84, Mouse, CD8+ T cell, RPMI	96, Mouse, CD8+ T cell, RPMI	96, Mouse, CD8+ T cell, RPMI	96, Mouse, CD8+ T cell, RPMI	NA, none, none, none	NA, none, none, none	NA, none, none, none	NA, none, none, none	NA, none, none, none	NA, none, none, none	NA, none, none, RPMI	NA, none, none, RPMI	NA, none, none, RPMI
38.9622						587.91	333.813	659.639	747.32	1314.9	779.369	3008.62	2259.1	2213.53	4639.86	3577.94	4008.68	5186.68	6489.45	1018.22	6083.23	5520.53	2735.2	3657.5	5180.16	2968.24	6456.72	4890.92	7023.92	3825.89	1826.58	3417.37	0.00168698	28.6483	0.000103299	0.00155929	9.16571	41.7411	48.4107	65.9963	283.986
44.0492						57.189	108.14	75.2256	39.0908	161.409	0.000755785	446.278	133.503	69.8308	269.51	202.257	219.976	447.42	348.978	88.3028	312.882	342.181	131.919	243.658	314.845	306.978	302.408	182.74	272.728	268.851	243.373	218.091	49.855	47.4446	50.0727	41.8977	89.9868	38.5817	0.00131345	153.682	161.521
45.0331	HMDB0000990	C00084	C2H4O	45.0335	Acetaldehyde	85.1818	242.949	860.812	1278.29	308.584	333.885	428.241	337.21	2995.36	1521.88	138.711	980.81	496.639	66.1558	310.625	685.452	1034.53	886.185	87.2817	0.0010324	162.752	245.55	148.534	205.491	981.707	709.286	1268.47	313.119	233.339	386.767	414.864	386.679	339.213	968.164	1205.5	1671.96
64.0155						11620.7	12679.8	14611.1	13587.6	18377.8	8300.39	8251.15	15146.3	13841.3	16683.8	12673.7	13553.2	12550.5	23881.4	2816.37	23609.6	32498.3	24540.8	24298.2	37899.7	24100.1	27975.4	28382.2	34935.3	30651.4	15004.7	28679.3	925.86	957.571	923.082	939.725	907.86	829.696	9324.5	10140.1	13935.5
70.0659	HMDB0012497|HMDB0060246	C15668|NA	C4H7N|C4H7N	70.0651|70.0651	1-Pyrroline|1-Pyrrolinium	209.034	151.86	0.000117281	193.492	182.107	104.895	2487.47	166.241	874.757	2480.16	1334.39	2150.53	4832.01	5155.47	1148.91	3171.24	2771.29	1753.72	1739.96	1977.28	1780.84	2576.44	1944.49	2181.82	2365.12	2323.99	2006.63	68.2073	68.7082	85.2201	87.3483	70.434	94.4174	0.000317706	176.249	274.208
72.0812	HMDB0031641	NA	C4H9N	72.0808	Pyrrolidine	369.12	406.577	292.064	395.912	405.282	372.325	3280.24	380.713	514.752	349.304	418.533	494.215	275.031	438.81	59.1595	670.127	954.46	694.825	212.742	404.724	455.321	799.304	737.816	913.877	791.733	658.198	745.227	24.7262	79.4151	104.632	152.471	143.912	141.654	261.876	294.862	378.538
80.9479						3040.12	3212.18	3656.47	3818.12	5550.29	2819.97	3641.47	3778.92	3142.03	3379.4	2647.09	3776.76	3276	6821.63	995.054	7076.68	11983.1	8746.56	5238.37	9765.76	6015.99	8712.98	9228.04	10830.6	13124.7	8449.05	11709.3	84.0138	138.378	136.378	140.058	141.425	116.533	1704.23	1674.76	3851.79
82.9458						1126.37	1173.24	1309.06	1451.18	1939.23	1471.71	1973.7	1369.92	1140.06	1457.38	969.936	1386.08	1208.82	2333.85	371.215	2616.58	4576.77	3191.6	1985.76	3755.16	2259.29	3302.96	3528.18	3909.96	4873.27	4491.97	4331.04	33.888	38.0131	52.9194	52.721	52.9713	46.1919	590.553	572.254	1478.15
84.0456						167.072	0.0014065	286.957	152.487	451.723	340.557	974.073	440.29	724.769	963.031	888.398	1214.49	673.17	710.042	101.718	705.156	1845.05	917.276	0.000691352	272.341	555.741	1818.67	706.348	1302.84	1110.02	1149.19	691.588	14.9249	17.4186	31.305	60.3388	25.2828	14.5509	0.000531994	0.000166588	195.005
86.0603	HMDB0002039|HMDB0060427	C11118|NA	C4H7NO|C4H7NO	86.06|86.06	2-Pyrrolidinone|Acetone cyanohydrin	161.388	133.915	235.43	292.023	219.391	198.962	388.618	326.281	343.637	561.316	424.019	584.413	564.901	589.321	128.436	419.815	424.234	380.681	286.676	130.78	455.896	406.128	373.394	406.43	402.068	307.049	491.659	74.7799	106.177	93.719	44.8563	98.7901	59.3068	198.238	151.506	184.9
86.097	HMDB0034301	C01746	C5H11N	86.0964	Piperidine	1575.55	1644.68	1772.29	1925.19	2449.61	1471.75	11341.8	2222.72	2363.95	3240.4	2505.34	3593.29	4512.16	5506.84	1007.32	4524.62	6201.8	4898.62	2719.68	4003.71	2429.68	5861.25	4926.38	5528.55	5853.62	4690.99	5460.34	72.9945	110.69	98.9139	94.4331	76.9665	76.5777	703.387	789.885	1734.61
87.0451	HMDB0000549|HMDB0002523|HMDB0003407|HMDB0010720|HMDB0031209|HMDB0033977|HMDB0034439	C01770|NA|C00741|C01771|C19309|C19443|NA	C4H6O2|C4H6O2|C4H6O2|C4H6O2|C4H6O2|C4H6O2|C4H6O2	87.0441|87.0441|87.0441|87.0441|87.0441|87.0441|87.0441	Gamma-Butyrolactone|Oxolan-3-one|Diacetyl|But-2-enoic acid|Ethenyl acetate|Methyl acrylate|Isocrotonic acid	20.6377	78.3913	130.828	106.949	119.116	133.613	722.963	60.3113	370.681	206.702	108.94	99.6182	175.914	169.819	59.462	253.25	294.667	123.885	135.565	107.315	142.191	95.4844	84.9739	37.6165	75.1742	218.684	236.678	54.1089	33.1745	74.5893	52.4665	55.685	49.6803	42.9535	123.534	48.0693
89.0605	HMDB0000039|HMDB0001873|HMDB0003243|HMDB0030062|HMDB0031217|HMDB0031507|HMDB0040253|HMDB0040579	C00246|C02632|C00466||C00849|NA|NA|NA	C4H8O2|C4H8O2|C4H8O2|C4H8O2|C4H8O2|C4H8O2|C4H8O2|C4H8O2	89.0597|89.0597|89.0597|89.0597|89.0597|89.0597|89.0597|89.0597	Butyric acid|Isobutyric acid|Acetoin|Methyl propionate|Ethyl acetate|1-Hydroxy-2-butanone|Propyl formate|Isopropyl formate	303.941	660.605	1521.14	1608.68	526.848	508.56	423.81	778.652	4809.78	2599.92	395.633	1630.11	687.948	929.918	528.395	1379.6	1754.48	1270.41	439.438	0.00112941	537.045	242.713	559.846	0.000583666	1331.42	1307.25	2107.93	468.739	465.493	431.289	496.821	455.348	472.611	1364.65	1558.08	2208.95
90.0554	HMDB0000056|HMDB0000161|HMDB0000271|HMDB0001310|HMDB0031219|HMDB0062251	C00099|C00041|C00213|C00133|C01537|C01401	C3H7NO2|C3H7NO2|C3H7NO2|C3H7NO2|C3H7NO2|C3H7NO2	90.055|90.055|90.055|90.055|90.055|90.055	Beta-Alanine|L-Alanine|Sarcosine|D-Alanine|Ethyl carbamate|(alpha-D-mannosyl)7-beta-D-mannosyl-diacetylchitobiosyl-L-asparagine, isoform A (protein)	72.9753	121.251	37.2404	250.713	222.947	142.539	1057.78	461.663	627.427	1839.83	1238.62	1353.83	2929	2943.49	619.759	2440.04	2082.84	1360.81	1598.64	2194.82	1670.11	1521.08	1421.5	1409.35	1829.32	1585.49	1681.94	12.0141	11.4457	26.9895	16.7861	4.0364	18.9881	0.00109148	153.439	102.091
90.9775						1709.86	1989.04	2556.73	2159.48	3321.66	2956.7	2170.56	2554.92	1919.47	2774.35	1972.61	2044.21	1970.41	3646.94	462.799	3421.5	4679.79	3493.36	3518.8	4617.98	3056.89	3523.55	3601.34	4512.56	4863.37	3816.17	4155.43	502.816	579.908	504.973	499.841	475.351	418.62	1451.67	1571.59	2455.52
93.0552	HMDB0000131	C00116	C3H8O3	93.0546	Glycerol	128.492	119.513	184.878	96.7886	171.594	183.522	223.81	206.672	170.121	246.266	170.288	145.767	134.486	315.88	41.1945	397.565	693.372	303.717	396.326	906.423	457.658	504.956	577.79	842.388	703.283	487.015	543.47	4.62744	8.94412	6.21994	10.9325	0.000918298	4.29618	58.9179	70.9478	135.467
95.0608	HMDB0033112	NA	C5H6N2	95.0604	Methylpyrazine	94.942	136.96	37.1257	144.1	64.4436	0.000792196	396.547	3.89067	125.486	184.542	157.538	51.4803	92.9971	13.8402	18.5441	1488.38	69.0696	54.5258	160.566	113.434	135.096	335	110.263	187.563	85.8265	120.486	0.00161625	32.8627	23.0866	39.6035	63.4853	54.9611	61.5611	47.4889	28.559	0.000323195
96.9227						400.728	483.109	598.587	714.391	1183.83	974.976	4274.52	1733.69	2011.48	2740.43	2631.15	3681.08	3705.18	5775.9	945.615	5032.2	5645.32	3145.49	2587.6	4273.32	1993.52	5497.2	4972.45	5727.07	4584.18	3835.34	4410.09	0.000824155	14.1715	7.42849	8.07627	3.87023	14.959	63.2244	115.984	224.119
98.919						208.012	164.146	305.204	372.324	426.462	490.994	1937.75	833.391	987.878	1202.36	1164.55	1641.04	1721.66	2449.12	408.729	2302.73	2474.65	1336.2	1107.35	1807.17	910.878	2343.61	2220.41	2377.79	2215.69	1616.53	1783.53	0.533208	4.49997	6.7996	7.32859	8.00926	8.68048	11.2932	37.0331	115.474
99.092	HMDB0037787	NA	C5H10N2	99.0917	xi-4,5-Dihydro-2,4(5)-dimethyl-1H-imidazole	644.559	742.506	672.607	420.602	461.569	326.901	655.661	417.177	754.437	581.193	607.584	501.868	710.331	826.166	108.707	756.533	782.354	756.444	882.049	817.911	541.38	1068.57	816.311	728.927	704.663	819.944	900.023	431.302	453.244	482.506	549.792	575.85	563.604	861.569	886.158	752.541
102.092	HMDB0012815|HMDB0062600	C12455|NA	C5H11NO|C5H11NO	102.0913|102.0913	5-Aminopentanal|N-butylformamide	432.889	646.651	1479.37	1107.19	460.184	639.204	482.916	626.143	703.194	641.508	900.429	385.884	602.928	1083.54	155.031	1186.51	882.158	867.455	679.311	939.215	438.068	858.484	1288.83	185.559	990.569	533.542	680.873	80.7272	69.879	111.047	100.322	105.081	106.234	1169.06	891.565	1060.67
103.055	HMDB0014405|HMDB0031529|HMDB0038892|HMDB0039771|HMDB0040347|HMDB0060739	C08057|NA|NA|NA|NA|NA	C3H6N2O2|C5H10S|C5H10S|C5H10S|C5H10S|C3H6N2O2	103.0502|103.0576|103.0576|103.0576|103.0576|103.0502	Cycloserine|3-Methyl-2-butene-1-thiol|1-(Methylthio)-1-butene|Cyclopentanethiol|2-Methyl-1-propenethiol|3-Amino-2-oxazolidone	60.2477	13.3189	79.7019	69.0769	51.5832	12.5382	980.899	43.7597	126.95	27.6538	30.1588	50.7062	37.7186	1.33697	6.83908	114.998	119.727	75.433	0.00153766	0.000811667	91.808	148.183	108.744	93.2017	27.187	144.021	78.4197	7.52369	0.00156884	8.87369	0.00143248	2.42693	15.1256	36.4856	25.5059	52.5485
104.035	HMDB0002455|HMDB0011602	NA|NA	C3H5NO3|C3H5NO3	104.0342|104.0342	Pyruvatoxime|3-Oxoalanine	0.00112737	2.0656	15.2642	0.00146206	24.7365	13.7773	19.3347	9.60468	0.00169898	9.35165	14.2987	15.0076	11.3784	16.2845	2.63342	14.5512	33.7897	36.8432	22.3192	22.3668	9.49877	0.000371567	25.8594	9.49438	12.212	0.00183067	18.1284	3.04666	1.42657	1.10568	2.16557	0.00138246	0.000768241	3.68457	0.000779099	18.7921
104.071	HMDB0000092|HMDB0000112|HMDB0000452|HMDB0000650|HMDB0001906|HMDB0002166|HMDB0002299|HMDB0003911|HMDB0031329|HMDB0031654|HMDB0038394|HMDB0041945|HMDB0094692	C01026|C00334|C02356|C02261|C03665|C03284|C01205|C05145|NA|NA|NA|C11735|NA	C4H9NO2|C4H9NO2|C4H9NO2|C4H9NO2|C4H9NO2|C4H9NO2|C4H9NO2|C4H9NO2|C4H9NO2|C4H9NO2|C4H9NO2|C4H9NO2|C4H9NO2	104.0706|104.0706|104.0706|104.0706|104.0706|104.0706|104.0706|104.0706|104.0706|104.0706|104.0706|104.0706|104.0706	Dimethylglycine|Gamma-Aminobutyric acid|L-Alpha-aminobutyric acid|D-Alpha-aminobutyric acid|2-Aminoisobutyric acid|(S)-b-aminoisobutyric acid|(R)-b-aminoisobutyric acid|3-Aminoisobutanoic acid|Butyl nitrite|3-Aminobutanoic acid|O-Acetylethanolamine|N-Ethylglycine|N-Methylalanine	130.145	197.835	319.205	394.885	526.182	481.154	2719.49	246.891	665.188	1876.3	422.03	620.475	743.288	1115.78	132.213	858.99	789.421	509.966	510.402	848.385	673.498	717.705	543.177	729.8	566.205	1182.34	457.684	53.5167	47.9155	114.745	75.3606	113.421	89.6129	87.1676	241.676	162.341
104.107	HMDB0031259	NA	C5H13NO	104.107	Neurine	30719.4	41135.6	49024.7	43016.8	52656.1	53658.2	178209	57789	86312.8	137267	108821	154413	163462	167815	30136.5	94770.4	125474	91182.5	94518.2	105452	66685.5	116636	104693	110067	109914	84882.8	97595.6	4416.86	4757.6	5332.75	5405.83	5356.59	5319.71	7661.38	11773.7	13482.4
104.12	HMDB0031413	NA	C4H13N3	104.1182	Diethylenetriamine	210.458	306.37	412.562	388.724	379.39	421.888	2079.23	514.992	801.165	1396.58	1125.08	1842.65	2005.35	1902.79	314.788	782.179	1028.35	724.088	768.641	834.336	400.537	1099.75	1031.58	899.031	865.62	667.856	973.379	44.6212	29.4971	56.7721	42.1975	16.7842	41.8691	58.5848	91.6806	106.024
105.071	HMDB0002006|HMDB0032457|HMDB0033902|HMDB0034240|HMDB0035418|HMDB0036180|HMDB0041010	C03401|NA|NA|C07083|NA|NA|NA	C3H8N2O2|C5H12S|C5H12S|C8H8|C5H12S|C5H12S|C5H12S	105.0659|105.0732|105.0732|105.0699|105.0732|105.0732|105.0732	2,3-Diaminopropionic acid|1-Pentanethiol|Isopentyl mercaptan|Styrene|2-Methyl-1-butanethiol|3-Methyl-2-butanethiol|(±)-2-Pentanethiol	105.114	91.6399	9.18227	25.8164	4.64595	55.37	1906.28	60.6253	66.3735	110.099	115.301	141.624	39.944	59.0171	18.6271	120.03	23.6879	58.2074	60.2586	57.7126	152.454	46.7348	46.2959	156.111	210.452	74.9524	158.613	31.9306	31.4461	45.5979	35.2122	47.0302	70.8104	0.000395338	42.9263	101.709
106.087	HMDB0004437	C06772	C4H11NO2	106.0863	Diethanolamine	821.362	11261.8	17056.3	9344.99	7550.21	18700.1	5752.47	4905.01	6517.54	7463.48	4626.38	2383.04	3397.07	1186.81	461.144	4014.57	3404.27	890.7	1489.99	1809.55	1359.89	224.253	2093.4	840.611	7085.08	718.049	3609.01	2584.16	2644.59	2562.01	2451.67	2439.26	2398.01	13265.1	7709.85	9635.11
107.967						589.094	662.344	516.075	1043.08	1407.22	1054.6	554.359	941.864	912.214	999.837	787.348	693.826	596.683	840.543	131.965	1764.78	1292.07	1441.06	1718.95	2141.8	1572.54	1797.79	1775.14	1952.53	1342.83	2650.17	1584.74	64.0715	86.0081	125.795	149.014	190.16	131.276	462.797	766.977	722.936
110.027	HMDB0000965	C00519	C2H7NO2S	110.027	Hypotaurine	38.4603	7.69202	5.96826	36.1848	39.019	47.3322	588.133	399.886	710.698	718.407	866.802	967.381	889.954	909.934	185.264	865.657	1042.31	749	533.964	553.858	319.501	1221.99	1008.24	807.352	639.076	387.057	533.55	0.000901554	0.00176213	0.000757266	0.145057	0.00137289	0.79426	0.000991503	0.0011113	0.000880771
110.036						6.26932	10.1705	14.1158	0.00100864	0.000764001	0.00128156	13.5247	15.6476	12.6286	5.02712	0.578714	0.00185799	0.000907275	28.1679	2.48278	26.3922	17.4404	27.8944	0.000747275	0.00101642	0.000971372	31.2631	5.04335	0.000889357	0.000848329	1.37227	25.6017	0.000517391	5.48784	0.000558721	3.63332	1.54273	1.30204	6.5183	0.000403862	0.000980541
110.081						1621.86	1599.77	2145.83	1974.08	3011.74	2551.09	2606.17	2481.08	2254.28	3173.83	2276.6	2785.47	1986.98	4209.81	602.306	6091.92	8687.78	4433.66	5484.65	10009.7	6864.42	7494.46	7307.19	9647.49	7501.07	6691.44	6665.97	12.4649	9.48833	23.9544	21.9193	31.9139	16.6132	1000.74	876.937	1826.21
111.02						7.07832	5.21412	7.00141	7.76303	0.00124512	0.00112232	0.00126382	11.9924	9.15107	0.000388941	16.4103	15.3841	0.00138498	4.84192	1.50378	0.000917279	6.57858	0.00117251	16.5381	25.4861	0.0015631	4.83421	12.7134	24.7832	24.2042	14.3967	21.626	0.158169	0.00121548	1.33402	0.00175848	3.76291	0.6717	2.45717	0.00100486	0.000958067
112.051	HMDB0000630	C00380	C4H5N3O	112.0505	Cytosine	56.8362	0.00146682	104.433	19.2033	80.8893	154.505	442.882	79.3981	201.172	77.4434	115.328	340.711	327.279	649.722	155.953	420.954	520.715	120.472	177.382	313.122	294.803	295.184	388.763	420.383	453.214	248.192	279.974	0.00182827	8.52256	36.4552	12.4269	23.923	0.00128577	0.000564288	68.1888	83.5738
112.896						65.0011	91.6233	102.194	115.795	112.574	229.602	1576.13	415.21	570.897	960.815	1051.03	1586.1	2026.37	2372.14	390.599	1648.94	1197.2	624.202	545.135	930.482	411.571	1567.55	1107.22	1346.28	779.836	772.633	834.14	0.000562185	0.000668157	0.00120489	0.00095516	0.00173128	0.000656699	30.0243	10.5856	55.4987
114.056	HMDB0001301|HMDB0006875	C04322|C03564	C5H7NO2|C5H7NO2	114.055|114.055	1-Pyrroline-5-carboxylic acid|1-Pyrroline-2-carboxylic acid	24.2345	50.7069	157.278	85.9306	192.581	182.932	205.924	129.313	174.026	118.823	74.872	120.373	228.471	215.224	62.6327	246.181	246.191	230.812	150.571	245.253	249.894	100.169	106.712	214.133	91.6866	161.826	120.698	24.4506	21.7807	57.8653	41.795	40.2147	30.7599	83.4011	83.6117	36.5979
114.066	HMDB0000562	C00791	C4H7N3O	114.0662	Creatinine	772.067	829.654	481.991	927.903	1233.73	717.433	4230.04	861.369	1276.92	1189.19	1579.01	2041.99	1864.68	2557.48	475.139	3268.23	4026.24	2893.42	1345.04	2500.36	1401.45	2967.22	3072.74	3643.39	4242.7	4791.19	4252.15	3.87976	0.00157685	28.4567	10.7282	8.6856	10.8548	244.395	324.571	813.009
114.092	HMDB0031199|HMDB0031702|HMDB0037293|HMDB0062769	NA|NA|NA|C06593	C6H11NO|C6H11NO|C6H11NO|C6H11NO	114.0913|114.0913|114.0913|114.0913	2,5-Dihydro-2,4,5-trimethyloxazole|1-Piperidinecarboxaldehyde|2-Acetylpyrrolidine|Epsilon-caprolactam	0.00140449	0.000606497	0.0012667	0.00128203	0.000896246	0.00108704	0.000828484	0.00153429	0.000493728	0.00104957	0.000313952	0.00106869	0.00158387	0.00118633	0.00123388	0.00090502	0.000616319	0.000581018	0.000935795	0.00149136	0.000262015	0.00114813	0.00064248	0.00113232	0.000388005	0.000952158	0.000717628	317.319	367.203	304.086	310.727	347.43	374.261	87.1236	0.00140913	0.00128791
114.894						30.6934	24.7949	18.0183	69.4019	87.4759	68.1059	708.776	182.107	291.051	436.112	491.34	689.598	902.877	999.57	190.09	818.412	557.537	256.609	312.675	474.702	212.439	748.382	463.979	650.346	401.376	299.727	315.415	2.92319	0.428698	0.00131796	0.000993448	2.85321	1.02374	0.000887265	0.000743405	41.5149
115.036	HMDB0014901|HMDB0031859|HMDB0060461	C07190|NA|NA	C4H6N2S|C5H6O3|C5H6O3	115.0324|115.039|115.039	Methimazole|Norfuraneol|cis-Acetylacrylate	11223.4	9311.99	14612.7	12174.6	24866.2	17055.2	18003.2	16957.9	12962.1	21396	13339.9	17825	11927.5	30891.2	4213.49	59140.6	92783.2	43051.7	46960.1	107242	59949.6	75149.4	75117.1	107884	90713.5	68301	64072.7	0.00147722	13.9105	1.6218	2.03922	9.90248	13.9941	5149.21	4263.21	12406.9
115.05	HMDB0000076|HMDB0003646|HMDB0060245	C00429|C02565|C02512	C4H6N2O2|C4H6N2O2|C4H6N2O2	115.0502|115.0502|115.0502	Dihydrouracil|N-Methylhydantoin|L-3-Cyanoalanine	60.9819	110.463	105.866	35.891	129.25	126.603	65.7226	115.149	15.1705	169.533	100.345	176.269	131.023	248.763	30.5236	491.958	901.899	392.021	420.615	1081.46	515.524	625.925	569.09	978.834	821.41	629.198	530.378	13.2056	0.000727803	19.6675	25.7856	0.00160273	0.000564312	34.625	44.6476	68.9899
115.122						278.054	228.238	328.844	295.637	384.05	252.601	190.722	228.267	386.949	365.043	336.514	219.711	197.061	264.215	53.9746	401.86	388.434	486.533	316.696	444.969	418.082	781.54	577.709	439.647	516.867	209.097	469.68	228.291	194.528	296.655	353.439	318.71	332.624	500.445	503.823	181.676
116.071	HMDB0000162|HMDB0003411|HMDB0012880|HMDB0030409|HMDB0034208	C00148|C00763|C18170|NA|NA	C5H9NO2|C5H9NO2|C5H9NO2|C5H9NO2|C5H9NO2	116.0706|116.0706|116.0706|116.0706|116.0706	L-Proline|D-Proline|Acetamidopropanal|4-Amino-2-methylenebutanoic acid|Pterolactam	3973.25	3270.13	5252.95	4389.45	5820.58	4229.35	33858.2	9390.89	14472.9	41379.4	25658.3	37550.9	72929.6	80375.4	16915.3	51721	48099.8	29855.1	30431	38811.5	31142.4	44398.8	32897.6	36553.5	41036.3	37627.2	37120.8	232.173	214.249	256.046	296.171	278.846	207.337	1817.38	2198.01	4487
118.088	HMDB0000043|HMDB0000883|HMDB0001382|HMDB0002141|HMDB0003355|HMDB0013716|HMDB0015550	C00719|C00183|C07457|NA|C00431|C01799|C07457	C5H11NO2|C5H11NO2|C5H11NO2|C5H11NO2|C5H11NO2|C5H11NO2|C5H11NO2	118.0863|118.0863|118.0863|118.0863|118.0863|118.0863|118.0863	Betaine|L-Valine|Vaporole|N-Methyl-a-aminoisobutyric acid|5-Aminopentanoic acid|Norvaline|Amyl Nitrite	0.00129555	0.00101538	0.000973368	0.00166464	0.00147544	0.00133679	18675.6	0.00163749	0.000844856	0.000868107	0.000660508	0.000490568	414.711	0.00178289	0.000169132	0.00120992	0.00048825	0.00154253	0.00123922	0.00102115	0.00113078	0.000989377	0.00124089	0.000641828	0.000963069	0.00115958	0.000600319	0.000357878	0.00183074	0.00129501	0.00144159	0.00120621	0.000706232	0.00115451	0.00169495	0.000985213
119.087	HMDB0002362|HMDB0006284|HMDB0029579|HMDB0031431|HMDB0039806|HMDB0059837|HMDB0059899	NA|C03283|NA|NA|NA|NA|C14395	C4H10N2O2|C4H10N2O2|C6H14S|C6H14S|C6H14S|C9H10|C9H10	119.0815|119.0815|119.0889|119.0889|119.0889|119.0855|119.0855	2,4-Diaminobutyric acid|L-2,4-diaminobutyric acid|Diisopropyl sulfide|Dipropyl sulfide|1-Hexanethiol|Indane|alpha-Methylstyrene	13263.6	11486.9	11195.9	14010.3	11738.3	9143.66	9830.79	8105	11606.4	6288.46	11584.9	10036.7	10959.2	9089.72	1617.73	11141.8	8728.83	8039.32	7464.57	8640.17	7886.31	8880.7	6588.51	9965.59	6080.73	13596	10479.5	0.00128334	0.000874971	0.000547475	0.000781234	0.000506657	0.00115961	10701.9	9425.71	9592.12
120.081						479.391	373.197	457.49	382.638	570.126	460.249	7165.04	526.32	455.131	422.534	465.637	582.097	441.36	508.861	58.8688	591.507	770.309	595.233	298.829	602.184	406.851	998.954	774.787	894.398	614.82	690.398	789.635	47.7247	16.8715	71.3756	60.6254	59.7303	56.0442	175.124	267.977	377.119
121.03	HMDB0001527|HMDB0035646	C08276|C03173	C4H8O2S|C4H8O2S	121.0318|121.0318	3-Methylthiopropionic acid|Methyl 2-(methylthio)acetate	20.9331	0.00099055	8.2628	46.6635	0.000712408	10.7625	88.7484	0.00125763	41.5453	28.2715	39.3978	2.12153	21.6421	4.30461	0.910937	21.6089	18.0714	32.974	16.4286	22.0097	11.016	0.0012047	22.4977	30.9793	0.000775962	0.000829978	42.9431	14.595	13.3457	17.1281	10.6553	8.37474	1.0198	10.1686	0.00132947	23.3798
121.975						281.384	295.788	361.207	284.179	529.294	362.842	570.747	300.048	281.127	355.195	250.949	349.09	191.62	509.962	105.33	698.421	1040.89	686.762	495.862	891.335	500.523	916.512	800.943	950.968	1157.56	1258.75	1049.9	0.000874643	4.35939	1.03841	1.98095	0.00109422	13.1702	133.33	147.724	339.701
122.025	HMDB0000574|HMDB0003417	C00097|C00793	C3H7NO2S|C3H7NO2S	122.027|122.027	L-Cysteine|D-Cysteine	0.00137652	0.00151565	6.82948	7.54333	10.0685	7.33688	0.00162526	6.86239	6.16265	18.4454	8.2497	18.3344	14.5313	4.09984	5.01939	7.40461	17.3916	15.1837	4.18993	0.00104437	0.00170988	24.3161	7.72579	8.60048	0.00104845	5.81325	26.3961	1.62066	3.5636	5.51309	3.85111	2.95914	0.000937681	0.295464	9.25467	0.00123256
122.07						0.000672312	27.9436	69.7748	0.000571269	19.2468	0.00167874	1350.53	0.00100925	0.000202419	94.2903	0.000708015	75.8494	111.361	45.9031	14.0632	109.708	99.9051	120.579	0.00149556	95.0176	0.000796971	220.561	6.74945	113.206	175.419	176.788	214.25	0.00114002	0.00115259	19.7776	11.0301	5.37108	2.02611	0.00116669	15.3104	0.00164118
122.081						666.648	672.237	811.351	900.846	802.651	402.619	577.966	1159.26	1488.9	22919.8	419.361	902.395	1217.48	2540.78	133.51	706.926	1350.51	1352.32	111.014	2498.82	1812.95	997.167	1739.63	1443.93	1114.36	1352.53	1696.99	81.9071	387.924	681.931	629.629	707.882	649.278	534.278	1794.05	1041.93
123.056	HMDB0001406|HMDB0031861	C00153|NA	C6H6N2O|C6H6N2O	123.0553|123.0553	Niacinamide|2-Acetylpyrazine	53.4481	117.5	151.943	404.525	228.502	458.904	1307.26	698.165	1154.46	2795.76	2115.4	2771.62	2947.86	3540.98	557.319	2883.06	2963.48	2002.29	1725.56	1299.21	1645.18	3328.04	1896.24	1902.16	1602.86	1280.43	1359.4	27.5532	31.983	41.1621	58.395	39.6785	69.7864	1.99319	0.000379553	0.00114601
124.076	HMDB0029300|HMDB0032492|HMDB0032578|HMDB0036058|HMDB0040360	C19326|NA|NA|NA|NA	C7H9NO|C7H9NO|C7H9NO|C7H9NO|C7H9NO	124.0757|124.0757|124.0757|124.0757|124.0757	p-Anisidine|2-Propionylpyrrole|4-Hydroxybenzylamine|1-Ethyl-1H-pyrrole-2-carboxaldehyde|2-Acetyl-1-methylpyrrole	150.72	263.028	421.168	1111.02	1351.03	670.459	435.126	163.042	572.544	538.146	594.046	263.286	486.993	531.763	106.102	335.37	188.976	334.164	0.000669148	317.785	0.00136193	0.000942495	285.034	193.388	733.189	388.061	278.092	300.722	182.609	224.523	281.185	329.901	218.198	834.242	691.565	25.3468
129.067	HMDB0000079|HMDB0029751|HMDB0029874|HMDB0031547|HMDB0062558	C00906|C00829|NA|NA|NA	C5H8N2O2|C10H8|C5H8N2O2|C5H8N2O2|C5H8N2O2	129.0659|129.0699|129.0659|129.0659|129.0659	Dihydrothymine|Naphthalene|Squamolone|L-Cyclo(alanylglycyl)|pyroglutamine	92.9012	84.293	196.526	0.00171248	203.998	158.316	1104.61	250.019	275.027	534.802	434.216	569.051	430.725	589.907	95.5554	464.573	920.001	421.77	264.029	408.021	467.807	674.415	608.392	664.474	768.849	729.444	730.483	38.831	28.1167	50.3617	25.9001	29.2226	25.0444	9.30075	30.8144	96.1374
129.102						0.000964346	0.00108637	0.000602707	0.00131794	0.00183349	0.00192596	0.000705352	0.000979358	0.00132464	0.00114829	0.000631609	0.00160678	0.000878218	0.000319333	0.00175286	0.00132987	0.00132849	0.000800746	0.00158977	0.0013182	0.001926	500.142	2384.18	0.000726612	0.0008207	0.00108544	0.0011883	444.466	441.837	397.648	617.11	479.674	508.787	0.000935638	0.00109241	0.000759219
130.051	HMDB0000267|HMDB0000805|HMDB0001369|HMDB0001843|HMDB0002234|HMDB0060262|HMDB0061093|HMDB0062585	C01879|C02237|C04281|NA|C04282||NA|C04281	C5H7NO3|C5H7NO3|C5H7NO3|C5H7NO3|C5H7NO3|C5H7NO3|C5H7NO3|C5H7NO3	130.0499|130.0499|130.0499|130.0499|130.0499|130.0499|130.0499|130.0499	Pyroglutamic acid|Pyrrolidonecarboxylic acid|Pyrroline hydroxycarboxylic acid|N-Acryloylglycine|1-Pyrroline-4-hydroxy-2-carboxylate|5-Oxoprolinate|dimethadione|(3R,5S)-1-pyrroline-3-hydroxy-5-carboxylic Acid	894.064	382.248	943.841	362.237	1380.39	860.925	3353.32	1183.18	2442.4	3044.98	2317.25	3713.93	2390.38	3344.52	364.653	2576.06	5369.46	2308.32	409.156	770.892	877.531	5952.81	3541.82	4608.37	3790.23	3539.55	3526.36	0.000864459	0.000543028	0.75369	5.82962	6.82446	3.34301	0.0017343	0.000908751	815.686
130.086	HMDB0000070|HMDB0000716|HMDB0004226|HMDB0005960|HMDB0015212|HMDB0029435|HMDB0029444|HMDB0059649|HMDB0062225|HMDB0094696	C00408|C00408|C05936|NA|C07500|NA|NA|NA|C03969|NA	C6H11NO2|C6H11NO2|C6H11NO2|C6H11NO2|C6H11NO2|C6H11NO2|C6H11NO2|C6H11NO2|C6H11NO2|C6H11NO2	130.0863|130.0863|130.0863|130.0863|130.0863|130.0863|130.0863|130.0863|130.0863|130.0863	Pipecolic acid|L-Pipecolic acid|N4-Acetylaminobutanal|D-Pipecolic acid|Vigabatrin|L-trans-4-Methyl-2-pyrrolidinecarboxylic acid|2-Pyrrolidineacetic acid|3-Acetamidobutanal|(2E)-Decenoyl-ACP|N-Methyl proline	207.016	213.372	379.741	261.674	224.324	486.899	222.065	229.514	552.575	306.545	231.682	274.923	328.269	145.034	28.1944	448.665	115.863	76.6692	190.382	228.084	272.547	0.000839155	464.818	193.481	252.527	257.443	418.523	130.236	138.181	163.914	132.293	170.94	109.97	282.331	216.723	388.261
131.01	HMDB0033548	NA	C5H6O2S	131.0161	4-Hydroxy-5-methyl-3(2H)-thiophenone	76.2473	100.397	145.172	173.353	292.169	263.017	731.713	419.115	459.483	813.141	550.352	759.858	677.436	1353	193.08	1977.06	2110.64	726.937	947.563	2207.44	1111.55	2096.53	1750.58	2575.95	1628.38	1038.84	981.065	0.00131715	0.765748	0.000398568	0.00121841	2.11917	1.99363	35.6788	0.828996	54.0773
131.046						16.5101	14.4367	33.6829	18.1017	63.0063	0.000983233	87.3393	21.7034	39.2869	25.4609	55.3331	30.9556	0.00115172	37.6554	12.3261	0.000749584	102.898	17.844	19.5174	41.3159	40.9517	65.0952	16.8601	59.2237	61.6754	52.399	17.0941	4.40339	5.77362	6.4495	3.16459	10.3363	0.000517313	0.000581391	0.00123399	0.00162375
132.065	HMDB0000725|HMDB0000766|HMDB0000783|HMDB0001149|HMDB0002104|HMDB0002113|HMDB0006055|HMDB0006272|HMDB0036576|HMDB0059659|HMDB0060460|HMDB0061880	C01157|NA|NA|C00430|C01165|C04397|C01015|C01110|NA|C05147|C03440|C01073	C5H9NO3|C5H9NO3|C5H9NO3|C5H9NO3|C5H9NO3|C5H9NO3|C5H9NO3|C5H9NO3|C5H9NO3|C5H9NO3|C5H9NO3|C5H9NO3	132.0655|132.0655|132.0655|132.0655|132.0655|132.0655|132.0655|132.0655|132.0655|132.0655|132.0655|132.0655	4-Hydroxyproline|N-Acetyl-L-alanine|Propionylglycine|5-Aminolevulinic acid|L-Glutamic gamma-semialdehyde|3-Hydroxy-L-proline|4-Hydroxy-L-proline|5-Amino-2-oxopentanoic acid|4-Hydroxy-2-pyrrolidinecarboxylic acid|Trans-3-hydroxy-L-proline|cis-4-Hydroxy-D-proline|N-Acetyl-beta-alanine	594.622	348.697	659.238	956.403	1130.36	991.959	3044.9	2170.05	2858.12	5087.26	4382.12	6183.52	7028.05	8240.71	1573.74	4351.9	5516.72	3279.5	2301.98	2988.22	2785.25	5666.72	4493.27	4875.37	5366.34	5301.4	5386.85	0.623575	18.5654	5.2166	26.8197	11.3474	16.395	83.0515	144.363	703.817
132.076	HMDB0000064|HMDB0000466|HMDB0013222|HMDB0034236	C00300|C08313|C03065|NA	C4H9N3O2|C9H9N|C4H9N3O2|C9H9N	132.0768|132.0808|132.0768|132.0808	Creatine|3-Methylindole|Beta-Guanidinopropionic acid|Benzenepropanenitrile	532.045	440.336	335.443	330.861	540.161	319.062	1932.06	809.161	1047.78	1702.47	1764.07	2238.06	2596.53	3494.42	713.851	3500.2	4983.04	3047.99	2432.01	4092.04	2380.27	5153.92	4063.63	4595.01	6345.78	5872.78	5460.5	0.0004511	1.61699	0.000202652	10.453	0.00133939	13.9512	0.00058937	76.1436	289.885
132.102	HMDB0000172|HMDB0000557|HMDB0000687|HMDB0001645|HMDB0001901|HMDB0003640|HMDB0013773|HMDB0029168|HMDB0033923|HMDB0036382|HMDB0060650|HMDB0061716|HMDB0062203	C00407|NA|C00123|C01933|C02378|C02486|C01570|NA|C16434|NA|NA||C16439	C6H13NO2|C6H13NO2|C6H13NO2|C6H13NO2|C6H13NO2|C6H13NO2|C6H13NO2|C6H13NO2|C6H13NO2|C6H13NO2|C6H13NO2|C6H13NO2|C6H13NO2	132.1019|132.1019|132.1019|132.1019|132.1019|132.1019|132.1019|132.1019|132.1019|132.1019|132.1019|132.1019|132.1019	L-Isoleucine|L-Alloisoleucine|L-Leucine|L-Norleucine|Aminocaproic acid|Beta-Leucine|D-Leucine|3-Aminocaproic acid|(±)-erythro-Isoleucine|6-Deoxyfagomine|N-(2-Hydroxyethyl)-morpholine|N-methylvaline|3,3,5-triiodo-L-thyronine-beta-D-glucuronoside	0.00101969	0.000390105	0.00174748	0.00128571	126.701	14.0546	49244	598.172	18.4857	397.858	727.624	4627.87	7613.67	4350.85	1870.77	4719.2	9047.77	4004.96	0.000567386	171.68	227.044	6485.88	6029.02	5868.42	10601.9	9177.33	8179.07	0.00139681	0.00147993	0.00147454	0.00126611	9.56851e-05	0.00153276	0.00138863	0.000634467	0.00099147
132.988						481.611	519.741	627.45	668.126	1285.26	1052.93	832.501	967.677	739.795	1043.66	665.286	886.529	750.46	1409.61	183.403	1167.71	1637.34	1189.31	1755.02	2316.33	1792.99	1746.02	1404.94	2296.8	2474.37	2410.9	1847.6	110.592	114.918	97.7415	98.4073	107.726	127.059	426.569	399.887	594.571
133.072	HMDB0031519|HMDB0032237|HMDB0032430|HMDB0033171|HMDB0033173|HMDB0035176|HMDB0039843	NA|NA|NA|NA|NA|NA|NA	C6H12OS|C6H12OS|C6H12OS|C8H8N2|C8H8N2|C6H12OS|C6H12OS	133.0682|133.0682|133.0682|133.076|133.076|133.0682|133.0682	4-Mercapto-4-methyl-2-pentanone|2,5-Dimethyl-3-mercaptotetrahydrofuran|4-(Methylthio)-2-pentanone|1-Methylpyrrolo[1,2-a]pyrazine|4-Methylpyrrolo[1,2-a]pyrazine|3-Mercapto-2-methylpentanal|S-Methyl 3-methylthiobutyrate	141.763	37.9235	218.332	57.406	171.498	700.404	275.718	556.543	524.919	890.509	453.62	451.867	432.085	465.86	72.3253	996.466	331.869	558.821	239.258	477.166	712.547	636.623	362.824	336.255	378.084	540.526	288.339	50.0506	30.8061	40.3195	40.1303	60.2403	42.6558	63.0822	186.298	97.1207
134.019						48.1859	39.6091	61.0536	71.9034	121.812	76.7859	439.646	124.069	150.133	583.032	317.184	488.815	1008.18	1336.2	236.426	1313.05	1028.25	653.091	940.046	1413.86	898.005	670.148	666.802	843.333	1002.03	734.184	697.719	7.71192	0.24622	1.33603	4.92533	3.6901	2.59306	23.5299	22.1612	68.0067
134.081	HMDB0031658|HMDB0032356|HMDB0039499	NA|NA|NA	C5H11NO3|C5H11NO3|C5H11NO3	134.0812|134.0812|134.0812	L-2-Amino-5-hydroxypentanoic acid|N-Lactoyl ethanolamine|1,4-Dideoxy-1,4-imino-D-ribitol	163.238	363.734	1915.91	341.493	16.6398	236.327	0.00131275	73.5493	95.6555	267.491	152.391	0.000835987	34.1942	199.731	32.9502	112.273	22.9076	41.1171	25.5934	201.471	57.8762	0.000955312	29.1655	0.000973862	80.5738	199.58	190.486	50.5071	88.0634	120.286	157.272	151.354	109.136	1738.44	909.716	1291.83
134.117						201.478	330.235	179.599	614.398	770.73	856.393	195.92	10099	1733.79	3727.43	1829.15	575.658	657.279	421.058	80.9965	1131.83	489.129	377.806	389.995	351.854	556.9	1601.01	324.118	811.852	1392.86	749.176	684.07	193.347	220.235	399.353	397.543	367.612	428.671	2526.26	1971.83	2443.39
135.003						35935.4	36851.5	45355.3	44754.6	74339.7	74466.5	47394.8	54428.1	34895.7	70055.1	38711.8	38885.4	40683.3	71230.6	9311.28	63913.2	88220.5	66729.9	97828.7	96787.2	79530.2	82754.5	68083.4	97846.9	89320	65003.3	68918.1	4906.24	5388.24	5081.65	4825.77	4457.46	4149.46	29934	25598.4	47266.8
135.018						253.392	241.057	301.876	302.428	561.585	557.554	312.558	379.859	193.77	582.986	242.395	242.992	231.193	464.32	61.7512	378.884	639.861	499.755	811.964	724.973	575.067	620.516	433.946	741.204	699.536	460.726	488.479	28.8361	24.5324	23.8011	20.9249	22.0419	14.5902	184.583	132.625	341.722
135.031	HMDB0000156|HMDB0000744|HMDB0031518|HMDB0032872|HMDB0038974|HMDB0039789|HMDB0039790	C00149|C00711|C00497|NA|NA|NA|NA	C4H6O5|C4H6O5|C4H6O5|C4H6O5|C5H10S2|C5H10S2|C5H10S2	135.0288|135.0288|135.0288|135.0288|135.0297|135.0297|135.0297	L-Malic acid|Malic acid|D-Malic acid|Velcorin|3,3-Dimethyl-1,2-dithiolane|Tetrahydro-2-methyl-2-thiophenethiol|Tetrahydro-2-methyl-3-thiophenethiol	16.2372	3.35637	13.5996	21.6933	19.5883	7.21022	21.2444	44.5651	12.4458	25.3624	21.6312	11.484	23.4975	18.0696	3.64037	41.8405	12.6753	42.4875	23.8763	19.5152	18.5546	43.8571	29.1115	29.407	18.3541	22.5336	29.8249	4.59551	0.375335	0.383661	3.42755	0.00116282	0.000534371	12.3788	9.35217	16.3878
136.048	HMDB0000742|HMDB0002108	C00155|NA	C4H9NO2S|C4H9NO2S	136.0427|136.0427	Homocysteine|Methylcysteine	245.996	291.796	316.853	274.802	588.439	524.277	1160.56	414.719	367.509	702.344	505.747	658.351	691.349	1064.85	167.313	1192.22	1428.74	1004.61	691.728	1225.22	737.129	1236.7	1045.54	1364.55	1544.07	1129.52	1343.95	1.86282	0.00158647	1.36611	9.45907	0.173484	3.16637	121.257	80.2024	295.402
136.061	HMDB0000034|HMDB0029389|HMDB0032593	C00147|NA|NA	C5H5N5|C4H9NO4|C7H7N2O	136.0618|136.0604|136.0631	Adenine|(+)-threo-2-Amino-3,4-dihydroxybutanoic acid|4-(Hydroxymethyl)benzenediazonium(1+)	228.683	45.2352	205.937	0.000822166	245.416	0.000988608	795.138	104.968	330.662	751.055	678.953	905.931	1218.47	1434.74	196.719	1172.53	1365.29	1114.2	614.576	1363.6	597.445	1454.67	527.023	873.365	1146.75	983.358	1026.93	86.4221	264.448	459.753	477.602	475.818	501.605	0.00121759	28.3794	9.12334
136.113	HMDB0012128|HMDB0014328|HMDB0015516|HMDB0032934|HMDB0037287|HMDB0037291|HMDB0062481	C07514|NA|C07884|NA|NA|NA|NA	C9H13N|C9H13N|C9H13N|C9H13N|C9H13N|C9H13N|C9H13N	136.1121|136.1121|136.1121|136.1121|136.1121|136.1121|136.1121	(R)-Amphetamine|Amphetamine|Dextroamphetamine|3-Butylpyridine|3-(2-Methylpropyl)pyridine|2-(2-Methylpropyl)pyridine|iso-nLc8Cer	1901.38	1391.39	1239.69	1846.67	1485.37	1079.19	1233.16	1111.74	1472.13	968.29	1791.86	1468.84	1744.54	901.491	234.936	1896.4	1400.3	887.476	905.94	909.186	839.829	720.117	357.944	1407.13	630.976	1992.01	1534.9	114.171	44.0177	75.7699	71.9132	104.731	7.67922	1465.55	1464.91	1074.16
137.046	HMDB0000157|HMDB0000613|HMDB0000943|HMDB0014581|HMDB0031160|HMDB0031825|HMDB0033053|HMDB0033054|HMDB0062620	C00262|NA|C01620|NA|NA|NA|NA|NA|C01620	C5H4N4O|C4H8O5|C4H8O5|C5H4N4O|C5H12S2|C8H8S|C5H12S2|C5H12S2|C4H8O5	137.0458|137.0444|137.0444|137.0458|137.0453|137.0419|137.0453|137.0453|137.0444	Hypoxanthine|Erythronic acid|Threonic acid|Allopurinol|1-Pentanesulfenothioic acid|Phenyl vinyl sulfide|Ethyl propyl disulfide|Ethyl isopropyl disulfide|L-threonic Acid	74.7679	71.5608	37.0689	0.000723566	67.1185	35.2462	0.00120729	0.00112708	0.00126892	138.731	0.00145464	283.685	726.284	629.044	190.737	188.606	222.044	0.000488289	35.2681	0.000616929	0.00143471	124.156	163.902	19.3889	42.6099	0.00130694	0.00105289	0.00105706	0.00123751	0.00110114	0.000817542	0.00166946	0.00124566	0.000518282	0.00138836	0.000496902
138.055	HMDB0000875|HMDB0001123|HMDB0001392|HMDB0001538|HMDB0001891|HMDB0015687|HMDB0029806|HMDB0060722	C01004|C00108|C00568|NA|NA|NA|NA|NA	C7H7NO2|C7H7NO2|C7H7NO2|C7H7NO2|C7H7NO2|C7H7NO2|C7H7NO2|C7H7NO2	138.055|138.055|138.055|138.055|138.055|138.055|138.055|138.055	Trigonelline|2-Aminobenzoic acid|p-Aminobenzoic acid|3-Pyridylacetic acid|m-Aminobenzoic acid|Salicylamide|Methyl nicotinate|2-Pyridylacetic acid	0.000663337	38.0262	0.00110307	0.00146722	0.00113111	50.5396	10841.2	0.00108546	389.084	0.000983018	78.2059	0.000997043	119.771	122.271	51.4388	272.562	59.7295	0.00013111	47.7259	149.581	0.000913996	282.659	101.02	204.423	94.8565	283.215	48.3313	40.742	21.6719	0.000618472	46.8706	14.7112	0.000878447	0.00149913	0.00133226	49.3248
138.092	HMDB0000306|HMDB0001065|HMDB0001466|HMDB0004989|HMDB0029759|HMDB0039657|HMDB0040059|HMDB0060681	C00483|C02735|C01183|NA|NA|NA|NA|C16570	C8H11NO|C8H11NO|C8H11NO|C8H11NO|C8H11NO|C8H11NO|C8H11NO|C8H11NO	138.0913|138.0913|138.0913|138.0913|138.0913|138.0913|138.0913|138.0913	Tyramine|2-Hydroxyphenethylamine|Dimethylaniline-N-oxide|m-Tyramine|2-Acetyl-1-ethylpyrrole|1,2,3,4,5,6-Hexahydro-7H-cyclopenta[b]pyridin-7-one|(±)-2-(2-Furanyl)pyrrolidine|4-Hydroxy-2,6-dimethylaniline	940.422	1731.54	1697.81	723.904	736.09	535.873	17519.5	272.39	656.81	495.794	738.847	466.72	681.085	531.405	159.387	705.443	342.471	550.086	498.393	885.602	406.718	170.999	250.854	574.799	753.154	710.934	952.205	472.16	505.698	562.088	527.167	537.552	560.499	1512.72	2090.82	1842.54
140.053	HMDB0037285	NA	C7H9NS	140.0528	2,4-Dimethyl-5-vinylthiazole	35.5804	2.89143	37.6996	131.015	151.859	0.00122492	383.427	36.322	88.0299	102.398	270.448	3.23882	72.6532	0.00109868	20.46	1365.96	115.683	126.249	64.8551	175.898	64.7831	385.556	157.886	255.724	63.2132	105.235	136.095	12.3724	0.271922	5.87681	1.46766	0.000461715	7.02523	0.00128956	76.6298	86.9063
140.068	HMDB0012153|HMDB0038174|HMDB0059856	NA|NA|NA	C7H9NO2|C7H9NO2|C7H9NO2	140.0706|140.0706|140.0706	3,4-Dihydroxybenzylamine|5-Acetyl-2,4-dimethyloxazole|Ethyl 2-pyrrolecarboxylate	6625.65	7381.87	8260.8	7106.16	10412.1	10115.7	33054.1	9066.61	10310.7	17293.7	11003.7	15424	16724.6	22968.1	3416.15	16111	21071.3	14536.7	15906.1	18660.8	14276.7	19190.8	15782.8	26062.4	21789.1	15234.2	17685.6	717.576	806.024	764.062	703.416	636.388	685.596	4030.96	3476.62	8426.03
141.139						292.66	284.036	311.229	325.93	339.98	252.117	306.382	337.716	292.882	340.79	308.128	299.495	370.314	392.476	90.4265	498.464	312.037	244.248	403.892	514.176	334.954	466.508	313.439	488.328	251.931	648.075	411.068	202.088	182.07	198.059	245.818	227.292	237.946	465.597	334.621	335.55
144.101	HMDB0004827|HMDB0030410|HMDB0038949	C10172|NA|NA	C7H13NO2|C7H13NO2|C7H13NO2	144.1019|144.1019|144.1019	Proline betaine|L-2-Amino-3-methylenehexanoic acid|3beta,6beta-Dihydroxynortropane	260.249	80.8516	30.5271	331.865	0.000288023	95.83	371.239	349.557	269.741	411.586	284.535	142.948	169.668	171.425	42.6566	340.143	7.24535e-05	125.684	0.00136298	173.016	9.2827	638.359	398.303	143.443	1036.59	646.833	347.853	107.445	133.89	147.575	136.966	112.382	115.961	160.235	213.93	168.731
145.062	HMDB0006215|HMDB0012138|HMDB0012322|HMDB0031001|HMDB0031698|HMDB0041946|HMDB0060301	NA|C11714|C11713|NA|NA|C19485|C14787	C10H8O|C10H8O|C10H8O|C10H8O|C7H12OS|C5H8N2O3|C10H8O	145.0648|145.0648|145.0648|145.0648|145.0682|145.0608|145.0648	Naphthalene epoxide|1-Naphthol|2-Naphthol|(Z)-2-Decene-4,6,8-triyn-1-ol|S-(3-Methyl-2-butenyl) ethanethioate|N-Nitrosoproline|(1S,2R)-Naphthalene 1,2-oxide	0.0467328	0.000952758	0.000553831	0.000767015	26.3074	2.30058	17.4186	40.7049	0.00150573	6.20981	11.3526	0.0011765	19.8494	0.000964684	4.35843	6.18954	85.4782	38.5103	0.00112712	25.3072	0.00155952	66.4245	0.000930784	61.7103	24.4976	47.9279	29.7708	10.2338	13.6236	0.000582393	4.07945	1.53882	6.5383	0.00122461	10.0022	16.2245
145.098	HMDB0060385		C6H12N2O2	145.0972	4-Amino-1-piperidinecarboxylic acid	0.00149763	0.00095759	0.00106418	0.000762837	0.00136723	0.000441307	0.00114012	0.000857686	0.000928636	0.000824345	0.00105868	0.00174146	0.000906114	0.000672709	0.000735989	0.000398036	0.000114128	0.000634478	0.00149498	0.00167884	0.000858805	0.000692891	0.000426402	0.000758259	0.00149683	0.000698065	0.00142913	0.00114558	0.00164855	0.000692514	3.7169e-05	0.00135832	0.000936768	0.000754256	0.000987374	0.000928004
146.118	HMDB0006831	C05543	C7H15NO2	146.1176	3-Dehydroxycarnitine	516.202	377.431	342.386	174.319	419.306	463.085	8598.47	4589.84	466.905	1630.79	779.881	669.499	761.776	738.575	192.528	632.382	959.015	1329.26	472.055	815.535	315.138	603.049	599.04	745.448	1093.51	766.303	905.376	103.142	88.7958	120.108	74.297	88.2862	112.576	154.729	32.2439	258.039
147.077	HMDB0000641|HMDB0002031|HMDB0003423|HMDB0006899|HMDB0028687|HMDB0029602|HMDB0029640|HMDB0031566|HMDB0031617|HMDB0031619|HMDB0033176|HMDB0035925|HMDB0037621|HMDB0039465|HMDB0039468|HMDB0040186|HMDB0059897	C00064|C05100|C00819|NA|NA|NA|NA|NA|NA|NA|NA|NA|NA|NA|NA|NA|NA	C5H10N2O3|C5H10N2O3|C5H10N2O3|C5H10N2O3|C5H10N2O3|C10H10O|C10H10O|C10H10O|C10H10O|C10H10O|C10H10O|C10H10O|C7H14OS|C7H14OS|C7H14OS|C7H14OS|C10H10O	147.0764|147.0764|147.0764|147.0764|147.0764|147.0804|147.0804|147.0804|147.0804|147.0804|147.0804|147.0804|147.0838|147.0838|147.0838|147.0838|147.0804	L-Glutamine|Ureidoisobutyric acid|D-Glutamine|Alanylglycine|Alanyl-Glycine|4-Phenyl-2-butenal|3-(4-Methylphenyl)-2-propenal|2-Methyl-3-phenyl-2-propenal|Benzylideneacetone|2-Phenyl-2-butenal|2,3-Dimethylbenzofuran|4-(1-Methylethenyl)benzaldehyde|4-Methyl-4-(methylthio)-2-pentanone|S-Methyl hexanethioate|S-Methyl 4-methylpentanethioate|3-(Methylthio)hexanal|Benzofuran, 4,7-dimethyl-	6220.83	5198.36	6891.49	7508.33	9816.67	8294.22	18346.3	9518.36	14412.9	16677.6	16918.8	22898.6	13448.4	18362.8	2395.06	16550.3	30203.9	17036.4	5425.71	8191.52	10586.5	34172.7	22754.9	29285	24979.7	22874.1	23421	35.1715	49.3209	76.9535	99.9553	90.6669	71.1884	1499.01	1642.26	6882
150.058	HMDB0000696|HMDB0004058|HMDB0014997|HMDB0033951|HMDB0060318|HMDB0060946	C00073|C05578|C07418|C01733|C03742|NA	C5H11NO2S|C8H7NO2|C5H11NO2S|C5H11NO2S|C8H7NO2|C8H7NO2	150.0583|150.055|150.0583|150.0583|150.055|150.055	L-Methionine|5,6-Dihydroxyindole|Penicillamine|Racemethionine|(S)-4-Hydroxymandelonitrile|NAPQI	584.127	468.295	546.315	527.826	567.081	487.057	3793.23	530.816	613.354	558.295	735.893	901.494	811.859	821.545	142.995	995.72	1612.08	1259.39	232.714	799.941	481.075	1420.07	1397.95	1081.02	1114.94	1123.27	1334.86	2.01211	11.7431	26.4971	18.2055	11.5894	13.9892	135.976	253.707	432.997
150.091	HMDB0030175|HMDB0039662|HMDB0040016|HMDB0040029|HMDB0040043|HMDB0040047|HMDB0040050|HMDB0040051	NA|NA|NA|NA|NA|NA|NA|NA	C9H11NO|C9H11NO|C9H11NO|C9H11NO|C9H11NO|C9H11NO|C9H11NO|C9H11NO	150.0913|150.0913|150.0913|150.0913|150.0913|150.0913|150.0913|150.0913	Venoterpine|2,3,6,7-Tetrahydrocyclopent[b]azepin-8(1H)-one|2-(2-Furanyl)-3,4,5,6-tetrahydropyridine|2,3-Dihydro-5-methyl-1H-pyrrolizine-7-carboxaldehyde|3-(2-Furanylmethylene)pyrrolidine|2,3-Dihydro-6-methyl-1H-pyrrolizine-5-carboxaldehyde|3,4-Dihydro-5-(5-methyl-2-furanyl)-2H-pyrrole|5-Acetyl-2,3-dihydro-1H-pyrrolizine	681.029	344.808	549.355	182.143	258.765	203.845	487.868	227.355	112.167	178.581	244.723	364.822	345.521	181.32	27.5739	435.148	236.751	381.917	192.904	353.041	207.444	236.49	271.535	243.291	307.787	392.889	439.716	333.205	349.384	340.013	338.714	341.206	324.347	674.783	834.499	566.606
150.978						625.073	610.467	940.858	1200.67	1912.43	2233.72	4827.7	3075.42	2548.44	6787.64	4412.43	4294.33	5906.47	7618.93	1077.51	5493.87	4858.07	2755.46	5523.79	4725.59	3286.2	5603.29	4067.78	6181.57	3647.35	2481.84	2707.12	73.0662	83.5829	86.8709	91.0577	85.1173	75.5733	314.527	234.873	404.867
151.085	HMDB0013704|HMDB0029410|HMDB0038513|HMDB0039998|HMDB0039999	NA|NA|NA|NA|NA	C8H10N2O|C8H10N2O|C8H10N2O|C8H10N2O|C8H10N2O	151.0866|151.0866|151.0866|151.0866|151.0866	6-Methylnicotinamide|2-Acetyl-3-ethylpyrazine|7,8-Dihydro-3-methylpyrrolo[1,2-a]pyrimidin-2(6H)-one|2-Acetyl-3,6-dimethylpyrazine|2-Acetyl-3,5-dimethylpyrazine	360.279	608.97	1230.91	515.83	1170.66	1125.32	411.988	382.296	1296.27	1455.32	653.805	560.882	1121.76	1197.25	113.313	856.666	1160.04	1126	827.121	1103.94	1130.5	2579.76	2567.62	824.911	1052.81	871.736	976.569	212.177	200.145	224.37	220.606	202.536	206.567	711.999	616.965	1051.44
152.056	HMDB0000132|HMDB0000403|HMDB0000542	C00242|NA|NA	C5H5N5O|C5H5N5O|C5H5N5O	152.0567|152.0567|152.0567	Guanine|2-Hydroxyadenine|8-Hydroxyadenine	19.9678	82.3658	47.1095	0.000646263	76.7044	0.71729	822.259	230.326	64.0339	82.1523	63.2766	44.8459	58.4325	129.174	16.6404	126.716	162.015	63.3403	63.0183	125.79	68.6091	120.781	128.071	78.3445	93.3393	187.717	71.9445	10.1108	2.90677	19.196	24.16	29.1168	24.9504	0.00118666	0.844839	32.448
152.107	HMDB0001387|HMDB0001942|HMDB0003633|HMDB0039658|HMDB0039659|HMDB0039663|HMDB0039674|HMDB0039835|HMDB0040037|HMDB0040039|HMDB0040044|HMDB0060765	C03711|C07911|C02442|NA|NA|NA|NA|NA|NA|NA|NA|NA	C9H13NO|C9H13NO|C9H13NO|C9H13NO|C9H13NO|C9H13NO|C9H13NO|C9H13NO|C9H13NO|C9H13NO|C9H13NO|C9H13NO	152.107|152.107|152.107|152.107|152.107|152.107|152.107|152.107|152.107|152.107|152.107|152.107	N-Methylphenylethanolamine|Phenylpropanolamine|N-Methyltyramine|1,2,3,4,5,6-Hexahydro-5-methyl-7H-cyclopenta[b]pyridin-7-one|1,2,3,4,5,6-Hexahydro-6-methyl-7H-cyclopenta[b]pyridin-7-one|2,3,4,5,6,7-Hexahydrocyclopent[b]azepin-8(1H)-one|2-(1-Pyrrolidinyl)-2-cyclopenten-1-one|2-(2-Furanyl)piperidine|1-Furfurylpyrrolidine|2-Acetyl-3-ethylidene-3,4,5,6-tetrahydropyridine|2-(5-Methyl-2-furanyl)pyrroli…	281.326	728.586	568.118	231.376	373.724	193.323	176.318	228.973	461.537	10.0143	180.871	282.674	320.416	133.111	49.439	106.619	0.00161138	261.661	115.989	308.281	0.000878021	230.625	34.1531	28.5436	208.359	361.573	121.6	325.116	302.402	319.696	322.263	259.035	245.12	651.171	949.865	698.082
154.059						237.218	238.923	212.307	239.823	366.612	315.815	529.55	296.229	248.084	784.902	570.699	729.657	897.436	1194.44	204.482	1095.65	1337.61	957.479	1250.49	1397.13	848.433	1366.91	1103.84	1195.18	1671.35	1228.3	1359.15	4.83719	0.000921824	6.39695	0.00116616	4.92573	0.974256	60.6589	88.9532	213.195
155.01	HMDB0040002	NA	C7H6O2S	155.0161	1-(2-Thienyl)-1,2-propanedione	0.000831287	0.00130161	9.00939	5.31635	6.80136	0.00127411	10.6745	0.00100688	9.82221	6.45094	7.57779	12.2448	0.00123407	3.31812	1.32525	0.00107913	7.38992	0.00109929	6.78032	0.000802327	0.00102336	12.0597	10.5178	0.00112018	18.1765	14.3075	5.08965	0.00176897	0.00165332	2.41542	1.66028	0.000234288	0.759163	7.46653	2.74406	1.74893
155.053	HMDB0012209|HMDB0032935|HMDB0032945|HMDB0040231|HMDB0040589	C06608|NA|NA|NA|NA	C4H11O4P|C8H10OS|C11H6O|C8H10OS|C8H10OS	155.0468|155.0525|155.0491|155.0525|155.0525	Diethylphosphate|1-(2-Thienyl)-1-butanone|1-Phenyl-2,4-pentadiyn-1-one|1-(5-Methyl-2-thienyl)-1-propanone|3-Acetyl-2,5-dimethylthiophene	341.503	192.536	1033.24	325.906	812.653	3520.74	547.885	1688.58	1207.78	2637.86	821.797	911.932	521.866	681.515	111.175	2703.55	732.216	1518.77	334.3	1625.25	2160.1	1524.2	879.14	686.605	634.535	820.441	430.467	104.01	138.421	133.664	138.199	136.834	112.562	227.284	458.057	411.204
156.043	HMDB0041484|HMDB0060173	NA|NA	C7H9NOS|C3H10NO4P	156.0478|156.042	5-Acetyl-2,4-dimethylthiazole|N-Methylethanolaminium phosphate	106.23	104.235	268.539	341.04	371.152	531.129	7674.58	1164.62	1810.03	3855.12	3157.87	4657.14	6364.65	6175.63	1088.42	3204.92	2756.98	1448.66	1914.67	2370.71	1027.44	2855.02	2180.51	3803.23	2365.73	1200.94	2298.95	0.000431837	6.62087	48.5733	0.000454439	46.0563	0.001149	0.00136008	63.7563	0.00158171
157.133						181.627	178.426	191.937	251.923	158.831	69.7688	19.3204	64.451	26.7814	19.1691	144.936	209.239	77.0438	17.5639	0.000868542	0.000472382	0.000665156	255.857	35.132	196.778	0.000601159	0.000212145	287.663	28.6461	126.877	0.0018867	207.482	164.716	192.751	229.287	295.315	323.294	322.541	337.083	329.134	319.765
158.118	HMDB0014447|HMDB0033433	C12535|C08283	C8H15NO2|C8H15NO2	158.1176|158.1176	Tranexamic Acid|(S)-Homostachydrine	368.744	385.431	492.722	271.149	347.24	311.919	549.704	386.127	294.955	448.024	399.714	503.891	384.165	524.443	51.2732	662.733	314.91	478.069	489.159	437.812	297.461	594.136	389.114	398.272	354.958	445.099	543.7	249.469	215.748	198.024	249.573	216.44	224.108	462.955	447.861	489.368
160.034						141.873	195.512	223.839	193.357	318.718	312.674	7425.64	471.032	733.289	2023.98	1024.93	1555.27	2986.01	3638	675.4	2610.37	2220.5	1524.41	1729	2420.64	1485.74	1995.13	1427.74	2083.83	1943.74	1365.43	1563.98	1.62851	9.49626	4.6487	5.60151	6.09721	3.06929	38.0903	77.6211	153.327
160.062	HMDB0029433|HMDB0034442	C00651|NA	C6H9NO4|C6H9NO4	160.0604|160.0604	L-2-Amino-4-methylenepentanedioic acid|L-trans-alpha-Amino-2-carboxycyclopropaneacetic acid	0.00133956	19.8053	0.00165285	0.000694472	49.8655	8.15084	19.1034	6.4057	0.00070676	2.11734	0.000553672	0.000279059	0.000188843	0.000974078	0.910685	28.2767	49.6468	55.8426	0.00101581	11.3466	0.00125553	21.4966	0.000677897	0.00147193	0.00174489	0.000706264	0.00102612	5.34327	0.00102	0.000717906	7.59928	14.5553	14.5097	0.00096867	21.6258	0.00101266
160.134	HMDB0000991|HMDB0014375	NA|NA	C8H17NO2|C8H17NO2	160.1332|160.1332	DL-2-Aminooctanoic acid|Pregabalin	359.291	923.117	661.418	312.423	320.407	493.306	851.23	281.453	382.354	153.055	181.048	226.646	170.411	296.612	42.6289	157.173	318.464	297.375	10.0718	230.461	0.000653663	126.061	78.7129	140.443	373.972	197.324	307.976	52.112	67.1823	66.1734	77.1804	115.394	94.7057	174.775	231.189	140.273
161.02	HMDB0015470|HMDB0060386|HMDB0060395	C07587|NA|NA	C7H5NaO3|C6H5FO4|C6H5FO4	161.0209|161.0245|161.0245	Salicylate-sodium|4-Fluoromuconolactone|5-Fluoromuconolactone	514.305	670.947	439.301	635.154	832.684	882.506	405.02	581.166	408.586	719.922	402.694	523.516	532.501	836.419	102.394	557.636	618.055	639.842	793.379	955.492	715.796	816.415	560.877	909.029	877.14	738.605	637.569	85.9994	72.6055	88.3678	50.0495	62.9545	63.3203	455.107	467.246	533.777
162.077	HMDB0000510|HMDB0029423|HMDB0033747|HMDB0061715|HMDB0062557|HMDB0062660	C00956||C03210||NA|C01046	C6H11NO4|C6H11NO4|C6H11NO4|C6H11NO4|C6H11NO4|C6H11NO4	162.0761|162.0761|162.0761|162.0761|162.0761|162.0761	Aminoadipic acid|Acetylhomoserine|(±)-2,2'-Iminobispropanoic acid|Glutamate, gamma-methyl ester|N-acetylthreonine|N-methyl-L-glutamic Acid	66.9491	92.9309	565.651	53.8522	28.3739	61.9898	155.343	9.84817	6.40592e-05	45.8947	62.4336	21.7885	41.7992	150.829	30.4418	73.0432	96.3708	128.883	0.000737993	0.00141054	96.3965	120.534	0.00121201	0.00125059	0.000750438	91.8321	147.324	59.7641	53.9186	75.7424	72.7105	38.3643	61.8125	391.917	315.545	355.651
162.103						188.727	158.605	95.1945	24.5126	0.00130243	68.8213	241.996	137.058	243.285	111.832	652.223	182.303	393.503	229.781	36.3838	213.725	113.34	74.6004	80.7916	260.4	0.00129815	85.0432	97.1709	124.076	248.855	715.078	105.363	57.3987	84.5392	77.4503	89.4303	109.302	73.0392	0.000868635	87.3614	8.08455
162.113	HMDB0000062|HMDB0001010|HMDB0062496	C00318|NA|NA	C7H15NO3|C10H13N2|C7H15NO3	162.1125|162.1151|162.1125	L-Carnitine|Nicotine imine|Malonyl-Carnitin	630.288	751.402	1704.98	0.000744478	170.527	498.197	2582.21	0.0013088	343.697	0.00155088	1339.9	703.194	1130.73	75.5206	236.122	0.00112226	167.111	240.888	0.00139561	0.000264922	0.00118374	0.00160276	0.00135323	284.677	1504.36	1253	585.175	0.000990492	0.000651692	0.000300405	0.00104653	0.000829798	0.000646905	0.00191618	0.000462361	0.00125696
163.087	HMDB0001297	NA	C9H10N2O	163.0866	Norcotinine	286.617	327.55	274.105	524.1	334.164	370.854	497.656	436.756	695.874	268.448	648.47	455.676	796.773	612.719	116.4	562.246	575.347	590.772	258.198	753.962	327.511	426.492	319.158	964.52	726.752	1042.47	789.98	166.229	168.828	168.511	164.068	176.06	159.027	512.545	260.882	43.4811
164.092	HMDB0000473|HMDB0011727|HMDB0032862|HMDB0035359	NA|NA|NA|C16843	C7H9N5|C6H13NO4|C6H13NO4|C6H13NO4	164.0931|164.0917|164.0917|164.0917	6-Dimethylaminopurine|Bicine|2-Amino-4-ethoxy-3-hydroxybutanoic acid|1-Deoxynojirimycin	948.17	1591.5	4440.57	1121.9	391.451	892.056	81.3795	225.103	193.099	259.098	218.055	78.681	422.625	219.47	11.8295	329.889	0.00130768	127.19	195.07	150.561	87.7279	0.000945626	78.1435	103.034	502.752	282.141	467.119	371.916	402.157	425.657	420.389	376.493	394.584	2720.12	1617.82	2743.28
164.108	HMDB0039661|HMDB0040015|HMDB0040022|HMDB0040023|HMDB0040024|HMDB0040025|HMDB0040026|HMDB0041927|HMDB0061786	NA|NA|NA|NA|NA|NA|NA|NA|NA	C10H13NO|C10H13NO|C10H13NO|C10H13NO|C10H13NO|C10H13NO|C10H13NO|C10H13NO|C10H13NO	164.107|164.107|164.107|164.107|164.107|164.107|164.107|164.107|164.107	2,3,6,7-Tetrahydro-7-methylcyclopent[b]azepin-8(1H)-one|2,3,4,5-Tetrahydro-6-(5-methyl-2-furanyl)pyridine|2,3-Dihydro-5-propanoyl-1H-pyrrolizine|5-Acetyl-2,3-dihydro-7-methyl-1H-pyrrolizine|5-Acetyl-2,3-dihydro-6-methyl-1H-pyrrolizine|1-(2,3-Dihydro-5-methyl-1H-pyrrolizin-7-yl)ethanone|2,3-Dihydro-5,6-dimethyl-1H-pyrrolizine-7-carboxaldehyde|Methcathinone|n-Propylbenzamide	666.094	799.286	819.5	500.929	232.045	312.383	401.791	277.655	310.776	383.451	374.227	395.637	497.195	107.641	71.0148	341.493	280.741	153.58	342.001	391.476	12.3256	255.356	358.433	289.835	449.322	329.353	106.635	313.773	309.373	359.725	340.723	336.048	335.379	962.674	950.888	581.516
164.144	HMDB0015452|HMDB0039804|HMDB0041880	C07889|NA|NA	C11H17N|C11H17N|C11H17N	164.1434|164.1434|164.1434	Mephentermine|3-Hexylpyridine|Dimethylamphetamine	279.615	216.142	196.183	232.813	400.467	169.508	201.888	158.111	227.994	143.613	219.643	230.817	217.898	106.223	26.2785	255.736	139.48	279.156	62.3073	409.506	75.6388	83.7336	95.463	504.931	102.527	163.793	306.174	113.574	83.8764	99.2767	179.92	122.044	124.499	181.013	199.546	160.483
166.086	HMDB0000159|HMDB0001007|HMDB0004992|HMDB0006044|HMDB0033485|HMDB0033589|HMDB0034169|HMDB0059934|HMDB0062402|HMDB0062407	C00079|NA|C07527|NA|NA|NA|NA|NA|C19565|C19578	C9H11NO2|C9H11NO2|C9H11NO2|C9H11NO2|C9H11NO2|C9H11NO2|C9H11NO2|C9H11NO2|C9H11NO2|C9H11NO2	166.0863|166.0863|166.0863|166.0863|166.0863|166.0863|166.0863|166.0863|166.0863|166.0863	L-Phenylalanine|3-Pyridinebutanoic acid|Benzocaine|Norsalsolinol|Gentiatibetine|Ethyl 2-aminobenzoate|Methyl N-methylanthranilate|Benzyl glycinate|4-Hydroxy-1-(3-pyridinyl)-1-butanone|5-(3-Pyridyl)-2-hydroxytetrahydrofuran	1374.21	1435.68	1514.83	1666.41	1494.14	1098.36	30084.9	1820.66	1648.29	1765.44	1679.58	1878.84	1829.68	1396.85	290.551	3017.82	3072.73	2269.95	854.323	1357.1	1630.46	4647.24	3050.36	3682.88	4089.12	3147.35	3204.47	204.218	253.434	218.321	211.684	281.678	258.581	318.789	972.27	1245.68
166.123	HMDB0001943|HMDB0004366|HMDB0015451|HMDB0035652|HMDB0038597|HMDB0039665|HMDB0039666|HMDB0039678|HMDB0039679|HMDB0039682|HMDB0039836|HMDB0040049|HMDB0060767	C02765|C06199|C01575|NA|NA|NA|NA|NA||NA|NA|NA|NA	C10H15NO|C10H15NO|C10H15NO|C10H15NO|C10H15NO|C10H15NO|C10H15NO|C10H15NO|C10H15NO|C10H15NO|C10H15NO|C10H15NO|C10H15NO	166.1226|166.1226|166.1226|166.1226|166.1226|166.1226|166.1226|166.1226|166.1226|166.1226|166.1226|166.1226|166.1226	Pseudoephedrine|Hordenine|Ephedrine|Perilla sugar|Nepetalactam|5-Ethyl-1,2,3,4,5,6-hexahydro-7H-cyclopenta[b]pyridin-7-one|6-Ethyl-1,2,3,4,5,6-hexahydro-7H-cyclopenta[b]pyridin-7-one|3-Methyl-2-(1-pyrrolidinyl)-2-cyclopenten-1-one|5-Methyl-2-(1-pyrrolidinyl)-2-cyclopenten-1-one|2,3,4,5,6,7-Hexahydro-7-methylcyclopent[b]azepin-8(1H)-one|2-(5-Methyl-2-furanyl)piperidine|1-[(5-Methyl-2-furanyl)methy…	456.116	822.583	774.801	582.41	490.905	852.602	904.539	463.936	1036.99	591.455	853.917	1039.99	826.204	836.875	157.664	1411.37	625.695	587.172	515.531	829.702	682.063	551.729	611.969	418.698	378.376	916.911	1282.02	341.89	358.555	371.501	333.9	318.237	376.564	859.429	819.562	949.348
167.143	HMDB0030002|HMDB0030252|HMDB0031359|HMDB0031565|HMDB0031728|HMDB0032540|HMDB0033546|HMDB0036190|HMDB0036815	NA|NA|NA|NA|NA|NA|NA|NA|NA	C11H18O|C11H18O|C11H18O|C11H18O|C11H18O|C11H18O|C11H18O|C11H18O|C11H18O	167.143|167.143|167.143|167.143|167.143|167.143|167.143|167.143|167.143	(-)-Nopol|Limonene aldehyde|2,4-Undecadienal|Dihydrojasmone|2-Hexylidenecyclopentanone|2,6,6-Trimethyl-1-cyclohexen-1-acetaldehyde|2,5-Undecadienal|2-Heptylfuran|Norecasantalol	358.567	270.428	287.187	0.000957789	120.642	97.6918	63.3285	92.2859	129.594	87.6908	75.8559	72.5075	68.0783	153.754	20.6122	46.7475	145.017	186.632	125.028	229.51	12.6186	69.7293	189.084	241.781	107.362	190.985	39.7802	167.261	159.466	151.247	174.051	162.58	129.89	263.464	300.236	250.993
169.987						957.711	1073.45	1595.79	1241.73	1447.7	1566.42	3832.03	3923.13	4818.74	6198.42	5257.02	6650.45	6015.05	6816.71	1208.66	6795.37	8544.86	5516.69	5089.13	6182.81	3754.49	9017.01	7350.99	7736.9	5323.21	3062.88	4514.81	0.000821039	3.68602	4.00013	0.000917252	2.57955	0.00108944	0.000926637	0.000542567	21.4133
170.032						32.1111	0.000839882	23.0671	8.05758	25.7073	33.6168	194.422	19.4017	77.6184	277.559	221.11	266.495	527.616	364.268	86.8423	313.455	268.777	173.814	264.942	184.868	99.2234	318.714	268.554	241.955	273.172	164.349	226.988	0.000733983	0.783218	1.51445	0.000210163	1.68062	0.00043324	0.410437	0.00067464	19.4464
170.081	HMDB0000216|HMDB0000239|HMDB0001537|HMDB0004817|HMDB0035178|HMDB0037685	C00547|C00314|NA|NA|NA|NA	C8H11NO3|C8H11NO3|C8H11NO3|C8H11NO3|C8H11NO3|C8H11NO3	170.0812|170.0812|170.0812|170.0812|170.0812|170.0812	Norepinephrine|Pyridoxine|6-Hydroxydopamine|5-Hydroxydopamine|6-Acetyl-2,3-dihydro-2-(hydroxymethyl)-4(1H)-pyridinone|xi-Norepinephrine	509.766	453.739	373.429	460.756	361.278	344.54	357.932	325.704	494.722	380.512	381.926	562.382	386.885	833.901	115.476	785.717	1505.08	913.568	607.569	929.414	480.584	1255.68	1256.98	1426.62	1345.91	1339.93	1480.88	42.9684	34.4158	62.5987	85.1737	47.5762	27.5687	198.391	168.473	441.627
170.969						65.1561	37.028	35.577	20.9951	27.9665	58.3854	46.3888	1047.04	26.7002	89.7849	41.0005	48.4736	32.1541	66.9715	8.3287	89.2666	111.819	71.1868	41.9102	123.147	88.2167	49.8416	73.427	108.468	66.5937	56.473	91.0345	4.87716	2.83418	1.84097	5.23156	3.91964	5.11355	24.6043	10.2288	38.456
171.063	HMDB0000318|HMDB0014690|HMDB0032966|HMDB0038760|HMDB0038761|HMDB0059756	C05576|C07569|NA|NA|NA|NA	C8H10O4|C7H10N2OS|C8H10O4|C8H10O4|C8H10O4|C8H10O4	171.0652|171.0587|171.0652|171.0652|171.0652|171.0652	3,4-Dihydroxyphenylglycol|Propylthiouracil|Furaneol acetate|Herierin III|Herierin IV|3,4-Methyleneadipic acid	148.955	150.724	152.172	99.4313	175.21	167.234	108.702	229.92	173.577	208.427	93.8348	233.859	150.438	239.202	53.3969	529.637	804.358	286.949	304.618	872.444	459.308	552.771	591.804	972.227	801.078	451.696	562.931	9.25412	19.4843	2.1271	10.255	0.000925688	13.1331	98.4157	44.1442	185.173
172.096						388.838	615.749	858.115	613.768	1022.15	1961.49	1116.41	1035.26	1234.52	1468.96	429.803	573.348	575.289	1060.85	91.9705	1355.69	2061.3	1338.32	534.979	1475.16	825.892	888.842	986.556	555.246	232.771	797.65	902.62	130.519	81.5325	150.856	155.979	118.46	113.924	817.492	642.162	727.852
172.133	HMDB0005015	NA	C9H17NO2	172.1332	Gabapentin	252.183	262.753	197.674	290.506	262.75	312.648	157.118	271.885	638.57	653.625	387.397	292.985	284.492	238.11	59.1034	625.647	308.943	524.127	78.9717	149.7	0.00177393	325.045	113.867	0.00107811	186.081	339.17	296.899	239.764	250.22	222.51	215.618	238.755	199.316	202.369	264.096	108.919
173.078	HMDB0000341|HMDB0004982|HMDB0013312|HMDB0032352|HMDB0034851|HMDB0037296|HMDB0038462|HMDB0038601	NA|NA|NA|NA|NA|NA||NA	C8H12O4|C8H12O4|C8H12O4|C8H12O4|C8H12O4|C10H8N2O|C10H8N2O|C8H12O4	173.0808|173.0808|173.0808|173.0808|173.0808|173.0709|173.0709|173.0808	2-Octenedioic acid|cis-4-Octenedioic acid|trans-3-Octenedioic acid|3-Isopropenylpentanedioic acid|Ethyl 2,4-dioxohexanoate|3-Acetyl-2,7-naphthyridine|4-Hydroxy-1H-indole-3-acetonitrile|Diethyl fumarate	17330.2	19340.8	20637.8	12345.5	9954.42	12575.5	9206.85	9468.51	14275	10696.8	11330.1	14252.1	15578	11108	3013.11	17078.5	13378.1	13606.7	8873.93	14992.5	11329.6	9451.23	10062.2	15010.8	11604.6	15700.1	14751.6	6293.2	7081.39	6903.21	6620.51	6299.97	6061.35	18357.5	17615.5	19801.2
173.093	HMDB0000721|HMDB0011178|HMDB0029688|HMDB0031621|HMDB0031699|HMDB0039467	NA|NA|NA|NA|NA|NA	C7H12N2O3|C7H12N2O3|C12H12O|C12H12O|C9H16OS|C9H16OS	173.0921|173.0921|173.0961|173.0961|173.0995|173.0995	Glycylproline|L-prolyl-L-glycine |2-Ethoxynaphthalene|Cinnamylideneacetone|S-(3-Methyl-2-butenyl) 2-methylpropanethioate|Allyl thiohexanoate	995.423	489.08	672.148	580.63	485.645	448.447	738.009	838.386	882.118	631.676	787.267	964.345	960.876	700.26	199.354	1586.77	1269.97	1062.95	939.403	1290.68	891.947	1023.21	669.756	887.74	904.514	1411.25	1031.82	445.212	470.713	485.572	420.335	423.221	429.28	700.92	904.179	771.004
174.038						47.1851	27.892	26.4526	30.4827	39.5527	40.699	698.826	255.398	78.3713	58.4549	38.034	52.5539	50.8891	42.9938	12.0778	46.021	57.9564	73.5787	86.6897	126.741	87.2564	116.166	97.9842	92.9031	40.9775	56.1242	67.916	17.9097	9.12784	29.4287	21.5731	25.4364	30.8522	26.2863	16.9663	16.4968
175.025	HMDB0000072|HMDB0000958|HMDB0001264|HMDB0040200	C00417|C02341|C00425|NA	C6H6O6|C6H6O6|C6H6O6|C7H10OS2	175.0237|175.0237|175.0237|175.0246	cis-Aconitic acid|trans-Aconitic acid|Dehydroascorbic acid|2,5-Dimethyl-3-(methyldithio)furan	85.2399	113.353	101.564	106.723	156.207	138.179	52.871	75.8929	108.588	127.014	68.1919	80.2303	62.9468	221.231	33.6402	148.908	143.084	120.284	115.093	181.928	174.7	186.948	195.642	218.786	145.334	157.016	167.12	15.862	17.4068	0.00130834	8.28058	13.7696	6.6065	65.691	39.5331	108.046
175.034	HMDB0030577|HMDB0030773|HMDB0039638	NA|C03840|NA	C10H6O3|C10H6O3|C9H6N2S	175.039|175.039|175.0324	1-Oxo-1H-2-benzopyran-3-carboxaldehyde|Juglone|Brassilexin	1323.43	1825.81	1920.73	1872.45	2844.6	2501.83	1549.43	2149.06	1539.86	2379.64	1412.33	1872.04	1565.1	2475.58	419.799	2579.44	2800.97	2649.93	2357.67	3620.61	2844.78	3129.8	2869.59	3916.43	3408.27	2675.7	3014.1	121.424	142.939	148.07	138.769	131.531	108.288	1433.69	1110.51	1876.08
176.029						891.219	1122.95	1199.64	1197.44	2115.57	2022.36	1384.05	1441.36	961.993	2196.18	1431.32	1452.83	1457.2	2613.09	344.208	2010.49	2806.34	2142.62	2595.8	2543.67	2575.59	2254.6	1970.61	3235.05	2611.71	2054.85	2037.32	146.537	129.225	99.1382	119.933	109.197	112.249	750.815	581.8	1120.43
176.067	HMDB0000197|HMDB0003157|HMDB0004073|HMDB0038628|HMDB0040972	C00954|C03139|C05634|NA|NA	C10H9NO2|C5H9N3O4|C10H9NO2|C10H9NO2|C10H9NO2	176.0706|176.0666|176.0706|176.0706|176.0706	Indoleacetic acid|Guanidinosuccinic acid|5-Hydroxyindoleacetaldehyde|Hydroxymethyl indol-3-yl ketone|1-Methoxy-1H-indole-3-carboxaldehyde	828.683	854.586	962.261	887.554	1287.29	1165.74	5226.64	1018.76	782.864	1454.25	1020.24	1556.18	1595.4	2578.48	381.073	2093.81	3575.22	2577.24	1319.38	2367.06	1495.84	2956.26	2838.34	3433.28	3464.15	2763.1	2883.08	22.8799	24.0991	15.4652	34.8615	41.3389	15.9688	315.279	313.971	1036.47
177.008						634.862	572.804	674.385	524.314	903.971	656.154	706.792	558.081	597.576	917.83	644.117	819.159	398.51	940.995	146.91	1952.57	2799.53	1508.32	2073.44	2993.06	2369.48	2513.98	1536.51	3428.67	2567.27	1824.97	1638.08	12.5696	11.4211	11.6612	17.737	6.40444	6.03429	316.349	278.805	756.146
177.055	HMDB0000828|HMDB0001209|HMDB0029402|HMDB0029758|HMDB0031054|HMDB0032883|HMDB0032990|HMDB0033813|HMDB0038668|HMDB0040003|HMDB0059622	C00438|C00499|C04209|C09268|NA|NA|NA|NA|NA|NA|C03081	C5H8N2O5|C4H8N4O4|C5H8N2O5|C10H8O3|C10H8O3|C10H8O3|C10H8O3|C10H8O3|C5H8N2O5|C7H12O3S|C10H8O3	177.0506|177.0618|177.0506|177.0546|177.0546|177.0546|177.0546|177.0546|177.0506|177.058|177.0546	Ureidosuccinic acid|Allantoic acid|L-2-Amino-3-(oxalylamino)propanoic acid|Herniarin|10-Hydroxy-2,8-decadiene-4,6-diynoic acid|1,4,5-Naphthalenetriol|7-Hydroxy-6-methyl-2H-1-benzopyran-2-one|3-(3,4-Methylenedioxyphenyl)propenal|L-3-Amino-2-(oxalylamino)propanoic acid|Methylthio 2-(propanoyloxy)propanoate|4-Methylumbelliferone	0.000772592	41.3811	0.000593239	1513.96	1306.65	1167.76	1383.24	1362.01	1197.12	0.00112393	0.000454035	6.87923	312.563	124.553	59.0068	789.735	1087.22	1519.15	948.46	1449.05	937.451	719.383	627.662	670.526	581.294	826.531	2007.5	0.000744695	0.00132294	0.0011457	3.87698	0.00114989	0.00140337	0.00107276	0.00137996	0.00136873
177.135	HMDB0031569|HMDB0034177|HMDB0036021|HMDB0036171|HMDB0036175	NA|NA|NA|NA|NA	C12H16O|C12H16O|C12H16O|C12H16O|C11H16N2	177.1274|177.1274|177.1274|177.1274|177.1386	4-Methyl-1-phenyl-2-pentanone|(S)-4-(4-Methylphenyl)-2-pentanone|Rhubafuran|3-(4-Isopropylphenyl)propanal|(Cyclohexylmethyl)pyrazine	56.6045	127.875	0.000771599	871.966	239.171	123.707	357.768	767.546	237.876	123.194	136.586	166.857	166.207	191.89	27.6846	299.413	169.354	114.99	180.193	346.18	72.5943	190.401	4.28322	275.451	407.404	646.317	39.8508	29.3427	47.6327	40.9788	50.2809	48.4762	59.0199	195.826	121.862	144.588
178.144	HMDB0001009	NA	C11H17N2	178.1465	N-Methylnicotinium	51.0772	76.9121	105.637	68.4233	438.692	550.538	58.2338	114.138	381.317	2353.77	685.544	98.6899	35.8641	0.000352139	23.1203	179.987	205.195	648.415	1.67653	134.879	87.9167	41.267	84.8378	207.947	133.061	38.5091	129.206	33.5467	25.5869	5.40142	17.6948	49.4674	6.21267	118.03	61.4994	110.831
179.118	HMDB0001240|HMDB0001329|HMDB0001497|HMDB0060679	NA||NA|C16569	C10H14N2O|C10H14N2O|C10H14N2O|C10H14N2O	179.1179|179.1179|179.1179|179.1179	Pseudooxynicotine|2'-Hydroxynicotine|Nicotine-1'-N-oxide|Glycinexylidide	761.526	1899.78	938.275	3329.39	1589.95	2569.47	1895.09	4477.26	4879.38	1952.21	11617.2	1304.12	2290.46	1094.78	482.307	3555.14	2185.38	1166.07	1082.51	1360.72	0.00105198	3083.47	1197.02	1010.73	2544.29	2754.26	3261.45	731.356	760.281	747.439	791.879	792.365	786.603	2353.64	701.338	743.365
180.067	HMDB0000714|HMDB0000992|HMDB0012884|HMDB0029442|HMDB0031340|HMDB0032398|HMDB0032595	C01586|C19569|NA|NA|C02824|NA|NA	C9H9NO3|C9H9NO3|C9H9NO3|C6H13NO3S|C6H13NO3S|C9H9NO3|C9H9NO3	180.0655|180.0655|180.0655|180.0689|180.0689|180.0655|180.0655	Hippuric acid|3-Succinoylpyridine|Adrenochrome|(R)C(R)S-S-Propylcysteine sulfoxide|Cyclamic acid|Methyl n-formylanthranilate|1-(4-Methoxyphenyl)-2-nitroethylene	64.9547	79.2514	40.1661	38.1486	104.388	0.00160545	6.55032	104.234	167.945	47.7262	74.3024	29.5948	58.0616	45.3488	24.4025	132.331	43.6306	30.9856	97.7591	25.842	0.00118703	30.429	111.564	124.343	13.2388	69.4983	162.544	35.2112	10.3969	42.0896	18.5965	25.4312	29.4887	0.988634	41.0272	13.3287
180.101	HMDB0001189|HMDB0005199|HMDB0029223|HMDB0029224|HMDB0030372|HMDB0031811|HMDB0033763|HMDB0039655|HMDB0040021|HMDB0041931|HMDB0042012	NA|C09642|NA|NA|NA|C18771|NA|NA|NA|C07577|C09642	C10H13NO2|C10H13NO2|C10H13NO2|C10H13NO2|C10H13NO2|C10H13NO2|C10H13NO2|C10H13NO2|C10H13NO2|C10H13NO2|C10H13NO2	180.1019|180.1019|180.1019|180.1019|180.1019|180.1019|180.1019|180.1019|180.1019|180.1019|180.1019	2(N)-Methyl-norsalsolinol|(R)-Salsolinol|alpha-Methylphenylalanine|N-methylphenylalanine|Maltoxazine|3,5-Dimethylphenyl methylcarbamate|Ethyl N-methylanthranilate|1,2,3,4,5,6-Hexahydro-5-(1-hydroxyethylidene)-7H-cyclopenta[b]pyridin-7-one|2,3-Dihydro-5-(3-hydroxypropanoyl)-1H-pyrrolizine|3,4-Methylenedioxyamphetamine|Salsolinol	421.498	449.369	332.574	362.537	59.8948	392.833	366.002	216.099	303.699	188.882	599.784	304.211	635.204	393.658	107.494	590.876	398.836	157.584	11.9426	340.894	102.493	142.119	479.563	407.529	452.493	649.386	534.264	238.407	210.561	234.103	228.014	244.135	261.244	501.052	550.385	190.799
180.139	HMDB0014523|HMDB0039675|HMDB0039676|HMDB0039677|HMDB0039683|HMDB0039684|HMDB0039686|HMDB0041930|HMDB0041932	C07220|NA|NA|NA|NA|NA|NA|NA|C13639	C11H17NO|C11H17NO|C11H17NO|C11H17NO|C11H17NO|C11H17NO|C11H17NO|C11H17NO|C11H17NO	180.1383|180.1383|180.1383|180.1383|180.1383|180.1383|180.1383|180.1383|180.1383	Mexiletine|3-Ethyl-2-(1-pyrrolidinyl)-2-cyclopenten-1-one|5-Ethyl-2-(1-pyrrolidinyl)-2-cyclopenten-1-one|3,4-Dimethyl-2-(1-pyrrolidinyl)-2-cyclopenten-1-one|7-Ethyl-2,3,4,5,6,7-hexahydrocyclopent[b]azepin-8(1H)-one|2,3,4,5,6,7-Hexahydro-6,7-dimethylcyclopent[b]azepin-8(1H)-one|trans-4,5-Dimethyl-2-(1-pyrrolidinyl)-2-cyclopenten-1-one|Methoxyphenamine|Methylephedrine	1107.42	2212.05	2237.07	840.419	974.852	1104.13	868.67	1029.85	992.739	723.945	985.056	1161.98	972.129	863.934	180.576	1188.1	1181.8	774.556	814.782	884.266	700.682	661.722	845.232	1172.8	1071.23	2080.21	1256.35	574.674	518.424	520.15	521.658	511.087	553.95	2070.05	2277.83	2479.56
182.082	HMDB0000158|HMDB0001119|HMDB0002184|HMDB0003831|HMDB0006050|HMDB0059720|HMDB0060280	C00082|C19579|NA|C04368|NA|NA|NA	C9H11NO3|C9H11NO3|C9H11NO3|C9H11NO3|C9H11NO3|C9H11NO3|C9H11NO3	182.0812|182.0812|182.0812|182.0812|182.0812|182.0812|182.0812	L-Tyrosine|4-Hydroxy-4-(3-pyridyl)-butanoic acid|L-Threo-3-Phenylserine|Beta-Tyrosine|o-Tyrosine|Meta-Tyrosine|4,6,7-Trihydroxy-1,2,3,4-tetrahydroisoquinoline	449.877	612.963	477.631	544.465	551.762	389.076	1166.86	369.057	454.786	524.034	633.39	775.339	642.625	706.765	164.171	1588.93	1226.23	880.596	331.345	961.729	513.215	1685.75	1361.17	1401.75	1156.61	1524.44	1314.31	16.3888	50.5998	55.7033	58.7193	71.9306	49.594	87.3524	274.195	354.395
182.118	HMDB0033868|HMDB0035195|HMDB0036090|HMDB0039784|HMDB0039838|HMDB0040038|HMDB0041806|HMDB0060748	NA|NA|NA|NA|NA|NA|NA|NA	C10H15NO2|C10H15NO2|C10H15NO2|C10H15NO2|C10H15NO2|C10H15NO2|C10H15NO2|C10H15NO2	182.1176|182.1176|182.1176|182.1176|182.1176|182.1176|182.1176|182.1176	beta-O-Methylynephrine|cis-6-Nitro-p-mentha-1(7),2-diene|(R)-2-Nitro-p-mentha-1,5-diene|2,5-Dimethyl-4-(1-pyrrolidinyl)-3(2H)-furanone|2-(5-Methyl-2-furanyl)-3-piperidinol|5-(1-Pyrrolidinylmethyl)-2-furanmethanol|3,4-Dimethoxyphenylethylamine|3-O-Methyl-a-methyldopamine	418.774	693.056	940.399	434.5	269.417	313.907	579.482	306.21	466.6	378.116	378.634	437.3	525.143	348.505	89.1449	521.584	339.969	249.918	183.128	618.669	191.803	135.797	412.94	283.783	426.511	494.407	577.251	278.679	340.245	332.348	308.673	304.592	271.018	937.001	707.054	634.064
184.095	HMDB0000068|HMDB0000819|HMDB0002832|HMDB0015652|HMDB0029455|HMDB0061679|HMDB0062515	C00788|C05589|C17925|C11768|NA||NA	C9H13NO3|C9H13NO3|C9H13NO3|C9H13NO3|C9H13NO3|C9H13NO3|C9H13NO3	184.0968|184.0968|184.0968|184.0968|184.0968|184.0968|184.0968	Epinephrine|Normetanephrine|Methylnoradrenaline|Levonordefrin|Ginkgotoxin|3,4,5,6-Tetrahydrohippuric acid|Oxidized-adrenal-ferredoxin	965.124	1132.75	1481.43	745.761	1306.99	1454.39	1772.89	704.073	814.506	1215.01	980.975	1191.18	1244.25	1791.24	268.644	1433.32	1793.87	1127.26	1347.78	1516.48	985.931	1468.09	1326.2	1606.79	2100.92	1513.43	1598.47	67.635	64.7011	64.8786	63.835	73.6703	57.0127	118.593	136.034	224.228
184.17						465.6	786.776	987.393	651.707	802.043	822.075	458.3	797.897	966.588	502.974	1016.27	1075.89	625.869	1214.87	207.749	1048.86	1363.93	1508.34	1126.03	1679.96	733.531	1315.37	1387.38	1259.38	980.933	2336.52	1484.56	103.581	65.046	77.432	94.5531	68.3629	70.8549	801.905	882.505	889.263
185.96						86.7194	42.707	142.647	128.703	139.896	166.903	1373.89	896.766	1393.49	2084.64	2078.89	2630.95	3083.77	2646.78	486.292	2066.12	1568.98	818.009	968.365	1079.11	427.09	2282.3	1622.84	1806.58	663.111	433.802	652.047	0.000803907	0.000976387	4.76081	0.000263381	3.73831	2.38074	3.37412	4.74162	0.00140684
186.149						184.322	217.416	396.782	266.507	264.536	178.937	339.337	90.0775	865.607	23.5239	541.452	490.426	632.546	102.091	149.033	1449.73	738.423	552.56	157.113	176.997	91.3641	175.634	212.854	191.641	499.058	553.373	557.374	225.285	220.671	260.686	245.921	246.755	202.377	429.358	425.278	297.368
187.069	HMDB0032708|HMDB0061890	C13014|NA	C12H10O2|C7H10N2O4	187.0754|187.0713	1-Naphthaleneacetic acid|Pyroglutamylglycine	548.294	721.602	783.981	570.01	1008.45	1970.67	989.327	1061.51	635.48	1108.7	697.697	575.993	579.371	719.691	95.9144	1192.8	940.212	1383.52	838.022	1208.7	1655.59	767.715	724.562	955.49	1054.66	838.404	981.684	247.867	266.617	225.219	216.847	216.24	234.761	590.88	498.872	823.934
187.095	HMDB0030988|HMDB0030992	NA|NA	C9H14O4|C9H14O4	187.0965|187.0965	5-(2-Methylpropyl)tetrahydro-2-oxo-3-furancarboxylic acid|5-Butyltetrahydro-2-oxo-3-furancarboxylic acid	487.192	532.766	444.522	369.786	225.392	209.331	300.796	125.601	328.609	219.684	286.083	229.346	232.985	340.012	72.7241	365.358	232.516	320.324	202.552	327.943	1.49937	102.073	155.067	166.797	0.000628408	229.872	270.486	289.726	301.447	285.682	282.728	262.652	259.399	494.316	526.715	661.922
187.108	HMDB0028695|HMDB0029010|HMDB0030931|HMDB0032205|HMDB0037385|HMDB0038526	NA|NA|NA|NA|NA|NA	C8H14N2O3|C8H14N2O3|C13H14O|C10H18OS|C10H18OS|C13H14O	187.1077|187.1077|187.1117|187.1151|187.1151|187.1117	Alanyl-Proline|Prolyl-Alanine|(E)-2-Tridecene-4,6,8-triyn-1-ol|cis- and trans-L-Mercapto-p-menthan-3-one|8-Mercapto-p-menthan-3-one|(all-E)-3,5,7-Tridecatriene-9,11-diyn-1-ol	329.061	102.497	299.868	188.634	126.864	198.801	2154.81	206.13	270.655	206.182	241.349	262.337	152.788	307.363	26.6232	455.734	325.293	134.312	124.08	400.536	329.178	319.479	281.862	271.968	314.223	304.834	100.088	155.186	143.491	142.645	205.323	162.484	138.861	378.961	247.91	284.422
189.051	HMDB0035291	NA	C11H8O3	189.0546	Isoplumbagin	401.698	538.96	686.608	330.304	326.238	561.723	505.301	462.568	517.966	740.319	517.506	724.522	867.879	837.708	209.735	749.053	516.87	443.913	569.552	866.594	326.944	680.349	518.269	825.59	511.195	540.855	510.935	66.8387	116.057	91.2663	105.653	89.7184	106.372	322.189	241.562	473.855
190.144						64.1626	268.499	362.125	146.449	93.4607	140.77	37.0424	25.5432	131.586	121.378	66.1551	38.4839	142.896	0.00146255	0.0016035	134.282	230.664	193.915	177.433	208.124	0.00105537	148.153	97.9569	275.08	283.751	204.448	367.817	140.777	139.383	142.324	133.611	136.304	131.354	554.684	461.174	321.84
191.008	HMDB0059724|HMDB0061120|HMDB0061713	NA|NA|	C6H6O5S|C5H6N2O4S|C6H6O5S	191.0009|191.0121|191.0009	Pyrocatechol sulfate|3-Hydroxy-4-aminopyridine sulfate|Catechol sulfate	98.7178	57.1242	37.1254	141.066	175.743	225.963	466.245	334.973	359.171	573.899	361.953	602.957	635.266	657.627	119.198	595.057	427.058	331.693	366.442	494.81	312.424	604.16	419.174	620.202	407.937	319.13	335.388	9.91188	7.67168	8.29908	13.8001	7.68897	8.08948	35.1768	22.3722	11.0898
191.03	HMDB0032944|HMDB0039045|HMDB0039147	NA|NA|NA	C10H6O4|C10H6O4|C10H6O4	191.0339|191.0339|191.0339	Coumarin-4-carboxylic acid|8H-1,3-Dioxolo[4,5-h][1]benzopyran-8-one|6-Formylumbelliferone	735.748	813.825	903.102	1033.49	1246.48	950.645	960.833	786.974	807.389	1072.56	909.295	1042.01	790.095	1144.16	188.889	1143.07	1746.84	1393.73	949.644	1266.68	1192.15	1732.01	1504.31	2001.22	1355.18	1134.69	1478.08	81.1913	73.5778	79.0651	70.2346	73.7739	61.5287	520.917	500.803	813.228
192.139	HMDB0015519|HMDB0032635|HMDB0032854	C07904|C10938|NA	C12H17NO|C12H17NO|C12H17NO	192.1383|192.1383|192.1383	Phendimetrazine|N,N-Diethylbenzeneacetamide|N-Acetyl-2,6-diethylaniline	1718.39	869.004	1465.25	450.35	174.69	337.768	190.237	302.328	436.626	281.333	648.102	542.967	454.221	422.224	110.486	430.585	387.383	281.628	342.389	505.562	179.458	146.515	150.946	622.986	288.303	541.807	467.906	627.75	558.458	573.867	595.745	603.719	512.99	1635.84	1654.78	1255.51
193.046	HMDB0030692|HMDB0031186|HMDB0034344	NA|NA|C01752	C10H8O4|C6H12N2OS2|C10H8O4	193.0495|193.0464|193.0495	8-Hydroxy-7-methoxy-2H-1-benzopyran-2-one|N-Nitrosothialdine|Scopoletin	271.931	517.349	352.542	278.099	390.599	353.201	244.322	254.322	255.79	286.931	182.447	250.372	228.162	381.979	50.5837	410.613	439.142	337.712	410.374	508.265	384.792	458.956	493.685	580.244	598.674	400.331	383.842	24.0883	34.2263	45.4778	47.0265	28.6186	35.6612	268.884	204.628	404.374
193.096	HMDB0001004|HMDB0001324|HMDB0001390|HMDB0001411|HMDB0001427	NA|NA|NA|NA|NA	C10H12N2O2|C10H12N2O2|C10H12N2O2|C10H12N2O2|C10H12N2O2	193.0972|193.0972|193.0972|193.0972|193.0972	Oxoamide|N'-Hydroxymethylnorcotinine|Hydroxycotinine|Cotinine N-oxide|5'-Hydroxycotinine	360.741	375.367	325.057	289.116	355.33	429.648	328.17	492.534	458.996	508.264	831.118	393.342	247.269	428.63	58.345	403.457	468.005	374.742	228.475	458.901	431.727	712.426	419.771	619.359	556.473	604.032	595.74	203.231	142.575	165.129	153.573	168.897	168.323	324.333	226.513	315.559
194.082	HMDB0000821|HMDB0000859|HMDB0011723|HMDB0013245|HMDB0013292|HMDB0032388|HMDB0034250|HMDB0060366|HMDB0060389|HMDB0060758	C05598|| C01586|NA|NA|C06332|NA|C16587|C16595|NA	C10H11NO3|C10H11NO3|C10H11NO3|C10H11NO3|C10H11NO3|C10H11NO3|C10H11NO3|C10H11NO3|C10H11NO3|C10H11NO3	194.0812|194.0812|194.0812|194.0812|194.0812|194.0812|194.0812|194.0812|194.0812|194.0812	Phenylacetylglycine|Methyl hippurate|2-Methylhippuric acid|m-Methylhippuric acid|p-Methylhippuric acid|Methyl n-acetylanthranilate|Betamipron|3-Carbamoyl-2-phenylpropionaldehyde|4-Hydroxy-5-phenyltetrahydro-1,3-oxazin-2-one|4-Anilino-4-oxobutanoic acid	99.4578	1.13659	0.00109135	627.459	479.341	545.82	709.829	562.962	493.666	0.000825866	55.496	1.1388	201.451	117.397	26.2643	450.655	395.381	709.631	330.364	555.283	162.752	508.211	48.4643	349.448	139.998	400.39	815.598	39.8264	38.1426	42.4431	55.418	48.5693	47.3934	45.5624	24.1752	0.00100274
194.154	HMDB0032210	NA	C12H19NO	194.1539	N-Cyclopropyl-trans-2-cis-6-nonadienamide	713.919	1121.07	1269.13	710.544	516.663	495.864	404.066	385.287	648.554	260.273	403.644	653.648	515.25	471.33	69.7887	630.105	301.735	391.349	352.173	620.569	220.562	423.427	220.768	463.269	590.104	492.211	556.853	396.008	377.222	398.613	375.813	400.797	429.163	1411.4	1200.08	1050.89
195.086	HMDB0001847|HMDB0014962|HMDB0029915|HMDB0029916|HMDB0029965|HMDB0031437|HMDB0031449|HMDB0033816|HMDB0034219|HMDB0034221|HMDB0034222|HMDB0037295|HMDB0059797|HMDB0059798|HMDB0059799|HMDB0059800|HMDB0059801|HMDB0062564	C07481|NA|C06352|C06353|NA|C03659|C03365|NA|C03844|C08257|NA|NA|C11432|NA|NA|NA|C11430|NA	C8H10N4O2|C8H10N4O2|C7H14O6|C7H14O6|C7H14O6|C7H14O6|C7H14O6|C7H14O6|C7H14O6|C7H14O6|C7H14O6|C8H18OS2|C14H10O|C14H10O|C14H10O|C14H10O|C14H10O|C7H14O6	195.0877|195.0877|195.0863|195.0863|195.0863|195.0863|195.0863|195.0863|195.0863|195.0863|195.0863|195.0872|195.0804|195.0804|195.0804|195.0804|195.0804|195.0863	Caffeine|Enprofylline|D-4-O-Methyl-myo-inositol|4-O-Methyl-myo-inositol|Methyl beta-D-glucopyranoside|(-)-Bornesitol|Sequoyitol|Mytilitol|D-Pinitol|L-Quebrachitol|L-Pinitol|3-[(2-Mercapto-1-methylpropyl)thio]-2-butanol|1-Hydroxyphenanthrene|2-Hydroxyphenanthrene|3-Hydroxyphenanthrene|4-Hydroxyphenanthrene|9-Hydroxyphenanthrene|1D-5-O-methyl-chiro-inositol	149.5	107.418	168.353	502.414	542.287	445.611	2661.71	463.887	318.584	208.525	227.12	163.195	168.37	274.183	49.3015	965.886	421.482	582.764	113.891	437.455	545.206	499.289	347.97	503.781	393.864	556.909	315.432	12.5902	27.2377	44.1622	41.1258	33.3409	36.347	0.000424105	76.3059	73.469
196.133	HMDB0060953|HMDB0060954	NA|NA	C11H17NO2|C11H17NO2	196.1332|196.1332	2-hydroxymexiletine|p-hydroxymexiletine	639.476	624.817	657.287	571.198	455.879	430.489	522.971	295.539	1226.38	395.627	272.416	550.766	448.038	361.912	134.364	807.297	346.397	313.875	91.5221	122.107	277.832	61.9291	240.636	110.914	424.67	516.921	780.942	454.092	454.391	478.166	444.735	415.216	464.647	1206.17	1055.25	1001.79
196.987						316.31	505.822	385.192	129.186	240.49	173.304	131.646	173.622	78.147	132.439	79.6108	104.606	94.2338	188.484	18.034	75.4064	177.072	198.376	127.491	320.31	256.877	163.139	241.503	338.516	323.211	194.801	188.287	33.4798	28.8129	32.6967	36.8522	30.1811	32.9503	269.838	220.652	434.417
197.129	HMDB0029741|HMDB0032564|HMDB0038162|HMDB0038163|HMDB0040551	NA|C14581|NA|NA|NA	C10H16N2O2|C15H16|C15H16|C15H16|C10H16N2O2	197.1285|197.1325|197.1325|197.1325|197.1285	2-Isopropyl-3,5-dimethoxy-6-methylpyrazine|1,3-Diphenylpropane|Lactarazulene|Lactarofulvene|L-alpha-Amino-1H-pyrrole-1-hexanoic acid	435.422	339.87	529.042	678.183	257.106	126.555	1213.05	106.236	1432.82	990.132	306.628	921.593	434.62	573.166	170.843	702.966	188.416	422.038	43.0702	363.793	0.00111555	0.00161679	462.027	30.3518	440.606	660.057	1104.13	382.895	364.643	407.721	397.508	409.224	356.525	723.624	621.949	858.236
198.088	HMDB0032055|HMDB0033455|HMDB0033487	C02997|NA|NA	C8H11N3O3|C13H11NO|C13H11NO	198.0873|198.0913|198.0913	N-Acetylhistidine|2-Hydroxy-3-methyl-9H-carbazole|1-Hydroxy-3-methyl-9H-carbazole	224.763	222.268	192.281	168.386	165.29	125.244	652.095	180.554	246.193	212.074	194.273	311.375	181.788	520.932	76.1574	1262.87	752.78	488.764	276.326	506.632	399.878	522.174	744.891	612.947	1156.44	1110	955.455	90.8187	58.6228	96.4158	85.2616	93.4278	29.0556	123.445	144.281	189.979
198.964						276.088	537.188	565.823	74.4793	156.956	216.733	53.6168	114.473	65.0309	177.03	48.2115	50.1969	53.4239	87.2091	8.03907	94.356	67.889	115.044	152.838	63.385	194.291	100.674	191.983	180.863	160.895	79.9	125.291	49.0046	48.0029	57.465	46.6512	47.5226	46.5108	416.063	231.383	643.241
199.002	HMDB0011750	C03372	C4H7O7P	199.0002	Dihydroxyacetone Phosphate Acyl Ester	481.218	321.271	358.165	248.356	347.426	300.986	222.475	304.793	236.981	254.299	237.263	293.669	269.837	401.766	69.1671	337.121	492.033	503.678	345.699	761.803	543.595	681.809	688.567	948.575	513.906	653.191	600.926	42.6996	43.9345	31.4177	31.3873	25.7	33.8494	232.355	242.228	343.743
200.237						112.272	155.749	276.572	309.083	1258.72	1244.71	323.381	413.772	725.644	781.737	428.683	168.671	96.645	901.149	54.5405	203.978	237.272	103.757	500.593	224.847	1330.84	1364.63	428.119	1587.28	675.626	1061.42	2402.59	50.8467	31.2448	49.6956	48.1475	75.2021	61.7537	150.041	147.951	90.8384
200.961						244.394	253.53	228.832	189.516	183.225	204.911	524.299	367.27	413.181	597.566	661.905	847.531	815.941	954.312	194.956	957.965	634.765	512.116	643.766	919.463	563.109	963.107	988.074	1199.61	562.395	456.087	660.766	10.1065	21.9852	19.7546	22.4578	25.6386	20.8033	92.4773	73.302	110.83
201.1	HMDB0029838	C06537	C12H12N2O	201.1022	Harmalol	221.658	389.939	261.653	386.003	467.405	517.949	341.097	616.881	488.378	484.168	1288.19	172.306	394.863	294.73	74.9174	540.389	572.844	347.467	420.878	435.198	314.384	785.688	142.49	270.19	579.221	466.638	623.682	99.3284	85.0441	92.3233	71.8836	91.1534	77.6584	382.099	204.481	248.48
201.11	HMDB0000603|HMDB0013227|HMDB0030989|HMDB0030990|HMDB0034491|HMDB0034971|HMDB0036715|HMDB0060606	NA|NA|NA|NA||NA|NA|NA	C10H16O4|C10H16O4|C10H16O4|C10H16O4|C10H16O4|C10H16O4|C10H16O4|C11H12N4	201.1121|201.1121|201.1121|201.1121|201.1121|201.1121|201.1121|201.1135	cis-4-Decenedioic acid|cis-5-Decenedioic acid|5-Pentyltetrahydro-2-oxo-3-furancarboxylic acid|alpha-Carboxy-delta-nonalactone|(±)-Camphoric acid|(1R,2R,3S,1'R)-Nepetalinic acid|Matsutakic acid A|Hydralazine acetone hydrazone	164.14	455.356	334.927	378.013	9.58749e-05	51.5263	7.87028	104.284	370.945	0.00105324	254.012	279.89	218.702	0.000990741	36.2595	0.00144143	178.735	91.1534	96.1859	76.1572	0.0014133	0.000180085	0.00110853	0.00125939	0.00110166	100.486	178.021	269.133	248.881	273.855	235.075	224.522	197.363	327.117	334.67	349.86
201.124	HMDB0035076	NA	C14H16O	201.1274	2-(2-Methylpropoxy)naphthalene	369.699	302.326	401.257	656.045	526.018	619.822	922.464	572.743	690.342	574.306	620.925	765.837	655.177	849.867	153.597	863.515	763.351	925.339	878.367	935.323	747.712	970.738	526.643	814.286	738.064	990.959	621.544	260.396	249.392	279.035	279.808	230.788	234.85	478.009	439.467	383.071
202.144	HMDB0000832|HMDB0013116|HMDB0041540|HMDB0059745	NA|NA|NA|NA	C10H19NO3|C10H19NO3|C10H19NO3|C10H19NO3	202.1438|202.1438|202.1438|202.1438	Capryloylglycine|Valproylglycine|N-(5-Methyl-3-oxohexyl)alanine|N-Acetylaminooctanoic acid	28.086	390.955	663.943	253.49	142.17	188.956	117.705	0.00137324	363.524	120.663	240.412	175.99	275.34	269.179	66.1212	987.504	324.681	384.255	118.604	133.601	0.00139472	214.776	171.736	0.00112663	295.376	259.459	608.329	119.109	136.409	122.221	93.2282	109.249	133.205	699.31	594.041	576
202.18						29538.1	76717	222729	161095	39063.1	48627.9	31183.4	41916.6	66616.5	27963.3	106055	45614	45016	128553	17247.7	134756	42883.5	28967.2	57667.4	62910	22235.1	134339	162582	36953.6	69353.2	45815.6	37048	125.874	98.9868	98.0036	137.781	142.804	195.951	158051	122882	148385
202.2						241.971	1015.06	3754.48	2495.26	328.246	460.03	254.042	359.211	561.319	219.631	1400.55	435.334	457.128	1625.62	185.746	1617.35	388.985	132.296	510.182	589.531	139.487	1712.55	2390.28	266.317	723.708	367.693	279.222	1.26645	1.0101	8.20389	3.61925	7.26877	0.000979	2708.72	1746.14	2425.97
202.267						38.6557	195.977	646.557	472.99	52.8061	91.4038	50.6853	57.9522	103.667	33.9075	272.335	70.5822	87.9267	279.105	26.8293	314.575	71.8226	55.5473	81.841	76.7519	44.0145	353.37	372.825	63.5493	120.168	30.4027	51.856	0.00141474	2.92234	3.04492	0.0012957	0.00126142	0.00125001	509.816	326.179	437.749
202.283						36.6904	164.731	525.199	351.581	33.0699	73.592	21.469	33.4443	67.6548	21.9727	234.513	53.3711	38.1509	200.326	22.956	197.09	47.6055	0.00135686	76.7799	105.503	16.4157	253.491	313.71	40.7083	98.1842	18.8678	7.19209	1.65547	2.33472	2.39709	1.58824	1.97253	0.00161214	404.503	259.371	365.046
202.296						62.2945	229.976	879.116	603.136	52.9535	95.5922	31.2916	57.3758	108.954	35.8742	324.924	78.8706	95.9647	346.516	36.1493	337.733	51.7904	27.9753	116.693	137.76	45.7957	422.186	486.99	66.8578	151.811	61.9678	59.1528	1.33897	1.96101	0.57822	1.69652	2.42954	3.24434	663.758	387.093	572.832
203.066	HMDB0029436|HMDB0032706|HMDB0032713|HMDB0034663|HMDB0038115	NA|C18750|NA|NA|NA	C7H10N2O5|C12H10O3|C12H10O3|C12H10O3|C12H10O3	203.0662|203.0703|203.0703|203.0703|203.0703	Penmacric acid|(2-Naphthalenyloxy)acetic acid|3,4',5-Biphenyltriol|5-Hydroxy-2,3-dimethyl-1,4-naphthoquinone|Setarin	525.165	412.187	701.813	609.216	747.358	551.141	458.123	528.542	436.077	459.499	436.904	507.659	496.7	629.883	95.8314	567.545	701.271	680.474	626.695	843.306	694.454	710.977	661.544	1080.07	748.978	697.383	883.698	48.1414	84.1324	88.91	69.976	66.4851	60.1795	387.126	401.51	609.156
203.089	HMDB0032306|HMDB0033092|HMDB0035175|HMDB0042002	C04067|NA|NA|C14335	C9H14O5|C9H14O5|C10H10N4O|C16H10	203.0914|203.0914|203.0927|203.0855	4-Heptenal diethyl acetal|3-(1-Hydroxymethyl-1-propenyl)pentanedioic acid|2-Amino-1,6-dimethylfuro[3,2-e]imidazo[4,5-b]pyridine|Pyrene	452.382	340.661	508.386	486.657	492.831	439.289	364.414	314.169	405.901	536.79	362.074	493.092	286.223	583.819	136.804	1042.38	1160.35	727.313	765.544	1336.1	689.968	1064.12	937.957	1234.39	1030.64	990.831	1091.23	58.5998	74.4102	43.8441	80.4308	74.1278	62.7588	236.753	327.169	451.951
203.141	HMDB0028690|HMDB0028691|HMDB0028900|HMDB0028922|HMDB0030572|HMDB0030838|HMDB0031313|HMDB0039274|HMDB0039356|HMDB0061830	NA|NA|NA|NA|NA|NA|C12288|NA|NA|C12288	C9H18N2O3|C9H18N2O3|C9H18N2O3|C9H18N2O3|C14H18O|C14H18O|C14H18O|C14H18O|C14H18O|C14H18O	203.139|203.139|203.139|203.139|203.143|203.143|203.143|203.143|203.143|203.143	Alanyl-Isoleucine|Alanyl-Leucine|Isoleucyl-Alanine|Leucyl-Alanine|(±)-Anisoxide|Feniculin|2-Pentyl-3-phenyl-2-propenal|Dictagymnin|Panaquinquecol 5|Pentyl cinnamaldehyde	1304.72	819.795	1024.06	537.246	609.582	1204.7	972.118	798.873	1185.27	725.234	1564.01	2070.88	2471.69	1527.16	412.589	4372.38	1714.37	2316.73	1147.8	1471.69	1483.99	1182.32	879.086	947.096	1506.31	2414.11	1104.56	532.241	508.64	517.808	543.127	535.488	556.246	1080.88	1023.21	815.304
204.124	HMDB0000201|HMDB0062176	C02571|	C9H17NO4|C9H17NO4	204.123|204.123	L-Acetylcarnitine|N-lactoyl-Leucine	2160.48	2671.15	3519.62	2222.96	2357.29	2428.96	4462.78	1436.14	1937.87	1574.35	1700.55	2076.41	2514.72	2437.36	526.314	2009.3	2619.45	1598.88	1872.62	2354.17	1544.21	1708.45	1815.98	1871.21	2868.27	2223.99	2359.3	99.2029	103.184	103.25	107.809	98.77	115.483	89.792	152.854	228.871
204.14	HMDB0014410|HMDB0028846|HMDB0028951	NA|NA|NA	C13H17NO|C8H17N3O3|C8H17N3O3	204.1383|204.1343|204.1343	Crotamiton|Glycyl-Lysine|Lysyl-Glycine	743.889	830.704	1059.58	495.239	714.169	753.175	2004.96	630.261	640.523	1157.86	1269.01	1526.73	1457.76	1300.72	253.079	1565.65	1444.53	1171.6	1073.45	1344.83	572.665	1350.91	1206.08	1584.31	1467.25	1148.2	1191.15	437.74	424.041	406.077	401.117	445.548	388.451	497.411	492.36	644.661
205.045	HMDB0032026	NA	C10H8N2OS	205.043	Sinalexin	653.719	668.916	802.286	568.701	813.038	649.255	476.046	623.05	556.134	617.383	393.998	545.429	519.888	733.816	104.875	756.025	881.206	771.869	638.992	911.74	854.84	853.135	777.877	1195.14	741.141	710.975	826.039	58.8598	72.5501	62.4909	52.1795	50.0693	50.5285	494.228	467.44	687.321
205.097	HMDB0000929|HMDB0013609|HMDB0013840|HMDB0014892|HMDB0030396|HMDB0060533|HMDB0060878|HMDB0060967	C00078|C00525|NA|C07839|C00806|NA|NA|NA	C11H12N2O2|C11H12N2O2|C11H12N2O2|C11H12N2O2|C11H12N2O2|C11H12N2O2|C11H12N2O2|C11H12N2O2	205.0972|205.0972|205.0972|205.0972|205.0972|205.0972|205.0972|205.0972	L-Tryptophan|D-Tryptophan|3-Hydroxymethylantipyrine|Ethotoin|(±)-Tryptophan|Nirvanol|4-Hydroxyantipyrine|S-nirvanol	568.404	330.046	435.628	406.264	396.17	259.605	1860.84	494.109	409.704	428.237	453.762	494.571	478.645	488.608	86.1253	982.107	897.154	660.185	477.108	661.855	391.661	1135.45	1046.46	1066.28	677.143	827.674	971.674	112.579	142.977	107.598	152.027	144.545	127.176	302.694	366.344	463.04
206.047	HMDB0000881|HMDB0032963|HMDB0033528	C02470|NA|NA	C10H7NO4|C10H7NO4|C10H7NO4	206.0448|206.0448|206.0448	Xanthurenic acid|Zeanic acid|4,6-Dihydroxy-2-quinolinecarboxylic acid	0.00160727	0.0011996	0.000841819	0.00147525	0.0019273	57.4171	31.7165	93.1768	121.765	0.00143273	145.093	0.000530784	62.8841	422.949	0.000216425	341.176	14.5868	0.0017704	120.442	42.3564	303.585	382.716	94.4606	1168.55	90.5874	75.8067	61.3261	12.8656	0.00135856	10.1342	0.00129265	3.48685	1.27674	0.00125569	26.7565	0.000686692
206.119	HMDB0040046	NA	C12H15NO2	206.1176	1-(2,3-Dihydro-1H-pyrrolizin-5-yl)-1,4-pentanedione	429.604	706.305	596.522	316.363	284.812	524.728	445.114	304.294	294.447	181.309	315.765	426.717	222.659	209.674	76.1294	315.225	298.822	222.561	179.557	378.526	166.804	108.236	358.867	380.117	584.087	352.72	306.315	373.964	352.067	344.397	366.463	363.974	335.718	595.743	598.733	504.771
206.155	HMDB0001422|HMDB0015072|HMDB0060843	C01259|C06954|NA	C9H21N2O3|C13H19NO|C13H19NO	206.1625|206.1539|206.1539	3-Hydroxy-N6,N6,N6-trimethyl-L-lysine|Diethylpropion|N-Desthienylethyl-rotigotine	1148.21	554.721	806.187	370.887	340.254	297.467	429.218	374.964	346.808	301.376	383.508	474.45	570.714	340.444	88.3725	686.704	407.636	391.081	418.425	491.216	376.367	305.971	422.345	607.934	524.066	311.351	531.685	397.474	387.795	344.295	383.615	393.638	397.349	942.35	950.953	909.091
207.014						158.282	196.957	194.748	345.341	444.367	393.779	1624.1	741.462	1059.27	2003.1	1862.1	2551.54	2066.99	2192.5	294.618	1600.58	1918.16	868.288	678.761	785.892	557.314	2664.04	1824.9	2408.51	1505.69	759.35	1244.01	5.30172	10.5477	2.43003	3.65641	8.5655	1.45378	50.6163	15.0677	179.164
207.024	HMDB0060715	NA	C8H5F3O3	207.0264	2-Hydroxy-4-trifluoromethyl benzoic acid	430.455	580.513	513.952	612.275	1365.69	1207.58	494.59	825.312	401.997	1817.45	358.313	322.942	297.971	771.022	63.198	505.293	778.319	405.807	769.724	769.348	793.526	669.899	577.681	964.582	1097.47	437.428	600.457	54.6411	74.8782	86.8427	68.4415	59.4719	59.1692	743.654	401.899	696.444
207.078	HMDB0028847|HMDB0028973	NA|NA	C7H14N2O3S|C7H14N2O3S	207.0798|207.0798	Glycyl-Methionine|Methionyl-Glycine	68.6382	55.6617	13.313	72.87	75.4448	4.08312	23.1612	26.6335	83.962	87.2387	92.0626	79.1209	0.557194	32.5943	4.12317	167.561	164.679	70.2999	43.1212	9.50541	65.6684	47.1522	0.0013517	78.3858	0.00123044	56.6722	101.9	33.0907	18.7029	24.9676	37.0937	30.0443	22.0489	50.6986	34.6137	28.7326
207.101	HMDB0029049|HMDB0029070|HMDB0030762|HMDB0031729|HMDB0031973|HMDB0032348|HMDB0033594|HMDB0034122|HMDB0034135|HMDB0035071|HMDB0041410	NA|NA|C10476|NA|NA|NA|NA|C14567|NA|NA|NA	C7H14N2O5|C7H14N2O5|C12H14O3|C12H14O3|C12H14O3|C12H14O3|C12H14O3|C12H14O3|C12H14O3|C12H14O3|C12H14O3	207.0975|207.0975|207.1016|207.1016|207.1016|207.1016|207.1016|207.1016|207.1016|207.1016|207.1016	Serinyl-Threonine|Threoninyl-Serine|Ethyl trans-p-methoxycinnamate|Phenylmethylglycidic ester|(2RS,5RS)-(E)-2-(2-Phenylethenyl)-1,3-dioxan-5-ol|Isoeugenyl acetate|Cuelure|Aceteugenol|Isoeugenol acetate|Verimol I|2,3-Dihydro-6-methoxy-2,2-dimethyl-4H-1-benzopyran-4-one	102.703	164.421	204.503	6.16795	82.6821	200.226	92.3297	97.5877	58.4433	232.341	358.999	90.0537	112.907	125.058	14.4488	612.715	0.00126341	934.851	273.736	129.295	26.0172	471.718	377.595	0.00141471	126.636	966.857	96.308	59.7006	67.2427	59.2583	58.7275	83.2262	53.1201	138.333	207.128	177.361
208.169	HMDB0060611	NA	C13H21NO	208.1696	N-Desmethyl tapentadol	456.105	826.574	973.048	243.089	561.363	205.084	267.991	370.924	300.77	267.229	205.095	314.62	375.817	84.2663	70.1053	645.487	39.4658	727.34	345.793	446.009	30.2487	664.729	979.887	108.469	273.549	260.562	463.328	321.86	287.911	363.421	300.699	321.676	268.906	761.878	758.113	691.8
209.103	HMDB0003066|HMDB0029968|HMDB0033942|HMDB0060323	C01484|NA|NA|NA	C15H12O|C8H16O6|C8H16O6|C15H12O	209.0961|209.102|209.102|209.0961	Chalcone|Ethyl beta-D-glucopyranoside|Dambonitol|1-Methoxyphenanthrene	0.000195985	104.097	72.6437	204.827	74.489	127.629	0.000962463	9.99	920.916	659.11	0.000803433	215.093	55.7741	151.58	119.295	239.294	437.639	40.5518	0.000501348	0.000373357	372.128	286.698	17.9446	0.000875656	0.00106927	302.796	85.663	53.2745	76.8771	18.2542	34.3855	25.4783	57.932	149.227	123.403	136.667
209.119	HMDB0029867|HMDB0029872|HMDB0030150|HMDB0030197|HMDB0030681|HMDB0031469|HMDB0033778|HMDB0034991|HMDB0035224|HMDB0038604|HMDB0040218|HMDB0040225|HMDB0041411	C16975|C17821|NA|NA|NA|C17846|C10451|NA|NA|NA|NA|NA|NA	C12H16O3|C12H16O3|C12H16O3|C12H16O3|C12H16O3|C12H16O3|C12H16O3|C12H16O3|C12H16O3|C12H16O3|C12H16O3|C12H16O3|C12H16O3	209.1172|209.1172|209.1172|209.1172|209.1172|209.1172|209.1172|209.1172|209.1172|209.1172|209.1172|209.1172|209.1172	Isoelemicin|gamma-Asarone|Jasmine ketolactone|(Z)-3-Oxo-2-(2-pentenyl)-1-cyclopenteneacetic acid|5-Deoxydiplosporin|trans-Isoasarone|Elemicin|4-Methoxybenzyl butanoate|3,4-Dihydro-6-methoxy-3,7-dimethyl-1H-2-benzopyran-8-ol|Amyl salicylate|2-Phenoxyethyl isobutyrate|Isoamyl salicylate|3,4-Dihydro-6-methoxy-2,2-dimethyl-2H-1-benzopyran-4-ol	534.057	480.047	442.228	323.111	359.67	260.857	479.06	263.207	277.793	266.346	330.281	347.743	401.726	384.072	66.5624	477.964	464.891	509.16	354.205	575.423	456.82	382.955	506.099	528.799	718.423	661.697	301.025	134.315	129.853	177.802	135.378	145.083	145.295	311.29	335.125	487.019
209.128	HMDB0015217|HMDB0031821|HMDB0032563|HMDB0060813	C07474|C14467|C14562|NA	C11H16N2O2|C16H16|C16H16|C11H16N2O2	209.1285|209.1325|209.1325|209.1285	Pilocarpine|1,2-Diphenylcyclobutane|2,4-Diphenyl-1-butene|Descarbonyl-lacosamide	555.724	575.867	669.509	792.46	819.074	673.7	1093.57	755.221	951.053	720.721	798.958	963.669	768.577	818.505	167.589	1307.45	899.127	1178.05	775.411	1177.75	731.062	856.975	708.787	749.075	1148.19	1060.02	1058.42	425.991	391.036	427.845	419.46	440.83	390.251	709.084	892.051	762.701
209.165						409.644	334.966	261.136	244.393	362.694	300.946	353.666	398.567	344.978	316.611	352.719	457.141	365.739	372.337	72.4496	423.201	357.148	514.722	319.276	470.9	596.146	630.252	538.407	455.347	477.743	417.041	537.216	267.299	261.088	244.617	296.248	308.009	274.561	604.284	566.15	427.371
210.115						1516.62	1522.31	1777.68	998.277	1264.06	1221.52	1682.88	1187.51	1023.67	1001.17	1150.68	989.607	970.706	1413.95	260.248	1410.32	1965.04	1456.13	1306.89	1511.61	1413.1	1911.57	1535.26	1838.46	2039.66	2038.53	1536.48	115.141	130.552	96.7149	135.606	126.144	125.779	1355.08	1040.68	1670.32
211.081	HMDB0002123|HMDB0003219|HMDB0029901|HMDB0029935|HMDB0029952|HMDB0036431	NA|C02076|NA|NA|C06397|NA	C8H10N4O3|C7H14O7|C7H14O7|C7H14O7|C7H14O7|C8H10N4O3	211.0826|211.0812|211.0812|211.0812|211.0812|211.0826	1,3,7-Trimethyluric acid|Sedoheptulose|L-Galacto-2-heptulose|D-Manno-2-heptulose|D-altro-D-manno-Heptose|1,3,9-Trimethyluric acid	294.314	92.6033	348.984	50.4388	142.673	1002.93	653.691	826.552	218.09	904.575	1044.26	740.916	861.945	432.095	47.1515	1119.36	508.641	822.577	776.012	506.364	468.58	901.407	488.372	134.053	542.566	381.632	237.995	28.725	34.0708	38.062	56.3563	59.9562	42.9987	122.059	110.205	199.32
211.109	HMDB0015441|HMDB0032041|HMDB0032561|HMDB0035896	C07826|NA|NA|C09696	C10H14N2O3|C15H14O|C15H14O|C15H14O	211.1077|211.1117|211.1117|211.1117	Aprobarbital|1,3-Diphenyl-1-propanone|1,3-Diphenyl-2-propanone|Lactaroviolin	520.279	756.976	664.114	673.025	421.772	646.34	709.687	718.72	944.628	527.59	758.719	872.877	947.458	631.309	178.687	1032.83	798.972	1053.04	906.084	944.323	600.037	678.257	589.662	561.163	754.964	938.779	728.328	547.84	566.511	587.36	563.028	563.571	555.135	884.656	690.024	805.253
212.118	HMDB0014557|HMDB0015398|HMDB0029746	NA|NA|C19306	C10H17N3S|C13H13N3|C13H13N3	212.1216|212.1182|212.1182	Pramipexole|Varenicline|3-Amino-1,4-dimethyl-5H-pyrido[4,3-b]indole	957.029	210.464	71.0368	499.007	113.929	143.791	795.212	556.449	621.957	298.565	777.307	4463.86	229.646	327.926	109.314	602.125	965.962	249.703	62.8747	1203.83	269.146	1222.12	869.518	87.6426	32.5753	1250.63	705.81	35.2983	66.5902	61.4201	96.7759	62.6666	66.1361	76.2413	111.666	13.8754
213.123	HMDB0011180|HMDB0014382|HMDB0015442|HMDB0035736|HMDB0036454|HMDB0041460	NA|C07827|NA|NA|NA|NA	C10H16N2O3|C10H16N2O3|C10H16N2O3|C15H16O|C15H16O|C15H16O	213.1234|213.1234|213.1234|213.1274|213.1274|213.1274	L-prolyl-L-proline |Butabarbital|Butethal|11,12-Dihydrolactaroviolin|Pyrocurzerenone|Deterrol	720.274	211.582	409.291	763.489	563.489	568.442	3027.2	695.936	817.454	709.984	1289.09	1795.15	1296.81	953.302	235.998	2431	1165.67	1167.79	888.227	1733.15	1014.84	1591.95	799.398	1076.47	906.42	1492.99	1149.7	280.724	315.992	309.164	349.752	391.206	338.07	379.686	596.769	360.513
214.18						1053.46	949.993	1227.18	311.531	1106.32	476.992	336.695	664.352	1190.37	566.402	498.496	776.127	541.961	696.243	95.4168	1296.42	1395.73	727.072	787.413	130.276	257.349	792.843	770.585	110.186	576.282	685.74	586.632	433.752	626.431	756.037	708.359	738.29	629.146	670.918	1266.9	918.268
215.069	HMDB0015274|HMDB0032018|HMDB0032583|HMDB0034965|HMDB0040055|HMDB0041807	C06819|C14163|NA|NA|NA|NA	C5H15N2O3PS|C13H10O3|C13H10O3|C12H10N2S|C10H14O3S|C13H10O3	215.0614|215.0703|215.0703|215.0637|215.0736|215.0703	Amifostine|Phenyl salicylate|4'-Hydroxy-2-biphenylcarboxylic acid|1-Methyl-3-(2-thiazolyl)-1H-indole|Ethyl 3-[(2-furanylmethyl)thio]propanoate|3-Phenoxybenzoic acid	747.844	776.418	904.249	573.295	820.993	715.678	836.081	718.784	508.734	696.798	617.959	554.652	552.782	819.319	165.08	1112.53	1533.29	1010.04	1186.34	1354.51	1129.05	1287.85	1211.55	1650.29	1749.59	1563.03	1127.73	64.0492	54.7646	65.9228	64.9973	37.4819	49.2851	470.787	413.265	901.826
215.09	HMDB0004822	NA	C9H14N2O2S	215.0849	Methyl bisnorbiotinyl ketone	531.832	506.854	659.696	576.415	544.799	581.376	413.047	466.408	787.603	757.045	278.106	593.943	556.615	534.657	133.013	788.491	1159.52	800.461	661.776	714.34	511.934	383.401	648.426	541.509	591.8	989.25	834.432	293.468	282.79	315.699	319.189	290.795	305.568	434.98	589.918	674.103
215.127	HMDB0030984|HMDB0030985|HMDB0030986	NA|NA|NA	C11H18O4|C11H18O4|C11H18O4	215.1278|215.1278|215.1278	5-Hexyltetrahydro-2-oxo-3-furancarboxylic acid|alpha-Carboxy-delta-decalactone|2-Carboxy-5,7-dimethyl-4-octanolide	3146.74	4166.97	4146.04	2576.7	1683.6	2356.04	1636.92	1759.92	3234.37	1470.17	2584.86	3185.66	4366.97	2088.88	595.99	3271.98	2050.24	2198.17	1679.22	2829.34	1463.55	1366.92	1715.8	2159.13	1646.49	2529.03	2572.96	2208.9	2462.6	2390.22	2265.45	2243.6	1988.71	3958.38	3897.63	3917.12
215.138	HMDB0003581|HMDB0029030|HMDB0029135	C01909|NA|NA	C10H18N2O3|C10H18N2O3|C10H18N2O3	215.139|215.139|215.139	Dethiobiotin|Prolyl-Valine|Valyl-Proline	728.792	531.406	563.585	884.819	796.828	829.781	1382.19	701.614	1130.57	748.403	800.173	836.473	785.52	1020.03	225.576	1697.98	1173.55	1174.13	757.275	1525.68	1115.62	1105.79	1079.52	870.53	1061.44	1490.88	944.589	327.946	365.623	399.417	357.586	386.232	377.654	912.747	969.379	558.248
215.164	HMDB0010727|HMDB0037398	C02367|NA	C12H22O3|C12H22O3	215.1642|215.1642	3-Oxododecanoic acid|4-Acetoxy-2-hexyltetrahydrofuran	173.114	133.759	203.298	0.00127397	22.5	72.2142	39.4895	0.000655756	153.202	0.00147361	107.868	79.4419	159.714	0.00179809	25.4366	411.072	115.964	0.000404567	39.2962	0.000658348	0.000720009	0.00134025	36.0773	0.000324342	0.000484662	93.5504	117.659	160.572	205.048	156.051	172.61	175.073	175.95	233.179	250.573	243.619
216.062	HMDB0000114|HMDB0059660	C01233|NA	C5H14NO6P|C5H14NO6P	216.0632|216.0632	Glycerylphosphorylethanolamine|sn-glycero-3-Phosphoethanolamine	308.868	439.509	522.846	372.373	593.374	508.958	510.604	457.574	547.288	515.272	420.63	490.287	580.792	537.24	104.82	445.651	385.53	357.598	335.772	550.591	437.408	260.209	365.859	383.384	399.911	368.667	370.68	14.9399	24.1705	3.73977	25.16	12.4085	23.8742	133.607	135.888	146.009
216.16	HMDB0013279		C11H21NO3	216.1594	N-Nonanoylglycine	287.606	593.383	1222.25	1125.46	2512.96	514.564	272.891	167.402	1027.51	690.032	719.64	259.868	690.606	767.762	116.4	1211.69	2209.22	796.645	961.814	51.5937	93.032	513.58	776.982	88.413	950.785	900.361	1283.92	321.337	286.837	299.427	335.238	297.5	291.877	1136.66	855.36	1152.49
216.197						142.19	394.654	275.94	583.603	1494.62	414.779	196.972	947.87	798.93	359.484	559.205	280.665	264.828	442.38	54.5124	930.177	1335.62	397.423	1101.83	361.15	229.711	464.742	1055.29	301.969	776.823	1118.28	935.695	203.358	215.59	261.299	241.96	267.496	222.259	350.367	513.223	297.041
216.923	HMDB0036351	NA	C4H8S5	216.9302	Methyl 2-propenyl pentasulfide	5831.83	6691.51	7520.77	7268.33	11035.5	9537.25	9353.47	6809.39	4871.8	6381.62	4745.64	6321.65	5623.65	10680.5	1590.01	11108.2	20133.1	13858.1	10480.6	16059.7	11046.3	14122.3	13527.6	18152.7	21558.2	18094.7	17303.3	357.882	533.266	583.751	516.27	529.946	520.976	4044.12	4016.06	7820.75
216.991						43.7098	18.514	619.415	39.4704	42.0047	31.3093	35.8039	47.4149	83.4342	46.4144	0.00113264	41.0722	8.10072	29.5139	10.686	58.2749	84.417	48.8555	62.9929	69.4148	20.3354	17.4087	53.7491	95.431	54.152	52.6278	63.0488	0.0012284	0.816422	5.2612	2.77296	0.00183051	0.000500561	54.3276	23.1356	35.2873
217.084	HMDB0013989|HMDB0030647|HMDB0032035|HMDB0032656|HMDB0037723|HMDB0038017	NA|NA|NA|NA|NA|NA	C13H12O3|C13H12O3|C13H12O3|C13H12O3|C13H12O3|C13H12O3	217.0859|217.0859|217.0859|217.0859|217.0859|217.0859	O-Desmethylnaproxen|Artemidinol|6-(3,4-Methylenedioxyphenyl)-3,5-hexadien-2-one|(Z)-6-(2-Methoxyvinyl)-7-methyl-2H-1-benzopyran-2-one|2-Phenylethyl 2-furancarboxylate|Ethyl 2-phenyl-3-furancarboxylate	1276.65	1517.86	2221.29	2277.67	2082.14	1870.89	1450.02	1844.73	3650.97	3142.18	1171.41	2009.23	1356.11	2004.82	557.72	2896.21	3265.78	2683.63	1722.17	2280.57	2554.54	1891.13	2139.29	2460.38	3053.98	2850.92	3228.45	634.885	753.044	664.378	611.959	635.846	549.514	1933.3	1960.42	3194.3
217.105	HMDB0035665	NA	C12H12N2O2	217.0972	L-1,2,3,4-Tetrahydro-beta-carboline-3-carboxylic acid	37710.4	60778.7	126207	167997	103490	87964	74513.5	77871.5	353812	251616	48856.7	140030	68743.6	106090	41491.4	165907	247437	167781	69857.9	91086.6	95877.9	79940.6	93773.5	95453.5	181516	175125	255692	13384.7	14429.6	14067.4	13574.2	13346.3	12559	144682	144147	248729
217.123	HMDB0004620|HMDB0029027|HMDB0029069|HMDB0038239|HMDB0040833	NA|NA|NA|NA|NA	C8H16N4O3|C9H16N2O4|C9H16N2O4|C9H16N2O4|C14H16O2	217.1295|217.1183|217.1183|217.1183|217.1223	N-a-Acetyl-L-arginine|Prolyl-Threonine|Threoninyl-Proline|Sakacin P|3-[4-Hydroxy-3-(3-methyl-2-butenyl)phenyl]-2-propenal	454.884	813.188	1876.61	2870.41	1515.49	1204.42	1050.46	1005.43	7697.97	4448.91	542.619	2053.96	893.107	1187.88	662.262	2373.13	3984.71	2557.67	727.73	1048.73	1204.3	985.783	1012.55	1293.08	2700.23	2657.36	4052.13	225.599	273.332	202.213	214.277	266.491	235.431	2734.13	2422.45	5396.86
217.172	HMDB0000387|HMDB0002059|HMDB0010728|HMDB0040169	|C08317|NA|NA	C12H24O3|C12H24O3|C12H24O3|C12H24O3	217.1798|217.1798|217.1798|217.1798	3-Hydroxydodecanoic acid|12-Hydroxydodecanoic acid|(R)-3-Hydroxydodecanoic acid|xi-5-Hydroxydodecanoic acid	194.943	296.27	433.792	499.393	312.229	366.632	201.119	300.69	770.868	667.571	170.653	478.043	389.173	290.133	133.151	485.789	660.925	580.427	315.451	273.677	354.573	333.392	221.257	478.393	615.595	609.467	595.67	147.497	125.243	147.841	125.435	131.463	134.593	513.254	442.535	790.887
217.193	HMDB0036578	C17501	C16H24	217.1951	Cyperotundone	124.814	131.918	380.774	480.167	376.642	216.82	256.929	291.891	1091.69	748.094	134.359	384.063	143.638	281.861	108.665	499.945	813.118	541.836	253.576	215.371	296.575	181.876	203.773	342.07	601.991	509.32	744.847	73.7162	52.597	42.5976	54.318	86.5337	64.2731	408.679	454.599	765.924
217.212	HMDB0032154|HMDB0032550	NA|NA	C13H28O2|C13H28O2	217.2162|217.2162	Acetaldehyde hexyl isoamyl acetal|Valeraldehyde dibutyl acetal	105.594	179.218	339.517	541.693	346.899	275.687	223.52	231.167	1238.77	829.545	140.129	439.268	212.024	284.983	131.22	512.496	801.545	557.154	192.557	268.509	313.592	207.441	228.574	306.058	603.288	507.69	847.956	44.7965	52.0928	46.3386	40.5905	38.9747	37.9117	474.598	457.115	842.615
217.226						125.369	231.198	452.384	678.88	395.111	331.235	270.684	267.81	1481.01	1026.15	156.484	522.449	267.736	346.663	146.772	596.874	965.572	650.054	234.315	328.448	384.763	241.65	335.013	330.624	720.391	632.666	956.887	60.1976	58.0204	57.7306	63.2246	65.4465	52.0813	593.156	533.566	1085.25
218.033						137.593	94.8224	285.695	168.562	267.129	141.889	237.833	131.607	167.315	259.942	165.059	268.847	105.116	293.662	41.5395	589.614	1044.91	529.583	555.105	939.422	878.774	683.695	544.371	953.147	704.747	584.401	468.461	0.00132891	0.0726955	0.00106098	3.80915	10.7115	0.000527066	143.988	0.00137021	293.271
218.14	HMDB0000824|HMDB0062514	C03017|NA	C10H19NO4|C10H19NO4	218.1387|218.1387	Propionylcarnitine|O-propanoyl-carnitine	342.58	324.04	561.405	365.123	321.749	364.843	488.04	162.136	351.588	295.461	317.035	423.138	554.081	587.014	96.6305	479.466	664.859	431.175	346.131	515.156	225.47	469.753	412.127	213.331	663.383	728.332	724.308	98.8931	120.255	158.754	122.156	173.924	146.49	531.947	431.269	526.949
218.154	HMDB0012230|HMDB0028692|HMDB0028944|HMDB0039531|HMDB0060442	C15699|NA|NA|C07475|C05341	C9H19N3O3|C9H19N3O3|C9H19N3O3|C14H19NO|C9H19N3O3	218.1499|218.1499|218.1499|218.1539|218.1499	Gamma-glutamyl-L-putrescine|Alanyl-Lysine|Lysyl-Alanine|Ethoxyquin|beta-Alanyl-L-lysine	393.343	318.449	462.884	337.59	493.794	444.962	425.518	363.144	398.133	301.194	577.291	415.96	489.403	406.869	99.8424	538.705	405.073	318.309	441.148	481.087	91.4872	443.285	408.766	380.774	468.43	437.17	533.24	295.952	253.405	262.721	266.931	286.336	259.903	569.634	464.826	442.719
218.166						137.675	248.559	129.794	149.367	165.105	135.051	173.492	161.196	207.698	119.992	213.935	260.929	219.506	195.672	43.5937	241.695	142.174	284.503	168.741	216.738	131.882	170.523	149.266	45.4765	216.636	122.294	75.0538	130.719	138.869	151.741	129.246	143.007	171.067	167.478	89.5693	159.5
218.921						1780.02	2053.65	2279.18	2169.35	3301.82	2936.73	2960.32	2032.76	1429.08	1893.8	1467.41	1921.79	1688.95	3088.59	491.062	3540.4	5807.11	4349.74	3362.07	5021.81	3367.93	4315.13	4377.86	5879.78	6966.22	5582.96	5490.48	73.4055	149.009	125.382	150.878	108.832	114.317	1159.9	1142.69	2515.22
219.061	HMDB0029518|HMDB0030769|HMDB0032989|HMDB0033779|HMDB0038463	NA||C03837|NA|NA	C12H10O4|C12H10O4|C12H10O4|C12H10O4|C11H10N2OS	219.0652|219.0652|219.0652|219.0652|219.0587	Liqcoumarin|8-Hydroxy-2-methoxy-6-methyl-1,4-naphthoquinone|4-Methylumbelliferyl acetate|Piperic acid|3-(Isothiocyanatomethyl)-1-methoxy-1H-indole	900.24	823.289	1179.61	876.304	1170.08	879.008	664.724	769.976	763.242	748.689	551.886	714.525	704.21	813.06	149.544	1085.58	1170.77	1134.44	889.894	1336.27	1081.07	1047.12	1122.76	1591.42	1193.21	977.586	1269.18	78.7646	89.4804	88.0179	89.1293	61.8174	81.3721	711.333	615.05	1037.73
220.118	HMDB0000210|HMDB0012204|HMDB0032865|HMDB0040032|HMDB0062717	C00864|C00371|C14694|NA|C00864	C9H17NO5|C10H13N5O|C16H13N|C13H17NS|C9H17NO5	220.1179|220.1193|220.1121|220.1154|220.1179	Pantothenic acid|Cis-zeatin|N-Phenyl-2-naphthylamine|2-Hexylbenzothiazole|(R)-pantothenic Acid	134.24	216.263	183.444	412.362	598.047	564.049	2107.75	757.158	1125.2	963.159	1041.63	1106.41	824.289	813.746	168.113	641.946	753.64	581.689	252.502	380.486	154.365	817.724	649.103	567.822	882.613	646.237	549.778	68.1255	64.99	49.6765	43.473	81.7453	49.2648	128.254	73.5129	242.8
220.17						946.99	465.181	831.491	495.93	384.436	389.135	282.73	225.78	399.007	285.115	551.011	407.316	494.721	252.161	106.859	635.633	459.935	410.403	233.645	596.986	222.936	376.186	345.748	327.644	448.768	408.259	704.733	368.354	346.852	298.472	304.622	309.02	305.305	923.487	835.797	882.982
221.06	HMDB0034857|HMDB0035149|HMDB0041942|HMDB0059775	NA|NA|C11490|NA	C12H12O2S|C12H12O2S|C7H12N2O4S|C8H12O7	221.0631|221.0631|221.0591|221.0656	2-(2-Thienylmethylene)-1,6-dioxaspiro[4.4]non-3-ene|Chrycorin|N-Acetyl-S-(N-methylcarbamoyl)cysteine|3-Hydroxy-3-carboxymethyl-adipic acid	43.531	28.8385	30.1247	45.0918	37.0118	0.0015187	44.845	41.1822	0.000553777	36.808	20.593	20.0725	37.9658	61.975	6.49467	0.345837	96.04	52.7246	58.7693	68.2565	71.5585	82.1942	21.5219	71.3259	27.3017	42.5528	43.269	11.6705	0.000954233	0.000932485	0.000508393	10.1717	0.00127997	0.000259352	5.32624	31.8468
221.076	HMDB0011168|HMDB0013970|HMDB0028762|HMDB0029035|HMDB0029467|HMDB0029473|HMDB0040977|HMDB0041442	NA|NA|NA|NA|NA|NA|NA|NA	C7H12N2O6|C11H12N2OS|C7H12N2O6|C7H12N2O6|C12H12O4|C12H12O4|C11H12N2OS|C12H12O4	221.0768|221.0743|221.0768|221.0768|221.0808|221.0808|221.0743|221.0808	L-beta-aspartyl-L-serine |Dehydroxyzyleuton|Aspartyl-Serine|Serinyl-Aspartate|Eugenitin|Isoeugenitin|Brassitin|Hispolone	390.127	552.862	488.131	281.941	368.938	286.474	154.777	198.871	155.724	285.952	146.382	280.539	248.753	296.751	47.606	355.86	343.983	413.411	376.928	511.83	335.407	282.023	331.491	730.169	420.275	306.582	303.64	33.2719	42.2814	35.9601	17.4494	30.5282	0.000858876	284.814	292.816	677.107
221.17	HMDB0014888|HMDB0037163	C07531|NA	C13H20N2O|C11H24O4	221.1648|221.1747	Prilocaine|1,2-Bis(1-ethoxyethoxy)propane	753.893	525.368	301.876	291.759	308.658	406.271	410.891	446.246	497.692	281.672	254.377	405.46	433.941	344.047	91.9295	450.147	418.818	395.703	357.548	447.613	505.724	347.971	352.496	177.278	530.334	352.116	337.119	169.914	156.643	140.878	151.639	167.89	154.561	348.746	304.586	358.491
222.149	HMDB0030305|HMDB0060850	C10142|NA	C13H19NO2|C13H19NO2	222.1489|222.1489	Dioscorine|N,N,O-Tridesmethyl-tramadol	593.818	598.819	920.373	478.152	289.25	273.871	239.348	309.161	542.062	202.399	497.138	487.58	340.45	112.343	74.1041	875.672	613.861	505.559	369.243	529.176	252.759	334.275	361.901	659.358	471.957	706.613	607.083	373.338	391.828	373.275	339.739	344.279	413.385	936.941	899.423	645.261
222.186	HMDB0030188|HMDB0032240|HMDB0038840	NA|NA|NA	C14H23NO|C14H23NO|C14H23NO	222.1852|222.1852|222.1852	N-Isobutyl-2,4,8-decatrienamide|N-3,7-Dimethyl-2,6-octadienylcyclopropylcarboxamide|Sarmentine	303.629	452.276	512.919	375.946	311.674	281.371	239.004	292.966	362.792	203.325	318.698	424.589	385.154	241.036	59.6828	425.468	347.647	306.243	235.736	270.945	221.627	228.828	249.851	306.048	200.866	322.151	495.687	233.772	184.817	221.839	191.688	175.012	226.86	617.269	562.643	434.964
223.098	HMDB0002056|HMDB0013247|HMDB0029226|HMDB0029470|HMDB0030725|HMDB0031668|HMDB0033776|HMDB0034056|HMDB0037130|HMDB0037681|HMDB0038563|HMDB0041379|HMDB0094660	NA|NA|NA|NA|C10449|NA|C10429|NA|NA|NA|NA|NA|NA	C12H14O4|C12H14O4|C12H14O4|C12H14O4|C12H14O4|C12H14O4|C12H14O4|C12H14O4|C12H14O4|C12H14O4|C12H14O4|C12H14O4|C12H14O4	223.0965|223.0965|223.0965|223.0965|223.0965|223.0965|223.0965|223.0965|223.0965|223.0965|223.0965|223.0965|223.0965	Monoisobutyl phthalic acid|Monobutylphthalate|5'-(3'-Methoxy-4'-hydroxyphenyl)-gamma-valerolactone|Isodillapiole|Dillapiol|Dihydrodeoxy-8-epiaustdiol|Apiole|5-(3,4-Methylenedioxyphenyl)pentanoic acid|Piperonyl isobutyrate|Vanillin isobutyrate|(Z)-3-(2,4,5-Trimethoxyphenyl)-2-propenal|2,3-Dihydro-3-hydroxy-6-methoxy-2,2-dimethyl-4H-1-benzopyran-4-one|Diethyl phthalic acid	0.00156219	0.00171065	0.000844072	1096.7	1390.35	888.193	1197.9	1104.9	912.925	87.2986	0.00162718	19.3957	351.827	0.00131184	26.5535	889.255	868.641	1377.02	767.76	1358.28	882.034	426.632	630.21	384.114	423.038	594.991	1834.9	11.6859	8.10866	26.0465	0.000419163	10.6078	11.817	0.00138559	22.7942	0.0014873
223.107	HMDB0028848|HMDB0028995	NA|NA	C11H14N2O3|C11H14N2O3	223.1077|223.1077	Glycyl-Phenylalanine|Phenylalanyl-Glycine	438.371	406.904	276.284	434.763	394.63	464.264	301.348	348.845	230.515	360.629	349.807	333.84	484.581	271.917	86.0562	634.294	686.133	491.773	347.138	606.253	410.45	458.003	409.497	458.461	453.497	487.82	351.342	163.444	167.849	136.983	164.757	146.898	94.7511	549.09	434.905	410.93
223.18						378.194	334.846	281.162	316.613	246.379	313.026	341.097	330.398	331.396	300.155	168.563	263.684	341.44	253.498	65.3079	385.781	509.381	408.575	355.246	558.403	310.464	367.016	315.363	480.993	346.714	425.794	401.068	217.367	181.758	208.117	199.562	207.691	202.264	377.891	338.307	340.848
225.017						409.701	633.369	589.406	118.964	195.256	228.475	129.736	166.646	140.168	239.318	111.343	144.541	108.392	173.064	35.6668	219.494	326.823	175.131	157.875	243.499	270.945	283.214	257.495	402.433	270.128	246.523	264.328	33.904	29.2074	28.8692	25.0896	24.8086	8.30876	401.818	265.476	581.244
225.095	HMDB0000732|HMDB0004328|HMDB0011631|HMDB0012819|HMDB0014787|HMDB0029397|HMDB0030379|HMDB0032584	C02794|NA|C03227|C05651|C07312|NA|NA|C14231	C10H12N2O4|C9H12N4O3|C10H12N2O4|C10H12N2O4|C10H12N2O4|C10H12N2O4|C14H12N2O|C15H12O2	225.087|225.0982|225.087|225.087|225.087|225.087|225.1022|225.091	Hydroxykynurenine|Temurin|L-3-Hydroxykynurenine|5-Hydroxykynurenine|Stavudine|L-Nicotianine|N-Methoxy-1-vinyl-beta-carboline|4-Hydroxychalcone	523.413	284.965	417.038	116.132	0.000434458	328.618	53.579	60.8662	88.9846	67.467	29.2014	0.00138234	3.89692	44.4195	2.71743	105.423	61.9818	117.757	0.00111155	0.00130393	0.00110975	13.637	0.00137363	0.000889298	84.8738	31.5649	0.00121406	108.652	140.412	99.0675	130.756	122.979	112.141	293.869	294.748	419.559
225.121	HMDB0014386|HMDB0041008	NA|C16038	C11H16N2O3|C13H12N4	225.1234|225.1135	Butalbital|1-Methyl-6-phenyl-1H-imidazo[4,5-b]pyridin-2-amine	510.477	272.75	165.599	0.000217362	0.00103776	96.6184	54.2656	133.808	89.595	0.00153024	0.00139013	224.51	202.07	0.00129752	46.0624	212.787	116.984	324.276	0.00149791	235.748	0.00077842	0.000552306	0.0010266	0.000480451	49.7779	182.293	0.000960801	184.209	153.505	161.303	174.103	106.513	155.741	643.875	468.544	649.741
226.012						611.207	528.791	352.256	332.947	410.683	212.108	253.677	354.722	188.667	172.147	176.167	314.794	330.742	410.798	51.5211	562.113	582.645	547.695	490.962	703.498	602.958	672.182	787.228	998.909	549.264	710.508	557.224	7.93757	13.1801	20.317	0.000837903	0.00128924	13.7952	279.247	132.35	349.26
226.106	HMDB0039238	C11263	C12H11N5	226.1087	Cytokinin B	687.701	853.364	984.409	670.94	790.909	873.044	1136.85	406.647	480.144	632.444	466.2	628.331	756.087	926.259	124.369	673.801	767.736	717.665	894.126	872.949	389.841	555.908	574.077	869.225	1010.83	597.187	503.939	73.0408	68.1171	80.4477	95.3549	86.5278	62.587	199.74	120.449	201.887
226.144	HMDB0015009	C07129	C12H19NO3	226.1438	Terbutaline	182.909	116.383	241.8	172.717	169.484	54.4622	154.554	0.000995707	233.361	0.000702283	161.109	240.104	372.788	0.00125323	23.6863	194.345	0.00121423	0.00099187	0.00108113	28.6336	0.000967709	0.000378214	0.00137993	0.00103403	101.177	107.291	75.0797	244.768	160.055	227.944	167.662	178.089	259.532	434.139	551.245	357.29
226.18						3029.44	3642.05	2768.17	2334.76	13000.4	1463.72	0.00126165	2841.88	2488.09	1243.32	2531.32	1110.49	2109.78	2607.16	291.82	2445.69	8036.05	5435.16	7047.43	1485.38	0.0010821	8781.19	11366.5	443.068	1525.81	2830.28	1768.15	2476.04	2607.33	2461.33	2391.34	2403	2291.67	1070.26	2720.56	1165.16
227.087	HMDB0031722|HMDB0035830|HMDB0041560|HMDB0041679|HMDB0041727|HMDB0060736	NA|C09780|NA|NA|NA|NA	C11H14O5|C11H14O5|C11H14O5|C11H14O5|C11H14O5|C11H14O5	227.0914|227.0914|227.0914|227.0914|227.0914|227.0914	3,4,5-Trimethoxyphenyl acetate|Genipin|2,4,6-Trimethoxyphenyl acetate|4-Hydroxy-(3',4'-dihydroxyphenyl)-valeric acid|Dihydrosinapic acid|3-(4-Hydroxy-3-methoxyphenyl)-2-methyllactic acid	125.126	151.224	307.328	198.006	239.34	1053.32	272.913	604.27	1218.13	1137.9	242.795	299.969	90.0907	220.766	24.9548	357.915	316.863	266.929	190.398	380.932	406.483	471.57	227.734	277.32	383.451	397.379	165.769	53.9273	59.5347	53.5934	66.6205	22.9952	65.4063	96.0022	307.688	224.72
227.101	HMDB0000245|HMDB0033251|HMDB0033946|HMDB0041564	C00931|NA|NA|NA	C10H14N2O4|C15H14O2|C15H14O2|C15H14O2	227.1026|227.1067|227.1067|227.1067	Porphobilinogen|Phenylmethyl benzeneacetate|2-Phenylethyl benzoate|p-Tolyl phenylacetate	211.318	278.875	323.796	301.248	517.285	264.336	803.036	308.897	334.16	274.069	325.664	224.092	302.175	516.775	90.8129	678.755	509.333	415.696	300.074	592.471	502.633	319.836	376.376	444.394	516.051	296.755	405.529	74.8827	60.7164	42.5962	42.0023	68.0287	66.266	217.165	132.722	255.309
227.14	HMDB0014457|HMDB0015440	C07422|C07536	C11H18N2O3|C11H18N2O3	227.139|227.139	Pentobarbital|Amobarbital	452.607	429.376	590.382	752.526	706.946	497.587	1402.83	656.915	861.032	745.992	1410.7	1172.41	1257.67	879.225	187.773	1731.09	845.586	942.86	729.617	1182.59	619.816	1065.78	736.163	664.741	770.095	1039.19	762.445	274.432	315.367	243.972	319.417	327.424	309.182	380.614	402.046	537.218
227.166	HMDB0031740|HMDB0037562|HMDB0040615	NA|NA|NA	C13H22O3|C13H22O3|C13H22O3	227.1642|227.1642|227.1642	Methyl dihydrojasmonate|Riesling acetal|4,5-Dihydrovomifoliol	53.8872	0.00170084	0.000144415	0.000904231	0.000487699	0.000949947	0.000679835	0.00113919	416.74	0.00119944	0.000870304	0.00131531	180.861	0.00150101	19.4119	0.00098537	0.000931974	0.00135663	0.000574686	0.000850125	0.000732025	0.000588527	0.000119952	0.00108882	0.0011782	0.00077195	0.000988276	340.524	273.845	237.434	243.464	322.522	289.921	0.00138027	0.000701899	0.00077243
228.161						736.645	1020.24	1391.35	2695.23	2184.73	1422.57	2948.2	1589.04	1854.99	2602.51	6744.05	2522.74	2715.43	2476.38	376.827	14823.8	2424.91	4946.23	1705.28	1247.97	1568.14	7986.35	1697.89	1339.02	3411.23	1376.23	2247.48	666.959	697.56	624.942	672.48	677.276	673.943	1641.07	1618.28	1372.08
228.268						92.1667	215.127	196.585	12.8535	306.162	388.394	730.348	324.999	424.894	256.506	806.425	251.586	202.069	286.645	22.9689	794.087	203.462	81.8831	287.285	415.921	416.678	638.528	244.403	526.19	237.47	591.603	4384.44	12.3332	26.1359	52.9557	80.2283	49.1968	57.1395	224.118	133.68	305.234
229.083	HMDB0000012|HMDB0003747|HMDB0015023|HMDB0015497|HMDB0015575|HMDB0029818|HMDB0032217|HMDB0034118|HMDB0034257|HMDB0034270|HMDB0037667	C00526|C03582|NA|C14285|C09314|NA|NA|NA|C09312|C09925|NA	C9H12N2O5|C14H12O3|C10H8N6O|C14H12O3|C14H12O3|C14H12O3|C14H12O3|C14H12O3|C14H12O3|C14H12O3|C14H12O3	229.0819|229.0859|229.0832|229.0859|229.0859|229.0859|229.0859|229.0859|229.0859|229.0859|229.0859	Deoxyuridine|Resveratrol|Pemirolast|Oxybenzone|Trioxsalen|Benzyl salicylate|2,4-Difurfurylfuran|(Z)-Resveratrol|Seselin|5,6-Dihydro-5-hydroxy-6-methyl-2H-pyran-2-one|o-Tolyl salicylate	208.08	392.193	204.502	299.559	568.192	477.404	449.567	475.749	428.554	448.159	410.243	496.559	515.188	575.652	97.0026	708.887	599.214	607.111	763.859	1170.36	689.931	643.202	548.924	876.181	755.925	717.811	720.678	39.2086	60.0201	58.9114	45.3382	47.2429	51.2424	196.207	159.851	205.547
229.105	HMDB0032496	NA	C11H16O5	229.1071	Propyl propane thiosulfonate	468.671	505.409	703.42	498.482	319.741	528.857	473.257	361.905	740.161	509.967	476.961	608.552	486.251	675.493	150.618	709.05	973.832	569.033	356.16	609.52	309.013	615.107	698.975	639.404	753.624	863.421	906.834	212.177	297.649	224.975	246.022	240.703	199.606	762.958	607.922	726.213
229.119	HMDB0006695|HMDB0014604|HMDB0028871|HMDB0029018|HMDB0032133|HMDB0033878|HMDB0037386|HMDB0040573|HMDB0061836|HMDB0094651	NA|NA|NA|NA|C13624|NA|NA|NA|NA|NA	C10H16N2O4|C15H16O2|C10H16N2O4|C10H16N2O4|C15H16O2|C15H16O2|C12H20O2S|C10H16N2O4|C15H16O2|C10H16N2O4	229.1183|229.1223|229.1183|229.1183|229.1223|229.1223|229.1257|229.1183|229.1223|229.1183	Prolylhydroxyproline|Nabumetone|Hydroxyprolyl-Proline|Prolyl-Hydroxyproline|Bisphenol A|(S)-Curzeone|(S)-Menthone 8-thioacetate|Tetraacetylethylenediamine|bis(Benzyloxy)methane|Pyroglutamylvaline	355.225	263.992	328.73	491.08	592.136	811.765	1033.2	594.873	530.532	432.096	859.327	853.649	922.292	741.518	149.874	1192.11	1110.3	1004.59	715.305	1047.27	1259.87	1057.34	1010.65	998.561	1120.77	1214.26	1031.2	118.742	131.088	139.328	177.493	127.711	134.268	395.907	216.966	330.579
229.141	HMDB0000933|HMDB0030994|HMDB0060605	C16308|NA|NA	C12H20O4|C12H20O4|C14H16N2O	229.1434|229.1434|229.1335	Traumatic acid|5-Heptyltetrahydro-2-oxo-3-furancarboxylic acid|Metyrapol	1711.74	2515.49	5572.61	1299.5	527.515	604.541	597.823	354.602	1473.47	609.23	956.046	636.445	681.27	706.7	36.4113	477.85	889.916	470.06	139.467	277.212	344.519	447.721	249.851	63.7029	429.033	486.031	587.993	1249.03	1419.42	1346.6	1356.69	1332.22	1159.01	4180.69	2681.87	2990.66
229.159	HMDB0011174|HMDB0011175|HMDB0028915|HMDB0028937	NA|NA|NA|NA	C11H20N2O3|C11H20N2O3|C11H20N2O3|C11H20N2O3	229.1547|229.1547|229.1547|229.1547	L-isoleucyl-L-proline |L-leucyl-L-proline |Isoleucyl-Proline|Leucyl-Proline	260.244	332.007	287.359	365.662	307.88	148.224	674.562	238.263	283.832	475.661	768.115	438.215	353.496	352.451	84.9939	1803.35	289.722	621.247	336.102	493.355	226.865	848.688	333.361	315.542	529.465	469.996	337.844	217.776	177.736	192.72	191.525	209.536	186.414	395.595	241.399	122.466
230.176	HMDB0013267		C12H23NO3	230.1751	N-Decanoylglycine	593.605	808.491	1605.2	454.082	1864.51	705.903	156.977	464.199	1207.98	584.463	903.184	613.274	870.416	870.202	186.035	3062.52	2623.29	1314.59	1410.12	0.00130651	177.499	329.561	694.205	0.00125689	710.324	973.464	2074.13	414.009	463.88	447.095	407.358	409.133	450.594	1023.33	926.405	1096.45
230.248						373.509	450.951	571.906	942.004	448.331	231.331	0.000309386	301.63	1015.66	396.622	336.092	247.785	769.134	498.878	51.176	35.0496	147.54	391.269	391.206	1018.91	2786.45	493.692	959.098	820.657	507.346	875.552	191.882	0.00118774	99.9198	337.44	455.231	418.043	517.756	534.087	738.922	455.119
231.083	HMDB0061143		C11H10N4O2	231.0877	Hydralazine pyruvate hydrazone	285.507	886.055	1134.69	1979.2	1039.15	1244.78	1417.82	964.421	4080.23	3152.81	622.446	1771.2	1015.97	1874.4	632.29	2358.81	4980.18	2782.28	882.226	1393.6	2543.22	2265.62	1485.88	1029.02	2700.75	4015.42	2856.67	128.158	124.988	120.08	92.2598	101.235	133.389	927.903	937.331	1810.42
231.098	HMDB0001923|HMDB0002335|HMDB0028761|HMDB0029013|HMDB0029756|HMDB0031701|HMDB0033184|HMDB0034130|HMDB0034212|HMDB0039097|HMDB0039110	C01517|NA|NA|NA|NA|NA|NA|C18080|C09947|C10253|NA	C14H14O3|C9H14N2O5|C9H14N2O5|C9H14N2O5|C9H14N2O5|C9H14N2O5|C14H14O3|C14H14O3|C14H14O3|C14H14O3|C9H14N2O5	231.1016|231.0975|231.0975|231.0975|231.0975|231.0975|231.1016|231.1016|231.1016|231.1016|231.0975	Naproxen|Aspartyl-L-proline|Aspartyl-Proline|Prolyl-Aspartate|(1R,2S,3R)-2-Acetyl-4(5)-(1,2,3,4-tetrahydroxybutyl)imidazole|1-(gamma-Glutamylamino)cyclopropanecarboxylic acid|Pondaplin|Osthenol|(R)-Kawain|Demethylbatatasin IV|(2S,3'S)-alpha-Amino-2-carboxy-5-oxo-1-pyrrolidinebutanoic acid	466.942	213.63	571.217	420.431	448.707	447.87	378.653	390.909	537.913	551.875	366.943	527.994	570.033	513.613	127.099	899.663	804.688	793.151	320.657	742.913	533.286	646.885	520.112	865.608	669.431	680.186	759.927	110.061	98.2493	119.496	71.5043	107.269	87.8466	371.947	292.978	511.327
231.122	HMDB0041448	NA	C12H22S2	231.1236	Dicyclohexyl disulfide	954.467	1867.91	2927.92	2482.03	1629.9	2075.55	1291.9	1302.27	5971.98	3736.79	1334.68	2556.15	1597.87	1664.51	561.262	2531.14	4340.72	2707.62	1095.56	1928.12	1392.07	1602.63	2287.79	2078.58	3335.95	2370.07	4363.32	484.759	585.838	514.998	522.584	497.917	501.135	2636.92	2136.24	5466.5
232.119	HMDB0000726|HMDB0000953	NA|NA	C10H17NO5|C10H17NO5	232.1179|232.1179	Isovalerylglutamic acid|Suberylglycine	101.355	199.383	308.016	218.284	90.9429	324.807	268.871	153.052	1013.74	302.084	192.236	220.102	139.248	166.747	79.1899	332.596	318.784	193.861	150.654	313.715	167.596	125.029	96.3584	274.69	278.122	374.042	304.77	71.3476	87.1741	65.4186	71.6506	57.6923	94.0042	288.607	307.737	443.157
232.154	HMDB0000736|HMDB0002013|HMDB0062510|HMDB0062606	NA|C02862|NA|NA	C11H21NO4|C11H21NO4|C11H21NO4|C11H21NO4	232.1543|232.1543|232.1543|232.1543	Isobutyryl-L-carnitine|Butyrylcarnitine|O-butanoyl-carnitine|O-isobutyryl-L-carnitine	561.588	584.056	863.625	557.537	716.599	658.897	1929.77	1163.93	1568.8	1851.83	1732.39	2253.38	3124.33	3280.38	641.293	2264.84	2667.41	1771.7	876.023	1153.31	1156.22	2494.26	2136.58	2377.59	1728.89	1755.26	1752.93	116.54	172.853	248.833	203.807	184.662	188.44	732.853	539.784	706.112
232.897						663.468	860.676	1039.67	1308.96	1855.69	1661.78	5682.76	2372.11	2281.91	3655.88	3091.06	4222.12	4597.48	6729.92	1119.51	6187.92	6734.19	3816.66	3454.12	5343.67	2997.72	6596.71	5512.51	7355.09	5711.64	4210.23	4777.23	12.1117	46.4429	72.7033	57.7136	50.694	48.4052	320.569	318.257	559.668
233.04	HMDB0029215|HMDB0032659|HMDB0034209|HMDB0036628	C19157|NA|NA|NA	Th|C12H8O5|C11H8N2O2S|C12H8O5	233.0453|233.0444|233.0379|233.0444	Thorium|4-Hydroxy-8-methoxy-2H-furo[2,3-h]-1-benzopyran-2-one|Cyclobrassinone|9-Hydroxy-4-methoxypsoralen	443.13	380.114	452.097	546.544	740.527	501.781	508.657	436.841	352.624	625.24	341.7	374.254	459.91	677.734	73.6756	485.54	637.608	494.298	668.961	751.14	856.649	670.544	624.519	897.737	731.953	493.384	561.703	34.3716	45.3247	26.1567	36.9831	31.6278	32.414	319.264	230.134	386.513
233.078	HMDB0030813|HMDB0033330|HMDB0034291|HMDB0038911|HMDB0041325	NA|NA|NA|NA|NA	C13H12O4|C13H12O4|C15H8N2O|C13H12O4|C13H12O4	233.0808|233.0808|233.0709|233.0808|233.0808	Cassiachromone|Dihydrocoriandrin|Sampangine|(2S,3S,4S)-5,7,9,11-Tridecatetrayne-1,2,3,4-tetrol|Salfredin B11	1470.38	2198.95	4681.45	7594.89	4399.55	3805.51	11598.4	7325.83	45987.9	39755.7	9320.32	26430.2	17357.1	17884	7969.86	23094.7	19898.9	10432.5	5025.83	7738.59	7587.17	8888.55	8709.61	9019.43	10964.7	9202.87	16660.1	250.79	515.48	595.346	671.003	575.164	556.465	3337.16	3463.89	4853.2
233.099	HMDB0014917|HMDB0015305|HMDB0031640|HMDB0032981|HMDB0060324	C05079|NA|NA|NA|NA	C12H12N2O3|C12H12N2O3|C10H16O6|C16H12N2|C17H12O	233.0921|233.0921|233.102|233.1073|233.0961	Nalidixic Acid|Phenobarbital|Glycerol 1-propanoate diacetate|2,3-Diphenylpyrazine|1-Methoxypyrene	271.334	214.989	709.101	833.196	587.55	526.875	512.886	512.682	1794.11	1800.03	322.025	767.985	340.017	858.279	276.916	789.343	1699.41	994.159	623.04	948.452	869.596	708.169	739.064	420.341	1168.03	1265.49	1243.19	73.9102	71.8763	51.7846	44.6375	79.4871	58.4636	549.75	662.26	862.497
233.162	HMDB0015693|HMDB0037766|HMDB0060725|HMDB0061006|HMDB0062556	NA|NA|NA|NA|NA	C14H20N2O|C12H24O2S|C14H20N2O|C14H20N2O|C11H22NO4	233.1648|233.157|233.1648|233.1648|233.1616	Tymazoline|3-Mercaptohexyl hexanoate|2,6-Pipecoloxylidide|norfentanyl|isobutyrylcarnitine	367.368	277.928	429.029	248.682	324.4	361.384	355.001	268.935	540.557	399.824	538.912	554.498	527.122	488.689	119.916	520.522	354.766	457.51	456.643	494.483	349.202	685.809	597.929	681.438	452.483	353.009	535.343	198.341	200.798	236.039	201.277	196.399	201.337	433.484	470.477	341.503
234.039	HMDB0004148|HMDB0006275	C13691|C13690	C8H11NO5S|C8H11NO5S	234.0431|234.0431	Dopamine 4-sulfate|Dopamine 3-O-sulfate	602.718	749.336	859.207	594.174	933.989	880.035	703.779	603.187	316.937	841.179	378.648	448.818	487.549	713.726	85.1463	543.288	667.952	596.308	1029.62	681.281	786.77	679.686	519.163	822.374	751.479	492.37	555.184	21.5289	29.5151	26.0202	18.9775	19.7034	15.995	445.83	295.787	946.999
234.186	HMDB0011140|HMDB0035232|HMDB0060849	NA|NA|NA	C10H23N3O3|C15H23NO|C15H23NO	234.1812|234.1852|234.1852	Hypusine|Rotundine B|N,N-Didesmethyltramadol	1335.74	461.017	855.82	280.859	206.783	229.847	153.703	145.301	330.338	214.643	219.481	297.157	304.526	249.488	73.4966	456.614	211.453	412.364	269.191	281.964	186.949	161.58	197.349	235.975	339.86	281.515	427.049	318.176	292.81	265.869	323.695	341.53	322.289	900.39	961.717	799.9
234.894	HMDB0039432|HMDB0039648	NA|NA	C3H6S6|C3H6S6	234.8867|234.8867	1,2,4,5,7,8-Hexathionane|1,2,3,5,6,8-Hexathionane	189.929	277.859	355.698	499.179	710.524	640.429	2244.55	946.666	790.409	1426.82	1143.14	1742.29	1816.08	2529.4	452.514	2500.82	2606.92	1366	1320.99	1990.44	1190.34	2365.49	2141.18	2725.2	2111.97	1598.6	1794.44	0.000976716	0.00119947	0.00163413	0.000619057	0.00109704	0.00115199	56.3848	80.8518	155.95
235.037	HMDB0033352	NA	C11H10N2S2	235.0358	Cyclobrassinin	2430.08	2963.81	3350.46	2186.52	3817.22	3795.56	2670.76	2568.55	1328.48	3323.29	1711.93	1692.33	1757.71	2868.44	352.094	1991.88	2672.88	2369.89	4059.44	2813.99	2824.92	2687.72	2138.26	3374.62	3248.98	2071.45	2115.11	83.7966	128.358	72.4788	85.0485	76.4376	64.7077	1797.16	1236.4	3969.4
235.078	HMDB0028776|HMDB0028860|HMDB0032438|HMDB0032660|HMDB0038083	NA|NA|NA|NA|NA	C8H14N2O4S|C8H14N2O4S|C9H14O7|C13H14O2S|C9H14O7	235.0747|235.0747|235.0812|235.0787|235.0812	Cysteinyl-Hydroxyproline|Hydroxyprolyl-Cysteine|1-Isopropyl citrate|(2Z,4'Z)-2-(5-Methylthio-4-penten-2-ynylidene)-1,6-dioxaspiro[4.4]non-3-ene|2-Isopropyl citrate	32.7754	41.9487	288.104	508.537	241.408	240.004	699.378	444.621	3476.96	3056.42	568.683	1967.13	1194.54	1437.24	599.423	1784.43	1365.92	740.427	508.667	527.185	453.908	500.638	520.356	601.84	799.3	433.733	1219.31	42.0513	45.2698	65.4131	42.8685	19.9004	42.0135	217.264	149.77	302.394
236.056						41551.7	54101.6	61855.9	35380.5	55981.3	44096.2	31140.9	31864.5	20306.6	36808.7	22342.4	25695	22205.7	40396.4	5170.07	39445.4	57326.3	46174	61373.7	69422.7	53724.9	52661.8	45924.1	70855.1	66378.4	43600.4	49218.1	50.5297	59.038	52.6791	57.6807	56.2902	47.5472	25078.8	17907.1	65911.3
236.075	HMDB0013204|HMDB0028728|HMDB0028770	NA|NA|NA	C9H9N5O3|C7H13N3O4S|C7H13N3O4S	236.0778|236.07|236.07	6-Succinoaminopurine |Asparaginyl-Cysteine|Cysteinyl-Asparagine	605.164	829.465	783.981	334.146	685.433	493.783	446.777	304.921	206.825	379.201	174.741	271.246	162.62	359.72	65.7491	424.177	648.911	505.667	667.446	828.336	522.327	705.052	509.351	911.401	911.358	578.668	588.789	2.45053	0.000922137	0.000975817	0.644129	4.99852	1.03771	276.928	158.391	937.386
236.124	HMDB0033610	NA	C13H17NO3	236.1281	Pandamarilactam 3x	47.9893	154.665	331.082	83.9367	335.231	0.000606819	876.598	97.4162	133.234	129.982	84.6483	9.1962	133.064	107.738	29.1178	224.964	232.786	200.203	51.7711	244.123	0.00166736	52.541	68.9007	0.00132586	146.884	271.651	0.000859669	78.7537	66.7793	48.1652	75.473	118.54	24.306	159.58	265.898	279.125
236.15						233.801	113.062	254.824	71.5239	0.00149942	250.547	652.572	65.8762	282.673	50.4009	30.8988	118.204	156.994	0.00136668	2.40026	90.5965	0.000475642	28.6201	162.767	206.55	279.303	6.96728	129.398	44.7563	261.149	155.468	161.104	51.3991	91.2099	39.9747	91.2043	119.453	122.899	37.6155	220.912	187.904
236.165	HMDB0060851	NA	C14H21NO2	236.1645	N,O-Didesmethyltramadol	904.559	1227.25	1287.09	884.665	1040.4	831.166	919.555	736.525	1015.72	676.906	991.526	1004.65	835.109	741.478	170.581	1300.58	1094.43	1284.04	950.541	1489.86	761.583	990.766	918.902	960.34	1240.51	1314.39	1497.91	555.411	532.434	482.035	597.667	523.913	553.957	1108.77	1222.91	1000.09
236.202						519.353	943.058	1401.33	388.449	266.261	336.072	163.011	350.512	396.363	297.134	431.208	524.185	254.256	0.000836852	102.738	673.131	642.013	387.103	38.5936	376.21	39.1244	289.536	250.502	417.742	476.686	312.871	682.604	193.994	235.646	228.028	224.166	239.978	200.799	1202.11	1054.01	1326.3
237.018	HMDB0014841	C07764	C5H8N4O3S2	237.0111	Methazolamide	621.459	1171.52	910.962	295.834	465.613	368.104	297.022	404.709	206.072	316.204	232.87	246.661	269.776	386.404	40.7397	358.997	406.094	456.274	529.308	680.212	524.296	571.132	485.066	779.415	650.052	488.535	551.235	35.3678	45.2744	31.5428	26.2826	26.2228	24.5895	421.144	320.578	872.822
237.053	HMDB0028750|HMDB0028771|HMDB0033350	NA|NA|NA	C7H12N2O5S|C7H12N2O5S|C11H12N2S2	237.054|237.054|237.0515	Aspartyl-Cysteine|Cysteinyl-Aspartate|Brassinin	158844	205442	239764	139657	218698	176269	125101	127252	82580.1	148681	91409	104944	92025.3	163476	21295.6	157831	230224	185059	239952	273665	215269	212002	181092	275188	261525	175453	198812	235.557	320.95	255.104	232.973	239.565	178.27	101485	71904.5	257171
237.072	HMDB0014882|HMDB0030582|HMDB0030858|HMDB0033096|HMDB0040407	NA|NA|NA|NA|NA	C11H12N2O2S|C12H12O5|C12H12O5|C12H12O5|C12H12O5	237.0692|237.0757|237.0757|237.0757|237.0757	Zileuton|Dillapional|Austdiol|Apional|(S)-2,3-Dihydro-7-hydroxy-2-methyl-4-oxo-4H-1-benzopyran-5-acetic acid	4536.64	6273.75	6371.68	3049.69	5520.45	4062.99	2642.05	2502.44	1119.99	2785.3	1636.14	1915.29	1684.38	3000.76	352.81	3037.42	5147.78	4075.07	6253.17	7117.51	4935.91	4934.62	3965.25	7026.32	6600.73	3620.61	4162.87	25.0176	8.61113	20.9205	21.1675	15.0839	5.05203	2048.17	1216.82	7660.87
237.109	HMDB0006239|HMDB0014704|HMDB0033122|HMDB0037683|HMDB0060564	NA|C06868|C10688|NA|NA	C9H20N2OS2|C15H12N2O|C15H12N2O|C13H16O4|C13H16O4	237.109|237.1022|237.1022|237.1121|237.1121	S-aminomethyldihydrolipoamide|Carbamazepine|Glycosminine|Ethyl vanillin isobutyrate|Carboxy-ibuprofen	512.558	366.608	514.125	274.735	414.883	253.151	227.004	227.12	213.433	292.454	160.599	303.716	284.986	216.039	22.4315	381.055	257.875	332.74	301.309	300.053	351.784	252.518	307.639	509.36	505.556	364.931	347.994	85.2035	79.0114	91.8462	89.3957	83.7891	60.2379	403.144	355.467	501.112
237.121	HMDB0015444|HMDB0028694|HMDB0028988|HMDB0060855|HMDB0062497	C11723|NA|NA|NA|NA	C12H16N2O3|C12H16N2O3|C12H16N2O3|C12H16N2O3|C12H16N2O3	237.1234|237.1234|237.1234|237.1234|237.1234	Hexobarbital|Alanyl-Phenylalanine|Phenylalanyl-Alanine|O-Desmethyl-lacosamide|N-acetyl-5-methoxykynuramine	1824.5	1800.72	2361.35	1040.65	1305.96	1400.75	1120.31	912.653	1767.63	2183.08	1150.54	1605.34	1289.14	1311.23	271.029	2040.67	1876.4	1794.78	1525.69	2303.65	1689.12	1680.09	1589.15	1823.23	2144.72	1879.35	1719.21	414.314	368.286	397.533	363.74	363.785	369.903	2900.75	2242.24	2936.42
237.148	HMDB0034462|HMDB0040778	C14718|NA	C14H20O3|C14H20O3	237.1485|237.1485	Heptyl 4-hydroxybenzoate|Eremopetasidione	824.913	913.31	1141.51	668.041	858.923	596.729	426.056	438.658	380.056	458.181	417.868	411.25	405.126	394.448	57.0908	979.573	694.253	527.514	918.771	1088.62	920.753	638.29	637.177	1073.3	829.833	539.444	668.744	242.272	273.918	212.006	245.147	282.019	214.096	440.355	424.629	1092.79
237.16	HMDB0014859|HMDB0036468|HMDB0036469|HMDB0038151	C07375|NA|NA|NA	C13H20N2O2|C15H24S|C15H24S|C15H24S	237.1598|237.1671|237.1671|237.1671	Procaine|1,5,5,8-Tetramethyl-12-thiabicyclo[9.1.0]dodeca-3,7-diene|3,7,7,10-Tetramethyl-12-thiabicyclo[9.1.0]dodeca-3,7-diene|Mintsulfide	1269.46	1203.95	1491.47	1019.47	1485.91	1084.28	961.714	748.045	840.716	911.184	933.452	816.325	983.383	1261.22	166.1	1090.86	1662.94	1343.72	1421.56	1720.17	1369.84	1566.94	1282.75	1699.36	1553.62	1487.8	1558.94	372.03	331.763	368.426	322.089	357.622	392.856	982.606	1009.04	1513.49
237.169	HMDB0036468|HMDB0036469|HMDB0038151	NA|NA|NA	C15H24S|C15H24S|C15H24S	237.1671|237.1671|237.1671	1,5,5,8-Tetramethyl-12-thiabicyclo[9.1.0]dodeca-3,7-diene|3,7,7,10-Tetramethyl-12-thiabicyclo[9.1.0]dodeca-3,7-diene|Mintsulfide	563.334	871.034	498.574	600.756	616.412	636.547	321.823	545.492	176.526	555.597	500.669	480.945	284.182	367.511	101	736.436	459.215	276.791	482.634	678.221	597.757	549.06	526.21	884.329	822.623	494.715	587.71	199.377	140.376	192.914	200.191	155.335	237.916	619.692	489.78	925.587
237.177	HMDB0002352|HMDB0030891|HMDB0030916|HMDB0030920|HMDB0031348|HMDB0032048|HMDB0032292|HMDB0032681|HMDB0033083|HMDB0033104|HMDB0034714|HMDB0034722|HMDB0035032|HMDB0035040|HMDB0035127|HMDB0035147|HMDB0035301|HMDB0035648|HMDB0035827|HMDB0036446|HMDB0036549|HMDB0036668|HMDB0036680|HMDB0036687|HMDB0037393|HMDB0037906|HMDB0038027|HMDB0038122|HMDB0038144|HMDB0038178|HMDB0039525|HMDB0039688|HMDB0040712	C09627|NA|NA|NA|NA||NA|NA|NA|NA|C17493|NA|NA|NA|NA|NA|NA|NA|NA|NA|NA|NA|C16946|NA|NA|NA|NA|NA|NA|NA|NA|NA|NA	C15H24O2|C15H24O2|C15H24O2|C15H24O2|C15H24O2|C15H24O2|C15H24O2|C15H24O2|C15H24O2|C15H24O2|C15H24O2|C15H24O2|C15H24O2|C15H24O2|C15H24O2|C15H24O2|C15H24O2|C15H24O2|C15H24O2|C15H24O2|C15H24O2|C15H24O2|C15H24O2|C15H24O2|C15H24O2|C15H24O2|C15H24O2|C15H24O2|C15H24O2|C15H24O2|C15H24O2|C15H24O2|C15H24O2	237.1849|237.1849|237.1849|237.1849|237.1849|237.1849|237.1849|237.1849|237.1849|237.1849|237.1849|237.1849|237.1849|237.1849|237.1849|237.1849|237.1849|237.1849|237.1849|237.1849|237.1849|237.1849|237.1849|237.1849|237.1849|237.1849|237.1849|237.1849|237.1849|237.1849|237.1849|237.1849|237.1849	Capsidiol|(2E,6E)-1-Hydroxy-2,6,10-farnesatrien-9-one|2-Hydroxyacorenone|Acorusnol|Epiacorone|2,6-Di-tert-butyl-4-hydroxymethylphenol|Geranyl tiglate|10alpha-4,5-Seco-11-eudesmene-4,5-dione|(4S)-Dihydrocurcumenone|Calamensesquiterpinenol|Curdione|3-Hydroxy-1,10-bisaboladien-9-one|Epilubimin|7-Hydroxycostol|(-)-Myrtenyl isovalerate|Rishitinone|4alpha,5alpha-Epoxy-11-eudesmen-3a-ol|Isolubimin|Auber…	933.674	1122.26	1176.8	658.656	1128.2	876.683	667.76	519.031	290.4	490.995	345.081	337.258	434.064	596.337	84.0847	663.106	1082.05	791.297	1149.94	1344.32	1001.4	1015.15	921.341	1251.06	1215.68	731.015	947.108	71.9556	86.4081	75.4126	74.7992	98.4132	81.9507	494.278	353.145	1388.57
237.202						315.39	428.257	494.672	97.0702	296.813	148.019	125.776	185.968	134.006	0.000759344	0.000793707	140.458	92.0083	0.0010024	27.4643	63.0281	390.127	252.632	183.34	453.851	328.583	157.77	176.859	107.391	393.047	245.302	32.7746	9.49171	11.2101	41.3258	38.1556	99.7114	74.154	302.999	165.063	616.093
237.974						129.393	160.136	183.788	144.075	179.951	201.141	378.414	451.511	382.252	582.941	577.305	757.13	618.139	747.924	141.52	635.692	866.9	598.915	589.152	603.907	483.572	836.481	718.354	878.543	607.883	282.628	499.531	0.000480939	0.000714976	0.834208	1.09717	0.00105023	0.458918	0.000787547	0.00089514	33.5401
238.123						324.006	217.656	269.056	199.835	260.595	240.302	160.192	129.819	190.333	216.09	238.681	325.063	299.95	228.419	44.4622	400.875	129.488	263.623	247.864	331.388	244.58	342.403	344.122	282.345	230.648	716.419	169.55	98.7109	141.868	114.072	111.806	137.948	99.2642	374.475	256.288	578.24
238.181						295.632	278.222	402.291	179.77	53.1393	119.406	13.5242	111.367	290.969	199.687	277.665	235.778	198.668	118.033	41.2219	502.529	237.142	310.516	9.95377	210.263	93.2585	170.056	348.023	331.292	191.585	302.15	404.831	234.969	249.739	220.516	245.423	272.038	247.192	478.227	413.198	395.089
238.997						263.881	451.898	283.112	115.673	123.775	145.341	144.923	67.2153	85.9963	150.38	15.6701	94.3088	43.3455	162.036	7.87331	107.719	181.158	95.6136	178.974	120.77	164.59	170.869	225.62	247.781	57.4376	170.976	113.091	9.89799	27.0741	26.8674	21.3783	20.8566	9.79704	92.6188	67.9607	266.342
239.031						594.795	1013.95	939.308	338.52	428.825	348.662	233.88	338.642	233.931	331.251	131.073	197.017	217.713	352.239	39.4159	332.605	403.251	299.015	403.783	546.225	534.832	495.538	380.659	661.238	479.113	403.013	483.39	40.0686	44.4455	53.5713	55.9061	46.612	44.3476	567.668	449.063	943.995
239.138	HMDB0014562		C12H18N2O3	239.139	Secobarbital	772.136	499.162	2275.45	1982.62	774.633	906.023	526.828	462.568	3282.1	2771	261.18	1738.88	687.515	1931.01	621.633	2287.32	2240.54	1517.72	497.352	172.719	515.902	267.553	824.958	79.4955	1209.4	1424.47	2168.67	339.242	319.335	315.785	406.685	354.044	388.831	1549.56	2215.6	2139.25
239.151						0.000997194	0.000594535	12710.8	15493.3	995.016	1466.27	0.00121786	0.000743184	16815.5	13578.3	0.000988739	9466.61	0.000675245	10588.6	5711.31	10415.5	11164.3	6071.96	0.000426522	0.00116055	0.000770119	0.000756516	0.00106811	0.000818906	4364.64	4595.62	13908.5	429.062	328.769	160.867	208.595	411.199	409.927	0.00096347	11121.1	2727
239.175						461.899	611.431	691.313	342.202	278.123	311.091	310.313	279.429	416.007	306.552	357.892	459.738	524.338	192.599	72.0767	556.517	594.649	382.079	208.934	322.122	45.7863	105.786	459.235	240.979	337.735	409.262	407.252	322.883	349	318.589	338.647	351.313	356.629	945.34	709.407	751.449
240.159	HMDB0001937|HMDB0014366|HMDB0030516|HMDB0033454|HMDB0041935	C11770|C07053|NA|NA|NA	C13H21NO3|C13H21NO3|C13H21NO3|C13H21NO3|C13H21NO3	240.1594|240.1594|240.1594|240.1594|240.1594	Salbutamol|Isoetharine|Petasinine|3alpha-Tigloyloxytropane N-oxide|Moprolol	240.323	231.18	830	1803.06	863.198	670.294	575.126	368.124	1479.1	698.598	702.952	1131.17	1419.55	682.706	313.878	1451.82	1974.72	882.262	637.122	1387.63	286.794	509.521	696.075	788.406	1396.55	1042.49	1392.83	289.647	292.794	274.521	246.822	301.124	295.394	652.508	868.397	557.592
241.013						411.176	815.872	582.12	154.554	268.744	257.75	190.587	233.725	86.5863	193.086	85.4152	183.768	112.226	221.557	37.2385	287.484	249.596	278.054	350.752	402.852	362.742	255.555	290.291	493.814	328.024	293.269	390.688	39.9912	44.5726	42.3831	36.4246	44.1873	30.9486	454.899	288.433	586.378
241.047	HMDB0029752|HMDB0036006	C10312|C10370	C14H8O4|C14H8O4	241.0495|241.0495	Dantron|Xanthopurpurin	487.695	315.3	515.558	450.846	524.041	454.37	332.407	447.698	365.476	464.329	361.328	494.061	367.718	426.699	94.0791	630.966	801.155	603.296	543.925	835.733	637.116	910.408	730.01	898.631	750.359	810.368	770.315	38.1546	57.956	35.3317	40.1834	48.2472	41.1415	295.135	277.036	391.592
241.116	HMDB0030672|HMDB0030722|HMDB0030881|HMDB0035009	NA|NA|NA|NA	C16H16O2|C16H16O2|C16H16O2|C16H16O2	241.1223|241.1223|241.1223|241.1223	Obtustyrene|(E)-3,5-Dimethoxystilbene|1-Acetoxy-4,6-tetradecadiene-8,10,12-triyne|Phenethyl phenylacetate	369.103	288.287	419.677	587.849	859.605	943.289	1105.6	766.306	622.486	654.227	937.308	859.977	895.704	1014.17	149.846	1503.16	1004.86	1258.91	883.369	1550.9	1378.11	1230.07	826.936	1056.94	1121.75	920.33	583.373	75.6834	109.982	102.419	67.7325	76.3076	82.874	192.578	232.763	408.525
241.155	HMDB0015407	C07807	C12H20N2O3	241.1547	Pirbuterol	207.746	158.812	425.931	519.726	160.268	363.782	454.811	263.534	720.132	377.831	217.363	561.056	331.917	396.608	173.035	607.464	591.635	492.23	284.348	286.717	225.565	223.916	299.995	43.1648	553.481	336.933	920.014	105.443	141.969	168.138	203.194	136.295	170.856	86.7639	395.146	172.555
242.078	HMDB0030214|HMDB0032085|HMDB0032175|HMDB0040289	NA|NA|C03141|NA	C14H11NO3|C14H11NO3|C14H11NO3|C11H15NO3S	242.0812|242.0812|242.0812|242.0845	Mukonidine|Koeniginequinone A|N-Benzoylanthranilic acid|2-(Ethylsulfinylmethyl)phenyl methylcarbamate	188.351	83.1919	173.919	58.1281	122.345	33.947	144.543	46.6817	33.6556	164.439	101.805	184.054	238.859	194.31	34.5915	192.116	214.976	100.048	114.475	149.255	172.241	123.322	98.2556	140.135	224.432	174.484	219.531	22.3655	29.8486	30.756	32.7999	35.8503	38.0884	44.3778	60.6071	30.2625
242.139						102.639	302.997	279.555	168.025	0.000485753	272.751	97.1851	38.0045	233.218	0.0015437	248.525	254.97	229.337	170.667	9.43128	290.383	269.118	257.201	35.3438	280.599	0.00113387	47.2308	16.752	141.533	100.633	344.416	248.446	147.781	125.686	149.407	126.818	175.881	130.108	388.616	355.857	185.993
242.175	HMDB0038588	NA	C13H23NO3	242.1751	Dioscoretine	273.607	472.957	639.04	712.054	1281.58	686.151	759.372	558.723	1433.68	875.65	1870.84	1215.03	1375.34	797.028	154.892	2785.65	1417.31	1042.48	706.969	351.378	513.357	1606.17	621.321	287.215	1102.42	971.347	1361.38	271.647	308.069	323.564	328.786	289.431	275.24	586.017	503.239	517.499
242.286						0.00170969	0.00169141	778.702	586.282	912.305	1371.53	2525.95	2300.35	2775.29	553.277	366.168	963.208	394.12	499.3	181.252	2085.9	1537.45	2099.04	549.012	2269.79	1567.24	1957.15	1765.51	666.519	2096.54	1161.29	1722.26	40.3611	1.21235	0.00146175	57.6488	82.9811	48.0236	0.00135375	801.817	0.0012548
243.062	HMDB0032040|HMDB0032866|HMDB0033307	C19346|NA|NA	C14H10O4|C14H10O4|C14H10O4	243.0652|243.0652|243.0652	Benzoyl peroxide|2,4,5,6-Phenanthrenetetrol|Moracin M	76.9238	104.028	134.786	145.599	161.505	297.168	213.837	277.598	654.269	694.733	142.431	347.555	148.337	379.908	37.4729	413.693	239.764	158.336	140.246	385.624	247.096	435.575	237.464	231.064	292.364	238.416	159.028	0.00112791	0.00105626	27.3857	24.1426	3.30823	7.74336	86.752	59.0307	110.721
243.096	HMDB0000273|HMDB0002209|HMDB0014713|HMDB0015394|HMDB0029302|HMDB0035019|HMDB0036347|HMDB0037679|HMDB0039146	C00214|C14131|C06997|NA||NA|NA|NA|NA	C10H14N2O5|C15H14O3|C15H14O3|C10H14N2O5|C15H14O3|C15H14O3|C15H14O3|C15H14O3|C15H14O3	243.0975|243.1016|243.1016|243.0975|243.1016|243.1016|243.1016|243.1016|243.1016	Thymidine|Equol|Fenoprofen|Telbivudine|1-Phenyl-6,7-dihydroxy-isochroman|Phenethyl salicylate|2,3-Dihydroxy-1,3-diphenyl-1-propanone|Guaicyl phenylacetate|Citrubuntin	301.102	220.134	503.451	284.56	211.598	696.037	407.244	334.709	401.448	527.403	276.714	379.989	308.173	256.871	51.769	436.373	601.187	517.382	408.742	444.762	315.194	307.38	248.686	134.412	368.007	288.272	309.311	88.0418	111.641	99.0886	97.5781	87.5746	94.539	253.546	213.605	440.426
243.121	HMDB0014737	C07521	C11H18N2O2S	243.1162	Thiopental	740.622	1094.14	4614.71	6308.38	2252.29	1304.95	1894.46	1387.67	18259.1	14239.7	873.13	4705.09	1386.47	3180.9	1552.79	4664.75	6087.14	4289.52	1081.41	267.766	988.899	1258.53	1836.85	1352.55	2958.76	4555.36	6898.9	505.39	571.685	514.269	514.41	441.264	383.815	4292.24	4200.59	8934.68
243.183	HMDB0032674|HMDB0033693	NA|C08445	C17H22O|C17H22O	243.1743|243.1743	(Z,Z)-2,9,16-Heptadecatriene-4,6-diyn-8-ol|Falcarinone	5642.25	3145.59	1965.66	1892.78	1953.32	2925.63	2270.11	2632.32	3162.57	1257.06	2642.86	2394.56	2702.63	2186.52	396.473	1592.42	1440.75	2660.03	1782.96	2297.29	2171.57	1738.52	1247.14	1550.18	2460.77	2247.59	1659.15	130.368	120.037	96.2007	110.972	138.238	145.345	2196.81	2080.39	2236.1
243.686						1674.64	957.202	637.146	682.765	574.756	865.921	719.279	906.434	834.637	356.982	825.775	727.613	684.176	609.63	111.975	238.098	320.756	635.247	442.367	592.025	686.991	652.582	350.6	430.75	717.22	659.61	582.207	3.02905	3.52815	0.000781978	7.77531	5.95368	0.445745	565.965	543.404	689.124
243.942						484.532	438.271	469.942	833.978	1130.66	972.312	293.127	673.045	573.113	732.55	295.969	364.71	534.974	735.324	65.6665	956.004	926.989	710.76	1147.79	1260.32	899.004	940.062	836.396	961.243	831.968	987.542	704.397	327.484	377.767	385.01	374.325	353.016	366.005	579.993	625.099	575.181
244.155	HMDB0002366		C12H21NO4	244.1543	Tiglylcarnitine	118.384	204.219	583.783	806.254	243.867	833.427	146.482	0.00139104	385.77	431.681	279.587	63.6608	440.433	0.00166753	28.2365	559.74	160.424	77.2334	76.7205	0.00149692	0.000861106	0.00124425	0.000555679	0.00109299	401.69	0.00154424	139.779	173.868	122.533	197.421	185.267	178.254	167.975	605.382	572.253	456.867
244.192	HMDB0013286		C13H25NO3	244.1907	N-Undecanoylglycine	10670.4	11110.9	10781.6	9499.89	45491.5	5676.78	1766.74	9325.52	12582.9	6448.52	13076.6	5893.16	8701.17	12906.3	1719.13	18300.3	35120.7	12897.8	24560.5	3344.02	1421.88	13616	22445.8	3703.52	5743.4	11488.2	12911.4	8791.08	9038.32	8813.1	8241.16	8279.02	7750.42	5171.31	10671.9	5152.42
244.264						0.00117938	0.000528485	509.763	1315.05	437.366	2126.35	2087.28	914.263	985.52	1904.21	199.657	1224.4	907.267	5348.28	624.335	2157.07	434.767	1190.95	2789.58	0.00183654	442.384	1277.07	2016.37	672.602	1293.25	1448.42	3490.53	30.9879	0.000663798	26.2245	21.8234	0.00100497	21.5416	62.8918	0.00133115	0.00148805
245.077	HMDB0000296|HMDB0000767|HMDB0004215|HMDB0030595|HMDB0030946|HMDB0033735|HMDB0039430|HMDB0040876|HMDB0041016	C00299|C02067|C05901|NA|NA|NA|NA|NA|C08743	C9H12N2O6|C9H12N2O6|C14H12O4|C14H12O4|C14H12O4|C14H12O4|C14H12O4|C14H12O4|C14H12O4	245.0768|245.0768|245.0808|245.0808|245.0808|245.0808|245.0808|245.0808|245.0808	Uridine|Pseudouridine|3,3',4'5-Tetrahydroxystilbene|Suberenone|(2E,11Z)-Wyerone acid|Graveolone|9,10-Dihydro-2,3,5,7-Phenanthrenetetrol|(R)-Apiumetin|Eriobofuran	301.23	338.39	471.721	338.807	532.301	599.366	465.11	471.758	378.063	416.227	336.954	579.732	431.591	496.391	107.784	841.169	766.654	704.31	738.216	808.05	713.978	709.17	852.63	929.516	769.676	908.855	561.969	43.8338	64.7086	41.4666	52.534	53.948	26.3769	151.389	655.117	295.838
245.099	HMDB0000030|HMDB0006005|HMDB0014850|HMDB0031237|HMDB0040734	C00120|NA|NA|NA|NA	C10H16N2O3S|C13H12N2O3|C15H13FO2|C11H16O6|C13H12N2O3	245.0954|245.0921|245.0972|245.102|245.0921	Biotin|Indolylacryloylglycine|Flurbiprofen|threo-Syringoylglycerol|Haematopodin	570.013	517.247	919.053	645.773	541.991	545.435	330.236	308.177	1034.45	946.777	180.756	475.783	350.342	717.369	109.314	1152.6	1595.11	1004	456.373	1177.72	348.919	777.441	903.506	1396.35	850.53	998.073	1161.95	148.51	149.802	175.892	182.294	118.427	153.196	820.92	811.559	1314.39
245.137	HMDB0014437|HMDB0032472	C07522|NA	C14H16N2O2|C12H20O5	245.1285|245.1384	Etomidate|Polyethylene, oxidized	714.336	1194.85	1198.38	1606.76	1010.45	1184.5	973.394	884.005	1861.31	1476.79	643.737	1182.59	1060.05	1059.28	194.846	1514.75	1645.14	1380.16	763.902	931.106	874.063	1195.4	1844.55	1229.05	2172.94	1298.99	1873.63	336.212	360.507	371.171	308.858	348.237	336.419	1034.68	863.316	1229.02
246.17	HMDB0000378|HMDB0000688|HMDB0013128|HMDB0041993	NA|NA|NA|NA	C12H23NO4|C12H23NO4|C12H23NO4|C12H23NO4	246.17|246.17|246.17|246.17	2-Methylbutyroylcarnitine|Isovalerylcarnitine|Valerylcarnitine|Pivaloylcarnitine	351.912	492.814	897.306	480.906	376.405	477.337	741.045	291.106	273.99	562.258	677.968	473.997	559.646	631.245	81.5063	642.818	702.892	423.409	410.545	466.385	356.834	541.219	562.828	398.97	459.672	822.517	556.527	159.495	159.773	216.486	220.616	205.424	209.644	986.001	664.193	840.266
246.186	HMDB0015340|HMDB0028964|HMDB0029132	C08010|NA|NA	C16H23NO|C11H23N3O3|C11H23N3O3	246.1852|246.1812|246.1812	Dezocine|Lysyl-Valine|Valyl-Lysine	255.867	397.148	319.951	269.327	379.325	299.342	193.31	319.77	247.778	210.077	396.156	167.143	535.099	351.08	74.8748	645.658	465.822	212.484	287.193	541.235	123.422	263.266	411.341	349.654	452.483	418.521	173.728	176.554	160.073	184.031	212.772	223.543	212.851	459.664	390.502	311.188
246.207						437.804	465.99	540.749	456.327	412.379	378.672	323.844	322.797	560.281	414.118	686.468	502.454	454.84	565.162	126.451	508.201	580.733	509.051	550.282	827.149	607.02	420.261	635.794	332.433	628.036	522.821	531.491	48.8139	41.6382	34.6116	61.2248	40.2222	51.8779	424.773	438.818	406.997
247.057	HMDB0032077|HMDB0034312|HMDB0041525	NA|C02162|NA	C14H14S2|C13H10O5|C13H10O5	247.061|247.0601|247.0601	Dibenzyl disulfide|Isopimpinellin|Coriandrone C	330.697	373.284	379.338	369.021	353.188	201.797	336.591	288.029	609.431	791.352	218.096	502.81	416.69	648.361	142.815	539.528	717.589	363.698	330.516	599.183	568.377	506.077	423.646	433.463	510.914	379.547	468.718	45.8884	61.2188	53.6918	39.041	50.5461	50.2476	235.694	173.358	322.604
247.094	HMDB0000497|HMDB0011160|HMDB0028754|HMDB0030786|HMDB0033914|HMDB0034384|HMDB0038473|HMDB0039493	NA|NA|NA|C09276|NA|NA|C17672|NA	C9H14N2O6|C9H14N2O6|C9H14N2O6|C14H14O4|C14H14O4|C14H14O4|C14H14O4|C14H14O4	247.0925|247.0925|247.0925|247.0965|247.0965|247.0965|247.0965|247.0965	5,6-Dihydrouridine|L-alpha-Aspartyl-L-hydroxyproline |Aspartyl-Hydroxyproline|Marmesin|Aegelinol|Corticrocin|Torachrysone|Dihydrowyerone acid	309.064	188.544	398.044	125.944	9.86922	297.54	179.272	107.761	933.707	858.154	306.783	502.392	435.796	465.591	146.138	544.13	429.782	344.402	0.000746322	470.365	0.00029691	256.151	113.651	194.847	529.967	88.0969	426.722	0.00101467	23.3995	53.4645	59.0737	34.3071	14.9837	160.683	33.5912	221.661
247.116	HMDB0013713|HMDB0014987|HMDB0028981|HMDB0029023|HMDB0030269|HMDB0060810	NA|C07829|NA|NA|NA|NA	C13H14N2O3|C13H14N2O3|C10H18N2O3S|C10H18N2O3S|C13H14N2O3|C13H14N2O3	247.1077|247.1077|247.1111|247.1111|247.1077|247.1077	N-acetyltryptophan|Methylphenobarbital|Methionyl-Proline|Prolyl-Methionine|Nigellicine|cyclic 6-Hydroxymelatonin	322.155	472.58	1234.99	2271.53	1158.67	981.563	586.597	360.116	2448.11	2407.36	215.584	1427.09	479.263	1728.12	565.523	2159.99	3581.53	1950	935.757	575.482	760.791	768.568	982.517	836.028	2154.38	2044.43	3203.81	84.1376	59.9389	80.9624	108.337	116.791	52.3792	523.722	808.847	1399.66
248.165	HMDB0014597|HMDB0028961|HMDB0029066|HMDB0041913	C07128|NA|NA|C11792	C15H21NO2|C10H21N3O4|C10H21N3O4|C15H21NO2	248.1645|248.1605|248.1605|248.1645	Meperidine|Lysyl-Threonine|Threoninyl-Lysine|Ketobemidone	513.623	502.707	595.603	514.098	498.557	527.134	437.058	494.366	716.594	266.542	509.271	785.622	693.264	674.45	139.396	1312.25	750.887	748.114	598.945	884.146	396.288	535.414	525.776	655.525	426.385	928.059	1063.47	371.597	297.901	329.139	319.837	340.981	337.44	737.596	649.272	519.793
248.201	HMDB0030955|HMDB0031952	C17091|NA	C16H25NO|C16H25NO	248.2009|248.2009	Neoherculin|1-(5-Methyl-3-pyridinyl)-1-decanone	904.629	372.01	602.259	264.023	159.171	85.7586	239.235	206.139	257.498	197.697	217.913	297.743	307.865	197.914	59.2967	495.107	133.574	230.327	278.265	445.713	252.165	311.469	85.9496	239.089	232.405	302.458	359.248	214.395	188.214	237.69	263.578	252.447	221.497	545.243	619.125	490.079
248.871						71.1011	119.342	158.312	127.957	258.291	200.611	1445.97	460.702	498.098	1071.06	949.582	1174.98	1618.09	1808.15	336.86	1560.85	1144.74	661.475	537.519	843.514	508.89	1272.92	873.42	1278	887.123	561.082	682.021	0.00106582	0.141191	11.1441	3.64305	7.34853	0.00102308	78.173	21.2038	129.075
249.121	HMDB0004081|HMDB0028986|HMDB0029133|HMDB0029575|HMDB0029774|HMDB0033515|HMDB0041140|HMDB0060069|HMDB0060721	C05643|NA|NA|NA|NA|NA|C10487|NA|NA	C13H16N2O3|C10H20N2O3S|C10H20N2O3S|C14H16O4|C14H16O4|C14H16O4|C14H16O4|C13H16N2O3|C13H16N2O3	249.1234|249.1267|249.1267|249.1121|249.1121|249.1121|249.1121|249.1234|249.1234	6-Hydroxymelatonin|Methionyl-Valine|Valyl-Methionine|(+)-cis-5,6-Dihydro-5-hydroxy-4-methoxy-6-(2-phenylethyl)-2H-pyran-2-one|7-Hydroxy-6-(methoxyacetyl)-2,2-dimethyl-2H-1-benzopyran|Citreovirenone|Prenyl cis-caffeate|cyclic 3-Hydroxymelatonin|2-Oxomelatonin	653.36	1054.07	603.465	1544.98	1518.91	1768.52	1345.53	1466.04	1886.65	1225.71	2101.92	2016.28	2021.55	1417.84	377.364	3282.41	2486.8	2155.17	1716.42	3638.82	2003.03	1949.94	1692.28	2584.58	2210.52	2369.94	2153.44	311.422	289.437	304.682	286.093	290.084	290.451	882.03	1124.55	776.958
249.158	HMDB0015095	C07445	C14H20N2O2	249.1598	Pindolol	1831.56	816.096	961.342	1182.08	1233.3	1417.56	1269.29	830.349	1769.62	1557.78	1214.36	1142.67	892.86	2146.18	232.731	1464.19	2210.66	1869.76	1614.93	1941.72	1672.75	2554	3879.27	1952.82	1315.42	1184.84	1414.2	318.028	306.222	366.405	373.253	353.072	316.241	1253.86	954.946	1176.42
250.079	HMDB0028773|HMDB0028789|HMDB0028794|HMDB0029146	NA|NA|NA|NA	C8H15N3O4S|C8H15N3O4S|C8H15N3O4S|C8H15N3O4S	250.0856|250.0856|250.0856|250.0856	Cysteinyl-Glutamine|Cysteinyl-Gamma-glutamate|Glutaminyl-Cysteine|Gamma-glutamyl-Cysteine	0.00110504	23.7447	35.5193	0.00145692	13.0691	48.5183	65.7749	90.9755	218.03	421.607	253.19	337.635	708.415	986.441	174.152	456.719	604.481	454.796	193.927	513.938	241.622	378.836	316.691	504.254	536.989	419.535	279.099	12.1491	19.9106	30.9383	16.8629	8.12251	17.5049	0.00121498	0.00106313	131.696
250.155	HMDB0060531	NA	C18H19N	250.159	Desmethylnortriptyline	311.8	299.487	247.709	440.599	347.447	473.455	383.688	449.167	442.097	183.11	759.051	284.501	439.629	272.862	80.6242	335.15	372.035	407.044	588.712	490.682	221.974	556.453	465.578	465.673	355.011	505.653	457.693	197.374	172.116	166.481	206.454	204.971	157.915	511.955	339.8	296.495
250.18	HMDB0015004|HMDB0060852|HMDB0060997|HMDB0061007	NA|NA|NA|NA	C15H23NO2|C15H23NO2|C15H23NO2|C15H23NO2	250.1802|250.1802|250.1802|250.1802	Alprenolol|N,O-Didesmethylvenlafaxine|O-Desmethyltramadol|N-Desmethyltramadol	622.465	571.17	821.737	396.182	673.121	405.117	330.767	401.011	413.038	199.965	420.781	350.053	409.702	301.364	63.7356	431.533	535.011	577.417	608.965	818.327	180.392	383.977	777.686	651.807	594.154	625.363	712.392	243.958	294.808	308.447	255.709	337.695	298.735	900.052	972.756	675.96
250.217	HMDB0038841	NA	C16H27NO	250.2165	2,4-Dodecadienoic acid pyrrolidide	248.644	333.814	763.669	204.527	105.944	164.299	151.13	77.532	218.273	219.601	227.574	290.627	288.449	152.647	52.7064	304.597	259.857	166.452	103.719	207.501	135.19	90.1844	67.8442	189.884	135.802	232.892	262.685	147.018	136.081	115.603	139.359	149.176	117.34	645.862	538.534	529.626
250.868						36.8462	55.404	55.2008	84.8535	143.221	110.567	630.725	240.336	204.446	461.233	419.986	536.247	750.707	839.394	149.929	620.635	546.514	243.575	268.074	429.941	218.922	599.495	469.181	563.886	343.27	262.013	319.354	0.000342856	0.00126123	0.673021	0.933615	0.153113	2.04348	19.0214	38.1211	24.5269
251.011						206.34	242.707	334.238	320.407	512.039	551.419	1242.01	606.599	382.476	1251.39	812.734	801.626	1033.4	1329.45	177.571	815.036	660.765	438.996	970.464	666.815	520.66	822.279	512.143	913.313	605.675	361.722	341.572	1.87207	7.55509	9.27899	13.042	13.6049	1.96618	65.7176	33.705	172.227
251.101	HMDB0028983|HMDB0029067	NA|NA	C9H18N2O4S|C9H18N2O4S	251.106|251.106	Methionyl-Threonine|Threoninyl-Methionine	672.621	346.116	674.673	1785.64	2080.81	1998.05	3301.4	1631.88	1673.42	1347.17	2401.05	2671.54	2864.69	2793.96	455.934	4583.79	3622.64	3116.63	2800.4	6196.21	4276.3	3393.68	2807.85	3653.57	2732.85	3012.32	2376.24	106.747	132.006	147.869	125.06	108.44	118.925	482.958	489.553	405.303
251.128	HMDB0002012|HMDB0032116|HMDB0038804|HMDB0094669	C00399|NA|NA|NA	C14H18O4|C14H18O4|C14H18O4|C14H18O4	251.1278|251.1278|251.1278|251.1278	Ubiquinone-1|Helinorbisabone|3,4-Dihydro-6-hydroxy-2,5,7,8-tetramethyl-2H-1-benzopyran-2-carboxylic acid|Methyl neopentyl phthalic acid	516.577	289.284	598.931	410.478	97.1278	363.644	192.669	327.648	323.525	154.621	312.283	356.332	439.443	376.338	90.6338	352.091	782.503	410.161	345.724	697.943	503.322	367.681	423.782	473.738	402.57	746.086	509.636	231.467	193.594	195.059	203.598	188.948	203.626	228.277	385.161	403.446
251.139	HMDB0015443|HMDB0029876|HMDB0033462|HMDB0060742	C17725|C03002|NA|NA	C13H18N2O3|C13H18N2O3|C13H18N2O3|C13H18N2O3	251.139|251.139|251.139|251.139	Heptabarbital|Paucine|4-Coumaroyl-2-hydroxyputrescine|3-Hydroxymelatonin	1039.47	644.329	830.402	625.452	640.399	826.853	857.302	652.105	710.757	656.736	903.654	768.997	646.52	676.723	140.719	1270.16	856.688	1047.99	823.415	1037.29	900.287	1255.29	792.73	929.936	703.157	917.995	697.073	306.741	320.121	335.108	322.02	340.651	254.704	970.664	826.916	906.36
251.238	HMDB0031336|HMDB0041334	NA|NA	C17H30O|C17H30O	251.2369|251.2369	(Z)-9-Cycloheptadecen-1-one|8,11-Heptadecadienal	360.418	286.497	329.074	17.7049	0.000476833	0.00105624	0.00060613	55.7447	26.2737	0.000779593	49.589	142.608	49.4667	9.33232	22.9554	3.83653	14.0376	76.2391	2.77706	3.62495	107.873	0.00126322	89.8798	0.000556291	43.6357	34.8433	24.7001	201.068	215.3	203.086	165.782	198.288	198.053	197.348	282.036	236.736
252.029						3844.78	5240.28	6375.53	4531.98	7258.77	6854.98	14074.2	9193.23	7682.78	16906.4	11349.1	13473.7	14239.9	19233.6	2816.88	15853.3	14256.3	9547.48	15774.3	16207.2	11016.4	17600.4	13382	20556.4	14058.7	7788.03	10675.8	0.000658765	0.000825175	1.02134	7.60126	0.00175888	0.0017776	1399.42	882.083	2984.93
253.026						16992	22490	28628.7	20693.1	32185.9	29969.6	61581.5	39623.8	33586	74043.5	50584.3	58651	62833	86047.8	12566.4	69770.3	64888.8	42752.9	70606.7	72801.4	48004	77355.9	58322.6	90725	61578.8	35456.6	47136.1	9.54818	9.46327	37.6018	32.1089	30.7213	18.4918	5959.84	4436.26	13225.5
253.046						551.572	883.457	777.555	493.373	688.315	676.873	1234.73	657.406	538.096	1461.63	941.11	1042.51	1206.47	1522.81	217.373	1347.64	1260.68	864.231	1398.06	1498.06	874.213	1593.24	1237.38	1924.98	1386.05	783.94	935.897	27.7019	26.0116	23.7089	32.0704	15.1449	23.6241	342.579	279.974	641.711
253.066	HMDB0013968|HMDB0013969|HMDB0028781|HMDB0028970|HMDB0030228|HMDB0041195	NA|NA|NA|NA|C16996|NA	C11H12N2O3S|C11H12N2O3S|C8H16N2O3S2|C8H16N2O3S2|C14H8N2O3|C12H12O6	253.0641|253.0641|253.0675|253.0675|253.0608|253.0707	Hydroxyzileuton|Zileuton sulfoxide|Cysteinyl-Methionine|Methionyl-Cysteine|Nigakinone|2-O-(Z-p-Hydroxycinnamoyl)-(x)-glyceric acid	225.133	662.172	843.656	1442.89	967.807	1100.2	893.762	723.337	2943.24	3414.42	558.248	1111.39	805.367	1652.64	392.957	1611.05	3653.47	1930.49	1028.72	1002.18	2539.8	1674.78	1094.11	681.961	2142.32	1994.03	1714.3	21.6091	24.0174	16.5713	24.6847	23.9991	16.0985	396.448	358.552	1144.35
253.104	HMDB0014397|HMDB0014914|HMDB0030668|HMDB0038551|HMDB0038571|HMDB0038850|HMDB0060651|HMDB0060653|HMDB0060658|HMDB0062469	C07443|C07492|NA|NA|NA|C01418|C16601|C16602|C07496|C07535	C15H12N2O2|C15H12N2O2|C13H16O5|C13H16O5|C15H12N2O2|C8H16N2O7|C15H12N2O2|C15H12N2O2|C15H12N2O2|C20H12	253.0972|253.0972|253.1071|253.1071|253.0972|253.103|253.0972|253.0972|253.0972|253.1012	Phenytoin|Oxcarbazepine|1-(2,4,6-Trimethoxyphenyl)-1,3-butanedione|Methyl 3,4,5-trimethoxycinnamate|Methylhalfordinol|Cycasin|2-Hydroxycarbamazepine|3-Hydroxycarbamazepine|Carbamazepine-10,11-epoxide|Benzo[a]pyrene	595.796	188.957	530.821	627.513	700.22	1373.08	1543.33	1247.24	773.633	1197	2932.9	1829.44	2108.36	1312.54	186.38	3262.53	1254.69	1726.85	1661.45	2081.35	1490.32	2290.18	1434.19	1195.05	1074.54	1032.64	926.392	93.0454	76.8892	80.192	92.908	74.6318	90.1241	275.967	274.357	392.193
253.117	HMDB0013940|HMDB0013941|HMDB0014644|HMDB0028699|HMDB0029004|HMDB0029046|HMDB0029098|HMDB0033317|HMDB0035018|HMDB0037707	NA|NA|C06952|NA|NA|NA|NA|NA|NA|NA	C12H16N2O4|C12H16N2O4|C10H16N6S|C12H16N2O4|C12H16N2O4|C12H16N2O4|C12H16N2O4|C17H16O2|C17H16O2|C17H16O2	253.1183|253.1183|253.123|253.1183|253.1183|253.1183|253.1183|253.1223|253.1223|253.1223	3'-Hydroxyhexobarbital|Epoxy-hexobarbital|Cimetidine|Alanyl-Tyrosine|Phenylalanyl-Serine|Serinyl-Phenylalanine|Tyrosyl-Alanine|(1Z,4Z)-1,5-bis(4-hydroxyphenyl)-1,4-pentadiene|2-Phenylethyl 3-phenyl-2-propenoate|Cinnamyl phenylacetate	3102.22	1732.28	2547.66	5459.17	5485.62	3905.16	9571.45	4644.95	4596.71	4198.32	8688.96	7757.02	7946.69	7636.42	1279.81	19663.7	11450.5	9889.3	7679	17357.6	10382.5	13742.9	8469.6	11495.8	8082.3	8067.13	7471.39	660.362	711.373	618.294	598.205	575.41	596.374	2569.66	2441.25	2292.03
253.131	HMDB0014644|HMDB0028893|HMDB0029019|HMDB0040822	C06952|NA|NA|NA	C10H16N6S|C11H16N4O3|C11H16N4O3|C10H20O7	253.123|253.1295|253.1295|253.1282	Cimetidine|Histidinyl-Proline|Prolyl-Histidine|2,3-Butanediol glucoside	327.192	225.451	401.028	240.27	238.053	467.776	447.956	261.105	870.283	1163.58	332.643	323.981	475.8	577.234	135.646	556.44	528.884	678.136	278.255	485.543	428.569	286.34	446.766	291.766	349.245	538.937	321.81	154.162	108.96	112.492	121.336	123.209	129.177	293.148	224.385	234.607
253.141	HMDB0033197|HMDB0036047|HMDB0059661	NA|NA|NA	C14H20O4|C14H20O4|C14H20O4	253.1434|253.1434|253.1434	2,2,4,4-Tetramethyl-6-(1-oxobutyl)-1,3,5-cyclohexanetrione|3alpha-Hydroxyoreadone|QH(2)	402.785	207.608	192.798	269.994	248.409	141.551	567.748	172.944	219.412	185.258	264.65	299.138	409.517	265.887	72.5453	381.726	416.416	272.814	0.00127083	483.197	605.606	372.931	70.1477	444.621	404.328	276.647	61.423	168.167	156.029	124.561	190.233	200.753	140.004	231.219	351.473	145.189
253.154	HMDB0014451	NA	C13H20N2O3	253.1547	Talbutal	376.811	476.726	745.708	439.29	614.442	445.313	667.498	892.27	533.236	718.325	541.194	624.85	580.607	797.249	119.806	801.261	743.218	610.148	848.196	844.227	461.295	802.371	831.435	922.59	734.256	742.221	808	285.044	215.753	234.446	277.631	249.577	279.548	477.774	489.487	635.758
254.136						57.0792	232.557	331.885	110.382	413.868	264.568	884.953	268.037	648.88	762.305	549.68	684.407	1155.83	1068.76	176.248	829.757	949.974	533.802	490.488	607.352	215.614	689.093	637.799	611.746	633.446	526.587	530.175	94.0529	104.375	110.539	109.003	79.9523	121.438	234.898	171.589	184.626
254.176						242.983	323.043	297.401	312.149	532.753	185.265	370.993	70.8844	277.243	116.397	398.552	271.665	435.549	164.986	43.7867	648.002	554.423	402.206	245.613	250.747	108.402	179.92	265.762	253.052	212.901	258.456	368.55	192.713	229.002	221.131	209.421	232.283	211.979	465.865	404.124	278.796
255.024						1591.35	2185.4	2434.57	1521.82	2654.6	2258.99	4413.87	3012.19	2351.97	5323.44	3709.41	4244.89	4492.68	6199.05	919.133	4870.22	4670.28	3084.84	5192.76	5419.02	3533.01	5766.25	4395.45	6748.18	4400.43	2872.79	3496.97	43.1671	40.0097	28.8061	39.809	30.6173	39.2876	670.328	526.308	1348.64
255.065	HMDB0003312|HMDB0004195|HMDB0030670|HMDB0030699|HMDB0030874|HMDB0033153|HMDB0036619	C10208|C05844|C10315|C02168|NA|C08644|C10028	C15H10O4|C7H14N2O6S|C15H10O4|C15H10O4|C15H10O4|C15H10O4|C15H10O4	255.0652|255.0645|255.0652|255.0652|255.0652|255.0652|255.0652	Daidzein|5-L-Glutamyl-taurine|Chrysophanol|5,7-Dihydroxyisoflavone|Phomarin|(Z)-4',6-Dihydroxyaurone|5,7-Dihydroxyflavone	1384.97	661.295	1362.83	1251.06	1313.2	1118	899.715	1281.72	1090.16	1217.89	967.52	1473.45	957.66	1168.04	295.486	2296.71	2513.62	2089.92	1507.3	2497.16	1732.51	3587.95	2523.69	2586.38	1712.48	2617.86	2282.03	84.1842	106.924	85.0836	98.8312	82.6465	64.8304	713.778	909.927	1022.32
255.196	HMDB0029604|HMDB0035780|HMDB0036053|HMDB0036866|HMDB0037197|HMDB0040276	NA|NA|NA|NA|NA|NA	C15H26O3|C15H26O3|C15H26O3|C15H26O3|C15H26O3|C15H26O3	255.1955|255.1955|255.1955|255.1955|255.1955|255.1955	Lubiminol|8-Hydroxy-4(6)-lactarene-5,14-diol|(3beta,9beta)-7-Drimene-3,11,12-triol|7-Drimene-11,12,14-triol|Kessyl glycol|5-Acetoxydihydrotheaespirane	385.877	235.671	383.928	0.000342771	0.00125711	0.00113002	0.00155398	97.1169	84.9595	0.00170647	0.000944004	15.0145	154.211	0.00156841	1.35184	3.4825	37.4032	197.22	0.00171264	246.856	158.022	194.411	29.7074	0.00089948	110.301	322.161	0.00120183	193.887	238.043	215.173	225.929	244.294	226.185	297.318	366.881	306.163
256.094	HMDB0014608|HMDB0029322|HMDB0030215|HMDB0030320|HMDB0038639|HMDB0038640|HMDB0041996	C07062|NA|NA|NA|NA|NA|NA	C15H13NO3|C15H13NO3|C15H13NO3|C15H13NO3|C15H13NO3|C15H13NO3|C15H13NO3	256.0968|256.0968|256.0968|256.0968|256.0968|256.0968|256.0968	Ketorolac|1-Hydroxy-3-methoxy-10-methylacridone|Clausine L|Mukonine|Methyl 6-methoxy-9H-carbazole-3-carboxylate|1,6-Dimethoxy-9H-carbazole-3-carboxaldehyde|Pranoprofen	188.08	220.461	236.348	155.417	180.81	202.281	295.499	137.157	112.064	192.054	174.049	85.6647	100.601	183.266	47.1921	316.374	301.825	303.369	146.644	306.172	191.124	398.566	132.054	391.768	373.522	312.135	272.137	96.8684	75.798	98.4461	111.012	109.365	103.976	222.961	157.416	166.656
256.157						0.00131414	167.656	1114.49	1256.51	262.809	222.18	193.959	109.671	1450.68	942.966	0.000902455	894.281	391.153	635.744	351.143	1064.53	877.942	821.233	0.00102054	0.000456609	0.00108343	0.00122645	46.0252	0.0010327	534.73	695.863	1155.98	237.2	222.705	244	209.076	241.741	253.077	162.555	1084.42	706.385
256.175	HMDB0001927|HMDB0014434|HMDB0014930|HMDB0060632	C06960|NA|C07180|NA	C17H21NO|C17H21NO|C16H21N3|C17H21NO	256.1696|256.1696|256.1808|256.1696	Diphenhydramine|Atomoxetine|Tripelennamine|N-Demethyl orphenadrine	0.00136424	0.000992046	26581.5	30851.3	1058.44	1216.97	0.00063145	0.000929686	33629.5	27026.5	0.00184782	15600.6	0.000976833	21577.6	11317.2	18620.4	18605.7	10052.8	0.000751021	0.000181667	0.00118339	0.00116689	0.00175893	0.00100441	6283.94	10306.6	25424.9	127.714	361.305	278.111	310.048	441.64	445.39	0.000689435	21549	4885.15
256.192						103.287	220.53	656.081	457.25	142.539	230.058	146.184	83.9511	589.421	226.21	245.918	325.699	246.774	267.533	88.6614	874.572	416.486	250.618	61.2321	192.679	0.000813167	113.15	234.944	0.00124583	373.019	236.688	378.541	174.641	194.117	235.332	207.926	208.454	209.516	480.088	591.948	411.476
256.301						0.000201957	94.6862	118.489	58.6414	149.903	279.107	314.968	91.2887	210.282	114.981	345.359	108.765	16.8811	158.393	27.6975	276.141	88.7625	107.331	86.2761	200.698	166.813	309.812	163.524	168.369	72.694	263.761	4055.79	22.594	16.3609	16.022	32.3372	16.0155	15.7245	118.571	61.5646	139.509
257.078	HMDB0005760|HMDB0029462|HMDB0029519|HMDB0030808|HMDB0032577|HMDB0033904|HMDB0036457|HMDB0037316|HMDB0041647|HMDB0061744	NA|NA|C09762|C09827|NA|NA|NA|C08650|NA|NA	C15H12O4|C15H12O4|C15H12O4|C15H12O4|C15H12O4|C15H12O4|C15H12O4|C15H12O4|C15H12O4|C15H12O4	257.0808|257.0808|257.0808|257.0808|257.0808|257.0808|257.0808|257.0808|257.0808|257.0808	Dihydrodaidzein|(E)-2,4,4'-Trihydroxychalcone|(2S)-Liquiritigenin|(S)-Pinocembrin|4'-Methoxybenzophenone-2-carboxylic acid|7E-Mycosinyl acetate|Emodinanthranol|Isoliquiritigenin|2-Dehydro-O-desmethylangolensin|Mono-benzyl phthalate	141.617	86.4775	186.199	172.869	221.466	122.614	153.583	82.5327	134.231	235.484	149.336	241.198	223.587	223.236	38.079	318.487	352.363	298.155	183.433	277.539	71.5768	393.524	148.02	245.921	235.545	95.6475	220.698	16.9475	31.655	6.1937	29.183	20.6798	27.518	28.3868	96.2581	138.908
257.137	HMDB0031772|HMDB0035193|HMDB0038319|HMDB0040352|HMDB0062429	NA|NA|NA|NA|C19488	C13H20O5|C15H16N2O2|C9H16N6O3|C13H20O5|C20H16	257.1384|257.1285|257.1357|257.1384|257.1325	1-Methoxy-1-(2,4,5-trimethoxyphenyl)-2-propanol|1-(9H-Pyrido[3,4-b]indol-1-yl)-1,4-butanediol|Decarbamoylsaxitoxin|2-[4-(3-Hydroxypropyl)-2-methoxyphenoxy]-1,3-propanediol|7,12-Dimethylbenz[a]anthracene	874.114	809.524	1313.37	695.061	569.734	709.986	580.63	390.98	628.179	603.148	506.134	714.015	565.335	573.427	133.013	805.423	989.5	899.218	501.719	755.002	490.054	761.541	608.147	733.488	831.131	511.724	1148.06	448.317	528.706	512.423	468.086	522.428	397.581	1313.55	954.557	1023.09
257.172	HMDB0030201|HMDB0030993|HMDB0036143	NA|NA|NA	C16H20N2O|C14H24O4|C14H24O4	257.1648|257.1747|257.1747	(-)-Fumigaclavine B|5-Nonyltetrahydro-2-oxo-3-furancarboxylic acid|Monomenthyl succinate	295.163	359.33	1328.63	1373	220.376	456.65	116.952	33.5576	1390.44	1316.82	1.69827	891.992	390.842	942.731	429.808	1209.63	762.37	562.018	0.00152491	0.00148888	0.000762874	0.00126549	578.631	159.729	717.209	736.955	1250.03	186.711	233.999	296.525	261.798	270.64	246.2	462.131	1229.97	631.661
258.111	HMDB0000086|HMDB0000942|HMDB0000982|HMDB0002281|HMDB0014643|HMDB0039229	C00670|NA|NA|C15522|C07149|NA	C8H20NO6P|C9H15N5O4|C10H15N3O5|C9H15N5O4|C15H15NO3|C10H15N3O5	258.1101|258.1197|258.1084|258.1197|258.1125|258.1084	Glycerophosphocholine|Tetrahydroneopterin|5-Methylcytidine|4a-Hydroxytetrahydrobiopterin|Tolmetin|Pyro-L-glutaminyl-L-glutamine	2969.73	4305.07	4755.24	3528.04	4208.39	4312.84	11519	5422.77	8980.29	12009.3	8498.42	11826.5	18478.3	17217	3434.88	5460.92	6165.63	4068.7	6211.17	4776.41	5424.97	7140.3	2772.26	4071.88	5257.66	4138.03	4693.95	163.871	246.765	275.134	268.726	283.037	302.735	0.000409836	21.2358	0.00131496
258.131						207.774	166.435	403.783	174.038	222.533	331.473	841.668	189.053	232.365	160.483	155.365	267.145	292.715	181.702	19.9228	199.625	341.551	105.665	92.0303	360.616	397.804	429.55	248.604	491.923	373.836	273.079	308.984	141.735	125.98	109.001	139.631	113.393	94.0258	137.952	155.728	270.821
258.17	HMDB0013161	NA	C13H23NO4	258.17	2-Hexenoylcarnitine	1011.94	1542.29	4073.22	2225	1267.09	1499.99	690.702	225.496	742.154	1300.36	1190.29	712.83	960.134	1210.87	160.2	5898.05	568.359	1956.21	1319.72	520.918	446.605	493.116	299.832	371.425	925.546	836.198	2247.19	600.857	690.546	666.169	629.719	657.072	658.228	3952.4	4860.45	5801.89
258.208	HMDB0013272		C14H27NO3	258.2064	N-Lauroylglycine	550.162	780.858	830.115	331.577	1116.92	397.524	163.646	495.049	635.398	429.451	561.648	416.434	611.028	382.264	85.8083	1025.2	1145.66	426.016	841.188	271.361	156.561	368.396	730.443	239.13	424.021	408.695	632.842	394.197	454.783	453.303	433.148	424.528	430.965	978.846	761.343	852.885
258.281						70.7204	128.753	171.05	194.653	436.241	105.823	128.788	218.307	672.406	90.2819	125.478	168.42	185.992	273.833	4.68911	200.113	251.257	237.664	110.023	291.291	1052.81	277.656	469.942	42.7119	293.765	344.118	126.202	0.00049857	58.5624	174.06	165.995	166.707	210.2	251.609	234.419	124.159
259.093	HMDB0000884|HMDB0002331|HMDB0004629|HMDB0004813|HMDB0028777|HMDB0028882|HMDB0030616|HMDB0030947|HMDB0031842|HMDB0032725|HMDB0033931|HMDB0033986|HMDB0034144|HMDB0034255|HMDB0040679|HMDB0041652|HMDB0041657|HMDB0041710	NA|C05131|NA|NA|NA|NA|NA|C08465|NA|NA|NA|NA|C09980|NA|NA|NA|NA|NA	C10H14N2O6|C10H14N2O6|C15H14O4|C10H14N2O6|C9H14N4O3S|C9H14N4O3S|C15H14O4|C15H14O4|C15H14O4|C15H14O4|C15H14O4|C15H14O4|C15H14O4|C15H14O4|C15H14O4|C15H14O4|C15H14O4|C15H14O4	259.0925|259.0925|259.0965|259.0925|259.0859|259.0859|259.0965|259.0965|259.0965|259.0965|259.0965|259.0965|259.0965|259.0965|259.0965|259.0965|259.0965|259.0965	Ribothymidine|Imidazoleacetic acid riboside|O-Desmethylangolensin|3-Methyluridine|Cysteinyl-Histidine|Histidinyl-Cysteine|Archangin|Wyerone|Rhapontigenin|Acetomenaphthone|Xanthoxyletin|Demethylvestitol|Yangonin|5-Methoxyseselin|(2S,3R,4R)-3,4,4'-Trihydroxyflavan|3',4',7-Trihydroxyisoflavan|3'-Hydroxyequol|cis-4-Hydroxyequol	379.738	256.335	459.097	429.863	385.688	381.296	442.584	271.898	1000.93	1045.43	316.743	534.881	392.946	499.773	153.707	655.129	683.59	432.545	371.343	511.86	426.676	517.51	409.498	505.599	474.509	498.232	641.8	60.9412	39.5934	32.5638	70.0533	60.0659	54.6639	354.035	266.451	374.606
259.101	HMDB0000884|HMDB0002331|HMDB0004629|HMDB0004813|HMDB0030616|HMDB0030947|HMDB0031842|HMDB0032725|HMDB0033931|HMDB0033986|HMDB0034144|HMDB0034255|HMDB0040679|HMDB0041652|HMDB0041657|HMDB0041710|HMDB0062179	NA|C05131|NA|NA|NA|C08465|NA|NA|NA|NA|C09980|NA|NA|NA|NA|NA|	C10H14N2O6|C10H14N2O6|C15H14O4|C10H14N2O6|C15H14O4|C15H14O4|C15H14O4|C15H14O4|C15H14O4|C15H14O4|C15H14O4|C15H14O4|C15H14O4|C15H14O4|C15H14O4|C15H14O4|C9H14N4O5	259.0925|259.0925|259.0965|259.0925|259.0965|259.0965|259.0965|259.0965|259.0965|259.0965|259.0965|259.0965|259.0965|259.0965|259.0965|259.0965|259.1037	Ribothymidine|Imidazoleacetic acid riboside|O-Desmethylangolensin|3-Methyluridine|Archangin|Wyerone|Rhapontigenin|Acetomenaphthone|Xanthoxyletin|Demethylvestitol|Yangonin|5-Methoxyseselin|(2S,3R,4R)-3,4,4'-Trihydroxyflavan|3',4',7-Trihydroxyisoflavan|3'-Hydroxyequol|cis-4-Hydroxyequol|AICA-riboside	184.187	171.131	309.509	339.376	345.225	588.95	327.208	322.541	703.011	914.137	272.478	443.97	394.306	573.044	137.19	437.1	496.527	409.866	292.686	448.623	477.314	368.097	400.905	368.343	269.981	473.116	508.285	74.9716	71.1798	64.44	45.2372	85.5189	87.9989	204.384	217.973	399.732
259.116	HMDB0032527	NA	C12H18O6	259.1176	1,1'-(Tetrahydro-6a-hydroxy-2,3a,5-trimethylfuro[2,3-d]-1,3-dioxole-2,5-diyl)bis-ethanone	961.562	1408.44	2723.94	3306.82	1836.5	1581.62	2006.66	1662.99	6457.51	5426.17	1619.37	3527.08	2761.8	3830.73	1072.59	2967.44	5049.22	3151.16	2028.06	1725.2	2007.51	1908.6	1809.02	1537.6	2560.59	2879.84	4367.75	282.465	308.469	277.294	264.324	284.297	269.7	1508.78	1596.93	3205.11
259.128	HMDB0030420|HMDB0038614|HMDB0038676	NA|NA|NA	C16H18O3|C11H18N2O5|C11H18N2O5	259.1329|259.1288|259.1288	Strobilurin A|gamma-L-Glutamyl-L-pipecolic acid|(2S,2'S)-Pyrosaccharopine	772.315	558.488	845.894	587.464	657.964	583.94	537.345	656.188	614.433	580.756	502.678	686.032	444.576	848.269	164.294	992.027	996.077	739.943	647.193	1222.99	1099.72	926.139	778.148	1234.15	904.744	752.404	1120.97	144.395	163.459	146.683	150.163	194.81	102.009	514.149	497.297	704.146
259.151						662.057	1347.4	1058.03	1143.84	924.476	804.549	708.985	736.518	1304.77	1070.29	826.453	998.914	878.082	967.337	189.221	1231.38	1293.29	1108.64	732.308	1137.48	739.232	791.166	1788.85	1293.69	1185.29	1106.07	1586.07	254.06	311.685	326.425	313.805	276.59	255.301	840.441	771.798	930.721
259.174	HMDB0030431|HMDB0033478|HMDB0037645|HMDB0037646|HMDB0039107|HMDB0039151|HMDB0039152|HMDB0039737	NA|NA|NA|NA|NA|NA|NA|NA	C17H22O2|C17H22O2|C17H22O2|C17H22O2|C17H22O2|C17H22O2|C17H22O2|C17H22O2	259.1693|259.1693|259.1693|259.1693|259.1693|259.1693|259.1693|259.1693	Linalyl benzoate|Geranyl benzoate|Falcarinolone|Ginsenoyne E|Ginsenoyne A|Flavidulol B|Flavidulol A|(all-E)-1,8,10-Heptadecatriene-4,6-diyne-3,12-diol	124.791	15.0733	512.919	358.921	148.895	183.237	0.00108712	0.00104441	76.3984	0.00100208	144.929	168.58	139.804	195.614	27.8083	811.478	0.000957864	256.259	111.657	100.126	102.248	0.000830256	115.277	0.000823389	0.000423671	10.4031	320.751	158.407	199.365	232.6	173.323	217.527	139.991	596.071	818.474	860.75
260.119	HMDB0013134|HMDB0028798|HMDB0028861|HMDB0028877|HMDB0029150|HMDB0032769|HMDB0038516	NA|NA|NA|NA|NA|NA|C05939	C11H17NO6|C10H17N3O5|C10H17N3O5|C10H17N3O5|C10H17N3O5|C11H17NO6|C10H17N3O5	260.1129|260.1241|260.1241|260.1241|260.1241|260.1129|260.1241	Fumarycarnitine|Glutaminyl-Hydroxyproline|Hydroxyprolyl-Glutamine|Hydroxyprolyl-Gamma-glutamate|Gamma-glutamyl-Hydroxyproline|Osmaronin|Linatine	127.156	310.93	531.739	578.196	745.416	396.789	455.153	261.625	874.981	848.517	249.347	447.054	426.026	589.939	164.074	650.03	1151.79	468.77	498.849	419.783	366.7	356.119	452.784	247.925	556.306	626.178	713.54	154.568	179.843	161.182	161.403	158.092	154.089	287.974	342.592	496.633
260.186	HMDB0000705|HMDB0000756	|NA	C13H25NO4|C13H25NO4	260.1856|260.1856	Hexanoylcarnitine|L-Hexanoylcarnitine	323.897	464.751	514.525	332.672	561.037	410.744	132.832	330.984	348.496	327.581	497.736	367.905	386.948	355.596	95.8172	759.231	501.374	380.413	435.113	403.744	288.443	325.939	232.884	386.898	238.809	498.272	509.663	164.759	181.044	153.544	178.002	194.873	194.516	571.773	378.765	541.151
260.201	HMDB0028912|HMDB0028934|HMDB0028954|HMDB0028955	NA|NA|NA|NA	C12H25N3O3|C12H25N3O3|C12H25N3O3|C12H25N3O3	260.1969|260.1969|260.1969|260.1969	Isoleucyl-Lysine|Leucyl-Lysine|Lysyl-Isoleucine|Lysyl-Leucine	276.197	259.862	279.842	232.398	224.362	250.586	296.133	242.773	318.035	241.865	449.987	300.506	442.041	303.247	57.7251	516.092	350.822	426.445	240.391	475.415	163.714	346.959	339.242	418.533	191.282	464.372	379.972	129.304	149.721	145.518	165.714	162.212	137.086	362.135	365.711	274.536
260.214						77.8259	12.1484	113.499	124.818	83.0377	92.305	70.4298	111.986	213.433	130.322	851.065	146.786	167.135	71.413	9.36165	359.619	54.0222	100.103	133.906	106.306	66.8746	60.9069	127.555	83.6042	89.7395	66.5375	156.732	50.8915	42.5692	50.4606	37.3521	53.5281	60.0151	81.8461	103.711	25.6196
261.094	HMDB0028730|HMDB0028814|HMDB0032102|HMDB0032924|HMDB0060917	NA|NA|NA|NA|NA	C9H14N3O6|C9H14N3O6|C13H12N2O4|C11H16O7|C15H13FO3	261.0955|261.0955|261.087|261.0969|261.0921	Asparaginyl-Glutamate|Glutamyl-Asparagine|1,2,3,4-Tetrahydro-b-carboline-1,3-dicarboxylic acid|3-Furanmethanol glucoside|4'-Hydroxyflurbiprofen	346.02	307.075	642.598	811.118	659.69	557.244	524.314	460.816	885.738	927.354	186.072	470.286	317.51	776.734	172.691	1233.66	2238.59	1226.83	967.088	1589.87	1151.29	1469.59	1231.53	1573.2	1901.86	1668.09	1764.72	57.2881	90.0774	66.3453	45.6683	66.0677	43.9427	344.523	442.535	727.579
261.111	HMDB0011161|HMDB0028729|HMDB0028745|HMDB0028792|HMDB0029144|HMDB0029403|HMDB0030110|HMDB0030578|HMDB0030690|HMDB0030788|HMDB0030853|HMDB0030854|HMDB0030948|HMDB0032953|HMDB0033015|HMDB0033016|HMDB0033771|HMDB0034133|HMDB0035254|HMDB0036050|HMDB0039142|HMDB0039592|HMDB0041192	NA|NA|NA|NA|NA|NA|NA|NA|NA|NA|NA|NA|NA|NA|NA|NA|C09923|NA|NA|NA|NA|NA|NA	C10H16N2O6|C9H16N4O5|C9H16N4O5|C9H16N4O5|C9H16N4O5|C10H16N2O6|C15H16O4|C15H16O4|C15H16O4|C15H16O4|C15H16O4|C15H16O4|C15H16O4|C15H16O4|C15H16O4|C15H16O4|C15H16O4|C15H16O4|C15H16O4|C15H16O4|C15H16O4|C15H16O4|C15H16O4	261.1081|261.1193|261.1193|261.1193|261.1193|261.1081|261.1121|261.1121|261.1121|261.1121|261.1121|261.1121|261.1121|261.1121|261.1121|261.1121|261.1121|261.1121|261.1121|261.1121|261.1121|261.1121|261.1121	L-alpha-glutamyl-L-hydroxyproline |Asparaginyl-Glutamine|Asparaginyl-Gamma-glutamate|Glutaminyl-Asparagine|Gamma-glutamyl-Asparagine|Oxypinnatanine|Celerin|Apigravin|(E)-Suberenol|Citrusal|(R)-Meranzin|(S)-Auraptenol|Dihydrowyerone|7-Methoxy-5-prenyloxycoumarin|5,6-Dihydroyangonin|7,8-Dihydroyangonin|Cyperine|3-(1,1-Dimethylallyl)scopoletin|7-Hydroxy-5-isopropyl-2-methoxy-3-methyl-1,4-naphthoquin…	633.451	644.587	4171.91	4608.2	2462.27	2336.67	1366.17	1349.06	4797.39	4512.68	705.03	3278.39	1488.49	5867.07	1814.44	4863.04	5969.22	4228.62	2488.52	1417.96	1474.91	1320.02	2714.01	1471.24	4730.97	3782.2	6237.71	671.792	643.366	622.638	568.019	684.895	468.015	1003.06	3675.13	2341.96
261.13	HMDB0032857	NA	C12H20O6	261.1333	Glycerol tripropanoate	9226.13	17104.6	186085	201656	85680.5	79827.4	36742	37611.2	188946	180928	11607	137777	34802.9	182056	63277	206352	277491	173424	100785	21114.5	36049.5	32472.4	94043.1	22596.6	189367	146407	272976	2447.65	3053.24	2795.35	2532.11	2502.73	2193.65	33317.7	169359	98626.8
261.153	HMDB0011170|HMDB0011171|HMDB0028736|HMDB0028946|HMDB0033481|HMDB0036456	NA|NA|NA|NA|C10755|C09695	C11H20N2O5|C11H20N2O5|C10H20N4O4|C10H20N4O4|C15H20N2O2|C16H20O3	261.1445|261.1445|261.1557|261.1557|261.1598|261.1485	L-gamma-glutamyl-L-isoleucine |L-gamma-glutamyl-L-leucine |Asparaginyl-Lysine|Lysyl-Asparagine|Baptifoline|10-Hydroxy-3-methoxy-1,3,5,7-cadinatetraen-9-one	278.528	289.921	3839.68	4674.07	1479.13	1270.31	481.61	463.601	3489	3638.57	274.433	2768.83	497.752	3535.72	1589.94	3974.38	5902.41	3407.87	1675.66	511.562	630.736	546.35	1613.46	178.191	3843.91	2565.4	6039.64	142.206	121.397	117.007	133.32	136.389	98.4592	530.839	4029.95	1730.02
261.204	HMDB0014413|HMDB0015070	C07564|C07363	C16H24N2O|C16H24N2O	261.1961|261.1961	Ropinirole|Oxymetazoline	58.0913	96.492	445.039	615.67	244.489	216.209	87.4221	47.5222	495.129	436.812	111.866	435.103	148.337	486.961	161.193	587.528	756.534	514.319	235.787	144.8	102.116	69.2239	267.849	151.93	576.26	451.089	718.646	66.5857	60.4737	68.4498	30.0158	63.2777	77.8088	124.836	512.688	206.312
261.239						0.00153155	34.4477	659.123	632.695	320.438	231.344	124.888	66.7951	654.472	674.232	73.6225	447.73	150.316	706.545	207.418	694.491	1056.77	626.324	305.938	66.0579	36.8072	128.552	308.344	33.9377	704.475	566.854	857.62	8.96506	23.8536	43.5016	25.1487	28.5346	3.97921	159.307	564.916	319.819
261.25						36.2214	0.00105447	578.275	710.495	235.066	254.854	58.0547	76.6122	575.716	615.13	18.5558	465.081	26.7739	588.375	207.736	678.966	956.722	630.33	354.509	15.8324	70.729	23.4123	254.243	0.00123508	632.975	440.906	910.995	3.64836	10.8864	8.42542	10.4098	4.92721	8.47288	62.4331	590.454	328.776
261.263						53.7427	58.1054	1003.34	1102.91	466.391	404.083	119.137	144.595	905.423	935.265	62.1756	746.805	143.637	919.642	363.455	1029.88	1421.02	865.95	498.58	63.6527	82.2911	72.6177	471.702	73.1456	998.909	699.33	1474.08	16.5599	24.9437	23.1967	19.3919	19.2211	35.1767	138.885	906.891	501.441
261.285						9.73264	19.048	349.788	407.303	122.746	97.209	20.1483	24.3246	309.251	338.86	0.00129083	227.351	30.1757	321.968	127.016	343.205	516.049	306.002	169.182	0.000624558	32.2552	18.5796	141.46	14.5903	314.809	226.127	527.869	0.758154	0.00124801	1.44427	3.518	3.52526	3.75632	22.1977	357.546	135.576
262.143	HMDB0002248|HMDB0004985|HMDB0004987|HMDB0028718|HMDB0028758|HMDB0028947|HMDB0029033	NA|NA|NA|NA|NA|NA|NA	C10H19N3O5|C10H19N3O5|C10H19N3O5|C9H19N5O4|C10H19N3O5|C10H19N3O5|C9H19N5O4	262.1397|262.1397|262.1397|262.151|262.1397|262.1397|262.151	Gamma glutamyl ornithine|Aspartylysine|Alpha-Aspartyl-lysine|Arginyl-Serine|Aspartyl-Lysine|Lysyl-Aspartate|Serinyl-Arginine	649.093	774.044	1934.91	2216.24	1553.91	1071.16	770.247	813.742	2142.77	2012.05	724.46	1924.49	1027.47	2278.71	635.117	2728.56	2864.74	2252.48	1594.42	994.55	897.733	872.705	1380.09	782.066	2238.89	1932.75	3198.09	343.018	330.491	299.45	339.589	354.401	306.284	868.473	2049.22	1320.84
262.181	HMDB0014616	C14172	C16H23NO2	262.1802	Hexylcaine	503.318	443.467	506.206	453.286	547.843	432.914	369.21	230.141	606.117	312.097	487.226	746.728	440.124	495.91	101.553	751.549	627.446	586.957	392.95	843.069	378.299	466.012	474.848	589.018	542.2	619.83	574.901	300.02	259.843	274.454	257.969	263.472	269.186	633.451	503.222	558.903
262.217						462.362	229.855	584.529	228.695	298.058	128.027	214.912	82.1048	340.606	202.52	269.294	287.802	340.636	216.529	56.8977	523.468	391.938	290.335	234.45	287.845	79.6897	209.485	228.683	280.979	327.261	297.103	445.838	159.547	165.826	144.069	173.731	173.3	136.666	608.122	498.823	349.424
263.111	HMDB0028869|HMDB0028974|HMDB0031360|HMDB0060337	NA|NA|NA|NA	C10H18N2O4S|C10H18N2O4S|C13H14N2O4|C18H14O2	263.106|263.106|263.1026|263.1067	Hydroxyprolyl-Methionine|Methionyl-Hydroxyproline|L-cis-Cyclo(aspartylphenylalanyl)|1,6-Dimethoxypyrene	510.459	477.053	595.833	595.74	874.547	781.754	607.482	546.575	796.51	847.643	471.163	638.6	401.231	926.495	153.197	1470.58	2388.27	1226.61	1341.92	2604.83	1548.62	1943.96	1631.13	2586.87	2268.68	1467.05	1992.98	59.9378	63.9311	46.483	26.3357	49.5276	39.6412	227.835	301.193	726.596
263.127	HMDB0029437|HMDB0030549|HMDB0030691|HMDB0035596|HMDB0038399|HMDB0039497	C01683|NA|NA|NA|NA|NA	C10H18N2O6|C15H18O4|C15H18O4|C15H18O4|C15H18O4|C15H18O4	263.1238|263.1278|263.1278|263.1278|263.1278|263.1278	Nopalinic acid|5,6-Dihydro-4-methoxy-6-[2-(4-methoxyphenyl)ethyl]-2H-pyran-2-one|Dihydrosuberenol|Armexifolin|Enokipodin D|Dihydrowyerol	170.611	336.015	869.133	689.231	518.915	461.196	477.821	109.407	818.349	612.982	373.61	657.723	382.682	593.713	174.138	814.663	953.459	974.006	561.427	597.639	352.99	488.938	585.028	407.529	898.989	766.036	868.548	80.22	125.621	42.0056	30.6141	97.8479	67.2922	469.559	811.835	544.592
264.159	HMDB0032305	NA	C15H21NO3	264.1594	N-(Heptan-4-yl)benzo[d][1,3]dioxole-5-carboxamide	651.579	736.984	1354.28	658.375	3008.96	808.518	294.791	574.062	1065.11	1079.09	826.134	731.1	560.944	784.625	103.785	1038.94	1863.16	1080.64	1556.8	1109.56	408.378	1794.49	2161.78	929.177	1074.64	1458.98	1088.57	273.462	268.345	279.393	268.584	333.163	323.04	783.01	984.299	834.749
264.168	HMDB0014488|HMDB0014680|HMDB0032305|HMDB0060672|HMDB0060993	C07408|C07274|NA|C16660|NA	C19H21N|C19H21N|C15H21NO3|C19H21N|C19H21N	264.1747|264.1747|264.1594|264.1747|264.1747	Protriptyline|Nortriptyline|N-(Heptan-4-yl)benzo[d][1,3]dioxole-5-carboxamide|2-Ethyl-5-methyl-3,3-diphenyl-1-pyrroline|demethylmaprotiline	294.614	345.152	355.009	328.628	588.165	287.396	189.603	421.481	364.154	376.609	263.149	386.554	322.333	462.633	54.664	411.837	571.743	463.1	494.863	436.801	302.153	498.286	329.431	309.9	392.336	314.59	517.137	209.202	187.766	211.944	190.998	202.106	176.265	343.906	391.509	334.075
264.197	HMDB0013892|HMDB0014339|HMDB0015646|HMDB0029567|HMDB0060532	NA|C07153|NA|NA|NA	C16H25NO2|C16H25NO2|C16H25NO2|C16H25NO2|C16H25NO2	264.1958|264.1958|264.1958|264.1958|264.1958	N-Desmethylvenlafaxine|Tramadol|Desvenlafaxine|Hydroxy-alpha-sanshool|O-Desmethylvenlafaxine	547.589	392.59	590.209	266.139	381.095	395.516	405.341	261.283	378.735	336.585	480.429	503.262	480.315	397.163	91.2952	593.957	565.626	424.35	255.845	887.533	412.364	272.963	351.195	542.845	291.642	554.446	715.554	317.561	318.029	303.58	297.373	294.78	283.317	713.483	651.238	554.588
265.097	HMDB0030327|HMDB0034681	C09231|NA	C16H12N2O2|C10H16O8	265.0972|265.0918	Perlolyrine|3-Hydroxy-4-butanolide	189.855	219.154	207.601	165.302	329.565	386.179	421.968	260.649	331.964	380.859	423.843	591.871	743.535	559.752	106.901	764.606	885.751	598.968	471.192	920.384	338.601	564.701	559.712	824.243	952.104	621.26	591.129	51.7757	27.1881	75.7924	41.8595	61.2078	30.4275	17.6892	209.579	198.008
265.113	HMDB0004259|HMDB0006344|HMDB0036544|HMDB0061136	C05642|C04148|NA|NA	C13H16N2O4|C13H16N2O4|C14H16O5|C13H16N2O4	265.1183|265.1183|265.1071|265.1183	Acetyl-N-formyl-5-methoxykynurenamine|Alpha-N-Phenylacetyl-L-glutamine|1'-Acetoxyeugenol acetate|di-Hydroxymelatonin	2726.8	2913.36	2474.68	3199.15	4228.42	3441.63	3236.01	2839.02	2314.65	2928.3	2912.63	4584.54	3823.96	6408.5	1043.97	7310.51	10714.1	7429.98	5121.97	8193.21	4922.83	7350.22	7430.79	9545.74	10522.1	9338.9	9373.38	187.561	218.598	264.326	265.231	241.224	275.409	2178.76	1911.6	3082.27
265.154	HMDB0015568|HMDB0029008|HMDB0029134|HMDB0031873|HMDB0033463|HMDB0040893	NA|NA|NA|NA|C10497|NA	C14H20N2O3|C14H20N2O3|C14H20N2O3|C19H20O|C14H20N2O3|C19H20O	265.1547|265.1547|265.1547|265.1587|265.1547|265.1587	Vorinostat|Phenylalanyl-Valine|Valyl-Phenylalanine|1,7-Diphenyl-4-hepten-3-one|Subaphylline|(E,E)-1,7-Diphenyl-4,6-heptadien-3-ol	616.508	583.094	752.365	663.685	814.238	596.285	403.209	486.571	657.115	544.424	682.123	494.166	510.983	588.555	139.493	739.592	859.031	656.126	569.915	952.195	760.385	734.686	872.96	665.266	932.264	844.137	845.492	276.981	220.712	244.213	294.355	258.282	283.154	799.454	766.198	641.547
265.19						515.132	663.41	667.73	438.776	1780	667.909	367.942	499.402	681.375	660.887	727.807	505.516	527.121	826.117	66.6725	717.045	1454.24	694.932	1429.48	798.872	579.044	883.691	800.4	1034.4	667.171	1005.81	776.19	253.439	234.232	275.883	260.076	263.879	240.888	608.705	685.364	599.924
265.216	HMDB0035910|HMDB0036153|HMDB0037218|HMDB0037224|HMDB0037273|HMDB0039630	NA|NA|NA|NA|NA|NA	C17H28O2|C17H28O2|C17H28O2|C17H28O2|C17H28O2|C17H28O2	265.2162|265.2162|265.2162|265.2162|265.2162|265.2162	Cedryl acetate|Shyobunyl acetate|Guaiol acetate|alpha-Caryophyllene alcohol acetate|beta-Caryophyllene alcohol acetate|Nerolidyl acetate	530.051	287.633	367.346	0.00115886	2.41657	82.65	56.9361	101.384	28.5104	6.84955	184.476	216.265	136.775	127.006	16.6828	80.7338	0.00103814	127.217	45.7872	212.492	84.1371	0.000808209	130.862	52.4113	14.9012	176.55	39.179	270.847	273.909	279.251	289.172	312.936	272.503	472.867	491.111	363.189
265.252	HMDB0037543	NA	C18H32O	265.2526	(±)-(Z)-2-(5-Tetradecenyl)cyclobutanone	517.334	308.951	326.205	94.917	75.8667	8.00478	136.39	26.0986	94.9435	92.6706	156.35	113.39	109.939	44.7699	43.8555	192.126	128.387	206.868	54.2249	248.49	46.9451	27.1838	55.6747	218.725	115.449	185.829	84.2942	233.041	280.478	221.778	230.299	245.477	250.219	400.835	475.412	373.622
266.175	HMDB0015520|HMDB0061122	NA|NA	C15H23NO3|C15H23NO3	266.1751|266.1751	Oxprenolol|4-Hydroxy-alprenolol	688.731	641.782	1784.46	504.396	1286.92	275.395	212.778	323.858	478.109	331.657	397.059	375.67	350.961	516.335	95.7343	766.29	1282.62	420.559	627.287	700.082	272.716	432.15	973.464	321.357	627.157	735.415	612.463	242.509	256.001	229.283	202.755	245.611	232.62	744.146	825.212	817.926
266.233						0.00190976	0.00118216	0.000420432	0.000904967	0.000891314	0.000722879	0.000751566	0.00128369	0.00143271	0.00121139	0.000953135	0.00110988	0.00130738	0.000734776	0.000677902	0.00164783	0.00101661	0.000724222	0.000797251	0.000591438	0.00132921	0.0010925	0.00145323	0.00135469	0.000866722	0.00125275	0.00104805	293.425	331.563	260.019	341.843	307.917	305.689	0.000705575	0.000149946	0.00104047
267.028						459.846	782.166	426.275	288.309	471.814	371.801	249.626	349.265	150.579	360.101	160.837	238.317	214.126	442.706	52.7061	354.999	353.384	527.648	469.686	532.383	506.883	537.369	567.409	825.815	572.012	395.96	388.701	24.5466	38.9265	38.2742	29.8418	46.3156	25.0157	219.911	223.412	420.052
267.076	HMDB0032437|HMDB0060566	NA|C16606	C9H14O9|C15H10N2O3	267.0711|267.0764	Monoglyceride citrate|Carbamazepine-O-quinone	37.1066	36.2889	86.6446	281.482	272.537	378.877	1261.01	442.227	639.729	693.738	1088.13	1325.73	1649.13	1366.34	235.032	1593.8	999.311	653.439	761.752	1432.24	725.418	1208.75	818.886	1166.02	565.797	467.721	465.361	13.6147	33.8788	21.0352	13.1649	23.8507	8.76268	0.000687059	72.945	13.6024
267.112						380.258	271.924	300.614	475.01	474.28	530.804	705.279	447.728	390.589	484.439	704.527	685.181	633.165	807.64	148.233	1412.55	839.448	844.426	539.228	1285.04	755.109	1096.94	848.539	910.817	772.522	630.728	801.844	92.9783	124.15	91.3593	78.7775	104.018	81.4287	249.224	296.194	302.284
267.132	HMDB0014383|HMDB0015027|HMDB0029005|HMDB0029068|HMDB0033598|HMDB0036387	C07263|C08090|NA|NA|NA|NA	C15H14N4O|C18H18O2|C13H18N2O4|C13H18N2O4|C13H18N2O4|C18H18O2	267.124|267.138|267.1339|267.1339|267.1339|267.138	Nevirapine|Dienestrol|Phenylalanyl-Threonine|Threoninyl-Phenylalanine|N5-(4-Methoxybenzyl)glutamine|3-Phenylpropyl cinnamate	5250.07	3597.82	4375.84	8425.57	9550.69	10817.5	14330.7	9953.24	8428.71	9298.4	14792.4	14921.4	14896.5	13121.2	2264.2	26840.4	14456.1	16203.8	13246.9	25968.7	17984.2	19749.3	12517.9	15277	14675.9	13887.1	9198.63	1258.11	1439.79	1322.63	1258.41	1296.89	1153.52	4294.56	4352.81	3971.75
267.156	HMDB0030104|HMDB0030137|HMDB0031902|HMDB0033229|HMDB0033660|HMDB0034696|HMDB0035210|HMDB0035644|HMDB0035647|HMDB0035740|HMDB0036038|HMDB0036039|HMDB0036151|HMDB0036152|HMDB0037005|HMDB0037059|HMDB0037070|HMDB0038148|HMDB0038476|HMDB0039516|HMDB0040905|HMDB0041425|HMDB0060569	NA|NA|NA|NA|NA|NA|NA|NA|NA|NA|NA|NA|NA|NA|NA|NA|C09678|NA|NA|NA|NA|NA|NA	C15H22O4|C15H22O4|C15H22O4|C15H22O4|C15H22O4|C15H22O4|C15H22O4|C15H22O4|C15H22O4|C15H22O4|C15H22O4|C15H22O4|C15H22O4|C15H22O4|C15H22O4|C15H22O4|C15H22O4|C15H22O4|C15H22O4|C15H22O4|C15H22O4|C15H22O4|C15H22O4	267.1591|267.1591|267.1591|267.1591|267.1591|267.1591|267.1591|267.1591|267.1591|267.1591|267.1591|267.1591|267.1591|267.1591|267.1591|267.1591|267.1591|267.1591|267.1591|267.1591|267.1591|267.1591|267.1591	Humulinic acid A|Adhumulinic acid|Blennin D|Absindiol|(R)-Athanagrandione|Artemin|10-Hydroxymyoporone|(6beta,8betaOH)-6,8-Dihydroxy-7(11)-eremophilen-12,8-olide|3,14-Dihydroxy-11,13-dihydrocostunolide|Arlatin|1alpha,15-Dihydroxymarasmene|3alpha,15-Dihydroxymarasmene|Arabsin|Alkhanol|(1alpha,4alpha,5beta,6alpha,11betaH)-1,4-Epoxy-5-hydroxy-10(14)-germacren-12,6-olide|1alpha-Hydroxyarbusculin A|Spo…	1545.26	1141.12	1418.66	1705.95	1513.57	1196.69	1539.54	1397.94	2049.02	1080.09	1852.04	2639.91	2468.04	2271.56	585.802	3097.28	2712.6	2414.98	2397.55	3932.25	2197.06	2257.65	2284.73	3003.15	2183.85	3233.45	2825.51	901.342	931.674	874.924	948.608	974.482	827.361	1352.25	1137.61	1078.04
267.208						254.577	92.2076	177.133	92.1767	110.834	136.747	119.83	62.0927	156.883	19.6288	15.5621	56.5456	0.000767268	0.00146031	24.0163	293.53	53.1423	0.000639966	7.08392	142.72	22.8323	0.000899367	16.6698	64.083	26.3388	41.8486	97.8096	87.2988	106.374	90.1677	150.096	129.31	164.385	339.583	269.827	208.115
267.269	HMDB0030965|HMDB0037517	NA|	C18H34O|C18H34O	267.2682|267.2682	9-Octadecenal|2-Tetradecylcyclobutanone	642.032	361.033	492.607	151.483	63.081	61.2477	134.264	86.8853	141.063	0.000454028	183.885	274.643	204.852	44.053	53.2302	295.147	166.181	218.638	148.395	286.835	202.733	197.586	139.698	191.343	167.414	208.084	83.7903	346.697	337.129	313.097	298.832	335.581	336.796	482.494	495.235	433.325
268.004						398.512	500.797	580.054	442.275	672.862	682.779	3193.65	1353.23	1540.05	4051.05	3054.27	3523.88	4853.53	5078.76	759.856	3259.41	2087.77	1124.95	2228.02	2191.37	1155.36	3191.57	2054.29	3239.63	1758.48	856.536	1418.7	1.18685	2.34835	0.0015665	2.7889	1.96714	5.74765	158.042	107.689	322.877
268.105	HMDB0000050|HMDB0000085|HMDB0000830|HMDB0014340|HMDB0014638|HMDB0037842	C00212|C00330|C06469|C07195|C07210|NA	C10H13N5O4|C10H13N5O4|C9H17NO8|C10H13N5O4|C10H13N5O4|C9H17NO8	268.104|268.104|268.1027|268.104|268.104|268.1027	Adenosine|Deoxyguanosine|Neuraminic acid|Vidarabine|Zidovudine|N-(1-Deoxy-1-fructosyl)serine	279.037	243.534	284.203	384.296	1419.32	343.984	907.382	227.484	417.696	727.645	381.552	346.061	620.984	401.164	80.3072	712.818	348.589	361.118	312.574	630.964	448.772	1289.71	574.728	389.149	700.604	453.067	422.879	69.2155	91.7701	124.765	97.7901	98.358	107.986	115.865	82.4908	237.611
268.157						514.704	371.375	610.408	581.108	417.387	378.5	411.502	413.822	774.427	390.187	220.494	618.709	640.337	440.204	127.319	774.401	611.949	456.005	518.357	846.484	421.72	256.895	542.175	632.541	574.712	654.045	749.343	764.279	775.484	744.07	757.748	765.349	786.362	550.712	525.253	569.883
268.175						1931.25	2623.73	3407.21	4444.08	2247.56	1500.23	1674.14	1872.7	9318.6	7401.53	2408.1	4690.92	3732.02	2915.79	1280.81	4729.82	4748.69	3367.22	1533.47	2601.05	1516.57	1565.46	2118.36	2591.26	2889.56	3655.11	5610.74	2283.59	2429.64	2352.73	2393.31	2468.24	2370.61	3459.32	3064.32	3619.15
268.962						233.361	190.97	284.088	238.882	430.625	428.807	344.804	415.566	196.17	414.148	241.608	284.9	272.002	472.975	64.2185	456.69	580.392	478.498	702.974	793.941	502.266	529.797	501.951	897.049	939.903	789.284	752.895	146.398	156.568	162.983	169.871	151.425	137.909	184.309	191.574	282.292
269.001						1795.87	2187.19	2546.23	2068.19	2849	2829.5	12698.5	5973.7	6318.32	16335.8	13062.2	14947.6	19808.1	21005.5	3271.12	13250.5	8889.52	4911.54	10032.4	9494.46	5604.78	12771.3	8515.43	13509.7	7309.27	3693.99	5955.25	9.05138	13.741	25.5667	14.4615	18.7575	5.37118	846.931	617.647	1623.83
269.043	HMDB0002326|HMDB0038634	C10205|NA	C15H8O5|C11H12N2O2S2	269.0444|269.0413	Coumesterol|(-)-Dioxibrassinin	852.939	1114.69	827.762	384.07	444.412	396.675	385.815	443.717	538.035	742.985	304.544	405.759	429.365	651.914	126.685	686.532	745.27	535.145	587.147	691.588	673.969	750.615	750.203	923.258	839.858	802.955	607.437	56.0119	86.1917	69.5963	65.3348	69.5862	73.7579	596.78	491.338	806.782
269.079	HMDB0000195|HMDB0000425|HMDB0000481|HMDB0002034|HMDB0003040|HMDB0005808|HMDB0011679|HMDB0030720|HMDB0033036|HMDB0033994|HMDB0036586	C00294|NA|NA|NA|NA|C00858|NA|NA|NA|C12125|NA	C10H12N4O5|C9H16O9|C10H12N4O5|C8H16N2O6S|C10H12N4O5|C16H12O4|C9H17O7P|C16H12O4|C16H12O4|C16H12O4|C16H12O4	269.088|269.0867|269.088|269.0802|269.088|269.0808|269.0785|269.0808|269.0808|269.0808|269.0808	Inosine|3-Deoxy-D-glycero-D-galacto-2-nonulosonic acid|Allopurinol riboside|Homolanthionine|Arabinosylhypoxanthine|Formononetin|DHAP(6:0)|Trigraecum|8-Hydroxy-1-methoxy-3-methylanthraquinone|Isoformononetin|1,3-Dimethoxyanthraquinone	641.714	191.28	623.835	759.377	987.423	724.304	983.576	1001.5	923.519	895.074	1884.34	1598.24	1813.23	1159.83	234.509	2519.69	1820.09	1981.33	1203.77	1961.8	1318.88	2906.16	1853.06	1760.72	970.992	1751.22	1346.67	47.8838	50.9841	45.4898	40.5188	45.384	40.2329	303.229	728.451	366.52
269.09	HMDB0000195|HMDB0000425|HMDB0000481|HMDB0003040|HMDB0005808|HMDB0013896|HMDB0028782|HMDB0028992|HMDB0030720|HMDB0033036|HMDB0033994|HMDB0036586|HMDB0041905|HMDB0060090|HMDB0060091|HMDB0060439|HMDB0060598|HMDB0060673|HMDB0060864|HMDB0060972|HMDB0062438	C00294|NA|NA|NA|C00858||NA|NA|NA|NA|C12125|NA||NA|NA|NA|NA|C16603|NA|NA|C14556	C10H12N4O5|C9H16O9|C10H12N4O5|C10H12N4O5|C16H12O4|C15H12N2O3|C12H16N2O3S|C12H16N2O3S|C16H12O4|C16H12O4|C16H12O4|C16H12O4|C15H12N2O3|C20H12O|C20H12O|C20H12O|C15H12N2O3|C15H12N2O3|C15H12N2O3|C15H12N2O3|C20H12O	269.088|269.0867|269.088|269.088|269.0808|269.0921|269.0954|269.0954|269.0808|269.0808|269.0808|269.0808|269.0921|269.0961|269.0961|269.0961|269.0921|269.0921|269.0921|269.0921|269.0961	Inosine|3-Deoxy-D-glycero-D-galacto-2-nonulosonic acid|Allopurinol riboside|Arabinosylhypoxanthine|Formononetin|3'-HPPH|Cysteinyl-Phenylalanine|Phenylalanyl-Cysteine|Trigraecum|8-Hydroxy-1-methoxy-3-methylanthraquinone|Isoformononetin|1,3-Dimethoxyanthraquinone|4-Hydroxyphenytoin|Benzo[a]pyrene-9,10-oxide|Benzo[a]pyrene-4,5-oxide|Benzo[a]pyrene-7,8-oxide|Hydroxyphenytoin|2,3-Dihydroxycarbamazepin…	170.403	92.4997	176.961	410.912	341.595	241.774	2040.29	700.531	852.49	956.822	2229.37	1906.8	2474.9	1620.73	350.992	3564.65	1420.22	1068.09	876.835	2003.39	998.425	2171.4	1228.38	1671.35	809.418	878.492	953.91	39.3686	40.2336	48.1875	48.9685	52.0169	43.6755	0.00103127	148.113	109.684
269.11	HMDB0029051|HMDB0029114|HMDB0032056	NA|NA|NA	C12H16N2O5|C12H16N2O5|C17H16O3	269.1132|269.1132|269.1172	Serinyl-Tyrosine|Tyrosyl-Serine|Eugenyl benzoate	254.785	171.716	212.536	137.248	537.153	310.037	649.276	204.549	280.274	327.453	395.023	307.503	349.725	353.045	57.4354	565.25	378.191	403.147	426.862	482.395	524.034	579.994	394.834	504.326	465.876	491.089	329.672	59.7501	56.6319	53.1376	54.5484	57.5563	74.1246	178.127	134.801	275.738
269.151	HMDB0014400	C07620	C18H20O2	269.1536	Diethylstilbestrol	220.16	184.534	256.776	291.24	142.539	287.468	316.497	307.223	252.13	268.101	311.183	317.689	282.513	164.13	18.2816	489.051	594.139	229.28	225.377	254.49	350.54	314.556	188.785	321.017	205.156	370.704	250.3	152.851	158.571	169.466	153.899	182.59	156.54	352.207	322.202	218.875
269.162	HMDB0014400|HMDB0028888|HMDB0028889|HMDB0028909|HMDB0028931|HMDB0029560	C07620|NA|NA|NA|NA|NA	C18H20O2|C12H20N4O3|C12H20N4O3|C12H20N4O3|C12H20N4O3|C14H22NO4	269.1536|269.1608|269.1608|269.1608|269.1608|269.1622	Diethylstilbestrol|Histidinyl-Isoleucine|Histidinyl-Leucine|Isoleucyl-Histidine|Leucyl-Histidine|Hesperaline	348.478	323.163	342.902	311.952	377.25	255.364	419.522	288.614	399.943	337.52	481.157	377.31	228.163	246.912	91.2117	451.114	224.527	467.829	453.199	572.957	312.123	516.915	304.223	467.04	406.64	606.168	507.586	235.871	212.311	222.228	223.725	229.42	235.473	257.913	325.709	302.394
269.247	HMDB0030997|HMDB0031046|HMDB0040888|HMDB0060038|HMDB0061858|HMDB0062437	C12100|C16536|NA||NA|NA	C17H32O2|C17H32O2|C17H32O2|C17H32O2|C17H32O2|C17H32O2	269.2475|269.2475|269.2475|269.2475|269.2475|269.2475	Cyclohexaneundecanoic acid|(Z)-9-Heptadecenoic acid|2,4-Heptadecanedione|10Z-Heptadecenoic acid|7-Hexadecenoic acid, methyl ester|9Z-heptadecenoic acid	277.487	127.325	200.773	199.162	104.152	674.071	145.289	140.043	165.606	336.592	255.071	310.531	498.679	30.1413	33.0744	169.685	224.627	1057.98	196.213	480.108	238.106	421.333	219.576	249.045	44.6087	209.107	0.00192206	177.162	132.311	147.175	174.786	144.77	124.186	122.14	300.722	14.0398
270.154	HMDB0032423	NA	C14H23NO2S	270.1522	2-(4-Methyl-5-thiazolyl)ethyl octanoate	102.454	86.3062	212.25	806.946	231.57	246.431	578.302	340.295	3370.02	4258.27	188.306	392.853	46.561	480.107	227.119	607.682	711.693	893.118	0.000193706	0.000260068	584.725	0.00111806	326.178	0.000468899	64.7624	880.022	671.297	154.993	123.99	132.784	133.056	177.55	133.868	92.7931	300.041	369.853
270.169	HMDB0015088	NA	C15H19N5	270.1713	Rizatriptan	335.912	439.217	745.078	560.18	429.884	408	380.399	183.347	515.199	466.777	476.534	267.59	326.909	276.424	92.6186	832.685	654.247	314.708	392.298	388.12	255.822	300.909	476.527	300.253	567.648	290.188	519.512	279.339	270.598	267.343	293.165	246.723	272.985	638.614	870.135	566.277
270.184	HMDB0015304	C07935	C18H23NO	270.1852	Orphenadrine	186.842	283.382	666.181	994.392	347.188	461.965	586.545	565.505	1000.91	1490.55	979.889	951.453	695.244	880.349	248.323	2075.21	1171.03	776.409	457.855	416.575	444.975	721.774	598.932	134.382	978.526	712.087	1168.18	191.417	136.536	173.349	259.758	248.081	186.697	520.22	512.412	587.853
270.19	HMDB0015304	C07935	C18H23NO	270.1852	Orphenadrine	0.00144543	60.8585	1206.24	1962.46	317.675	453.145	151.122	71.2412	2533.86	2483.24	0.000912245	1406.9	364.008	791.259	504.256	1242.64	1717.67	772.809	134.922	0.00106476	0.000261074	56.5305	725.863	0.00142068	759.285	404.443	2362.37	152.39	124.168	133.785	208.573	185.859	210.462	232.9	883.009	973.164
270.208	HMDB0032255	NA	C15H27NO3	270.2064	N-[(Ethoxycarbonyl)methyl)-p-menthane-3-carboxamide	212.366	259.689	357.247	214.944	379.991	213.135	160.072	339.719	249.426	193.388	387.303	162.664	251.226	270.833	27.3538	499.994	396.603	375.091	289.173	112.156	0.000718951	317.384	301.703	95.4102	196.231	236.698	332.155	187.143	171.493	205.333	147.295	153.6	151.693	252.576	274.488	244.275
270.242						103.951	0.000785658	165.943	100.405	41.0412	95.6512	145.885	0.000196862	1405.57	1017.11	115.736	373.801	335.255	301.397	120.288	300.456	866.09	498.411	12.9331	0.000682057	161.8	196.633	32.4732	0.00113736	365.046	542.632	500.661	98.4765	72.0152	68.8278	43.4469	69.6346	59.1883	141.613	139.769	140.164
270.315	HMDB0029586	NA	C18H39N	270.3155	Octadecylamine	47.3066	144.565	548.609	250.835	800.006	1797.16	1165.57	1331.92	1491.95	395.952	480.525	408.516	313.985	638.581	62.4263	945.52	743.939	1283.29	625.553	812.238	1521.28	1316.89	1237.35	1251.83	2751.39	1025.65	1841.82	57.9901	40.8979	42.2256	39.0022	63.8008	55.6625	138.606	274.731	169.823
270.999						565.098	637.791	679.78	599.778	1035.52	1159.77	2215.05	1230.93	1041.16	2841.67	2053.92	2326.24	2989.66	3483.13	542.044	2119.61	1761.37	1031.67	2261.68	2143.46	1261.31	2352.65	1739.22	2661.36	1749.22	958.828	1226.41	119.738	129.61	116.019	122.245	92.4867	98.3824	361.288	235.831	555.735
271.038	HMDB0014715	C08050	C9H10N4O2S2	271.0318	Sulfamethizole	190.571	156.266	194.92	182.461	261.742	180.19	440.69	419.998	514.977	557.134	447.754	735.218	640.398	578.455	137.948	937.744	665.56	490.671	415.453	697.499	407.934	1016.19	892.448	684.695	490.812	469.072	465.431	9.60323	14.6389	8.53662	9.59483	15.6708	14.6608	73.1782	70.6881	147.428
271.062	HMDB0002124|HMDB0003217|HMDB0015229|HMDB0029372|HMDB0029521|HMDB0030829|HMDB0031715|HMDB0033790|HMDB0033860|HMDB0034004|HMDB0034409|HMDB0035214|HMDB0039449|HMDB0041655|HMDB0060945	C01477|C06563|C07905|C02495|C10044|C10294|C14314|C10379|NA|C10037|NA|C10343|NA|C14313|NA	C15H10O5|C15H10O5|C12H9F3N2O2|C15H10O5|C15H10O5|C15H10O5|C15H10O5|C15H10O5|C15H10O5|C15H10O5|C15H10O5|C15H10O5|C15H10O5|C15H10O5|C12H9F3N2O2	271.0601|271.0601|271.0689|271.0601|271.0601|271.0601|271.0601|271.0601|271.0601|271.0601|271.0601|271.0601|271.0601|271.0601|271.0689	Apigenin|Genistein|Leflunomide|2'-Hydroxydaidzein|Norizalpinin|Aloeemodin|6-Hydroxydaidzein|1,2,8-Trihydroxy-3-methylanthraquinone|8-Hydroxydaidzein|3,4',7-Trihydroxyflavone|Rhababerone|Emodin|Rheinanthrone|3'-Hydroxydaidzein|A771726	142.566	120.907	70.0043	103.787	171.29	116.921	108.88	106.586	94.8417	147.855	98.8923	162.224	147.409	202.673	28.4699	226.332	194.973	175.104	226.935	246.053	164.759	266.183	1458.69	304.055	195.331	191.959	168.746	10.9165	35.1599	21.9811	25.7693	37.6293	17.5926	124.399	102.412	94.7718
271.152						813.758	929.776	1062.45	952.55	790.798	723.709	715.288	568.455	1623.76	1590	707.915	1027.61	977.879	821.007	215.828	1368.88	1526.67	1177.59	581.35	1156.84	974.219	641.475	923.673	1145.69	936.67	1205.74	1666.73	344.983	387.756	342.969	318.698	346.823	336.721	1074.37	951.31	1253.65
271.189	HMDB0001936|HMDB0040459	NA|NA	C17H22N2O|C15H26O4	271.1805|271.1904	Doxylamine|Ethylene brassylate	743.409	741.767	910.332	318.247	228.555	490.537	248.903	223.579	565.854	340.842	516.807	555.028	460.219	336.5	72.9588	582.142	374.668	318.309	112.155	267.944	322.526	327.795	545.807	379.593	267.334	699.987	335.838	600.698	646.56	594.718	618.305	583.5	571.77	769.683	863.608	827.375
272.186						706.448	889.341	1521.77	1057.41	925.7	963.791	794.391	809.61	1294.34	891.284	865.607	812.209	803.327	806.614	213.001	1608.75	1288.68	1301.48	1195.93	1432.3	879.989	608.348	804.25	975.823	1012.67	1116.37	1659.8	264.422	266.946	244.977	257.507	265.916	247.391	1480.85	957.853	1260.26
273.109	HMDB0004810|HMDB0030526|HMDB0032847|HMDB0033800|HMDB0034435|HMDB0035035|HMDB0041660|HMDB0041669|HMDB0041670|HMDB0041701	NA|NA|C04547|NA|C09644|NA|NA|NA|NA|NA	C16H16O4|C16H16O4|C16H16O4|C16H16O4|C16H16O4|C16H16O4|C16H16O4|C16H16O4|C16H16O4|C16H16O4	273.1121|273.1121|273.1121|273.1121|273.1121|273.1121|273.1121|273.1121|273.1121|273.1121	5C-aglycone|Isovestitol|1,2-Bis(4-hydroxy-3-methoxyphenyl)ethylene|2,4,6-Trimethoxybenzophenone|1-(2,6-Dihydroxy-4-methoxyphenyl)-3-phenyl-1-propanone|Marminal|3'-O-Methylequol|4',7-Dihydroxy-3'-methoxyisoflavan|4',7-Dihydroxy-6-methoxyisoflavan|6-O-Methylequol	1199.87	1391.74	1585.46	1575.14	1649.67	1676.31	1172.78	1221.27	1801.57	1787.19	969.115	1359.8	1101.91	1314.49	337.287	1725.12	2228.8	1682.18	1133.03	2152.4	1645.62	1352.97	1492.98	1978.52	1865.54	1986.24	1835.53	892.161	946.446	933.34	871.409	812.09	774.302	1456.69	1153.42	1457.12
273.119	HMDB0004810|HMDB0014632|HMDB0030526|HMDB0032847|HMDB0033800|HMDB0034435|HMDB0035035|HMDB0035191|HMDB0041660|HMDB0041669|HMDB0041670|HMDB0041701|HMDB0060341|HMDB0060419|HMDB0060422	NA|C07309|NA|C04547|NA|C09644|NA|NA|NA|NA|NA|NA|NA|NA|NA	C16H16O4|C12H20N2O3S|C16H16O4|C16H16O4|C16H16O4|C16H16O4|C16H16O4|C15H16N2O3|C16H16O4|C16H16O4|C16H16O4|C16H16O4|C20H16O|C20H16O|C20H16O	273.1121|273.1267|273.1121|273.1121|273.1121|273.1121|273.1121|273.1234|273.1121|273.1121|273.1121|273.1121|273.1274|273.1274|273.1274	5C-aglycone|Sotalol|Isovestitol|1,2-Bis(4-hydroxy-3-methoxyphenyl)ethylene|2,4,6-Trimethoxybenzophenone|1-(2,6-Dihydroxy-4-methoxyphenyl)-3-phenyl-1-propanone|Marminal|(2S,4R)-4-(9H-Pyrido[3,4-b]indol-1-yl)-1,2,4-butanetriol|3'-O-Methylequol|4',7-Dihydroxy-3'-methoxyisoflavan|4',7-Dihydroxy-6-methoxyisoflavan|6-O-Methylequol|1a,11b-Dihydro-4,9-dimethylbenz[a]anthra[3,4-b]oxirene|7-Hydroxymethyl-1…	439.55	545.464	791.096	978.578	703.96	892.141	651.939	562.221	2186.38	1570.03	551.303	921.21	613.502	936.944	295.045	1142.7	1461.76	1498.67	618.545	647.093	736.65	916.947	725.782	724.601	811.552	1204.55	1385.92	362.056	348.23	328.012	296.36	342.368	272.934	552.015	687.49	786.572
273.132	HMDB0014632|HMDB0033663|HMDB0035191|HMDB0060341|HMDB0060419|HMDB0060422	C07309|NA|NA|NA|NA|NA	C12H20N2O3S|C9H16N6O4|C15H16N2O3|C20H16O|C20H16O|C20H16O	273.1267|273.1306|273.1234|273.1274|273.1274|273.1274	Sotalol|Decarbamoylneosaxitoxin|(2S,4R)-4-(9H-Pyrido[3,4-b]indol-1-yl)-1,2,4-butanetriol|1a,11b-Dihydro-4,9-dimethylbenz[a]anthra[3,4-b]oxirene|7-Hydroxymethyl-12-methylbenz[a]anthracene|7,12-Dimethylbenz[a]anthracene 5,6-oxide	794.833	1081.76	3856.84	7434.38	2764.07	1971.34	1978.98	1589.87	13427.4	12820.1	1182.53	5248.13	2111.02	4700.74	1818.64	5955.36	8931.61	5759.03	2351.21	1269.27	1815.25	2332.83	2533.04	1483	4801.82	4930.64	9237.94	300.012	339.032	333.06	334.56	316.247	256.963	2589.18	2540.51	4393.27
273.145	HMDB0036558	NA	C17H20O3	273.1485	(S)-Verimol F	778.427	645.741	813.646	750.146	697.635	761.239	634.544	608.617	979.033	747.273	519.937	926.616	662.782	856.289	153.472	1274.73	931.192	873.421	637.046	1216.1	1161.38	913.971	916.327	1336.8	1091.31	855.025	831.092	211.386	225.857	221.528	208.584	256.607	220.04	660.702	613.929	800.774
273.169						6111.17	8797.45	7667.38	9978.95	7786.53	7741.39	6164.1	7243.1	11827.3	11128.5	7265.84	10544.7	8512.96	8580.36	2027.43	11557.7	12126.1	10476.3	7064.27	10105.4	6664.12	8614.56	11147.2	10542.5	11554.9	9284.98	12605.8	3108.8	3408.71	3349.06	3150	3016.87	2813.75	8147.13	6202.5	9468.95
273.192	HMDB0000151|HMDB0000429|HMDB0037216|HMDB0038257	C00951|C02537|NA|NA	C18H24O2|C18H24O2|C18H24O2|C18H24O2	273.1849|273.1849|273.1849|273.1849	Estradiol|17a-Estradiol|Linalyl phenylacetate|Geranyl phenylacetate	384.392	314.732	385.479	356.175	355.826	240.786	289.137	306.695	316.815	349.032	258.356	389.037	381.692	307.404	71.3321	480.48	450.295	375.065	406.643	438.407	276.147	413.234	439.774	360.513	409.203	374.31	566.519	177.247	162.682	174.13	135.226	140.573	171.481	476.846	462.764	433.872
274.13	HMDB0013129|HMDB0060841	NA|NA	C12H19NO6|C16H19NOS	274.1285|274.126	Glutaconylcarnitine|N-Despropyl-rotigotine	67.0472	189.972	360.805	383.617	126.656	252.416	132.064	244.454	787.034	697.65	193.702	329.863	113.648	312.4	141.96	365.559	520.384	282.649	215.915	208.273	158.031	182.541	236.136	306.572	395.38	443.151	552.729	40.5135	74.4993	70.7109	92.2666	33.7951	81.2981	228.86	112.787	289.121
274.137	HMDB0013129|HMDB0030187|HMDB0038834	NA|NA|NA	C12H19NO6|C16H19NO3|C16H19NO3	274.1285|274.1438|274.1438	Glutaconylcarnitine|(E,E)-Piperlonguminine|(2E)-Piperamide-C5:1	194.677	150.88	536.674	840.114	710.821	130.717	152.673	160.59	1753.4	1446.78	140.3	688.901	281.462	527.64	222.253	839.495	1118.42	553.419	686.945	237.381	235.959	49.5935	477.855	120.829	658.486	626.427	947.082	49.3567	33.6812	129.087	73.1848	58.9592	38.3504	364.552	285.738	408.472
274.18	HMDB0028722|HMDB0029121|HMDB0030433|HMDB0038051	NA|NA|NA|NA	C11H23N5O3|C11H23N5O3|C17H23NO2|C17H23NO2	274.1874|274.1874|274.1802|274.1802	Arginyl-Valine|Valyl-Arginine|Linalyl anthranilate|alpha-Terpinyl anthranilate	490.852	372.183	413.996	345.083	430.017	455.12	341.127	401.204	448.99	345.725	532.496	452.942	513.333	469.822	110.485	735.68	487.718	480.969	420.319	632.836	436.23	557.912	597.495	528.831	357.91	669.972	590.396	285.883	248.256	202.679	269.947	286.225	267.715	649.382	553.112	609.702
274.202	HMDB0013238	NA	C14H27NO4	274.2013	Heptanoylcarnitine	158.11	366.659	586.939	207.597	419.297	328.856	119.704	756.303	283.344	309.98	441.44	223.032	278.741	214.58	56.4567	842.872	715.907	596.524	422.748	393.198	205.823	261.817	318.48	349.037	213.633	428.745	845.906	165.207	194.047	173.883	157.29	174.699	173.622	961.031	551.343	612.106
275.09	HMDB0003306|HMDB0028818|HMDB0030377|HMDB0030541|HMDB0030634|HMDB0030635|HMDB0030744|HMDB0030754|HMDB0030822|HMDB0030823|HMDB0030949|HMDB0033017|HMDB0033333|HMDB0033590|HMDB0037232|HMDB0037760|HMDB0039877|HMDB0040828|HMDB0041654|HMDB0041685|HMDB0041695	C00774|NA|NA|NA|C08948|C08929|NA|NA|C12128|C09320|NA|NA|NA|C09952|NA|NA|NA|NA|NA|NA|NA	C15H14O5|C10H14N2O7|C15H14O5|C15H14O5|C15H14O5|C15H14O5|C15H14O5|C15H14O5|C15H14O5|C15H14O5|C15H14O5|C15H14O5|C15H14O5|C15H14O5|C15H14O5|C15H14O5|C9H14N4O6|C15H14O5|C15H14O5|C15H14O5|C15H14O5	275.0914|275.0874|275.0914|275.0914|275.0914|275.0914|275.0914|275.0914|275.0914|275.0914|275.0914|275.0914|275.0914|275.0914|275.0914|275.0914|275.0986|275.0914|275.0914|275.0914|275.0914	Phloretin|Glutamyl-Glutamate|(Z)-4-Methoxy-3,3',5,5'-tetrahydroxystilbene|3,3',4',7-Tetrahydroxyflavan|beta-Pyrufuran|alpha-Pyrufuran|Hemigossypolone|11-Methoxynoryangonin|(-)-Epiafzelechin|Afzelechin|Wyerone epoxide|11-Hydroxyyangonin|2,3-Epoxysesamone|(R)-Methysticin|(2xi,4xi)-4,4',5,7-Tetrahydroxyflavan|Hydroxysesamone|Charine|(2S,3S,4R)-3,4,4',7-Tetrahydroxyflavan|3'-Hydroxy-O-desmethylangole…	331.471	243.569	365.739	441.89	241.793	197.445	358.074	434.711	973.238	986.652	278.738	709.041	382.249	900.431	211.982	882.645	862.685	531.061	502.904	444.673	482.412	449.984	343.959	467.245	595.19	431.159	600.175	40.5761	15.4506	43.9544	23.4585	35.2445	54.578	287.718	318.126	330.36
275.111	HMDB0028796|HMDB0028817|HMDB0028833|HMDB0029148|HMDB0032173|HMDB0035115	NA|NA|NA|NA|NA|NA	C10H16N3O6|C10H16N3O6|C10H16N3O6|C10H16N3O6|C19H14O2|C14H14N2O4	275.1112|275.1112|275.1112|275.1112|275.1067|275.1026	Glutaminyl-Glutamate|Glutamyl-Glutamine|Glutamyl-Gamma-glutamate|Gamma-glutamyl-Glutamate|Bakers yeast extract|(1xi,3S)-1,2,3,4-Tetrahydro-1-methyl-beta-carboline-1,3-dicarboxylic acid	363.841	551.967	2511.06	3482.38	1936.16	1862.7	1171.28	1149.19	7505.81	8458.66	344.341	2498.53	838.014	3880.72	1218.12	4459.25	7187.84	4779.19	2017.74	843.485	3301.77	974.391	2558.7	970.983	3261.97	4981.06	5368.53	108.992	137.384	132.466	105.751	104.399	115.939	823.834	2081.56	1804.69
275.124	HMDB0033921|HMDB0034132|HMDB0039660|HMDB0040929	NA|NA|NA|NA	C16H18O4|C16H18O4|C16H18O4|C16H18O4	275.1278|275.1278|275.1278|275.1278	3-(1,1-Dimethyl-2-propenyl)-7,8-dimethoxy-2H-1-benzopyran-2-one|Rutacultin|Gossyvertin|Batatasin II	785.361	1341.05	1156.38	1246.54	1675.79	1362.81	907.396	963.266	1166.01	1440.87	776.493	972.627	771.484	1240.83	245.401	1155.74	1605.34	1322.01	1316.48	1713.64	1706.24	1403.88	1317.86	1675.07	1718.47	1278.14	1384.04	96.7297	122.279	153.542	119.651	148.128	127.576	929.306	775.159	1253.87
275.148	HMDB0028824|HMDB0028950|HMDB0030342|HMDB0034885	NA|NA|NA|NA	C11H20N3O5|C11H20N3O5|C16H20NO3|C15H18N2O3	275.1476|275.1476|275.1516|275.139	Glutamyl-Lysine|Lysyl-Glutamate|Platydesminium|Imazamethabenz	1566.45	993.454	4131.4	4606.99	1861.08	2357.85	1132.15	1366.95	5288.56	6909.13	652.128	3510.18	1173.15	3110	1303.8	3615.62	7399.35	4103.58	2314.53	1424.82	1701.41	1786.35	4095.13	1206.58	4115.62	3086.81	9146.54	444.419	443.658	423.913	453.818	464.896	426.787	3151.99	3152.94	4451.5
276.151	HMDB0003869|HMDB0004207|HMDB0013130|HMDB0041488|HMDB0060989|HMDB0062587	NA|C04700|NA|NA|NA|NA	C11H21N3O5|C11H21N3O5|C12H21NO6|C16H21NO3|C16H21NO3|C12H21NO6	276.1554|276.1554|276.1442|276.1594|276.1594|276.1442	Epsilon-(gamma-Glutamyl)-lysine|L-a-glutamyl-L-Lysine|Glutarylcarnitine|4,5-Dihydropiperlonguminine|4'-hydroxypropanolol|O-glutaroyl-L-carnitine	292.388	178.409	611.44	702.713	312.607	350.869	640.989	251.694	809.951	815.222	46.5073	611.447	178.697	516.295	172.47	487.31	1076.58	567.071	385.747	177.353	274.865	411.498	534.721	303.501	735.061	568.633	1184.44	138.874	95.7836	120.911	114.177	119.559	128.323	465.532	538.372	583.265
276.216						290.613	343.432	558.479	560.565	565.556	435.287	359.655	848.254	298.208	211.953	136.993	132.086	75.1275	37.0271	9.01719	497.373	697.337	520.124	560.276	1193.35	587.185	648.602	720.388	795.68	637.988	776.627	862.903	67.2499	51.7024	57.2687	53.7726	72.6898	44.946	1489.26	1232.26	1197.55
276.269						51.6666	0.00112418	58.9871	37.8979	406.312	504.505	110.343	257.777	189.947	150.047	140.652	84.0602	46.9928	246.497	8.34218	95.2168	111.558	108.701	151.578	32.4949	398.87	387.134	99.2579	717.604	74.421	395.254	766.632	24.9708	37.4861	35.6776	40.4688	21.0049	40.7023	3.15062	91.1283	25.4007
277.105	HMDB0011106|HMDB0011737|HMDB0030145|HMDB0030287|HMDB0030791|HMDB0035814|HMDB0041520|HMDB0042036	C04732|C05282|NA|NA|C09926|C09489|NA|NA	C9H16N4O6|C10H16N2O7|C15H16O5|C15H16O5|C15H16O5|C15H16O5|C15H16O5|C10H16N2O7	277.1143|277.103|277.1071|277.1071|277.1071|277.1071|277.1071|277.103	5-Amino-6-ribitylamino uracil|Gamma Glutamylglutamic acid|Ascochitine|10-Acetoxytoxol|Dihydromethysticin|Lactucin|5-De-O-methyltoddanol|Thymidine glycol	792.38	1191.34	12124.9	16610.1	6645.87	6652.45	9382.57	6025.1	43144.9	51351.3	3743.46	45215.1	14806.1	55032.8	21044.5	48929.9	40391	19226.9	14929.6	2799.35	4123.16	6070.6	14771.5	3545.16	20135.1	13543.9	30876.9	71.1926	145.657	245.736	187.683	218.557	201.713	1424.72	6949.75	2724.59
277.126	HMDB0032889|HMDB0034263|HMDB0062178	NA|NA|	C18H16N2O|C12H20O7|C14H16N2O4	277.1335|277.1282|277.1183	1-[(2,5-Dimethylphenyl)azo]-2-naphthalenol|Triethyl citrate|N-lactoyl-Tryptophan	441.886	515.164	1323.98	1366.42	1036.46	1128.72	721.584	687.935	2178.84	1960.14	820.493	1699.69	1060.3	2321.24	705.538	2297.61	2388.06	1363.77	1443.64	1317.71	1370.07	1069.16	1078.95	1295.82	1638.69	2187.73	2085.3	214.319	189.113	198.391	183.061	183.215	212.927	755.481	1116.47	706.549
277.153	HMDB0030764	NA	C16H20O4	277.1434	Acetylpterosin C	441.967	366.97	651.549	540.44	564.741	517.837	593.34	467.014	525.083	411.548	406.075	633.193	550.185	588.35	129.98	899.672	818.444	632.291	697.287	806.415	574.614	432.239	701.468	724.57	478.296	579.224	762.427	200.18	209.458	223.451	202.943	229.925	195.012	475.864	615.438	403.992
278.177	HMDB0036325|HMDB0039846	NA|NA	C16H23NO3|C13H25O6	278.1751|278.1724	Dinorcapsaicin|3-Oxodecanoic acid glycerides	545.252	491.247	613.678	440.171	487.986	506.731	297.111	480.465	393.049	320.522	507.118	428.622	416.256	521.885	109.19	574.912	657.391	488.011	441.452	716.656	297.865	468.831	473.708	325.467	569.888	647.747	523.824	238.565	271.188	286.819	259.487	295.952	254.198	478.789	600.048	569.936
278.185	HMDB0014466|HMDB0015069|HMDB0041803|HMDB0041944|HMDB0060891	C06824|C07107|C16659|NA|NA	C20H23N|C20H23N|C20H23N|C15H23N3O2|C20H23N	278.1903|278.1903|278.1903|278.1863|278.1903	Amitriptyline|Maprotiline|2-Ethylidene-1,5-dimethyl-3,3-diphenylpyrrolidine|N-Acetylprocainamide|N-Desmethylterbinafine	433.559	594.673	360.977	496.799	696.997	442.728	414.643	433.827	544.442	291.204	472.765	414.271	544.929	278.218	83.6435	457.723	486.285	294.285	587.283	388.744	376.716	408.838	589.689	433.945	467.571	397.489	561.183	257.957	230.055	208.623	238.117	213.107	219.045	443.745	421.592	462.33
278.211	HMDB0005016|HMDB0061166	C07187|NA	C17H27NO2|C17H27NO2	278.2115|278.2115	Venlafaxine|N,N,O-Didesmethylvenlafaxine	423.856	283.951	549.642	288.622	215.569	270.936	228.121	45.741	363.686	129.583	336.608	273.465	300.629	174.016	51.838	562.495	326.734	308.043	109.575	626.539	226.743	358.094	214.209	390.597	531.328	401.195	442.217	305.661	281.956	282.3	260.02	295.001	304.253	648.023	666.84	517.936
279.105	HMDB0002091|HMDB0034367	|NA	C11H18O8|C10H18N2O5S	279.1074|279.1009	Isovalerylglucuronide|N-gamma-L-Glutamyl-L-methionine	41.1773	0.000912519	457.031	752.447	0.000417489	215.374	452.124	390.104	2626	2880.91	0.000254894	2748.84	560.387	3235.71	1204.15	3063.06	2266.78	996.148	764.122	0.00167171	0.00132041	0.00137823	513.606	0.000814677	990.517	921.701	1643.99	0.00138482	0.000407602	35.0702	10.5576	0.00173702	0.00108346	0.00100705	185.86	0.00169136
279.122	HMDB0030766|HMDB0033262|HMDB0036049|HMDB0036052|HMDB0036662|HMDB0037325	NA|NA|NA|NA|NA|NA	C15H18O5|C15H18O5|C15H18O5|C15H18O5|C15H18O5|C15H18O5	279.1227|279.1227|279.1227|279.1227|279.1227|279.1227	11-Hydroxy-12-methoxydihydrokawain|Solanolone|Marasmone|Isomarasmone|2beta,9xi-Dihydroxy-8-oxo-1(10),4,11(13)-germacratrien-12,6alpha-olide|Achimilic acid	588.493	439.493	576.611	579.707	438.723	440.581	532.69	476.576	593.062	568.407	571.548	601.045	460.22	551.389	100.45	643.325	500.552	614.662	536.969	635.034	614.709	481.772	362.119	352.006	454.24	666.753	608.894	61.5345	31.4333	46.4467	46.6965	53.253	37.4129	297.486	584.43	324.898
279.17	HMDB0013243|HMDB0028914|HMDB0028998|HMDB0038544|HMDB0062483	C11221|NA|NA|NA|NA	C15H22N2O3|C15H22N2O3|C15H22N2O3|C20H22O|C15H22N2O3	279.1703|279.1703|279.1703|279.1743|279.1703	Leucyl-phenylalanine|Isoleucyl-Phenylalanine|Phenylalanyl-Isoleucine|Longistylin C|keratan sulfate I	796.856	436.464	971.326	411.731	377.213	509.866	387.962	375.669	547.777	507.179	634.279	528.12	619.129	587.267	174.869	888.165	505.637	657.014	458.472	992.797	382.511	543.83	720.958	891.356	479.772	731.491	824.908	297.404	297.262	296.17	317.169	238.262	290.248	841.185	958.225	675.414
279.209						203.309	190.832	293.614	315.011	395.282	145.401	229.531	207.691	268.235	235.65	254.833	263.224	138.568	205.371	32.2332	301.699	374.328	313.795	502.32	155.64	92.0432	260.081	372.635	368.209	312.58	337.102	316.209	157.786	153.645	131.715	179.287	198.108	184.862	287.822	323.63	205.002
279.233	HMDB0001388|HMDB0003073|HMDB0030962|HMDB0030963|HMDB0030964	C06427|C06426|NA|C08364|NA	C18H30O2|C18H30O2|C18H30O2|C18H30O2|C18H30O2	279.2319|279.2319|279.2319|279.2319|279.2319	Alpha-Linolenic acid|Gamma-Linolenic acid|Calendic acid|Punicic acid|Linolenelaidic acid	525.408	228.788	355.698	118.645	120.678	0.00103572	0.00146759	27.1673	4.45441	0.000999954	41.6388	124.517	71.7887	73.4993	23.6306	85.7092	0.000607906	23.2994	4.9827e-05	69.1777	136.934	0.00142767	75.2164	129.953	11.8561	81.41	23.2524	250.541	193.49	203.417	260.262	238.471	212.81	343.955	408.247	338.608
280.092	HMDB0030244|HMDB0032162|HMDB0033480|HMDB0038955	NA|NA|C10689|NA	C17H13NO3|C10H17NO6S|C17H13NO3|C17H13NO3	280.0968|280.0849|280.0968|280.0968	Graveolinine|Acrylic acid-2-acrylamido-2-methyl propane sulfonic acid copolymer|Graveoline|Avenalumin II	780.99	3364.67	3427.07	1975.31	3495.4	3878.51	9051.06	3633.54	4765.63	13069.9	7250.7	10730.9	15739.4	17792.2	3307.9	4743.91	5478.05	3862.67	8155.11	8447.07	4687.45	6839.17	3824.08	4286.63	7202.3	3128.9	4288.61	0.000347416	0.00173949	6.60131	0.00181125	10.9731	4.66526	0.00132862	0.000935996	0.0014808
280.108						51.4875	4.1129	158.887	107.256	0.00141434	88.3495	157.424	109.613	410.415	381.899	33.9065	280.344	111.918	323.077	160.683	521.268	404.392	178.168	23.9092	65.1672	0.000197009	160.152	144.224	156.43	243.382	0.00160223	369.504	9.59964	3.92965	14.0351	4.23017	5.21505	28.5285	0.00067903	102.363	47.7962
280.14	HMDB0030194|HMDB0030209|HMDB0030219|HMDB0030264|HMDB0037844|HMDB0038621|HMDB0038650|HMDB0038651|HMDB0038833|HMDB0041439	NA|NA|NA|NA|NA|NA|NA|NA|NA|NA	C18H17NO2|C18H17NO2|C18H17NO2|C18H17NO2|C11H21NO7|C18H17NO2|C18H17NO2|C18H17NO2|C18H17NO2|C18H17NO2	280.1332|280.1332|280.1332|280.1332|280.1391|280.1332|280.1332|280.1332|280.1332|280.1332	(E,E)-N-4-Methoxystyrylcinnamide|Koenine|Heptaphylline|(R)-Roemerine|N-(1-Deoxy-1-fructosyl)valine|z-Clausenamide|Cycloclausenamide|Homoclausenamide|Murrayamine A|N-Methyl-N-(2-phenylethenyl)-3-phenyl-2-oxiranecarboxamide	126.988	195.168	52.5608	143.072	133.035	102.873	651.379	126.606	130.712	185.536	241.858	197.728	156.684	120.934	18.1991	313.111	264.633	203.105	185.99	27.2081	102.767	355.077	144.956	6.55604	125.317	213.896	260.23	69.2833	65.3883	84.1431	74.9357	100.566	78.2981	119.848	88.9527	96.6291
280.153	HMDB0031802	C10947	C15H21NO4	280.1543	(±)-Metalaxyl	485.78	404.616	500.582	352.132	910.238	269.803	378.862	209.302	342.172	286.796	401.22	350.82	200.4	234.98	82.2787	431.907	1125.09	411.719	522.75	359.19	241.593	342.165	531.712	412.111	351.077	800.372	470.061	161.872	206.678	187.762	207.234	188.519	193.843	633.527	545.548	444.687
280.19	HMDB0036326	NA	C16H25NO3	280.1907	N-[(4-Hydroxy-3-methoxyphenyl)methyl]octanamide	333.635	376.708	667.73	299.914	341.343	263.03	199.919	320.361	256.359	161.877	169.765	26.7978	47.2408	190.122	58.3318	377.545	515.308	107.304	128.616	200.193	0.000933475	264.338	336.641	66.0049	527.028	338.523	525.563	172.356	202.951	222.347	210.483	165.023	206.937	597.779	463.69	539.403
281.043	HMDB0034303|HMDB0036650	NA|NA	C12H12N2O2S2|C12H12N2O2S2	281.0413|281.0413	1-Methoxyspirobrassinin|Sinalbin A	841.103	1229.47	658.147	415.372	763.262	825.694	512.468	721.856	324.338	730.877	431.141	461.244	404.756	684.506	77.3701	715.573	701.311	919.427	1080.64	1135.37	1054.54	1172.65	1010.98	1586.79	1024.25	805.072	904.289	75.8579	86.1015	74.2652	70.7633	56.584	78.2813	440.165	293.806	730.801
281.139	HMDB0035620|HMDB0036051|HMDB0036094|HMDB0036095|HMDB0036695|HMDB0038545|HMDB0041003|HMDB0041144	NA|NA|NA|NA|NA|NA|NA|NA	C15H20O5|C15H20O5|C15H20O5|C15H20O5|C15H20O5|C15H20O5|C15H20O5|C15H20O5	281.1384|281.1384|281.1384|281.1384|281.1384|281.1384|281.1384|281.1384	Artabsinolide A|Dihydromarasmone|Nigellic acid|13-Hydroxyabscisic acid|Crispolide|(1beta,4alpha,5alpha,6beta,8alpha,10b)-1,10:4,5-Diepoxy-6-hydroxy-7(11)-germacren-12,8-olide|Vulgarolide|8-Deoxy-11,13-dihydroxygrosheimin	2109.09	1517.12	1555.91	2019.19	1749.88	1610.28	1502.59	1113.72	1648.55	1242.53	1908.54	1546.23	1663.35	1671.38	227.257	1964.89	1598.04	1405.8	1537.58	1850.81	1537.82	1586.36	1442.26	2054.45	1339.49	2040.96	1689.43	68.2591	94.6207	68.8175	37.0371	41.2294	65.556	1516.85	1562.06	1624.98
281.149	HMDB0029118|HMDB0029139|HMDB0033295|HMDB0033465	NA|NA|NA|NA	C14H20N2O4|C14H20N2O4|C19H20O2|C14H20N2O4	281.1496|281.1496|281.1536|281.1496	Tyrosyl-Valine|Valyl-Tyrosine|7-(4-Hydroxyphenyl)-1-phenyl-4-hepten-3-one|Feruloyl-2-hydroxyputrescine	452.809	348.129	425.357	491.655	489.845	386.895	443.569	206.509	357.037	534.334	428.528	326.012	433.323	456.202	126.974	941.991	863.116	595.879	638.494	1369.54	674.761	739.241	604.57	748.889	316.755	609.526	708.999	161.019	158.553	138.253	182.071	150.833	149.006	387.731	362.026	498.654
281.175	HMDB0030148|HMDB0036979|HMDB0040755|HMDB0041229	NA|NA|NA|NA	C16H24O4|C16H24O4|C16H24O4|C16H24O4	281.1747|281.1747|281.1747|281.1747	Prehumulinic acid|6b-Hydroxy-8a-methoxy-7(11)-eremophilen-12,8-olide|3b-Hydroxy-6b-methoxy-7(11)-eremophilen-12,8a-olide|Methyl (3b,11x)-3-Hydroxy-8-oxo-6-eremophilen-12-oate	511.309	221.459	485.148	268.238	246.46	114.622	268.893	91.1325	286.008	205.225	162.113	201.496	214.497	162.403	90.606	442.715	423.814	210.2	245.773	315.349	291.232	310.854	91.0996	387.402	160.267	346.323	209.249	198.605	164.401	193.218	204.37	206.509	160.794	448.782	434.061	437.804
281.186						452.41	283.881	431.21	444.306	431.174	303.286	266.841	329.266	491.693	257.335	439.458	400.806	472.153	348.244	129.056	616.665	461.567	485.055	385.866	724.29	336.32	479.023	333.578	533.279	323.546	860.023	508.161	214.487	234.255	243.879	214.078	232.443	218.857	570.409	464.957	432.341
281.212	HMDB0012535|HMDB0032675|HMDB0036422|HMDB0041388|HMDB0094642	|NA|NA|NA|NA	C17H28O3|C17H28O3|C17H28O3|C17H28O3|C17H28O3	281.2111|281.2111|281.2111|281.2111|281.2111	12S-HHT|Dihydropanaxacol|Fauronyl acetate|Valeracetate|3-Methyl-5-propyl-2-furannonanoic acid	370.195	168.809	213.97	54.2238	0.000332628	52.3155	43.063	0.000755496	74.9145	79.658	185.135	138.854	56.269	84.0377	12.1331	29.4346	67.9381	128.319	89.4152	142.155	158.86	0.000727986	29.8976	20.0777	71.5005	160.554	0.00131737	231.076	244.333	231.737	233.776	196.042	221.662	302.192	373.716	373.622
282.084	HMDB0015534|HMDB0059609|HMDB0060560	C07487|C02809|NA	C15H11N3O3|C12H15N3O3S|C12H15N3O3S	282.0873|282.0907|282.0907	Nitrazepam|albendazole S-oxide|Albendazole sulfoxide	37.8006	68.4638	84.2348	43.1703	55.5392	75.2617	0.00152891	0.00102418	52.5046	18.0546	23.8989	52.6516	16.3248	58.9354	2.28876	65.2954	157.38	75.9432	54.4962	77.2562	58.8845	52.8396	137.747	27.27	54.3828	0.00106608	88.6673	0.000688453	9.47467	9.75407	2.0983	10.7664	8.3357	33.7567	41.2867	0.000991323
282.143	HMDB0030312|HMDB0060699	NA|NA	C18H19NO2|C18H19NO2	282.1489|282.1489	Floribundine|(E)-2-Hydroxy-N-desmethyldoxepin	360.227	461.947	332.287	419.959	471.266	494.619	540.918	450.072	472.904	356.394	339.154	374.799	590.19	460.204	71.7597	566.57	363.866	361.332	437.575	489.374	302.907	534.908	391.229	452.378	414.123	652.138	674.122	111.83	117.235	137.78	139.33	80.3716	80.5408	373.028	351.165	409.728
282.186	HMDB0015277	NA	C19H23NO	282.1852	Diphenylpyraline	86.904	306.027	1646.4	520.002	408.104	450.117	284.453	185.021	969.314	1026.01	283.999	493.636	223.896	887.464	249.151	883.372	834.302	751.123	305.482	436.297	130.63	284.593	449.206	172.674	340.216	564.261	488.656	192.469	162.722	210.49	197.269	208.682	204.646	269.833	1309.52	178.618
282.191	HMDB0015277	NA	C19H23NO	282.1852	Diphenylpyraline	0.000787716	163.63	2660.64	847.124	378.383	298.68	82.3114	0.00112851	1229.13	1518.75	0.00161419	644.809	74.8802	1169.63	406.729	1263.86	1138.43	814.381	150.908	0.0011095	15.992	0.00124681	477.043	0.000883154	404.683	250.309	357.314	129.466	141.792	144.139	170.167	163.074	115.027	131.276	2078.69	109.848
282.208						223.808	196.476	229.923	62.9484	65.0368	81.6962	119.205	85.6757	141.794	41.1555	56.0934	179.024	202.564	110.975	9.4587	270.88	213.815	94.9431	0.00132656	55.8415	164.712	105.924	194.612	153.06	221.386	49.6672	193.163	150.674	131.232	128.008	172.432	147.129	189.716	332.597	268.772	247.497
283.024						425.031	585.33	554.462	511.291	863.634	538.994	452.402	577.625	329.382	520.086	292.967	440.433	293.21	589.965	85.6014	536.104	687.195	614.609	708.248	1059.48	795.948	749.255	1022.6	1476.56	1003.07	795.454	800.492	77.0056	69.4637	68.4536	76.4551	58.837	62.188	329.819	369.3	514.221
283.058	HMDB0029584|HMDB0033588|HMDB0034445|HMDB0036616|HMDB0041133	NA|NA|NA|C10522|NA	C16H10O5|C16H10O5|C16H10O5|C16H10O5|C12H14N2O2S2	283.0601|283.0601|283.0601|283.0601|283.0569	3-O-Methylcoumestrol|9-O-Methylcoumestrol|Cochliophilin A|Pseudobaptigenin|N-Methoxyspirobrassinol	1088.9	1790.86	1194.59	572.225	805.947	690.219	378.235	640.948	306.546	639.262	338.604	424.868	356.403	517.427	82.595	437.837	616.894	800.058	659.11	748.2	910.585	879.523	935.083	1266.08	905.184	749.017	880.297	105.809	101.939	113.811	112.651	85.5577	97.3325	1001.72	720.562	1422.55
283.106	HMDB0002721|HMDB0029619|HMDB0029894|HMDB0029918|HMDB0038855|HMDB0038880|HMDB0038881|HMDB0038882	NA|NA|C01630|NA|NA|NA|NA|NA	C11H14N4O5|C10H18O9|C10H18O9|C10H18O9|C10H18O9|C10H18O9|C10H18O9|C10H18O9	283.1037|283.1024|283.1024|283.1024|283.1024|283.1024|283.1024|283.1024	1-Methylinosine|Arabinopyranobiose|Xylobiose|Arabinofuranobiose|3-O-alpha-L-Arabinopyranosyl-L-arabinose|5-O-a-L-Arabinofuranosyl-L-arabinose|2-O-b-D-Xylopyranosyl-L-arabinose|5-O-beta-D-Xylopyranosyl-L-arabinose	480.276	195.684	485.204	608.372	618.79	1403.37	3505.96	1581.98	1832.91	2500.82	4345.71	4535.26	5475.5	3987.42	643.471	5963.32	2354.43	1863.31	1991.95	3246.07	2128.97	3808.94	2134.19	2510.51	1682.71	1535.6	1398.44	146.973	133.515	164.282	159.978	147.261	174.241	322.474	351.96	110.995
283.128	HMDB0013911|HMDB0013912|HMDB0013913|HMDB0013914|HMDB0029073|HMDB0029115|HMDB0037278|HMDB0061146	NA|NA|NA|NA|NA|NA|NA|NA	C15H14N4O2|C15H14N4O2|C15H14N4O2|C15H14N4O2|C13H18N2O5|C13H18N2O5|C18H18O3|C13H18N2O5	283.119|283.119|283.119|283.119|283.1288|283.1288|283.1329|283.1288	12-Hydroxynevirapine|2-Hydroxynevirapine|8-Hydroxynevirapine|3-Hydroxynevirapine|Threoninyl-Tyrosine|Tyrosyl-Threonine|Isoeugenol phenylacetate|Hydroxy-lacosamide	309.111	261.187	257.809	321	512.351	430.894	755.149	518.161	593.997	412.89	680.256	758.944	671.871	604.236	91.447	1198.23	758.696	793.393	742.921	1190.52	1067.66	999.629	469.696	647.265	889.112	676.976	466.271	120.462	77.2252	85.5674	82.9763	119.716	106.259	151.476	219.531	222.972
283.138	HMDB0037278	NA	C18H18O3	283.1329	Isoeugenol phenylacetate	445.043	257.075	382.437	562.896	734.868	821.148	1149.19	661.744	719.807	453.192	674.384	860.005	869.24	922.445	166.459	1152.91	941.374	922.974	1198.11	1717.5	923.985	1098.73	797.122	1096.85	861.037	1056.21	867.382	125.952	139.77	125.923	151.61	82.3747	141.384	307.922	294.099	239.686
283.152	HMDB0033375|HMDB0034941|HMDB0034983|HMDB0035846|HMDB0038660|HMDB0038661|HMDB0038989|HMDB0039241|HMDB0041324	NA|NA|NA|NA|C15971|NA|NA|NA|NA	C15H22O5|C15H22O5|C15H22O5|C15H22O5|C15H22O5|C15H22O5|C15H22O5|C15H22O5|C15H22O5	283.154|283.154|283.154|283.154|283.154|283.154|283.154|283.154|283.154	Octyl gallate|Artabsinolide D|Cynaratriol|Anguidol|Dihydrophaseic acid|Epidihydrophaseic acid|Oxyhumulinic acid|Pisumic acid|Bisbynin	1216.21	884.626	1150.41	1925.57	1688.65	1405.27	2254.71	1233.93	1734.24	1255.6	1608.51	2295.83	1914.58	2108.02	486.636	3335.37	2948.08	2971.25	2283.47	4453.7	2577.42	2038.68	2136.2	3488.58	2798.94	2805.88	2748.06	361.579	469.375	421.911	450.096	431.166	390.685	1554.54	1159.12	1184.72
283.175	HMDB0031799|HMDB0035080|HMDB0041090|HMDB0060992|HMDB0061822	C19039|C13715|NA|NA|NA	C18H22N2O|C19H22O2|C19H22O2|C18H22N2O|C12H26O7	283.1805|283.1693|283.1693|283.1805|283.1751	Malonoben|Miltirone|(-)-(E)-1-(4-Hydroxyphenyl)-7-phenyl-6-hepten-3-ol|2-hydroxydesipramine|Hexaethylene glycol	0.00119761	0.000641165	4139.78	1111.96	665.542	1513.36	126.776	362.909	3369.15	2657.51	0.00125061	1358.33	374.148	4208.52	694.136	2681.39	2427.52	2175.14	1825.33	0.00156947	469.579	0.000787053	960.697	0.0010888	0.000337135	1776.11	1302.59	222.406	300.078	278.775	274.229	226.242	255.509	33.0043	2618.83	134.373
283.226	HMDB0030260|HMDB0030360	C09235|	C19H26N2|C19H26N2	283.2169|283.2169	(-)-Quebrachamine|(+)-Aspidospermidine	258.353	222.198	251.095	154.31	26.8704	118.028	82.1926	106.636	131.525	0.000924597	32.4879	113.369	159.095	186.153	3.95769	86.1959	0.00119864	83.7096	0.000571178	233.401	62.0881	0.000923781	91.4789	165.759	0.00115654	0.000658297	110.265	114.049	99.8724	135.11	177.731	121.076	133.643	192.906	189.382	91.3851
283.263	HMDB0000207|HMDB0000573|HMDB0003231|HMDB0041480|HMDB0059871|HMDB0062218|HMDB0062242|HMDB0062703	C00712|C00712|C08367|NA|NA|NA|NA|NA	C18H34O2|C18H34O2|C18H34O2|C18H34O2|C18H34O2|C18H34O2|C18H34O2|C18H34O2	283.2632|283.2632|283.2632|283.2632|283.2632|283.2632|283.2632|283.2632	Oleic acid|Elaidic acid|Vaccenic acid|(Z)-13-Octadecenoic acid|Ethyl 9-hexadecenoate|13Z-octadecenoic acid|7Z-octadecenoic acid|Octadec-9-enoic Acid	284.704	0.00100555	163.936	600.108	318.081	165.406	516.653	642.716	176.464	205.111	391.363	318.352	437.774	0.000888355	42.3668	686.169	623.592	982.551	352.741	503.781	459.251	537.537	215.157	130.077	233.389	506.876	0.000104149	117.324	92.7627	127.175	92.3895	79.1337	103.152	81.2943	263.008	3.97568e-05
284.041						14.9489	55.421	39.0186	23.0199	31.0993	90.7082	8.53337	891.18	18.0983	17.4595	21.1972	24.4668	27.7027	0.000805776	5.26665	70.5187	0.00107572	20.5593	31.2811	41.5843	0.00122772	74.3942	25.1546	46.2158	29.2171	6.92571	34.2321	5.76347	5.98848	0.00136626	0.00131129	0.000682999	4.93528	20.0642	0.000594677	23.7615
284.057						4.5519	363.992	71.4395	121.019	83.0677	1114.47	40.3402	782.935	183.278	13.2927	42.7257	29.644	50.642	0.00097754	0.00122296	90.8938	9.89224	96.8772	159.448	169.185	55.332	18.5297	192.2	4.38846	111.599	65.2655	173.277	22.573	47.6603	37.1113	30.0266	13.1405	19.7713	131.397	138.357	150.379
284.154						174.098	179.596	380.601	369.07	413.068	260.446	456.869	250.018	490.819	194.894	209.229	296.061	346.447	297.028	90.5783	797.245	621.62	497.094	140.245	442.802	381.785	148.817	373.014	260.542	382.217	493.682	537.958	73.1657	96.7569	118.159	70.1007	95.1164	84.0522	311.334	304.279	212.539
284.2	HMDB0013972|HMDB0014647	|C07069	C19H25NO|C19H25NO	284.2009|284.2009	N-Dealkylated tolterodine|Levallorphan	140.346	151.654	77.6362	126.954	263.01	204.991	193.825	209.309	361.713	264.478	214.552	211.96	281.215	332.025	79.3011	427.181	358.27	437.866	137.021	325.181	46.8418	219.57	405.621	326.966	392.607	314.112	391.589	157.354	210.759	175.897	200.649	222.877	206.65	193.992	193.621	128.365
284.331						0.00156985	41.7078	89.7425	0.00120072	115.204	212.399	100.341	582.583	1451.57	70.3533	1127.72	49.6523	115.07	0.00108379	4.34376	508.967	635.155	764.451	70.1447	397.387	538.902	675.705	566.19	349.736	1069.19	3268.74	1926.11	0.000553983	0.000694189	19.8006	0.000855943	0.00100764	33.4225	624.823	244.875	85.7594
285.034	HMDB0032876|HMDB0034042|HMDB0034138|HMDB0037921	C10401|NA|NA|NA	C15H8O6|C15H8O6|C15H8O6|C15H8O6	285.0394|285.0394|285.0394|285.0394	Rhein|Lucernol|Repensol|Aureol	482.195	495.67	550.675	622.54	857.701	610.193	529.64	502.844	400.878	520.952	318.76	432.083	354.486	543.59	98.1882	690.846	1022.08	725.566	729.625	1105.01	1066.87	854.087	826.937	1341.47	950.2	672.962	755.333	63.343	66.21	63.2348	59.8119	38.9796	55.0928	391.34	319.993	525.965
285.108	HMDB0030694|HMDB0033691|HMDB0037485|HMDB0038778|HMDB0040412|HMDB0061067	NA|NA|NA|C10246|NA|NA	C17H16O4|C17H16O4|C17H16O4|C17H16O4|C17H16O4|C10H14N5O5	285.1121|285.1121|285.1121|285.1121|285.1121|285.1068	(S)-5,7-Dihydroxy-6,8-dimethylflavanone|2'-Hydroxy-4',6'-dimethoxychalcone|Stercurensin|Batatasin I|DL-Propylene glycol dibenzoate|arabinofuranosylguanine	561.42	670.534	873.493	366.886	612.657	1058.04	734.853	850.12	546.291	896.513	1163.6	903.175	1027.35	803.696	120.743	1368.22	887.502	1074.8	805.397	852.068	938.43	929.135	853.065	879.797	929.46	803.631	792.673	108.304	85.9963	85.26	117.013	85.2289	82.7141	433.255	391.119	701.359
285.118	HMDB0030694|HMDB0033691|HMDB0037485|HMDB0038778|HMDB0040412	NA|NA|NA|C10246|NA	C17H16O4|C17H16O4|C17H16O4|C17H16O4|C17H16O4	285.1121|285.1121|285.1121|285.1121|285.1121	(S)-5,7-Dihydroxy-6,8-dimethylflavanone|2'-Hydroxy-4',6'-dimethoxychalcone|Stercurensin|Batatasin I|DL-Propylene glycol dibenzoate	626.062	255.973	1008.05	589.164	693.982	3676.94	2019.89	2698.57	1034.47	2715.41	4065.24	2568.34	2902.23	1432.21	196.789	3631.76	1468.93	2776.85	2334.08	1569.29	1804.84	2250.01	1745.19	932.351	1587.96	1476.69	1254.84	143.334	125.597	158.83	131.754	132.175	143.212	365.284	479.049	811.971
285.132	HMDB0029819	NA	C14H20O6	285.1333	2-Phenylethyl beta-D-glucopyranoside	790.454	599.06	988.769	1150.48	790.82	884.719	1118.45	542.122	860.869	838.624	825.361	901.048	530.152	645.468	145.945	1817.97	1544.55	1161.6	830.516	1785.55	1685.89	1376.39	1192.77	1683.57	1434.35	1178.16	1566.72	230.937	269.024	238.231	289.897	251.682	240.833	796.141	849.856	758.66
285.166	HMDB0014947|HMDB0033483|HMDB0060593|HMDB0061088	NA|NA|NA|NA	C17H20N2O2|C18H22NO2|C15H24O5|C15H24O5	285.1598|285.1723|285.1697|285.1697	Tropicamide|6,7-Dihydro-4-(hydroxymethyl)-2-(p-hydroxyphenethyl)-7-methyl-5H-2-pyrindinium|Alpha-dihydroartemisinin|Dihydroartemisinin (DHA)	364.217	471.496	439.989	547.561	406.637	296.572	390.274	410.459	618.337	632.233	413.944	486.632	423.862	651.506	150.866	703.674	855.867	522.247	423.882	1052.89	666.176	597.163	465.902	1053.67	782.139	690.399	927.877	215.054	193.879	192.933	202.379	134.83	181.639	447.09	453.202	502.368
286.107	HMDB0005923|HMDB0015141|HMDB0015166|HMDB0030177	NA|C08163|C07372|C10643	C11H15N3O6|C17H11N5|C13H19NO4S|C16H15NO4	286.1034|286.1087|286.1108|286.1074	N4-Acetylcytidine|Letrozole|Probenecid|Arborinine	230.066	352.069	681.616	244.375	144.54	280.57	187.045	152.888	145.088	133.229	217.723	211.032	181.602	251.624	11.0441	369.098	54.1724	305.465	165.568	224.015	208.783	312.501	190.926	249.507	242.419	204.567	407.19	52.9207	73.31	62.0626	64.5054	65.3518	70.067	379.981	255.248	488.276
286.163	HMDB0060847	NA	C15H19N5O	286.1662	N-Monodesmethyl-rizatriptan	175.103	246.442	362.641	197.48	314.437	226.44	276.808	107.555	275.028	259.843	308.168	173.116	146.049	215.054	28.8564	398.302	135.856	312.639	141.523	229.124	221.909	266.155	137.448	293.348	263.891	235.524	426.129	136.536	114.445	123.327	105.6	138.047	108.629	412.127	283.968	502.969
286.201	HMDB0013324	NA	C15H27NO4	286.2013	2-Octenoylcarnitine	247.834	323.765	330.336	288.523	362.76	237.519	77.6949	370.49	258.841	265.969	254.588	204.845	330.495	106.647	22.4592	345.289	46.5341	169.488	124.952	328.478	0.00118651	206.727	179.461	143.104	0.0011136	96.2033	130.999	137.792	130.411	163.017	135.055	166.467	138.782	458.027	384.414	311.406
286.216	HMDB0014790|HMDB0030519	C07421|NA	C19H27NO|C19H27NO	286.2165|286.2165	Pentazocine|1-Methyl-2-nonyl-4(1H)-quinolinone	149.904	182.693	142.762	157.112	397.696	167.984	37.3858	197.162	211.604	143.386	273.272	119.222	214.93	224.36	35.0608	452.347	451.506	230.005	358.91	137.255	133.278	293.178	455.386	208.399	202.918	225.003	298.365	174.855	113.57	157.096	141.136	122.632	139.901	227.687	207.534	63.7457
286.952						1084.07	1057.38	1408.79	1716.5	2789.74	3505.75	6190.25	4178.48	3058.01	8670.38	5597.62	5251.74	7497.54	9858.88	1402.03	6411.57	5737.44	3884.57	7636.43	6553.47	4284.99	7055.54	5164.98	7483.08	5053.13	2997.63	3525.79	185.148	232.893	278.821	279.91	253.321	265.661	475.454	462.668	665.309
287.124	HMDB0028891|HMDB0028975|HMDB0030152|HMDB0030521|HMDB0034024|HMDB0041168|HMDB0041169|HMDB0041671|HMDB0041680	NA|NA|NA|C10526|NA|NA|NA|NA|NA	C11H18N4O3S|C11H18N4O3S|C17H18O4|C17H18O4|C17H18O4|C17H18O4|C17H18O4|C17H18O4|C17H18O4	287.1172|287.1172|287.1278|287.1278|287.1278|287.1278|287.1278|287.1278|287.1278	Histidinyl-Methionine|Methionyl-Histidine|4'-Hydroxy-5,7-dimethoxyflavan|Sativan|Isosativan|Myrigalone G|Myrigalone H|4'-Hydroxy-3,4,5-trimethoxystilbene|4-Hydroxy-3,5,4'-trimethoxystilbene	664.566	565.973	818.065	729.733	1002.88	789.627	517.325	602.553	674.806	1085.51	700.704	808.874	667.729	824.129	153.376	1017.7	1437.48	1086.17	670.239	1106.47	872.763	1009.44	781.563	998.796	1184.08	817.719	856.384	251.403	246.422	224.566	216.716	217.855	167.538	426.782	530.839	573.488
287.148						533.74	677.554	5049.71	2418.3	1186.56	1273.64	669.475	574.582	2781.62	2763.33	549.231	1618.25	622.467	2445.9	591.028	2599.94	3661.24	2538.14	1205.76	1127.71	942.256	944.429	2397	977.507	2457.48	1938.68	2779.6	215.134	260.895	225.773	211.239	167.62	187.767	678.598	1763.03	1382.07
287.161	HMDB0000313|HMDB0000335|HMDB0000343|HMDB0000406|HMDB0005895|HMDB0015182|HMDB0060084|HMDB0060085	C05300|C05300|C05298|C14383||C07624|NA|NA	C18H22O3|C18H22O3|C18H22O3|C18H22O3|C18H22O3|C14H18N6O|C18H22O3|C18H22O3	287.1642|287.1642|287.1642|287.1642|287.1642|287.1615|287.1642|287.1642	16b-Hydroxyestrone|16a-Hydroxyestrone|2-Hydroxyestrone|16-Ketoestradiol|4-Hydroxyestrone|Abacavir|17beta-Estradiol-2,3-quinone|17beta-Estradiol-3,4-quinone	417.658	286.187	512.977	345.28	439.249	163.193	290.494	213.235	398.561	433.527	409.701	439.247	524.711	336.541	78.777	451.286	395.452	481.749	448.198	865.465	416.499	487.687	335.149	550.829	327.711	508.723	347.295	136.716	152.999	143.001	169.596	153.365	156.495	331.473	384.918	438.733
288.156	HMDB0014812|HMDB0014887|HMDB0015005|HMDB0033874|HMDB0040699|HMDB0041956|HMDB0060548|HMDB0060796|HMDB0060798|HMDB0060854	C08526|C06991|C07239|NA|NA|NA|C11782|NA|NA|NA	C17H21NO3|C17H21NO3|C17H21NO3|C17H21NO3|C17H21NO3|C17H21NO3|C17H21NO3|C17H21NO3|C17H21NO3|C17H21NO3	288.1594|288.1594|288.1594|288.1594|288.1594|288.1594|288.1594|288.1594|288.1594|288.1594	Galantamine|Etodolac|Ritodrine|Piperanine|Feruperine|Nordihydrocodeine|Dihydromorphine|6alpha-Hydroxy-hydromorphone|6beta-Hydroxy-hydromorphone|Nordihydroisomorphine	1655.36	1661.23	1990.22	1755.46	7675.92	1495.55	679.298	1559.14	1561.09	1738.55	1548.07	1137.34	1229.48	2515.43	255.368	2538.19	7243.52	2055.85	4987.45	1888.94	1229.85	2560.22	3915.56	1836.13	2548.21	2772.15	2234.18	361.344	379.129	357.029	312.803	330.673	314.968	755.05	1110.41	1184.28
288.179	HMDB0014460|HMDB0014578|HMDB0014873	C07218|C06935|C08071	C16H21N3O2|C21H21N|C21H21N	288.1707|288.1747|288.1747	Zolmitriptan|Cyproheptadine|Naftifine	240.658	262.735	259.817	262.562	446.004	285.957	206.639	9.43353	279.216	267.831	167.579	235.82	245.661	239.74	52.4863	379.563	431.584	250.267	250.75	322.953	5.0991	113.338	99.8272	251.449	193.155	445.029	225.327	145.232	178.833	142.78	169.784	136.299	144.757	381.521	436.837	359.366
288.196	HMDB0028712|HMDB0028713|HMDB0028901|HMDB0028923|HMDB0041142	NA|NA|NA|NA|NA	C12H25N5O3|C12H25N5O3|C12H25N5O3|C12H25N5O3|C18H25NO2	288.203|288.203|288.203|288.203|288.1958	Arginyl-Isoleucine|Arginyl-Leucine|Isoleucyl-Arginine|Leucyl-Arginine|N-[2-(4-Prenyloxyphenyl)ethyl]tiglamide	426.47	285.137	283.859	370.177	423.803	234.995	342.491	364.497	344.165	267.273	369.815	343.53	300.073	307.991	42.9873	564.761	523.839	458.317	353.468	565.65	363.063	505.363	360.656	475.331	558.628	606.109	569.884	220.475	220.587	236.717	245.876	238.553	243.354	601.484	450.117	432.669
289.105	HMDB0029303|HMDB0030579|HMDB0030740|HMDB0031768|HMDB0033018|HMDB0041686|HMDB0041696	|C10292|NA|C15230|NA|NA|NA	C16H16O5|C16H16O5|C16H16O5|C13H21O3PS|C16H16O5|C16H16O5|C16H16O5	289.1071|289.1071|289.1071|289.1022|289.1071|289.1071|289.1071	1-(3-Methoxy-4-hydroxy)-phenyl-6,7-dihydroxy-isochroman|C.I. Natural Red 20|11-Methoxyyangonin|Iprobenfos|10-Methoxyyangonin|5'-Methoxy-O-desmethylangolensin|6'-Hydroxyangolensin	513.617	564.459	580.915	874.933	735.142	521.011	560.513	498.932	1903.39	2210.44	382.863	1061.37	504.305	1283.92	387.567	1074.96	1392.09	929.88	725.157	866.949	576.396	869.807	833.496	965.21	1005.77	784.466	1255.26	81.7032	138.426	89.3862	72.7535	116.037	104.496	414.322	410.277	635.266
289.115	HMDB0029303|HMDB0030579|HMDB0030740|HMDB0033018|HMDB0034881|HMDB0040915|HMDB0041686|HMDB0041696	|C10292|NA|NA|NA|NA|NA|NA	C16H16O5|C16H16O5|C16H16O5|C16H16O5|C15H16N2O4|C20H16O2|C16H16O5|C16H16O5	289.1071|289.1071|289.1071|289.1071|289.1183|289.1223|289.1071|289.1071	1-(3-Methoxy-4-hydroxy)-phenyl-6,7-dihydroxy-isochroman|C.I. Natural Red 20|11-Methoxyyangonin|10-Methoxyyangonin|3-Carboxy-2,3,4,9-tetrahydro-1H-pyrido[3,4-b]indole-1-propanoic acid|2-(4-Methyl-1,3-pentadienyl)anthraquinone|5'-Methoxy-O-desmethylangolensin|6'-Hydroxyangolensin	288.265	250.623	383.93	506.715	448.219	289.45	293.605	334.902	613.66	643.724	257.175	552.788	326.846	528.65	142.292	394.658	765.143	609.69	333.647	283.716	425.527	430.989	432.862	207.659	444.425	501.79	642.745	97.2673	95.5811	72.632	83.2633	89.1099	71.8573	296.985	303.889	393.286
289.126	HMDB0034881|HMDB0040915	NA|NA	C15H16N2O4|C20H16O2	289.1183|289.1223	3-Carboxy-2,3,4,9-tetrahydro-1H-pyrido[3,4-b]indole-1-propanoic acid|2-(4-Methyl-1,3-pentadienyl)anthraquinone	558.911	629.515	2007.43	2501.77	870.184	509.72	541.902	430.743	2534.72	2545.26	276.551	1732.4	394.43	1922.82	620.462	2249.57	4320.26	2619	1428.92	1088.85	839.49	841.245	1284.03	555.637	2090.65	1774.19	3287.87	193.602	194.789	184.165	226.384	160.389	167.416	1034.17	1642	2056.94
289.139	HMDB0030019|HMDB0039044|HMDB0039858	NA|NA|NA	C17H20O4|C17H20O4|C17H20O4	289.1434|289.1434|289.1434	4'-Methoxymucidin|Ethylsuberenol|Angeloylsenkyunolide F	543.708	572.752	878.773	961.867	1005.28	769.211	923.068	922.464	1831.67	1867.63	998.682	1333.51	1249.45	1100.98	306.171	1727.86	1718.06	1210.35	1025.71	1392.5	1164.83	942.086	1177.21	1247.66	1155.51	1038.13	1151.75	144.071	166.651	152.653	136.075	150.387	158.394	678.275	710.933	903.738
289.161	HMDB0028704|HMDB0028725|HMDB0034913|HMDB0037554	NA|NA|C11083|NA	C10H20N6O4|C10H20N6O4|C16H20N2O3|C16H20N2O3	289.1619|289.1619|289.1547|289.1547	Arginyl-Asparagine|Asparaginyl-Arginine|Imazamethabenz-methyl|(±)-Rollipyrrole	964.262	1017.59	905.626	1408.72	1857.62	1288.33	739.217	1134.65	1904.36	1703.15	744.115	1154.1	652.704	1370.46	305.137	1807.82	2789.67	2051.36	1652.24	1350.17	1433.19	1791.44	4317.09	1662.27	2457.12	1733.57	2910.44	206.91	259.666	262.403	238.566	261.188	227.243	752.993	716.713	1023.8
290.175	HMDB0013960|HMDB0014568|HMDB0014712|HMDB0040700	|C02046|C01479|NA	C17H23NO3|C17H23NO3|C17H23NO3|C17H23NO3	290.1751|290.1751|290.1751|290.1751	Donepezil metabolite M4|Hyoscyamine|Atropine|Dihydroferuperine	491.718	466.18	444.752	560.321	281.434	439.527	319.756	346.857	444.19	330.798	555.463	476.941	408.403	452.274	76.5163	737.66	465.512	345.343	472.656	685.261	429.568	308.501	623.164	640.021	735.04	376.884	708.062	262.634	232.139	257.687	264.644	278.624	267.794	538.316	521.195	418.904
290.197	HMDB0032221|HMDB0061633	NA|	C15H31NS2|C14H27NO5	290.1971|290.1962	Dihydro-2,4,6-tris(2-methylpropyl)-4h-1,3,5-dithiazine|3-hydroxyhexanoyl carnitine	175.548	201.792	278.466	38.5518	99.7945	184.503	88.1005	935.067	230.29	159.511	177.796	144.324	141.72	123.469	24.2512	232.206	92.4761	137.725	106.832	239.341	203.732	162.861	189.273	99.8385	127.158	224	284.814	108.04	106.603	127.442	116.21	117.094	99.0111	281.578	216.203	277.267
290.213	HMDB0014783|HMDB0031183	C07881|NA	C18H27NO2|C18H27NO2	290.2115|290.2115	Dyclonine|N-(2-Hydroxyisobutyl)-2,4,8,10,12-tetradecapentaenamide	389.382	262.202	329.935	316.87	298.762	360.098	297.983	264.034	283.588	243.538	281.799	226.123	264.828	225.592	57.2976	534.047	482.18	253.975	202.179	383.1	216.302	278.243	409.01	138.009	387.92	528.753	405.247	188.436	180.917	185.611	185.412	159.038	190.499	352.196	384.723	282.675
291.081	HMDB0001871|HMDB0002780|HMDB0029253|HMDB0030131|HMDB0030144|HMDB0031779|HMDB0032322|HMDB0033783|HMDB0034124|HMDB0035399|HMDB0037953|HMDB0037954|HMDB0041293|HMDB0041310	C09727|C06562||NA|C08739|C11111|C03648|NA|NA|NA|C14079|C09728|NA|C05907	C15H14O6|C15H14O6|C15H14O6|C15H14O6|C15H14O6|C12H18O4S2|C15H14O6|C15H14O6|C15H14O6|C15H14O6|C15H14O6|C15H14O6|C15H14O6|C15H14O6	291.0863|291.0863|291.0863|291.0863|291.0863|291.0719|291.0863|291.0863|291.0863|291.0863|291.0863|291.0863|291.0863|291.0863	Epicatechin|Catechin|3-Hydroxyphloretin|gamma-Pyrufuran|alpha-Cotonefuran|Isoprothiolane|cis-3 and trans-2-Hexenyl propionate|Marshrin|Fonsecin|Cartorimine|(-)-Catechin|(+)-Epicatechin|6-Hydroxy-alpha-pyrufuran|Luteoforol	689.333	962.416	1049.19	899.097	1317.44	968.914	897.849	885.523	1369.83	2009.59	573.646	1049.84	749.965	1382.49	325.472	1495.33	1702.83	1245.39	921.437	1171.07	1167.39	1071.84	1125.95	1312.78	1482.81	1137.29	1351.66	99.2488	108.032	106.959	76.1944	88.0492	77.2314	560.126	571.653	1035.93
291.101	HMDB0031304|HMDB0031874|HMDB0032992|HMDB0034688|HMDB0038553|HMDB0038666|HMDB0039500|HMDB0040557	NA|NA|NA|NA|NA||NA|NA	C12H18O8|C11H18N2O5S|C12H18O8|C19H14O3|C11H18N2O5S|C14H14N2O5|C14H14N2O5|C11H18N2O5S	291.1074|291.1009|291.1074|291.1016|291.1009|291.0975|291.0975|291.1009	Osmundalin|N-gamma-Glutamyl-S-allylcysteine|Furaneol 4-glucoside|2,3-Dihydro-2,3-dihydroxy-9-phenyl-1H-phenalen-1-one|N-gamma-Glutamyl-S-(1-propenyl)cysteine|L-N-(1H-Indol-3-ylacetyl)aspartic acid|N-Malonyltryptophan|N-gamma-Glutamyl-S-trans-(1-propenyl)cysteine	254.797	244.566	316.909	360.139	347.225	292.133	430.046	375.598	489.557	739.121	479.982	383.519	497.875	477.531	152.175	573.353	521.016	440.07	488.025	441.97	512.857	517.48	573.481	508.179	425.12	335.036	498.356	157.561	164.02	171.553	150.829	177.509	157.977	318.975	263.057	300.209
291.122	HMDB0000052|HMDB0012267|HMDB0032765|HMDB0038722|HMDB0039408	C03406|C04421|NA|NA|NA	C10H18N4O6|C11H18N2O7|C10H18N4O6|C16H18O5|C10H18N4O6	291.1299|291.1187|291.1299|291.1227|291.1299	Argininosuccinic acid|N-Succinyl-L,L-2,6-diaminopimelate|N2-(3-Hydroxysuccinoyl)arginine|5,6-Dihydro-11-methoxyyangonin|N2-(3-Carboxy-2-hydroxy-1-oxopropyl)arginine	505.955	459.624	730.274	1283.62	860.093	613.149	1022.08	515.761	1480.1	2128.07	516.589	1433.13	739.515	1402.87	456.623	1870.59	1989.67	1297.37	801.639	1105.4	1231.59	1149.39	2775.68	947.866	1175.86	1043.68	1772	143.576	121.553	145.712	134.248	165.926	129.106	467.169	468.755	617.458
291.13	HMDB0000052|HMDB0032765|HMDB0038722|HMDB0039408|HMDB0040916|HMDB0060517|HMDB0060519	C03406|NA|NA|NA|NA|C19490|C19607	C10H18N4O6|C10H18N4O6|C16H18O5|C10H18N4O6|C20H18O2|C20H18O2|C20H18O2	291.1299|291.1299|291.1227|291.1299|291.138|291.138|291.138	Argininosuccinic acid|N2-(3-Hydroxysuccinoyl)arginine|5,6-Dihydro-11-methoxyyangonin|N2-(3-Carboxy-2-hydroxy-1-oxopropyl)arginine|2-(4-Methyl-3-pentenyl)anthraquinone|trans-3,4-Dihydro-3,4-dihydroxy-7,12-dimethylbenz[a]anthracene|trans-5,6-Dihydro-5,6-dihydroxy-7,12-dimethylbenz[a]anthracene	194.342	97.0431	240.078	410.722	223.22	270.273	316.713	377.998	677.511	546.337	373.426	423.047	265.2	873.559	154.533	577.896	1135.81	371.975	354.815	525.522	347.694	520.1	7435.15	425.253	385.576	646.296	760.156	101.548	93.4454	86.8953	91.6712	88.4526	94.9719	84.9461	276.663	295.948
291.143	HMDB0014583|HMDB0031767|HMDB0033346|HMDB0033348|HMDB0040916|HMDB0060517|HMDB0060519	C01965|C10896|C10735|NA|NA|C19490|C19607	C14H18N4O3|C14H18N4O3|C16H20NO4|C16H20NO4|C20H18O2|C20H18O2|C20H18O2	291.1452|291.1452|291.1465|291.1465|291.138|291.138|291.138	Trimethoprim|Benomyl|Ribalinium|Rutalinium|2-(4-Methyl-3-pentenyl)anthraquinone|trans-3,4-Dihydro-3,4-dihydroxy-7,12-dimethylbenz[a]anthracene|trans-5,6-Dihydro-5,6-dihydroxy-7,12-dimethylbenz[a]anthracene	332.783	409.95	1872.19	1782.4	1222.66	1743.83	606.318	429.788	2539.01	2260.68	243.204	1668.61	517.476	3273.36	723.653	2581.06	3965.58	2016.1	2186.42	646.529	930.1	553.079	1185.91	557.424	2260.49	2224.93	2998.98	136.927	112.385	152.929	106.695	126.32	111.317	434.297	1719.88	619.753
291.157	HMDB0029474|HMDB0032223|HMDB0036771|HMDB0039949|HMDB0060380	NA|NA|C09492|NA|NA	C17H22O4|C14H26O4S|C17H22O4|C17H22O4|C17H22O4	291.1591|291.1625|291.1591|291.1591|291.1591	[6]-Dehydrogingerdione|Diisopentyl thiomalate|Laurenobiolide|Oudemansin A|3-Polyprenyl-4,5-dihydroxybenzoate	419.537	498.131	412.963	497.416	319.4	204.726	364.503	287.894	483.864	340.729	295.439	351.783	200.214	491.542	44.5724	447.02	670.736	463.262	521.666	510.255	412.956	444.992	593.077	338.7	568.915	287.655	516.835	102.848	141.842	175.06	172.631	141.651	133.377	383.626	466.402	551.366
291.167	HMDB0015453|HMDB0029474|HMDB0032223|HMDB0036771|HMDB0039949|HMDB0060380	NA|NA|NA|C09492|NA|NA	C16H22N2O3|C17H22O4|C14H26O4S|C17H22O4|C17H22O4|C17H22O4	291.1703|291.1591|291.1625|291.1591|291.1591|291.1591	Procaterol|[6]-Dehydrogingerdione|Diisopentyl thiomalate|Laurenobiolide|Oudemansin A|3-Polyprenyl-4,5-dihydroxybenzoate	482.299	400.814	431.21	406.887	472.533	453.754	398.965	326.16	486.894	365.33	418.051	390.782	371.428	368.416	79.039	603.743	490.53	611.411	500.365	684.43	648.772	572.273	734.536	607.738	881.347	391.925	646.164	202.707	187.743	174.556	188.234	179.814	180.664	513.571	538.826	524.381
291.194	HMDB0014857|HMDB0031098|HMDB0061861	C07774|NA|NA	C20H22N2|C18H26O3|C18H26O3	291.1856|291.1955|291.1955	Azatadine|(9Z,11E,13E,15Z)-4-Oxo-9,11,13,15-octadecatetraenoic acid|Octyl 4-methoxycinnamic acid	147.094	156.369	243.061	97.5842	130.628	20.8481	37.9968	24.9158	194.705	108.079	43.7172	140.556	32.2775	23.8569	20.7081	188.998	98.6936	172.175	0.00041949	159.263	193.64	0.0014391	109.938	157.971	11.4585	19.3946	180.054	176.287	192.98	149.893	139.739	164.411	141.914	299.736	296.339	289.339
291.215	HMDB0013962|HMDB0040168|HMDB0060962	|NA|NA	C17H26N2O2|C15H30O5|C17H26N2O2	291.2067|291.2166|291.2067	Verapamil metabolite D-617|Glycerol 1-(5-hydroxydodecanoate)|3-hydroxyropivacaine	163.973	296.236	64.5539	528.621	113.144	226.063	216.531	239.304	476.726	109.481	431.528	400.953	288.82	143.999	66.7415	368.687	239.814	230.408	195.764	230.193	23.8317	20.7529	141.487	197.549	344.485	309.592	473.78	191.331	244.647	207.024	220.606	189.198	205.059	148.97	137.788	46.9216
292.155	HMDB0030178	NA	C16H21NO4	292.1543	(S)-Edulinine	462.356	444.791	398.101	447.481	468.273	331.162	595.406	323.075	640.888	270.213	693.848	758.086	793.619	534.656	138.28	884.166	998.871	669.376	393.982	1463.73	473.15	719.145	609.801	834.939	560.387	1170.68	878.406	209.832	198.919	197.749	220.107	172.778	178.225	529.279	561.231	564.639
292.193	HMDB0015114|HMDB0015341|HMDB0036327	C06932|C07914|NA	C17H25NO3|C17H25NO3|C17H25NO3	292.1907|292.1907|292.1907	Cyclopentolate|Levobunolol|Norcapsaicin	611.258	651.744	1033.98	362.383	1014.57	296.917	257.951	711.182	627.264	339.81	548.417	574.757	576.525	325.358	104.337	633.061	695.054	678.109	963.964	533.571	342.502	647.352	949.937	523.498	493.825	767.635	767.727	421.742	376.855	375.911	380.141	427.062	430.966	1005.26	924.62	732.932
293.062	HMDB0034310|HMDB0061068	NA|NA	C14H12O7|C10H10N7O2S	293.0656|293.0689	Cordeauxione|S-methylazathioprine	121.345	333.641	244.726	540.58	698.428	585.458	390.065	435.153	348.496	423.853	406.95	530.326	507.335	593.379	92.5912	743.945	667.402	579.164	791.348	1022.41	765.748	673.284	691.684	956.773	875.77	542.583	483.453	8.45623	5.07845	24.703	13.2367	20.8769	8.52726	116.163	122.9	157.151
293.137	HMDB0028887|HMDB0030767|HMDB0037774|HMDB0037775	NA|NA|NA|NA	C12H16N6O3|C16H20O5|C16H20O5|C16H20O5	293.1357|293.1384|293.1384|293.1384	Histidinyl-Histidine|11,12-Dimethoxydihydrokawain|Coriandrone A|Coriandrone B	469.763	309.382	357.019	683.615	498.128	210.616	832.978	333.883	456.392	395.16	332.609	204.733	322.827	431.45	57.1454	574.758	683.391	583.598	553.979	766.912	1013.99	950.274	730.986	909.213	526.085	539.582	553.293	131.208	102.23	112.637	113.003	129.174	114.164	346.667	629.855	439.388
293.151	HMDB0011687|HMDB0033514	NA|NA	C15H20N2O4|C15H20N2O4	293.1496|293.1496	Phenylbutyrylglutamine|Fusarochromanone	506.47	341.47	698.715	296.666	479.534	527.333	399.718	386.492	347.967	452.213	509.393	517.593	549.566	586.296	104.821	742.28	866.719	568.575	564.118	1013.94	494.595	568.154	629.397	504.85	472.26	666.028	635.988	287.835	222.858	221.922	248.383	249.423	209.234	560.087	637.177	457.851
293.159	HMDB0011687|HMDB0033514	NA|NA	C15H20N2O4|C15H20N2O4	293.1496|293.1496	Phenylbutyrylglutamine|Fusarochromanone	711.525	710.107	762.922	339.964	602.248	867.684	502.533	363.315	410.618	397.285	482.501	522.735	485.508	437.726	68.2993	846.593	509.963	427.735	614.272	913.67	551.736	563.599	634.927	693.335	632.472	687.786	600.308	399.451	385.973	388.343	369.883	353.711	340.433	678.057	594.415	728.671
293.173	HMDB0034658|HMDB0034738|HMDB0034930|HMDB0035687|HMDB0036693|HMDB0039275|HMDB0041249	NA|NA|NA|NA|NA|C10459|NA	C17H24O4|C17H24O4|C17H24O4|C17H24O4|C17H24O4|C17H24O4|C17H24O4	293.1747|293.1747|293.1747|293.1747|293.1747|293.1747|293.1747	9-Acetoxyfukinanolide|Isotrichodermin|(3beta,6beta)-Furanoeremophilane-3,6-diol 6-acetate|Acetylvalerenolic acid|Acetylbalchanolide|[6]-Gingerdione|6-Hydroxyshogaol	560.871	371.925	504.313	537.241	206.931	133.619	492.687	192.266	673.525	274.506	428.113	222.941	265.757	213.652	99.9249	374.378	448.613	409.972	147.38	430.356	337.658	230.803	536.863	657.704	335.36	597.067	320.229	199.357	185.756	189.127	179.537	226.114	194.292	475.23	433.493	543.609
293.186	HMDB0014662	C06874	C16H24N2O3	293.186	Carteolol	480.899	297.561	1103.19	583.029	590.307	418.9	339.135	327.236	599.222	359.574	581.487	463.449	569.849	625.459	116.827	782.082	699.909	839.104	416.986	711.636	449.63	418.604	633.464	644.46	555.04	800.51	520.82	268.375	236.112	206.926	217.718	271.34	238.951	668.86	698.725	492.809
294.156	HMDB0005035|HMDB0030210|HMDB0033737|HMDB0037840|HMDB0039780	C07325|NA|NA|NA|NA	C18H19N3O|C19H19NO2|C19H19NO2|C12H23NO7|C12H23NO7	294.1601|294.1489|294.1489|294.1547|294.1547	Ondansetron|Koenimbine|Dehydronuciferine|N-(1-Deoxy-1-fructosyl)leucine|N-(1-Deoxy-1-fructosyl)isoleucine	345.448	496.77	459.9	542.495	499.417	530.447	1658.28	698.458	719.522	257.666	793.499	792.905	862.563	788.634	184.946	1041.53	936.449	855.631	811.109	1352.55	707.109	839.607	825.093	743.198	640.949	823.531	885.561	294.471	263.678	253.324	267.842	253.347	236.633	324.324	353.471	407.107
294.169	HMDB0005035|HMDB0015348	C07325|C08159	C18H19N3O|C17H19N5	294.1601|294.1713	Ondansetron|Anastrozole	490.007	467.314	447.506	314.54	441.589	413.97	328.878	360.223	388.575	398.852	347.628	321.589	333.154	273.646	62.5223	685.327	640.351	418.142	509.767	670.024	276.589	395.022	483.168	579.586	405.342	604.112	622.401	202.923	196.157	209.729	171.475	209.475	201.702	472.812	578.131	594.135
294.18	HMDB0013888|HMDB0015348|HMDB0028958|HMDB0029000|HMDB0060996	NA|C08159|NA|NA|NA	C20H23NO|C17H19N5|C15H23N3O3|C15H23N3O3|C15H23N3O3	294.1852|294.1713|294.1812|294.1812|294.1812	E-10-Hydroxyamitriptyline|Anastrozole|Lysyl-Phenylalanine|Phenylalanyl-Lysine|N-Acetyl-3-hydroxyprocainamide	286.039	362.014	302.908	228.714	681.573	324.595	252.998	433.991	416.211	232.433	459.519	343.509	251.536	347.544	68.4371	315.741	728.332	343.758	753.424	366.705	430.106	294.459	396.189	337.016	416.958	543.567	365.308	155.166	167.271	178.835	154.394	176.243	189.936	313.92	377.498	417.867
294.207	HMDB0029846|HMDB0036328	NA|C20216	C17H27NO3|C17H27NO3	294.2064|294.2064	Nonivamide|Nordihydrocapsaicin	339.15	431.405	598.701	188.5	500.92	266.411	143.186	235.4	387.782	80.4719	345.251	281.823	288.077	245.6	49.6186	455.696	330.868	331.423	344.87	392.902	272.066	253.035	400.798	296.205	192.162	297.779	384.734	242.199	227.582	191.378	206.133	226.2	211.253	437.468	459.226	382.69
294.94						1986.67	2302	2381.89	2308.82	3117.57	2643.03	1672.89	1715.61	1311.83	2031.22	1406.22	1574.42	1671.02	2262.6	358.022	2011.17	2898.62	2708.21	3010.78	3661.22	2574.67	2453.96	2336.28	3354.2	3372.89	2185.28	2914.55	1763.69	1762.52	1695.1	1584.05	1563.3	1515.55	2027.81	1844.9	2603.06
295.011						398.397	468.088	521.469	288.199	504.283	360.277	426.465	439.655	164.813	327.912	221.274	273.94	227.73	626.314	64.894	480.117	1100.6	632.399	451.549	1031.14	570.648	775.168	731.066	1049.65	989.618	824.833	766.87	1.06092	9.72331	11.584	7.23823	8.10916	9.32495	140.282	78.4171	641.383
295.06	HMDB0034765|HMDB0034768|HMDB0038636|HMDB0062575	NA|NA|NA|NA	C13H14N2O2S2|C13H14N2O2S2|C13H14N2O2S2|C8H13N3O7P	295.0569|295.0569|295.0569|295.0569	Wasalexin A|Wasalexin B|Methoxybrassenin B|5-amino-1-(5-phosphonato-D-ribosyl)imidazol-3-ium	780.763	1250.68	979.991	386.976	694.982	598.294	388.447	615.306	339.264	492.983	345.414	419.475	379.466	649.55	81.5483	537.912	691.189	741.207	824.829	891.186	906.534	1032.82	1039.57	1205.85	913.335	677.026	858.468	64.8101	84.5121	97.5273	66.4417	69.3662	45.9189	570.588	393.555	1008.89
295.117	HMDB0014955|HMDB0038752|HMDB0038753|HMDB0039825	NA|NA|NA|NA	C17H14N2O3|C10H18N2O8|C10H18N2O8|C15H18O6	295.1077|295.1136|295.1136|295.1176	Rosoxacin|Distichonic acid A|Distichonic acid B|Cyclocalopin F	3896.22	3046.5	3165.13	4019.74	3176.41	2762.2	2696.1	2396.29	3126.47	2329.45	3452.93	2938.04	3055.32	2907.81	504.503	3293.23	2815.16	2470.82	2668.62	2658.26	2361.15	2832.73	2186.02	3346.68	2249.49	3473.46	3109.54	39.3331	33.0138	48.2497	43.2604	34.5573	78.6021	3066.13	2794.17	2427.23
295.136	HMDB0000594|HMDB0001894|HMDB0028875|HMDB0029106|HMDB0029562|HMDB0031693|HMDB0031865|HMDB0033331|HMDB0038514|HMDB0041061|HMDB0041305	NA|C11045|NA|NA|NA|NA|NA|NA|NA|NA|NA	C14H18N2O5|C14H18N2O5|C14H18N2O5|C14H18N2O5|C14H18N2O5|C12H22O8|C14H18N2O5|C19H18O3|C14H18N2O5|C18H18N2O2|C19H18O3	295.1288|295.1288|295.1288|295.1288|295.1288|295.1387|295.1288|295.1329|295.1288|295.1441|295.1329	Glutamylphenylalanine|Aspartame|Hydroxyprolyl-Tyrosine|Tyrosyl-Hydroxyproline|N-gamma-L-Glutamyl-L-phenylalanine|Ethyl (S)-3-hydroxybutyrate glucoside|4'-tert-Butyl-2',6'-dimethyl-3',5'-dinitroacetophenone|(E)-1-[4-Hydroxy-3-(3-methyl-1,3-butadienyl)phenyl]-2-(3,5-dihydroxyphenyl)ethylene|L-gamma-Glutamyl-beta-phenyl-beta-L-alanine|Nigellidine|1-Methoxy-4-[5-(4-methoxyphenoxy)-3-penten-1-ynyl]ben…	3300	1076.35	2554.84	2290.11	2090.35	2103.53	3181.32	2304.71	1952.6	1753.07	3228.48	2849.19	2699.23	2684.49	485.658	7009.59	3871.59	3769.45	2772.97	5199.61	4327.51	4828.92	3227.84	3562.91	2485.01	3249.49	3642.07	373.831	367.509	308.47	341.783	352.318	311.749	1434.32	1855.2	1908.31
295.152	HMDB0015104|HMDB0030555|HMDB0041061|HMDB0094679	NA|NA|NA|NA	C17H18N4O|C16H22O5|C18H18N2O2|C16H22O5	295.1553|295.154|295.1441|295.154	Alosetron|Tocopheronic acid|Nigellidine|Mono-(2-ethyl-5-hydroxyhexyl) phthalate	1068.26	627.312	867.411	765.36	794.183	617.788	969.867	478.32	552.331	752.48	869.531	786.18	546.785	670.423	153.5	1831.09	1218.25	968.927	730.709	1234.28	1311.86	1675.65	990.703	1486.46	983.988	808.449	1104.49	327.905	335.336	350.981	318.661	321.588	310.655	703.218	997.904	783.24
295.165	HMDB0028919|HMDB0028941|HMDB0029108|HMDB0029109|HMDB0033464|HMDB0035443|HMDB0038543	NA|NA|NA|NA|NA|NA|NA	C15H22N2O4|C15H22N2O4|C15H22N2O4|C15H22N2O4|C15H22N2O4|C20H22O2|C20H22O2	295.1652|295.1652|295.1652|295.1652|295.1652|295.1693|295.1693	Isoleucyl-Tyrosine|Leucyl-Tyrosine|Tyrosyl-Isoleucine|Tyrosyl-Leucine|Sinapoylputrescine|(E,E)-1,6-bis(4-methoxyphenyl)-1,5-hexadiene|Longistylin A	528.443	523.733	730.503	498.988	626.673	518.241	597.271	426.46	775.605	686.829	599.363	602.218	530.955	593.632	118.372	758.083	901.83	851.171	809.653	1378.78	924.041	852.608	625.82	1233.37	518.876	796.687	852.797	317.888	284.779	326.253	292.493	306.488	286.448	831.027	608.279	755.928
295.189	HMDB0005783|HMDB0030282|HMDB0033432|HMDB0034779|HMDB0035722|HMDB0035754|HMDB0040646	C10462|C11379|NA|NA|NA|C09709|NA	C17H26O4|C19H22N2O|C19H22N2O|C17H26O4|C17H26O4|C17H26O4|C17H26O4	295.1904|295.1805|295.1805|295.1904|295.1904|295.1904|295.1904	Gingerol|Cinchonidine|(R)-Rhazinilam|Nordihydrocapsiate|Tanacetol A|Phytuberin|Myrsinone	340.087	406.973	301.073	287.55	309.065	80.5034	245.24	219.12	246.641	207.711	256.299	146.926	306.01	178.15	40.4367	79.1753	271.571	276.79	0.00138581	228.292	656.537	176.08	220.877	257.018	152.135	291.341	272.676	180.027	160.977	174.537	160.529	176.682	172.867	395.82	340.044	223.737
295.203	HMDB0014945	C07383	C16H26N2O3	295.2016	Proparacaine	259.324	198.472	377.56	228.782	330.957	138.756	183.098	170.279	314.537	147.961	262.606	211.911	307.494	168.768	35.1296	495.105	422.293	126.84	309.806	339.586	0.00122249	238.941	263.756	246.722	324.058	167.211	349.646	181.944	145.495	199.901	182.484	182.138	195.703	262.569	364.689	295.075
295.932						90.102	49.4506	129.106	127.803	146.688	212.307	377.571	310.393	301.442	402.122	342.543	483.807	406.92	641.335	95.5406	588.648	991.783	608.938	348.847	511.8	287.02	691.415	694.015	860.892	643.616	419.545	537.347	0.431195	10.0117	0.00112931	0.000652226	0.00138901	4.50201	0.000818863	10.4727	0.000462062
296.01						112.087	114.765	104.949	98.5077	154.941	139.424	358.193	175.04	170.06	637.454	249.809	489.352	926.806	1179.97	194.556	702.669	847.748	463.852	598.471	865.375	468.814	615.246	384.452	649.361	812.274	444.165	503.885	0.000849054	6.21987	8.27908	5.96366	0.000682685	9.33507	63.5787	0.00135029	174.139
296.065	HMDB0001235|HMDB0013854	C03373|	C8H14N3O7P|C12H13N3O4S	296.0642|296.07	5-Aminoimidazole ribonucleotide|N4-Acetylsulfamethoxazole	245.834	383.263	427.251	316.895	505.514	649.011	3547.02	1097.24	1782.56	4626.68	3140.56	4630.39	7735.35	7497.74	1384.4	2028.29	1656.96	916.042	1950.15	1635.49	1020.33	2512.02	1464.3	1727.01	1339.35	894.021	969.59	11.0409	14.3004	7.67884	21.9488	11.0127	16.4313	0.00048918	47.4886	75.7628
296.1	HMDB0014781|HMDB0038583|HMDB0060462	NA|NA|C16612	C16H13N3O3|C17H13NO4|C18H14FNO2	296.103|296.0917|296.1081	Mebendazole|Piperolactam D|Citalopram aldehyde	89.137	147.646	48.4297	138.815	132.05	54.5483	76.3296	115.741	23.4664	127.941	86.8415	67.4147	79.888	93.3294	8.87887	169.762	161.095	121.035	75.9501	231.5	35.6469	140.967	110.073	73.6585	145.376	102.294	169.868	14.5811	0.00035903	35.3834	16.2311	17.4132	11.2442	136.248	46.6285	84.8305
296.166	HMDB0030242|HMDB0042026|HMDB0060594|HMDB0060630	NA|NA|NA|NA	C19H21NO2|C16H25NO2S|C19H21NO2|C19H21NO2	296.1645|296.1679|296.1645|296.1645	(E)-Herclavine|Tertatolol|Doxepin N-oxide|(E)-2-hydroxydoxepin	300.24	324.35	590.382	404.985	401.948	471.585	437.676	449.68	605.425	539.676	398.709	291.828	364.256	558.211	76.5299	629.712	630.5	415.32	300.751	429.881	390.889	305.941	714.126	468.97	525.207	499.344	477.003	235.601	203.321	195.848	211.441	220.822	228.99	297.482	450.752	365.921
296.187	HMDB0014333	C06980	C16H25NO4	296.1856	Esmolol	201.176	351.552	472.753	271.352	385.021	251.832	158	261.739	420.074	235.431	379.883	172.969	271.692	44.2808	17.3452	403.687	559.709	238.981	378.849	231.649	305.168	273.885	267.415	316.128	372.842	249.107	247.216	202.442	188.12	177.772	192.791	227.396	200.231	394.516	452.131	403.119
296.195	HMDB0014333	C06980	C16H25NO4	296.1856	Esmolol	339.948	188.991	308.532	139.011	182.551	201.36	232.142	311.739	301.727	45.5038	332.385	287.153	146.172	188.973	46.5858	412.994	197.366	72.3965	244.072	295.271	232.848	313.186	261.154	243.662	191.543	199.212	143.233	165.058	114.421	124.519	132.06	155.01	150.146	143.77	413.101	352.373
296.986	HMDB0031780	C18574	C14H4N2O2S2	296.9787	Dithianon	282.391	243.465	257.751	357.887	503.669	386.107	337.725	219.618	217.663	238.429	125.649	221.672	99.9841	353.623	57.6279	442.113	558.378	430.638	285.339	711.964	352.697	430.681	469.507	812.705	594.96	514.258	547.984	13.3693	22.3258	17.0659	15.1928	9.87983	26.3391	173.782	179.886	297.477
297.037	HMDB0033831	NA	C16H8O6	297.0394	Medicagol	557.76	674.956	558.995	461.532	567.466	401.533	333.25	378.99	239.706	334.295	197.634	274.846	241.704	371.496	71.6224	417.912	587.241	519.748	446.107	633.965	546.516	539.007	540.603	696.059	526.933	602.94	522.269	74.786	63.9768	70.2039	56.3426	62.4973	59.3191	402.484	401.509	515.806
297.073	HMDB0014576|HMDB0034126|HMDB0041059	NA|NA|NA	C10H11F3N2O5|C17H12O5|C13H16N2O2S2	297.0693|297.0757|297.0726	Trifluridine|Gyrocyanin|N-Methoxyspirobrassinol methyl ether	586.909	712.551	627.679	364.023	516.877	504.783	588.305	482.132	628.078	1065.68	573.388	680.472	811.674	1146.73	225.065	738.903	827.925	568.281	690.805	753.219	808.027	690.454	788.719	913.939	661.071	638.03	684.203	51.8129	46.2323	41.6284	24.1087	63.6958	46.9655	408.04	324.215	664.435
297.092	HMDB0029301|HMDB0040798|HMDB0060759|HMDB0060867	NA|NA|NA|NA	C16H12N2O4|C16H12N2O4|C15H12N4O3|C16H12N2O4	297.087|297.087|297.0982|297.087	5,5',6,6'-Tetrahydroxy-3,3'-biindolyl|5-Hydroxy-4-methoxy-3-methyl-2,6-canthinedione|4-Carboxynevirapine|Phenytoin methylcatechol	246.169	240.833	1297.65	1604.71	867.361	801.799	539.605	665.962	4824.34	8715.69	365.435	981.13	509.685	1754.18	557.898	2377.55	3360.86	2687.98	1222.25	816.93	2007.71	722.975	1124.84	554.701	1065.48	1827.51	1487.85	21.6426	23.5341	27.0479	17.9707	38.9021	19.4969	208.177	227.242	957.269
297.132	HMDB0028980|HMDB0029001|HMDB0036156|HMDB0036867|HMDB0039810|HMDB0039812|HMDB0039814|HMDB0041617|HMDB0060472	NA|NA|C09747|NA|NA|NA|NA|NA|C16609	C14H20N2O3S|C14H20N2O3S|C15H20O6|C15H20O6|C15H20O6|C15H20O6|C15H20O6|C15H20O6|C18H17FN2O	297.1267|297.1267|297.1333|297.1333|297.1333|297.1333|297.1333|297.1333|297.1398	Methionyl-Phenylalanine|Phenylalanyl-Methionine|Deoxynivalenol|Marasmal|Cyclocalopin A|Cyclocalopin C1|Cyclocalopin E|Chavicol O-beta-glucopyranoside|Didemethylcitalopram	1963.61	1607.93	1974.73	2900.06	2877.99	2233.98	2561.4	1850.69	2794.33	1713.47	2673.63	3432.3	3524.88	2721.46	647.994	5278.6	4796.4	3465.28	2502.2	6364.06	3742.85	2979.36	3015.42	4855.14	4018.95	3897.2	4311.2	379.243	344.969	355.799	374.479	300.542	343.893	1996.1	1916.43	1827.03
297.143	HMDB0015038|HMDB0030599|HMDB0033950|HMDB0035220|HMDB0038784|HMDB0039071|HMDB0060472	C07175|NA|NA|NA|NA|NA|C16609	C18H20N2S|C19H20O3|C19H20O3|C19H20O3|C19H20O3|C19H20O3|C18H17FN2O	297.142|297.1485|297.1485|297.1485|297.1485|297.1485|297.1398	Methdilazine|5-[(4-Hydroxypheny)ethenyl]-2-(3-methyl-1-butenyl)-1,3-benzenediol|Parakmerin A|Cryptotanshinone|(E)-Arachidin II|exo-Dehydrochalepin|Didemethylcitalopram	462.721	270.943	464.548	433.944	554.414	573.391	494.352	384.433	620.472	372.368	560.671	583.723	516.425	602.907	102.214	904.799	759.017	712.721	385.07	847.584	390.068	669.8	629.453	565.366	601.552	734.243	704.344	121.855	129.6	128.119	128.533	104.514	115.452	371.866	407.826	285.515
297.155	HMDB0030599|HMDB0033950|HMDB0035220|HMDB0038784|HMDB0039071|HMDB0060782	NA|NA|NA|NA|NA|NA	C19H20O3|C19H20O3|C19H20O3|C19H20O3|C19H20O3|C18H20N2O2	297.1485|297.1485|297.1485|297.1485|297.1485|297.1598	5-[(4-Hydroxypheny)ethenyl]-2-(3-methyl-1-butenyl)-1,3-benzenediol|Parakmerin A|Cryptotanshinone|(E)-Arachidin II|exo-Dehydrochalepin|6-allyl-8b-Carboxy-ergoline	495.651	435.277	502.59	564.065	708.769	862.13	1038.92	617.423	680.114	685.533	668.592	733.493	749.038	1014.51	166.624	1429.8	1171.12	980.777	1137.13	1244.38	885.342	1188.97	911.801	803.221	942.237	1080.8	1020.9	181.983	223.416	193.552	197.455	175.401	177.445	420.921	477.458	420.652
297.165	HMDB0038120|HMDB0039376|HMDB0041551|HMDB0060782	C09674|NA|NA|NA	C16H24O5|C16H24O5|C16H24O5|C18H20N2O2	297.1697|297.1697|297.1697|297.1598	Ovalicin|Methyl dihydrophaseate|3,8-Dihydroxy-6-methoxy-7(11)-eremophilen-12,8-olide|6-allyl-8b-Carboxy-ergoline	718.164	600.713	847.099	484.399	669.343	570.237	485.05	514.429	624.315	264.304	717.067	425.747	600.888	836.337	136.142	960.156	942.256	866.461	512.476	1161.86	501.286	596.984	715.97	1181.26	662.243	783.382	821.693	266.543	259.206	234.045	275.182	265.631	255.64	649.672	767.497	683.826
297.181	HMDB0001926|HMDB0015125|HMDB0033293|HMDB0061097	C07534|C08162|NA|NA	C20H24O2|C20H24O2|C20H24O2|C20H24O2	297.1849|297.1849|297.1849|297.1849	17a-Ethynylestradiol|Exemestane|5-Methoxy-1,7-diphenyl-3-heptanone|17-alpha-ethinyl estradiol	263.783	294.79	386.97	297.16	293.354	363.106	421.178	310.572	276.836	316.114	318.991	270.556	435.425	416.029	89.3648	486.383	398.566	469.925	414.091	678.489	324.58	474.527	474.522	148.396	413.819	525.474	415.706	200.518	199.601	200.031	231.916	206.567	152.298	448.635	305.074	333.092
297.195	HMDB0014521|HMDB0030283|HMDB0060952	NA|NA|NA	C19H24N2O|C19H24N2O|C19H24N2O	297.1961|297.1961|297.1961	Palonosetron|Hydrocinchonine|2-hydroxyimipramine	376.621	215.213	250.98	278.503	320.356	291.398	343.379	304.087	345.506	338.416	366.019	391.591	503.131	346.843	75.3162	534.612	407.496	338.598	429.418	369.08	394.054	425.639	422.806	516.737	392.221	485.208	457.322	206.143	181.394	187.52	191.611	195.723	189.895	386.329	362.594	301.028
298.098	HMDB0001173|HMDB0032367|HMDB0037297	C00170||NA	C11H15N5O3S|C16H15N3OS|C13H15NO7	298.0968|298.1009|298.0921	5'-Methylthioadenosine|L-Menthone 1,2-glycerol ketal|Hexahydro-6,7-dihydroxy-5-(hydroxymethyl)-3-(2-hydroxyphenyl)-2H-pyrano[2,3-d]oxazol-2-one	0.000762097	0.00104848	180.748	0.000457538	73.0889	0.00141818	326.597	203.11	590.682	1622.7	1102.4	1434.88	1344.67	1905.6	407.199	758.628	1038.76	902.47	314.131	569.155	552	867.455	782.186	761.455	613.867	493.602	581.103	13.1225	24.7457	31.0445	10.273	34.9136	15.7791	0.00132134	30.9285	79.3141
298.166						274.244	257.231	406.422	261.864	356.181	196.37	257.854	270.082	447.547	219.141	305.385	266.894	159.219	265.707	65.1425	376.167	389.645	289.044	178.229	422.634	191.265	339.565	354.693	220.934	309.775	293.786	287.906	143.712	161.576	164.712	114.503	156.238	133.075	428.899	256.937	435.455
298.186	HMDB0032419|HMDB0061024	NA|NA	C16H27NO2S|C18H23N3O	298.1835|298.1914	2-(4-Methyl-5-thiazolyl)ethyl decanoate|mono-isopropyl-disopyramide	135.899	235.499	931.677	1051.73	103.603	94.2667	97.9753	212.144	1536.32	950.259	181.496	678.485	155.262	875.59	271.401	529.924	1085.47	791.243	213.113	0.000942775	277.39	36.781	585.109	0.000929363	351.683	814.55	1294.01	188.997	204.643	146.927	176.915	146.631	143.359	276.513	988.098	51.7834
298.202						542.483	604.911	808.941	624.981	766.33	638.707	450.462	514.677	632.856	472.165	733.327	810.759	554.389	876.249	124.92	645.4	1108.96	898.036	604.666	1151.56	658.996	777.431	894.914	1081.13	730.541	1033.19	938.909	198.342	156.878	137.371	159.023	198.153	162.663	698.676	832.534	894.123
298.347						2330.44	1115.39	1195.39	892.337	305.547	3659.99	278.948	3993.55	14291.5	1650.56	1715.16	666.004	817.61	4348.19	243.387	2080.58	2180.24	30693.1	6374.02	10882.2	4283.79	3311.27	1414.94	6338.69	248622	19273	2767.23	275.59	72.3115	63.9815	196.279	102.63	182.2	3365.8	5251.86	1572.27
298.459						6.57577	0.000791314	1.32073	12.6636	2.08303	4.95024	0.00121231	20.455	28.9171	7.46817	0.00111233	7.68861	0.000874416	0.00109429	0.000531335	0.910427	18.112	60.5188	8.4557	20.3175	16.2835	10.8084	12.2801	0.00150475	1047.64	0.000175834	21.8655	3.20491	2.51287	1.18002	0.000844772	0.950254	1.71083	2.76215	12.0802	0.000101801
298.472						8.53564	4.07889	11.9933	0.0011866	0.000972003	19.8001	6.7664	1.96788	10.2494	2.81969	16.8042	11.3656	5.75117	13.9377	0.00131519	16.3574	24.6888	46.1147	9.90313	15.7135	4.1	17.9551	7.9699	12.5773	1019.26	18.5106	2.14753	0.00143267	1.37241	0.00128994	0.000984243	0.639381	2.55658	3.24299	7.40373	7.5387
298.489						9.42014	0.000398109	9.41145	0.00113157	19.003	0.00091474	0.00136497	4.46838	11.2256	9.90089	6.66183	0.000664934	14.9024	20.3934	2.37164	14.1196	17.0207	42.3792	14.7771	7.12972	19.6764	1.57868	3.17281	9.86442	1345.91	13.4138	1.75078	3.96126	5.16681	2.43267	0.00119586	1.53499	2.18742	6.61113	9.15781	0.000375078
299.022						461.234	584.418	673.411	442.667	496.327	522.662	332.287	378.155	230.149	466.19	265.132	340.258	262.789	459.837	63.7229	512.161	612.749	529.583	814.597	798.931	733.719	556.067	367.296	732.779	556.651	318.296	434.239	18.8112	21.71	13.4858	3.26424	17.7058	12.0516	355.618	175.632	689.943
299.112	HMDB0010350|HMDB0015160	C03033|NA	C14H18O7|C16H14N2O4	299.1125|299.1026	2-Phenylethanol glucuronide|Amlexanox	8378.97	10736.6	9451.08	15750.9	15674.7	16489.8	12827.1	15482.2	18825.3	11953.5	20164.2	24872.7	28394	21343	5272.08	27364.1	22454.3	20372.8	22685	36649.4	18548.3	24360.4	22575.2	30378.2	18261.4	26535.8	24674.3	2258.76	2403.34	2416.29	2177.98	2133.69	1979.04	6455.25	6296.39	9929.42
299.147	HMDB0036159|HMDB0037560	NA|NA	C15H22O6|C15H22O6	299.1489|299.1489	Toxin T2 tetrol|3,7,8,15-Scirpenetetrol	2210.99	1845.84	2235.46	3069.87	2099.21	2162.55	3509.02	1625.58	2645.46	1851.1	3177.95	2700.46	3645.2	2450.56	600.045	6511.35	5102.83	3755.85	2524.21	6356.51	3885.11	3421.59	2700	4556.78	3867.44	3432.17	3761.52	580.511	681.993	616.54	681.054	644.202	616.149	2139.97	2476.14	2153.13
299.161	HMDB0015376|HMDB0030729|HMDB0033711|HMDB0034054|HMDB0035233|HMDB0041089	C07172|NA|NA|NA|NA|NA	C18H22N2S|C19H22O3|C19H22O3|C19H22O3|C15H18N6O|C19H22O3	299.1576|299.1642|299.1642|299.1642|299.1615|299.1642	Trimeprazine|Gravelliferone|5-Hydroxy-7-(4-hydroxyphenyl)-1-phenyl-3-heptanone|Auraptene|Olomoucine|4-(3-Hydroxy-7-phenyl-6-heptenyl)-1,2-benzenediol	327.175	277.103	364.018	213.574	381.405	335.198	384.203	422.521	533.257	421.606	371.389	443.035	325.795	445.81	102.048	701.339	485.675	501.555	202.153	743.626	512.537	600.558	305.334	447.743	569.019	561.152	416.536	138.673	156.837	120.509	133.874	173.163	133.94	522.712	347.805	326.045
299.184	HMDB0014943|HMDB0015643|HMDB0030202|HMDB0038832|HMDB0061061	NA|NA|NA|NA|NA	C17H22N4O|C16H26O5|C18H22N2O2|C18H22N2O2|C17H22N4O	299.1866|299.1853|299.1754|299.1754|299.1866	Minaprine|Artemether|Fumigaclavine A|2,9-Dimethyl-2,9-diazatricyclo[10.2.2.25,8]octadeca-5,7,12,14,15,17-hexaene-3,10-diol, 9CI|9'-desmethylgranisetron	332.824	841.681	544.535	628.057	136.073	349.934	338.337	248.879	896.799	709.268	595.466	510.079	550.433	700.922	106.254	472.789	737.583	638.58	590.583	853.88	236.316	930.555	957.472	567.534	392.744	494.595	1026.26	277.215	251.516	226.275	203.329	247.502	254.523	388.79	647.276	662.741
299.197	HMDB0012794|HMDB0014855|HMDB0040644|HMDB0060092|HMDB0060473	NA|C05028|NA|NA|NA	C20H26O2|C20H26O2|C20H26O2|C20H26O2|C13H24N5O3	299.2006|299.2006|299.2006|299.2006|299.1952	4-Oxoretinal|Norethindrone|Juvocimene 2|all-trans-3,4-Didehydroretinoate|Diphthamide	295.141	220.34	520.494	188.947	152.704	142.512	142.282	208.211	431.218	142.001	234.533	242.461	362.71	245.478	54.4571	290.66	0.00142575	127.137	114.314	531.076	0.000916379	968.734	441.59	0.00101375	334.344	200.812	254.866	229.612	222.856	259.891	242.71	245.5	193.416	499.08	470.899	411.859
300.179	HMDB0059617|HMDB0060474	NA|NA	C13H23N4O4|C13H23N4O4	300.1792|300.1792	2-(3-carboxy-3-(trimethylammonio)propyl)-L-histidine|Diphthine	208.994	315.266	1330.18	501.607	134.88	717.718	92.6054	156.465	1126.44	782.49	138.589	576.824	221.299	1406.1	215.705	1168.93	692.681	1026.97	531.467	114.889	352.688	0.000720059	447.471	315.326	436.891	580.297	591.694	138.02	182.15	199.772	186.478	156.015	172.271	354.581	879.031	346.42
300.183	HMDB0059617|HMDB0060474	NA|NA	C13H23N4O4|C13H23N4O4	300.1792|300.1792	2-(3-carboxy-3-(trimethylammonio)propyl)-L-histidine|Diphthine	153.483	305.992	1606.69	475.34	249.572	887.655	136.501	182.827	1428.75	1149.39	188.339	714.274	256.111	1728.1	334.268	1358.9	1012.39	1295.27	580.114	0.000104297	298.46	0.00113485	324.308	29.4165	389.971	612.398	679.53	145.357	179.077	186.305	193.593	181.716	173.634	235.012	1108.27	234.333
300.201						0.000332029	0.000849671	39931.5	11027.9	3817.26	14804.9	504.197	1062.28	30452.1	23208.9	0.00049711	12013.4	466.464	39245.3	5920.32	23965.8	23593.9	23911.3	17262.8	0.00116749	0.000521623	0.000222752	7264.72	0.00158523	0.000858529	15430.4	12420.2	818.291	1174.98	1071.75	1087.44	1007.93	871.611	115.787	22330.1	211.665
300.7						561.675	626.211	392.766	391.361	478.74	489.311	448.821	336.07	551.152	339.727	418.269	409.046	344.283	494.753	80.0449	351.154	280.101	458.45	434.512	355.448	426.261	463.779	402.748	584.456	573.435	519.662	449.796	4.99266	9.31866	0.00181144	3.14303	3.13362	5.07874	447.576	469.063	653.73
301.076	HMDB0029492|HMDB0029676|HMDB0029920|HMDB0030617|HMDB0030659|HMDB0030667|HMDB0032695|HMDB0032696|HMDB0033139|HMDB0033321|HMDB0033720|HMDB0033760|HMDB0034443|HMDB0037339|HMDB0037441|HMDB0042024	NA|C10038|C05513|C10520||C04293|NA|C10203||NA|NA|NA|C17811|NA|C10098|C10534	C16H12O6|C16H12O6|C10H12N4O7|C16H12O6|C16H12O6|C16H12O6|C16H12O6|C16H12O6|C14H12N4O2S|C16H12O6|C16H12O6|C16H12O6|C16H12O6|C16H12O6|C16H12O6|C16H12O6	301.0707|301.0707|301.0779|301.0707|301.0707|301.0707|301.0707|301.0707|301.0754|301.0707|301.0707|301.0707|301.0707|301.0707|301.0707|301.0707	3,3',7-Trihydroxy-4'-methoxyflavone|Diosmetin|beta-D-3-Ribofuranosyluric acid|Pratensein|Takakin|Chrysoeriol|Barpisoflavone A|Cajanin|Sulfaquinoxaline|3,5-Dihydroxy-6,7-methylenedioxyflavanone|6alpha-Hydroxymaackiain|Santal|Questinol|Luteolin 7-methyl ether|Kaempferide|Tectorigenin	401.334	425.486	513.091	422.119	375.109	511.793	381.443	368.837	471.764	533.158	441.719	488.871	453.604	612.956	73.4971	817.17	854.235	643.55	799.922	1040.5	711.83	946.394	846.749	1038.07	647.823	610.262	748.355	45.4723	62.4068	19.3338	51.2797	54.898	31.3067	462.481	366.523	471.725
301.092	HMDB0029497|HMDB0041271|HMDB0041849	NA|NA|NA	C13H16O8|C13H16O8|C12H16N2O5S	301.0918|301.0918|301.0853	Dimethyl fukiic acid|Salicylic acid beta-D-glucoside|Carboxytolbutamide	103.494	93.7039	125.836	148.982	149.436	655.848	896.588	765.636	413.466	1151.99	1984.78	1384.59	1788.07	743.328	109.548	1404.87	361.083	596.308	686.412	499.117	456.565	843.517	498.7	373.778	285.008	274.323	316.042	25.2877	16.5686	15.7725	15.0393	27.5366	14.632	77.8078	38.7534	130.332
301.125	HMDB0038332|HMDB0041405	NA|NA	C14H20O7|C14H20O7	301.1282|301.1282	2-(3-Hydroxyphenyl)ethanol 1'-glucoside|4-Methoxybenzyl glucoside	315.744	372.165	650.917	663.936	513.721	619.955	517.249	957.025	966.71	692.587	338.8	627.758	517.104	631.05	168.94	762.932	993.384	875.597	470.76	757.378	873.77	810.151	726.623	710.36	860.576	812.174	923.026	105.835	140.604	92.5452	110.321	95.9494	112.369	418.18	452.179	515.15
301.139	HMDB0013938|HMDB0030755|HMDB0030922|HMDB0037245|HMDB0037246|HMDB0038325	NA|NA|NA|NA|NA|NA	C17H20N2OS|C18H20O4|C18H20O4|C18H20O4|C18H20O4|C18H20O4	301.1369|301.1434|301.1434|301.1434|301.1434|301.1434	Promazine 5-sulfoxide|Myrigalone E|1,3-Diacetoxy-4,6,12-tetradecatriene-8,10-diyne|Myrigalone A|Myrigalon B|Verimol C	533.19	406.302	724.421	717.033	758.958	867.896	452.244	581.706	1134.11	1092.75	763.675	946.646	545.672	1301.23	243.718	1403.19	2017.41	1122.18	673.489	847.672	755.721	1040.05	837.019	726.44	887.416	761.117	1107.88	127.436	139.957	160.709	180.698	115.318	125.686	312.906	560.354	532.192
301.163						548.879	572.769	632.958	615.499	465.346	296.963	329.669	421.395	994.772	857.137	423.381	461.613	320.725	579.972	163.812	711.058	1046.7	758.324	381.49	788.417	570.544	432.259	843.199	636.292	565.891	629.039	1192.19	227.866	198.248	205.204	195.477	193.875	190.489	632.971	510.561	803.668
301.178	HMDB0000010|HMDB0006768|HMDB0006772|HMDB0011195|HMDB0015031|HMDB0038684|HMDB0039569|HMDB0060088	C05299|C05297 |C05285|NA|C02197|NA|NA|NA	C19H24O3|C19H24O3|C19H24O3|C19H24O3|C19H24O3|C19H24O3|C19H24O3|C19H24O3	301.1798|301.1798|301.1798|301.1798|301.1798|301.1798|301.1798|301.1798	2-Methoxyestrone|19-Oxoandrost-4-ene-3,17-dione|Adrenosterone|2-Hydroxy-3-methoxyestrone|Testolactone|Sageone|Ginsenoyne F|4-Methoxyestrone	386.97	333.59	509.362	505.161	203.486	408.304	433.217	386.128	635.703	509.695	496.277	547.606	469.185	776.515	135.343	1018.14	698.297	529.905	564.778	817.079	709.983	790.452	604.705	766.52	571.29	661.179	526.403	124.686	131.977	179.737	177.293	155.328	132.789	372.28	448.154	454.409
301.195						452.468	394.756	1110.76	786.098	739.839	888.987	455.735	439.741	1593.04	971.733	571.969	741.545	534.664	1447.78	274.599	1196.07	1166.24	1002.17	936.053	601.62	521.027	661.027	1190.44	513.84	639.326	746.633	1027.04	228.39	256.691	233.966	211.661	246.772	288.416	619.435	1022.79	567.588
302.176	HMDB0014979|HMDB0032654|HMDB0038648	C06967|NA|NA	C18H23NO3|C18H23NO3|C18H23NO3	302.1751|302.1751|302.1751	Dobutamine|(E,E)-Futoamide|(6E)-Piperamide-C7:1	503.619	529.531	552.167	508.802	718.547	434.101	433.187	434.056	536.938	383.089	511.118	624.312	572.693	419.176	87.862	651.149	894.922	506.661	513.483	789.664	715.609	580.699	604.299	644.233	581.879	802.429	560.908	268.015	215.324	226.911	187.618	252.908	241.708	480.808	582.092	581.408
302.196						2624.46	2208.35	2218.71	1276.14	1903.05	2102.2	1613.07	1770.82	2353.35	1947.23	2842.38	2982.26	2778.5	2941.36	609.997	2596.76	3334.68	2537.12	1630.66	3538.4	2352	1965.11	2045.8	1986.32	2506.96	2701.53	2404.96	276.953	307.453	305.872	241.047	256.717	245.642	1651.29	1597.64	1886.24
302.212						580.299	1154.3	2753.6	1526.28	588.55	732.846	465.693	559.107	889.947	660.91	792.616	765.07	452.8	1514.4	217.772	1630.7	1075.21	773.078	918.551	648.163	453.07	1179.01	1607.66	589.973	794.318	736.917	809.529	224.398	201.624	192.366	227.32	192.599	198.442	1668.08	1664.89	2096.54
302.234	HMDB0006320|HMDB0013288	NA|NA	C16H31NO4|C16H31NO4	302.2326|302.2326	2,6 Dimethylheptanoyl carnitine|Nonanoylcarnitine	236.039	145.03	386.741	171.726	330.928	131.2	55.5715	373.183	136.325	102.918	120.706	152.179	51.5689	50.7355	10.837	139.534	176.412	40.2293	159.338	23.1095	1.31145	175.882	228.196	94.229	92.251	0.000928504	74.3738	121.179	144.196	175.634	123.847	156.348	154.767	403.63	322.316	327.302
302.924						18.9096	56.0402	0.00145064	76.1737	79.6304	172.092	448.641	159.102	152.491	705.516	474.748	490.726	848.093	980.246	138.624	522.807	296.399	191.012	393.246	299.34	135.878	499.518	280.914	293.287	280.696	145.511	94.6729	0.00077369	0.000665056	6.49926	6.09754	11.2274	0.000804212	0.00141504	14.3694	9.83301
303.12	HMDB0030717|HMDB0033189|HMDB0033996|HMDB0038128|HMDB0041653|HMDB0060116	NA|NA|NA|NA|NA|NA	C17H18O5|C17H18O5|C17H18O5|C17H18O5|C17H18O5|C24H14	303.1227|303.1227|303.1227|303.1227|303.1227|303.1168	(R)-3',7-Dihydroxy-2',4'-dimethoxyisoflavan|Isomucronulatol|2',7-Dihydroxy-4',6-dimethoxyisoflavan|(±)-Sphaerosin|3'-Hydroxy-3,4,5,4'-tetramethoxystilbene|Dibenzo[a,l]pyrene	458.499	426.674	2015.01	1295.05	878.206	711.827	517.139	532.29	2572.21	3083.09	414.446	1978.07	673.974	3295.47	937.524	3170.2	2457.51	1795.75	1165.44	886.315	836.022	829.732	1497.56	1075.09	1336.56	1124.47	1576.8	44.9103	63.2899	101.436	78.5599	70.9997	59.2494	402.609	547.267	517.226
303.142	HMDB0028892|HMDB0028997|HMDB0040462	NA|NA|NA	C15H18N4O3|C15H18N4O3|C14H22O7	303.1452|303.1452|303.1438	Histidinyl-Phenylalanine|Phenylalanyl-Histidine|Garcinia lactone dibutyl ester	621.789	661.638	2641.42	2879.2	1456.47	1556.4	870.534	1347.64	3495.61	2702.04	635.434	2223.17	706.312	2970.15	752.729	3395.69	5069.82	3164.6	2041.94	1125.8	1541.58	1244.01	1841.95	942.103	2873.46	2795.31	4246.01	161.813	188.885	120.927	179.395	169.77	123.768	968.459	2177.07	1598.92
303.156	HMDB0000530|HMDB0005056|HMDB0012270|HMDB0014325|HMDB0028708|HMDB0028813|HMDB0036472	NA|C18166|C10719|C10719|NA|NA|NA	C18H22O4|C18H22O4|C18H22O4|C18H22O4|C11H20N5O5|C11H20N5O5|C18H22O4	303.1591|303.1591|303.1591|303.1591|303.1537|303.1537|303.1591	6-Ketoestriol|Enterodiol|Nordihydroguaiaretate|Masoprocol|Arginyl-Glutamate|Glutamyl-Arginine|Verimol D	1037.63	491.988	712.428	475.645	478.029	388.499	325.708	352.271	545.966	407.351	419.49	407.964	454.283	650.007	102.09	717.343	731.184	445.686	334.239	1072.22	602.139	538.798	610.641	842.131	567.365	620.733	590.96	141.549	162.465	130.5	147.515	166.099	151.517	658.37	507.833	564.748
303.178	HMDB0028707|HMDB0028723|HMDB0028791|HMDB0029143|HMDB0031094	NA|NA|NA|NA|C13870	C11H22N6O4|C11H22N6O4|C11H22N6O4|C11H22N6O4|C15H26O6	303.1775|303.1775|303.1775|303.1775|303.1802	Arginyl-Glutamine|Arginyl-Gamma-glutamate|Glutaminyl-Arginine|Gamma-glutamyl-Arginine|Glycerol tributanoate	449.941	612.051	598.644	787.811	740.061	974.95	663.865	605.916	1011.47	932.386	516.339	679.244	559.523	844.244	165.522	1006.32	1411.25	1262.94	671.601	1101.39	804.041	908.86	3221.33	856.433	1033.08	932.044	1643.46	179.187	166.72	197.767	188.206	176.204	187.152	528.705	488.157	460.09
303.214	HMDB0015216|HMDB0028714|HMDB0028945|HMDB0037830|HMDB0037831	C07785|NA|NA|NA|NA	C17H26N4O|C12H26N6O3|C12H26N6O3|C16H30O5|C16H30O5	303.2179|303.2139|303.2139|303.2166|303.2166	Emedastine|Arginyl-Lysine|Lysyl-Arginine|xi-7-Hydroxyhexadecanedioic acid|xi-8-Hydroxyhexadecanedioic acid	202.698	277.36	564.963	250.724	195.448	193.104	195.705	190.394	219.473	144.013	278.466	318.282	211.529	428.597	62.5507	493.958	251.378	183.756	419.287	158.077	135.567	140.859	445.926	305.699	273.612	429.5	230.212	106.584	119.351	123.68	110.321	110.012	137.113	330.175	429.612	358.273
304.125	HMDB0013240	NA	C15H17N3O4	304.1292	Indoleacetyl glutamine	183.366	125.965	425.243	231.786	355.908	144.586	223.914	129.242	395.734	553.488	122.145	207.941	281.771	705.201	131.249	649.791	581.735	311.081	415.919	117.355	93.0899	510.077	543.096	150.163	333.173	335.433	244.708	74.7936	38.2127	62.8669	82.9381	43.0021	62.7012	105.401	117.315	17.1524
304.191						396.853	382.919	388.233	396.891	411.156	283.664	325.948	551.242	333.469	224.755	474.857	484.998	425.654	360.519	86.7455	558.612	399.587	420.506	257.106	611.212	535.453	295.321	621.619	633.342	630.705	596.79	518.488	207.241	221.969	255.309	240.513	215.373	240.245	482.026	492.052	412.513
304.239						92.115	103.805	84.8079	23.455	0.00101393	0.00118272	24.8846	86.6731	128.517	113.527	674.587	113.62	192.609	41.4933	5.25354	68.8251	59.4594	53.2094	57.4914	133.334	43.6381	114.836	85.7873	0.000888369	104.619	157.444	0.000797936	60.0561	33.1071	41.1819	20.7195	49.6352	45.896	83.9633	44.7452	55.3337
304.299						749.55	1388.3	7775.19	1658.63	31024.5	27812.2	9263.52	19747.7	51642.8	14284	20463.7	4349.75	5170.79	14484.5	1686.46	15129.7	12036.9	13734.1	15824.9	6689.33	29679.7	34434.3	14161.3	45018.4	4365.05	200754	53714.3	266.354	309.825	309.017	404.292	385.817	353.484	6036.9	6420.64	2906
304.324						3.01918	6.93512	36.6101	20.763	335.602	265.542	45.8451	187.115	588.628	88.8354	173.063	28.5	19.7259	89.0671	9.26529	101.731	77.6793	104.537	126.898	63.6533	301.145	333.63	124.167	485.102	3.79982	3709.41	578.886	0.000682707	4.13632	2.86332	8.13647	0.0014193	3.24486	49.8093	22.2435	27.3122
304.442						7.33898	8.15669	0.00142668	0.00176522	76.1413	61.1874	6.78161	43.0911	148.973	21.4977	38.38	6.40493	10.1413	12.2582	0.80071	20.3378	14.328	17.5224	24.5271	13.8122	35.5354	77.2629	11.7911	138.429	17.8948	990.204	153.048	0.00152875	0.802572	0.847787	2.43626	0.658744	2.09814	11.8396	8.18312	12.2904
305.042	HMDB0059985|HMDB0059987|HMDB0060020	NA|NA|NA	C11H12O8S|C11H12O8S|C11H12O8S	305.0326|305.0326|305.0326	5-(3',4',5'-Trihydroxyphenyl)-gamma-valerolactone-3'-O-sulphate|5-(3',4',5'-Trihydroxyphenyl)-gamma-valerolactone-4'-O-sulphate|Sinapinic acid-O-sulphate	639.864	839.289	993.303	679.792	1050.18	852.801	610.988	679.713	445.512	782.927	535.076	557.261	504.924	913.406	130.78	859.391	1055.09	987.765	1252.45	1496.52	1087.15	1154.94	1159.02	1532.39	1244.53	946.271	1019.5	9.92796	5.93552	11.8764	0.000623814	4.38782	0.000705694	336.395	233.347	966.171
305.1	HMDB0001067|HMDB0029175|HMDB0029179|HMDB0029228|HMDB0029231|HMDB0030662|HMDB0030745|HMDB0032943|HMDB0033866|HMDB0034073|HMDB0038519|HMDB0041294|HMDB0041507	C12270|NA|NA|NA|NA|NA|NA|C14324|NA|C08437|NA|C08761|NA	C11H16N2O8|C16H16O6|C16H16O6|C16H16O6|C16H16O6|C16H16O6|C16H16O6|C12H21N2O3PS|C16H16O6|C10H16N4O7|C16H16O6|C16H16O6|C16H16O6	305.0979|305.102|305.102|305.102|305.102|305.102|305.102|305.1083|305.102|305.1092|305.102|305.102|305.102	N-Acetylaspartylglutamic acid|3'-O-methyl-(-)-epicatechin|4'-O-methyl-(-)-epicatechin|4-Methyl-epicatechin|3-Methyl-epicatechin|4'-O-Methylcatechin|(R)-Heraclenol|Diazinon|Fonsecin B|Vicine|Arachidoside|6-Methoxy-alpha-pyrufuran|3'-O-Methylcatechin	460.991	449.971	698.314	689.94	558.177	429.35	547.527	555.081	966.161	1313.21	258.56	1106.06	634.525	1162.62	298.934	1433.12	1356.28	1120.87	712.098	965.234	608.103	988.037	1003.33	1108.3	1029.52	864.494	896.25	14.6412	25.4529	111.244	97.7422	156.215	111.702	348.982	557.156	479.919
305.137	HMDB0029305|HMDB0033909|HMDB0034894|HMDB0035790|HMDB0037494|HMDB0038696	NA|C15485|NA|C09394|NA|NA	C17H20O5|C12H20N2O7|C12H20N2O7|C17H20O5|C17H20O5|C12H20N2O7	305.1384|305.1343|305.1343|305.1384|305.1384|305.1343	p-HPEA-EDA|2'-Deoxymugineic acid|2-(1,2,3,4-Tetrahydroxybutyl)-6-(2,3,4-trihydroxybutyl)pyrazine|Matricarin|3'-Deoxyoleacein|Deoxyfructosazine	542.442	525.178	7111.08	2770.95	1975.65	3725.66	1098.62	1363.22	5477.22	4686.33	644.626	3020.66	1023.2	8058.43	1196.61	6238.23	7687.99	6926.73	5691.84	1257.38	1693.33	1025.39	3790.04	999.618	2129.34	4705.8	4789.45	187.497	224.847	224.069	203.449	209.587	177.16	420.598	3718.7	956.723
305.158						3959.05	6923.79	183105	64375	47370	93367	18494.5	24864.4	124335	112009	9076.71	71032.3	16588.1	210099	29115.3	161171	195857	167630	148004	16009.9	29365.1	15477.5	73890.7	10365.1	48263.2	105593	107787	1311.75	1585.98	1529.67	1437.75	1332.24	1235.22	6990.53	92760.5	16727.4
305.183	HMDB0060352|HMDB0060379	NA|NA	C18H24O4|C18H24O4	305.1747|305.1747	2-Polyprenyl-3-methyl-5-hydroxy-6-methoxy-1,4-benzoquinone|3-Polyprenyl-4-hydroxy-5-methoxybenzoate	423.81	388.701	3487.72	1040.01	997.787	1705.9	521.45	508.465	2051.2	1933.2	463.431	1323.82	516.858	4170.91	537.039	2999.29	3665.54	3174.91	3125.15	598.204	476.25	572.62	1393.72	660.047	898.089	1862.02	1814.29	162.743	174.114	166.632	181.111	136.33	171.488	416.679	1823.98	459.981
305.271						0.00150972	0.000828086	577.184	115.275	121.894	221.835	0.000371429	0.00123211	394.086	223.149	0.00121017	238.359	29.9282	547.779	88.9795	520.34	350.541	466.11	550.094	0.000657343	0.000994163	0.00113922	218.22	42.9181	0.000739802	349.383	227.553	0.000698514	0.00116806	0.00106493	0.00023953	0.00169045	6.64469	0.00135707	249.859	0.000691246
305.284	HMDB0033872	NA	C21H36O	305.2839	3-Pentadecylphenol	27.9993	34.0862	799.932	270.704	352.618	597.2	153.852	191.711	771.641	475.51	185.624	295.539	59.7924	929.16	127.167	797.502	704.815	797.343	787.26	108.236	326.031	300.701	286.009	589.306	0.00120561	2059.19	871.216	64.6542	56.6982	60.88	44.282	64.9884	63.2357	78.063	381.833	111.76
305.962						170.57	143.224	287.416	203.285	384.11	313.343	863.746	762.017	837.829	1551.95	1101.78	1340.02	1203.26	1664.78	214.615	1221.69	1717.1	1294.22	1226.06	987.332	786.157	1573.41	1500.03	1326.53	832.564	570.858	686.102	0.000829819	0.00126047	0.000552564	4.36897	0.000872515	0.000536538	0.00108794	0.000854621	0.00101458
306.075	HMDB0034364	NA	C18H11NO4	306.0761	Cepharadione A	69.1298	55.7308	84.9803	3.19462	470.274	701.861	271.563	224.427	305.956	534.047	363.092	361.599	402.22	279.073	52.7213	642.55	619.187	507.333	344.768	362.872	409.649	582.564	385.32	366.617	572.294	323.282	427.535	7.6608	0.00146762	5.02358	17.9117	13.6108	8.26914	57.2211	14.5642	54.0776
306.208	HMDB0002227|HMDB0039847	C06866|NA	C18H27NO3|C15H29O6	306.2064|306.2037	Capsaicin|3-Oxododecanoic acid glycerides	397.472	336.498	535.929	291.533	243.83	209.564	277.045	233.959	428.412	149.144	327.823	357.888	438.578	259.365	72.6137	550.155	524.599	288.804	424.238	527.87	265.244	165.442	444.95	521.022	527.906	486.132	568.355	212.475	193.084	203.41	209.879	199.609	193	478.346	475.948	452.99
306.227						0.000638965	82.1427	84.5219	85.6799	109.077	121.56	96.5444	285.677	173.781	720.472	91.7778	151.977	160.393	32.2193	23.6172	254.522	248.544	182.226	135.387	69.2067	99.0065	109.984	160.65	91.4347	76.1153	155.06	265.291	50.9877	58.6326	33.1661	33.404	56.3604	56.9555	174.867	150.695	36.0524
306.28						218.627	308.486	609.719	166.648	203.576	205.474	160.908	109.998	220.876	141.269	238.518	212.372	169.174	216.953	39.7476	290.106	300.323	234.628	101.398	143.967	49.8286	83.6736	112.648	200.457	194.431	168.462	324.593	53.1059	46.9237	48.9127	55.3236	38.4638	46.7949	352.365	483.059	539.785
307.116	HMDB0014342|HMDB0039031|HMDB0060788	NA|NA|NA	C13H12F2N6O|C16H18O6|C16H18O6	307.1113|307.1176|307.1176	Fluconazole|trans-O-Methylgrandmarin|6-O-Desmethyl-mycophenolic acid	318.646	284.242	430.235	546.735	549.739	564.122	543.104	338.892	1031.07	927.361	275.954	828.555	430.725	1212.39	252.458	1117.51	1270.85	843.135	662.876	761.209	685.775	1017.23	789.911	739.078	991.543	849.442	702.03	39.2138	48.5429	65.3549	48.9249	63.4039	48.4028	255.053	288.871	449.056
307.138	HMDB0030308|HMDB0039105|HMDB0041518|HMDB0041543|HMDB0062223	NA|NA|NA|NA|C19559	C19H18N2O2|C19H18N2O2|C19H18N2O2|C19H18N2O2|C20H18O3	307.1441|307.1441|307.1441|307.1441|307.1329	O-Isopentenylhalfordinol|3-Oxo-14,15-dehydrorhazinilam|Nb-p-Coumaroyltryptamine|2,5-Dibenzyl-3-hydroxy-6-methoxypyrazine|(1aalpha,2beta,3alpha,11calpha)-1a,2,3,11c-Tetrahydro-6,11-dimethylbenzo[6,7]phenanthro[3,4-b]oxirene-2,3-diol	255.236	162.511	426.333	306.233	301.214	450.706	178.056	381.839	750.289	491.913	271.011	427.275	336.06	439.829	102.517	689.306	950.495	752.385	603.354	473.662	376.443	426.146	395.132	322.189	408.042	755.623	581.501	71.5799	57.2285	113.919	97.7478	103.947	71.3961	276.448	363.179	411.257
307.152	HMDB0030308|HMDB0035781|HMDB0036487|HMDB0036643|HMDB0039105|HMDB0041518|HMDB0041543	NA|NA|NA|C09499|NA|NA|NA	C19H18N2O2|C17H22O5|C17H22O5|C17H22O5|C19H18N2O2|C19H18N2O2|C19H18N2O2	307.1441|307.154|307.154|307.154|307.1441|307.1441|307.1441	O-Isopentenylhalfordinol|Naematolone|Achillicin|Matricin|3-Oxo-14,15-dehydrorhazinilam|Nb-p-Coumaroyltryptamine|2,5-Dibenzyl-3-hydroxy-6-methoxypyrazine	584.411	485.879	1049.48	638.097	387.147	692.909	457.443	334.603	782.377	673.177	473.817	613.589	421.883	1096.37	167.562	1178.18	1538.91	1493.97	791.838	966.748	994.542	663.568	784.733	681.222	676.348	916.822	812.948	160.533	136.316	102.485	143.772	151.072	153.337	517.326	687.425	456.703
307.188	HMDB0012799|HMDB0034780	NA|C20203	C18H26O4|C18H26O4	307.1904|307.1904	5'-Carboxy-gamma-chromanol|Capsiate	750.117	315.575	487.155	736.579	218.805	235.062	407.035	254.137	286.455	276.466	266.069	383.938	260.253	190.7	79.0795	511.854	448.212	335.266	244.419	509.632	719.34	271.056	602.292	549.102	476.006	608.573	388.568	229.238	210.876	239.871	208.45	244.925	251.585	498.699	739.735	828.905
307.201						529.744	327.981	1769.77	298.928	475.659	313.383	349.264	331.104	506.842	392.485	436.124	407.205	334.391	471.574	108.253	689.766	702.332	509.295	411.154	756.487	553.498	402.398	546.538	646.094	440.146	628.334	528.072	236.86	176.905	191.254	207.791	217.143	208.284	618.813	563.568	572.231
308.151	HMDB0038582	NA	C16H21NO5	308.1492	5-Amino-2,3-dihydro-6-(3-hydroxy-4-methoxy-1-oxobutyl)-2,2-dimethyl-4H-1-benzopyran-4-one	301.71	442.039	370.674	353.3	297.887	116.326	204.82	186.039	288.713	217.588	348.978	279.298	261.242	229.715	63.9016	461.991	227.33	348.165	357.633	421.208	370.959	243.298	307.72	154.109	429.87	442.714	355.495	113.692	116.071	122.698	107.182	146.703	95.7516	316.322	399.238	427.644
308.174	HMDB0005023|HMDB0015670	C07219|NA	C19H21N3O|C19H21N3O	308.1757|308.1757	Zolpidem|Alcaftadine	190.392	158.898	387.831	187.808	689.619	216.242	287.473	662.116	392.439	192.876	521.593	270.144	297.785	602.597	63.8464	585.663	746.592	543.369	971.869	283.183	215.661	241.026	865.614	154.243	209.845	368.726	395.477	118.093	119.123	130.794	151.676	153.541	147.956	261.483	344.979	247.607
308.194	HMDB0014390|HMDB0041906|HMDB0060890	C06846|NA|NA	C21H25NO|C17H25NO4|C21H25NO	308.2009|308.1856|308.2009	Benzatropine|Ibopamine|Hydroxyterbinafine	425.365	376.037	525.084	642.764	2948.33	519.354	313.401	554.883	671.044	870.293	646.141	393.251	493.98	964.028	85.8491	1203.67	2221.15	896.665	2277.32	455.96	328.283	1111.46	1220.71	462.858	687.911	844.087	609.645	196.191	243.206	246.997	251.823	219.558	182.952	376.609	504.975	533.066
308.196	HMDB0014390|HMDB0060890	C06846|NA	C21H25NO|C21H25NO	308.2009|308.2009	Benzatropine|Hydroxyterbinafine	425.366	376.037	525.083	642.763	2948.33	519.355	313.401	554.883	671.045	870.292	646.14	393.251	493.979	964.027	86.9105	1203.67	2221.15	896.665	2277.32	455.96	328.283	1111.46	1220.71	462.858	687.911	844.087	609.645	221.86	243.206	246.997	251.823	204.494	182.952	376.608	504.976	533.067
308.22	HMDB0014341|HMDB0038457	C06849|C16952	C18H29NO3|C18H29NO3	308.222|308.222	Betaxolol|Dihydrocapsaicin	784.476	914.944	812.155	356.78	1339.94	319.599	213.233	516.815	522.256	312.971	393.692	278.816	243.373	503.377	74.7235	751.712	1661.72	545.196	1152.2	317.786	183.058	213.019	1080.91	182.61	621.528	612.179	743.584	187.954	215.498	213.596	209.731	145.758	215.991	470.656	720.578	538.31
309.075	HMDB0033627	NA	C11H16O10	309.0816	D-Erythroascorbic acid 1'-a-D-glucoside	756.674	1125.82	689.42	380.663	779.746	578.917	335.607	581.628	320.922	526.482	332.691	454.638	355.784	653.071	86.0556	624.853	703.543	691.277	754.524	944.026	913.186	918.308	953.216	1242.68	966.502	818.841	828.716	45.6189	51.6997	32.6753	64.1493	47.146	42.2588	445.344	390.421	662.905
309.131	HMDB0037521|HMDB0037772|HMDB0040367|HMDB0094647	C19214|NA|NA|NA	C18H16N2O3|C16H20O6|C18H16N2O3|C16H20O6	309.1234|309.1333|309.1234|309.1333	C.I. Solvent Red 80|8-Acetylegelolide|Azacridone A|Mono-(2-ethyl-5-carboxypentyl) phthalate	628.27	597.615	732.799	697.36	742.994	526.245	782.226	518.86	682.615	827.782	618.915	823.846	691.659	969.129	141.437	1284.02	1116.43	1172.94	725.224	1082.44	597.277	9423.41	1157.69	1097.05	1482.02	954.656	1041.57	101.846	127.449	170.226	136.735	98.728	116.179	463.228	403.215	504.99
309.153	HMDB0014950|HMDB0035173|HMDB0060607	C07440|NA|NA	C19H20N2O2|C15H20N2O5|C16H16N6O	309.1598|309.1445|309.1458	Phenylbutazone|2-Carboxy-1-[5-(2-carboxy-1-pyrrolidinyl)-2-hydroxy-2,4-pentadienylidene]pyrrolidinium|Fluoxetine glucuronide	1064.55	1052.59	1251.45	660.638	768.766	735.968	999.748	665.5	708.441	608.71	854.697	848.989	565.025	884.986	141.519	1239.45	1068.08	1219.54	889.047	1297.75	1066.58	1326.55	1038.62	1185.47	1346.95	1255.87	936.198	166.265	159.612	205.346	160.581	167.774	183.057	821.367	668.787	1354.98
309.167	HMDB0014950|HMDB0030496|HMDB0034879|HMDB0035724|HMDB0036489	C07440|NA|NA|NA|NA	C19H20N2O2|C17H24O5|C12H24N2O7|C17H24O5|C17H24O5	309.1598|309.1697|309.1656|309.1697|309.1697	Phenylbutazone|ACRL Toxin II|1-[(5-Amino-5-carboxypentyl)amino]-1-deoxyfructose|15-Deacetylcalonectrin|Dihydrocumambrin A	938.201	705.255	1112.25	646.042	554.207	179.733	293.314	281.788	638.326	305.301	473.567	533.387	219.691	424.066	100.959	1090.76	1029.31	1030.39	369.743	713.954	607.378	561.376	746.815	1102.67	812.066	640.734	707.895	236.19	205.832	228.736	187.297	239.202	236.283	709.685	761.911	828.686
309.198	HMDB0014338|HMDB0029362|HMDB0029852|HMDB0031471|HMDB0032664|HMDB0033243|HMDB0034781|HMDB0040867	NA|NA|NA|NA|NA|NA|NA|C10373	C20H24N2O|C14H28O7|C18H28O4|C18H28O4|C18H28O4|C18H28O4|C18H28O4|C18H28O4	309.1961|309.1908|309.206|309.206|309.206|309.206|309.206|309.206	Indecainide|(R)-1-O-b-D-glucopyranosyl-1,3-octanediol|Methylgingerol|Diplodiatoxin|Corchorifatty acid A|Corchorifatty acid D|Dihydrocapsiate|5-O-Methylembelin	341.145	369.395	455.999	292.229	822.164	366.373	221.596	320.474	353.661	389.229	424.623	297.143	363.019	459.463	65.6103	569.258	606.664	512.52	712.741	474.406	306.856	483.211	503.714	464.265	526.38	906.371	452.764	143.858	160.168	187.456	193.665	173.352	192.846	345.897	490.039	261.918
309.217	HMDB0015029	NA	C17H28N2O3	309.2173	Oxybuprocaine	292.342	811.588	590.611	393.001	1009.87	290.589	129.617	264.781	513.817	418.27	452.038	256.735	293.767	395.98	77.1778	730.706	836.846	550.087	419.244	507.047	387.656	559.619	554.128	460.957	493.575	6150.02	563.691	207.003	220.087	200.668	176.11	180.486	194.877	314.712	530.984	379.958
310.116	HMDB0000230|HMDB0000773|HMDB0028831|HMDB0029104|HMDB0033359|HMDB0038584	C19910|C19909|NA|NA|NA|NA	C11H19NO9|C11H19NO9|C14H17N2O6|C14H17N2O6|C18H15NO4|C18H15NO4	310.1133|310.1133|310.1159|310.1159|310.1074|310.1074	N-Acetylneuraminic acid|N-Acetyl-a-neuraminic acid|Glutamyl-Tyrosine|Tyrosyl-Glutamate|Cryptodorine|Piperolactam C	133.65	149.779	96.7437	143.445	130.272	168.467	203.365	33.6791	187.832	72.4399	194.456	130.154	183.21	187.376	21.5775	313.723	204.534	185.799	119.892	371.873	230.625	429.104	170.408	161.578	316.168	175.507	154.408	53.0964	79.334	93.634	93.9887	99.3482	61.6229	124.235	129.281	169.224
310.13	HMDB0015056	NA	C19H19NOS	310.126	Ketotifen	279.083	307.247	402.348	152.653	279.56	142.584	569.777	189.267	191.391	267.739	180.233	252.452	208.067	214.735	56.5122	319.712	361.423	303.475	280.287	382.565	19.0537	2385.63	326.178	384.34	420.232	474.06	314.513	59.0164	60.3068	86.3147	47.5194	66.658	52.391	172.842	212.859	360.458
310.149	HMDB0014615|HMDB0028809|HMDB0029103|HMDB0029119|HMDB0029161|HMDB0030207	NA|NA|NA|NA||NA	C17H18F3NO|C14H19N3O5|C14H19N3O5|C14H19N3O5|C14H19N3O5|C19H19NO3	310.1413|310.1397|310.1397|310.1397|310.1397|310.1438	Fluoxetine|Glutaminyl-Tyrosine|Tyrosyl-Glutamine|Tyrosyl-Gamma-glutamate|gln-tyr|Koenigine	1674.49	1672.57	1759.27	966.197	975.741	782.331	1386.43	879.46	777.7	819.547	839.034	872.808	680.466	1173.41	223.053	1292.07	1513.67	1322.33	1172.03	1602.23	1407.52	1642.25	1513.31	1632.23	1543.84	1601.42	1452.64	133.554	152.724	118.9	85.5377	102.889	122.429	1113.2	809.075	1817.03
310.165	HMDB0014484|HMDB0094675	NA|NA	C20H23NS|C15H27NO2Si2	310.1624|310.1653	Metixene|N,O-Bis- (trimethylsilyl)phenylalanine	375.077	263.751	675.304	293.044	738.364	420.728	245.986	192.01	348.639	337.362	437.102	358.536	340.078	462.086	90.3577	504.853	635.727	451.356	192.98	525.404	444.278	324.828	563.099	579.206	575.727	452.143	428.108	161.009	145.968	153.844	188.624	180.477	137.639	401.802	405.86	443.649
310.182	HMDB0028963|HMDB0029110|HMDB0030304|HMDB0040368	NA|NA|NA|NA	C15H23N3O4|C15H23N3O4|C20H23NO2|C20H23NO2	310.1761|310.1761|310.1802|310.1802	Lysyl-Tyrosine|Tyrosyl-Lysine|Atherosperminine|Zanthosimuline	325.509	341.694	431.785	283.293	328.489	112.337	306.755	383.983	503.365	418.51	425.6	320.793	343.913	386.583	101.718	561.606	572.694	375.575	272.864	406.714	221.07	486.773	585.325	568.983	528.587	562.265	580.466	204.844	165.462	173.221	183.81	212.846	177.753	355.024	307.168	513.949
310.2	HMDB0015334|HMDB0015345	NA|C07915	C17H27NO4|C17H27NO4	310.2013|310.2013	Nadolol|Metipranolol	429.419	502.294	494.213	262.268	1191.03	268.007	48.5521	577.838	383.452	382.961	418.649	227.693	198.668	286.963	47.5781	590.159	764.993	306.404	771.646	358.922	34.4696	128.512	787.526	281.554	494.674	436.624	574.839	251.657	202.21	238.401	255.137	271.425	213.265	374.791	420.668	493.301
310.913						143.919	152.893	157.681	294.696	353.982	352.32	733.526	474.245	508.672	895.075	615.705	717.295	1022.96	874.302	164.171	914.834	662.046	491.048	710.194	911.324	453.013	781.629	615.981	1119.82	558.064	425.109	421.642	35.7875	47.8821	70.6465	72.3525	74.7397	86.3388	48.3018	89.0988	80.6245
311.01						358.516	454.083	511.771	536.023	811.667	785.154	423.936	557.561	295.158	592.932	350.804	416.447	410.754	682.053	84.4018	633.587	753.02	703.988	685.668	1026.48	663.424	800.435	739.008	903.244	907.977	784.674	860.05	151.06	191.598	153.762	149.984	141.431	131.442	367.194	273.432	550.491
311.052	HMDB0033657|HMDB0035230	C03683|NA	C17H10O6|C17H10O6	311.055|311.055	De-O-methylsterigmatocystin|Aurantricholide B	488.956	629.497	537.018	390.144	499.046	483.096	316.407	350.59	224.049	396.532	165.881	253.986	244.362	389.33	52.7894	410.852	477.917	442.596	440.868	567.848	604.683	493.731	571.177	814.102	518.007	522.355	545.06	45.3605	61.5265	51.7357	46.8863	39.3462	47.1184	343.578	320.903	539.185
311.091	HMDB0040357	NA	C18H14O5	311.0914	6,11-Dihydroxy-2,2-dimethylpyrano[3,2-c]xanthen-7(2H)-one	943.139	1507.53	1065.49	420.333	773.196	558.608	469.28	673.722	430.405	571.752	411.391	500.067	360.67	686.308	113.588	823.703	760.639	834.294	862.854	851.742	1035.64	969.031	864.448	1237.44	904.023	838.97	765.881	43.177	75.1354	79.1286	62.3446	39.7701	59.4493	571.009	436.966	986.328
311.11	HMDB0030293|HMDB0035880|HMDB0039958	NA|NA|NA	C15H18O7|C15H18O7|C15H18O7	311.1125|311.1125|311.1125	(E)-1-O-Cinnamoyl-beta-D-glucose|(E)-2-O-Cinnamoyl-beta-D-glucopyranose|1-Pentadecanecarboxylic acid	477.442	333.193	527.207	592.535	707.317	505.161	1311.76	836.819	846.634	973.767	1706.53	1528.63	1560.71	1337.43	261.641	2619.72	1304.48	1237.71	1005.38	1870.89	1532.64	1745.9	1272.54	1403.14	1003.77	1177.49	994.802	43.5585	76.2911	87.6474	95.1522	80.311	77.2434	331.423	288.692	388.26
311.127	HMDB0000839|HMDB0011741|HMDB0031744|HMDB0033310|HMDB0036635|HMDB0041298|HMDB0062553	C09541|NA|NA|NA|NA|NA|NA	C20H14N4|C14H18N2O6|C19H18O4|C19H18O4|C19H18O4|C19H18O4|C14H18N2O6	311.1291|311.1238|311.1278|311.1278|311.1278|311.1278|311.1238	Pentaporphyrin I|Gamma-Glutamyltyrosine|Artocarbene|Moracin C|Hydroxytanshinone|Moracin N|alpha-glutamyltyrosine	1345.08	1117.8	1159.88	855.805	1610.93	1103.2	1091.98	3044.08	1505.99	1768.34	2448.1	1118.14	1270.72	1280.83	176.302	2591.84	1599.34	2656.73	1463.1	3408.83	3475.96	3385.2	2091.37	2171.53	2345.02	7257.95	1462.6	187.454	193.09	207.813	168.754	169.594	137.809	1049.56	1053.64	1268.24
311.147	HMDB0014021|HMDB0015583|HMDB0060576	C16608|NA|NA	C19H19FN2O|C22H18N2|C19H19FN2O	311.1554|311.1543|311.1554	N-Desmethylcitalopram|Bifonazole|Desmethylcitalopram	659.206	470.119	731.019	669.497	608.234	483.494	630.382	421.687	510.095	568.541	558.54	471.436	393.625	680.489	89.8886	976.025	964.28	775.576	670.84	1199.35	943.632	1041.17	763.782	942.77	731.116	913.732	744.344	141.768	183.463	178.955	146.089	183.279	144.689	660.898	601.721	548.416
311.159	HMDB0014021|HMDB0015583|HMDB0040742|HMDB0060576	C16608|NA|NA|NA	C19H19FN2O|C22H18N2|C20H22O3|C19H19FN2O	311.1554|311.1543|311.1642|311.1554	N-Desmethylcitalopram|Bifonazole|2,3-Dehydrosalvipisone|Desmethylcitalopram	392.996	394.173	446.645	313.628	567.823	412.095	408.617	287.024	401.773	418.759	382.707	531.211	382.248	453.334	80.8315	845.942	786.467	487.903	533.54	582.046	503.236	540.623	442.104	671.225	837.545	762.598	492.402	149.242	131.354	139.45	156.843	142.905	150.721	450.075	305.885	450.859
311.171	HMDB0029379|HMDB0040742	C00933|NA	C16H24NO5|C20H22O3	311.1727|311.1642	Sinapine|2,3-Dehydrosalvipisone	653.661	426.313	469.598	390.156	469.895	462.68	534.928	601.078	484.474	436.383	580.733	567.998	516.24	513.907	118.427	884.607	713.916	659.917	521.108	789.694	509.541	665.602	668.211	672.016	688.915	879.465	531.509	213.292	243.619	225.442	211.647	235.61	228.598	577.634	539.621	508.486
311.183	HMDB0040756|HMDB0040980	NA|NA	C17H26O5|C17H26O5	311.1853|311.1853	3-Hydroxy-6,8-dimethoxy-7(11)-eremophilen-12,8-olide|Valdiate	930.238	743.212	1150.41	766.468	762.855	701.332	608.341	557.94	845.109	697.822	674.94	665.299	590.562	715.91	141.299	920.572	1305.48	946.246	535.86	1434.17	933.681	850.931	778.5	1434.43	828.692	995.351	949.97	366.923	400.5	359.154	393.09	322.326	377.639	872.294	903.838	977.697
311.197	HMDB0015446|HMDB0015668|HMDB0060487	C07618|NA|NA	C21H26O2|C21H26O2|C21H26O2	311.2006|311.2006|311.2006	Mestranol|Gestodene|Menaquinol	317.837	195.478	313.295	321.422	186.966	318.268	317.563	279.686	365.638	261.238	337.016	397.172	384.042	281.542	79.3014	514.103	327.594	485.028	303.391	620.243	204.599	372.058	398.791	364.531	276.155	358.384	186.705	188.252	179.197	212.958	207.452	197.691	200.63	325.081	326.081	303.705
312.193						364.876	368.26	675.534	762.124	519.144	317.598	1283.95	353.532	919.696	795.443	187.905	631.205	495.773	722.479	194.266	873.52	1048	720.944	338.387	457.95	332.523	316.242	526.753	399.772	776.038	727.993	899.706	274.506	214.654	207.799	211.974	195.377	230.538	405.043	746.163	471.014
312.202						223.67	287.546	1768.79	1857.91	613.5	540.108	200.225	178.494	2643.55	2023.97	214.315	1503.31	450.635	2014.85	582.548	1679.51	2373.59	1387.98	725.766	144.027	69.0603	233.135	1029.3	104.801	1373.51	1360.28	2267.3	233.243	152.093	167.156	184.509	214.532	175.675	365.791	2085.36	628.602
312.364						37.6963	0.000746469	412.218	37.3896	184.41	126.635	159.565	784.823	1208.16	33.8549	515.225	83.5853	143.699	225.942	67.4855	193.761	229.053	128.883	150.705	598.471	362.743	433.807	119.884	237.137	217.756	2437.68	411.642	22.3967	12.6143	0.000828297	2.09349	4.40254	39.3185	80.4917	79.4393	0.000304509
313.065	HMDB0006552|HMDB0030561|HMDB0030563|HMDB0033658|HMDB0033915|HMDB0033993|HMDB0037101|HMDB0041097|HMDB0062650	C06800|NA|NA|NA|NA|NA|NA|NA|NA	C17H12O6|C17H12O6|C17H12O6|C17H12O6|C17H12O6|C17H12O6|C17H12O6|C17H12O6|C8H15N3O8P	313.0707|313.0707|313.0707|313.0707|313.0707|313.0707|313.0707|313.0707|313.0675	Aflatoxin B1|3-Hydroxy-8,9-dimethoxycoumestan|3',4,4'-Trihydroxypulvinone|De-O-methyldihydrosterigmatocystin|Aloe emodin w-acetate|Wairol|8-Hydroxy-3-methoxy-1-methylanthraquinone-2-carboxylic acid|(E)-Antibiotic BE 23372M|2-formamido-N(1)-(5-O-phosphonato-D-ribosyl)acetamidine	221.647	270.892	291.548	355.875	445.974	338.928	384.896	393.41	1094.21	2339.96	279.348	481.51	360.236	784.649	208.756	897.769	920	617.511	550.755	588.877	670.313	583.458	496.449	602.91	605.989	556.294	489.08	29.4836	43.4849	33.104	31.8789	23.6199	23.4286	120.17	110.091	188.996
313.108	HMDB0011677|HMDB0029883|HMDB0029897|HMDB0030679|HMDB0030842|HMDB0031385|HMDB0033639|HMDB0036411|HMDB0037330|HMDB0037331|HMDB0038854|HMDB0038863|HMDB0038864|HMDB0040354	NA|NA|NA|NA|C14985|NA|NA|NA|NA|NA|C07560|NA|NA|NA	C11H20O10|C11H20O10|C11H20O10|C18H16O5|C18H16O5|C18H16O5|C18H16O5|C18H16O5|C18H16O5|C18H16O5|C11H20O10|C11H20O10|C11H20O10|C18H16O5	313.1129|313.1129|313.1129|313.1071|313.1071|313.1071|313.1071|313.1071|313.1071|313.1071|313.1129|313.1129|313.1129|313.1071	Galactose-beta-1,4-xylose|Sambubiose|Serotinose|Cabreuvin|4',5,7-Trimethoxyflavone|(±)-Dulciol E|3',4',5'-Trimethoxyflavone|5-Hydroxy-4',7-dimethoxy-6-methylflavone|3',5,6-Trimethoxyflavone|2',5,6-Trimethoxyflavone|3-O-beta-D-Galactopyranosyl-L-arabinose|2-O-b-D-Galactopyranosyl-D-xylose|4-O-beta-D-Galactopyranosyl-D-xylose|1,4,5-Trihydroxy-3-prenylxanthone	500.803	469.826	468.105	269.646	421.601	400.314	799.084	537.761	530.735	536.677	750.734	1030.91	1126.09	797.012	209.679	1131.47	1012.9	754.428	745.832	1012.73	829.917	910.04	670.976	1085.92	759.504	609.546	635.617	49.9679	25.4845	53.2627	41.455	14.3606	45.0533	375.556	221.658	533.011
313.127	HMDB0004304|HMDB0028985|HMDB0029111|HMDB0031724|HMDB0034861|HMDB0040435|HMDB0060892	C06080|NA|NA|NA|NA|NA|NA	C15H20O7|C14H20N2O4S|C14H20N2O4S|C15H20O7|C15H20O7|C17H16N2O4|C22H16O2	313.1282|313.1217|313.1217|313.1282|313.1282|313.1183|313.1223	Nivalenol|Methionyl-Tyrosine|Tyrosyl-Methionine|Moringyne|3-Hydroxychavicol 1-glucoside|Dictyoquinazol A|1-Naphtaldehyde	546.733	398.921	582.808	396.953	490.49	378.513	534.048	439.264	588.872	483.663	430.007	564.566	520.073	724.239	96.9337	781.595	674.941	529.073	551.864	849.484	1193.22	897.278	782.729	781.522	863.547	898.71	604.901	107.132	139.784	94.9952	108.733	92.2232	67.7859	431.808	396.186	428.299
313.138	HMDB0030600|HMDB0033535|HMDB0035478|HMDB0037586	NA|NA|C10283|NA	C19H20O4|C19H20O4|C19H20O4|C19H20O4	313.1434|313.1434|313.1434|313.1434	4-(3-Methyl-1-butenyl)-3,3',4',5-tetrahydroxystilbene|Honyudisin|2',3,4',5-Tetrahydroxy-4-prenylstilbene|Gancaonin V	610.518	268.413	891.856	513.652	473.065	566.58	428.412	424.309	736.583	658.099	505.394	698.772	667.976	567.136	147.833	1185.24	1021.24	726.318	543.739	826.435	659.909	559.48	747.953	568.973	734.36	904.801	696.075	115.087	93.6266	114.665	114.06	124.523	93.0931	374.992	424.417	703.217
313.15	HMDB0005012|HMDB0013302|HMDB0030600|HMDB0033535|HMDB0035478|HMDB0037586	C07322|NA|NA|NA|C10283|NA	C17H20N4S|C18H20N2O3|C19H20O4|C19H20O4|C19H20O4|C19H20O4	313.1481|313.1547|313.1434|313.1434|313.1434|313.1434	Olanzapine|Phenylalanylphenylalanine|4-(3-Methyl-1-butenyl)-3,3',4',5-tetrahydroxystilbene|Honyudisin|2',3,4',5-Tetrahydroxy-4-prenylstilbene|Gancaonin V	426.158	201.345	486.468	290.878	293.59	357.335	452.244	324.08	323.891	381.537	342.047	305.236	472.833	307.673	83.4926	1702.77	571.843	532.54	440.512	560.868	479.246	604.278	430.802	494.524	450.087	555.688	294.17	117.99	143.676	129.696	152.033	150.104	131.665	312.764	238.868	464.078
313.163	HMDB0013302	NA	C18H20N2O3	313.1547	Phenylalanylphenylalanine	584.081	588.788	734.807	733.14	612.716	563.804	738.925	506.563	868.738	667.149	601.977	792.542	782.614	646.169	174.937	1240.25	1214.23	953.743	402.335	1018.97	958.151	910.309	678.565	1044.14	964.577	974.845	1050.8	260.943	228.847	221.818	203.018	202.586	219.888	613.688	675.136	794.71
313.177	HMDB0014536|HMDB0031976|HMDB0032549|HMDB0033294|HMDB0040761|HMDB0061027	NA|NA||NA|NA|NA	C19H24N2S|C20H24O3|C17H28O3S|C20H24O3|C20H24O3|C20H24O3	313.1733|313.1798|313.1832|313.1798|313.1798|313.1798	Ethopropazine|Methyl (9Z)-10'-oxo-6,10'-diapo-6-carotenoate|N-Undecylbenzenesulfonic acid|5-Methoxy-7-(4-hydroxyphenyl)-1-phenyl-3-heptanone|4'-Hydroxy-5,5'-diisopropyl-2,2'-dimethyl-3,4-biphenylquinone|2-hydroxyethinylestradiol	227.885	358.417	328.844	449.194	440.122	423.247	556.35	169.304	460.072	383.79	534.404	402.962	461.518	357.959	107.081	842.059	686.284	428.38	378.063	602.867	528.556	521.192	495.771	365.064	629.972	485.822	592.516	159.789	173.209	183.651	190.852	136.31	166.191	390.27	405.423	215.707
313.199	HMDB0015026|HMDB0015191|HMDB0037518|HMDB0039361|HMDB0040519|HMDB0040520	C07023|C07367|C15437|C14561|NA|NA	C18H24N4O|C19H24N2O2|C24H24|C24H24|C24H24|C24H24	313.2023|313.1911|313.1951|313.1951|313.1951|313.1951	Granisetron|Praziquantel|1,3,5-Triphenylcyclohexane|(±)-2,4,6-Triphenyl-1-hexene|1,2,3,4-Tetrahydro-1-phenyl-4-(2-phenylethyl)naphthalene|1,2,3,4-Tetrahydro-1-phenyl-4-(1-phenylethyl)naphthalene	571.423	1144.39	902.126	1853.79	1293.81	1166.57	1101.24	1083.84	2039.51	1746.3	1318.05	1794.41	1465.68	1326.88	350.439	1846.58	2147.24	1576.9	894.489	1828.77	999.772	1347.5	1407.65	1685	1616.85	1460.36	2113.46	335.005	422.97	390.318	385.498	341.254	329.973	891.254	1041.14	725.393
313.236	HMDB0003871|HMDB0004706|HMDB0006940|HMDB0010201|HMDB0010208|HMDB0010221|HMDB0040900|HMDB0062281|HMDB0062434	C04717|C14831|C14827|NA|NA|NA|NA|C07338|C14827	C18H32O4|C18H32O4|C18H32O4|C18H32O4|C18H32O4|C18H32O4|C18H32O4|C18H32O4|C18H32O4	313.2373|313.2373|313.2373|313.2373|313.2373|313.2373|313.2373|313.2373|313.2373	13-L-Hydroperoxylinoleic acid|8(R)-Hydroperoxylinoleic acid|9(S)-HPODE|12,13-DiHODE|15,16-DiHODE|9,10-DiHODE|(±)-(E)-13-Hydroxy-10-oxo-11-octadecenoic acid|11-HpODE|(10E,12Z)-(9S)-9-Hydroperoxyoctadeca-10,12-dienoic acid	1070.77	1222.21	1308.89	1986.78	1501.28	1686.46	1595.32	1677.49	2546.69	2006.95	1434.47	1959.16	1053.38	2483.02	294.412	2409.21	3757.2	2262.8	1873.06	3306.57	2568.95	2416.41	3575.32	2346.46	9785.76	2474.95	2724.01	238.45	288.825	275.888	298.085	299.719	257.132	902.977	1458.36	1175.16
313.274						658.102	40.7792	416.693	310.82	300.242	64.6531	244.234	120.962	130.346	243.712	501.511	148.76	279.978	170.724	42.7802	338.995	250.656	421.286	175.968	511.918	50.1495	711.79	430.314	292.466	109.318	324.695	0.000819984	93.5462	114.319	96.1242	111.593	151.86	109.637	113.752	674.243	134.537
314.107	HMDB0029283|HMDB0038944	|NA	C17H15NO5|C17H15NO5	314.1023|314.1023	Avenanthramide 1f|Avenanthramide E	2324.7	2881.14	2921.21	1154.43	1726.36	1240.88	1329.63	1054.85	829.959	1186.62	886.464	1064.29	877.401	1405.53	216.6	1275.26	1473.54	1414.53	1757.88	1895.54	1620.84	1669.52	1183.17	2051.74	2058.41	1277.58	1550.64	41.6589	66.9577	60.2727	39.7935	60.5016	39.4674	1547.34	1023.64	3455.5
314.175	HMDB0014379|HMDB0015509|HMDB0029381|HMDB0030259	NA|C07537|NA|C09423	C19H23NO3|C19H23NO3|C19H23NO3|C19H23NO3	314.1751|314.1751|314.1751|314.1751	Reboxetine|Ethylmorphine|6-O-Methylcodeine|(+)-Erysotrine	385.415	416.643	469.024	622.283	350.506	299.621	622.192	360.116	690.24	559.854	333.771	390.432	389.359	650.227	92.0538	654.382	600.035	654.407	406.067	182.728	584.208	609.411	386.541	487.691	402.214	585.771	607.481	249.92	237.172	169.332	260.869	228.35	214.816	541.689	641.351	269.401
314.183	HMDB0014379|HMDB0015509|HMDB0029381|HMDB0030259	NA|C07537|NA|C09423	C19H23NO3|C19H23NO3|C19H23NO3|C19H23NO3	314.1751|314.1751|314.1751|314.1751	Reboxetine|Ethylmorphine|6-O-Methylcodeine|(+)-Erysotrine	133.297	180.061	521.698	201.443	262.121	265.754	428.569	334.468	1056.73	698.735	295.466	226.262	235.706	740.474	148.123	504.872	436.879	603.644	501.66	150.413	1073.82	105.299	365.48	218.355	0.00152154	573.541	432.463	143.128	105.098	119.892	140.867	164.427	112.357	231.541	432.471	127.054
314.198						237.38	341.109	483.943	313.09	392.473	300.37	255.221	337.638	596.661	389.51	312.194	317.668	307.741	393.185	118.799	510.745	658.051	461.811	442.975	322.953	255.841	412.59	412.534	419.262	420.453	291.779	526.579	127.844	144.954	147.044	176.732	135.617	129.432	522.177	610.292	287.7
314.216						129.231	218.568	2071.01	1127.64	622.538	1086.09	399.523	184.7	2864.91	1628.51	116.931	1274.21	150.873	1909.1	463.847	1275.56	2187.05	1073	556.967	99.5932	19.6564	184.407	1043.94	0.00127698	492.559	932.152	1667.08	212.764	192.059	225.368	185.347	179.072	187.747	271.437	1778.57	352.32
315.004						555.371	636.551	517.854	613.596	1096.79	1445.18	719.257	847.114	393.395	1012.62	548.01	480.973	574.856	1015.61	126.023	630.957	916.947	724.438	1586.03	1147.46	946.307	986.45	872.417	1295.41	1026.31	635.646	609.089	228.779	260.517	224.974	236.717	198.258	182.732	573.623	421.138	679.129
315.086	HMDB0005033|HMDB0015667|HMDB0029307|HMDB0030544|HMDB0030545|HMDB0030546|HMDB0033146|HMDB0033255|HMDB0033732|HMDB0033989|HMDB0035208|HMDB0037243|HMDB0037917|HMDB0037918|HMDB0041644	NA||NA|NA|NA|NA|NA|NA|NA|NA|C16753|NA|NA|NA|NA	C16H14N2O3S|C15H14N4O2S|C17H14O6|C17H14O6|C17H14O6|C17H14O6|C17H14O6|C17H14O6|C17H14O6|C17H14O6|C17H14O6|C17H14O6|C17H14O6|C17H14O6|C17H14O6	315.0798|315.091|315.0863|315.0863|315.0863|315.0863|315.0863|315.0863|315.0863|315.0863|315.0863|315.0863|315.0863|315.0863|315.0863	Valdecoxib|Sulfaphenazole|4',7-Dihydroxy-2',5-dimethoxyisoflavone|Gnaphaliin|5-Hydroxy-7,8-dimethoxyflavonol|4',5-Dihydroxy-7,8-dimethoxyflavone|3,4-Dihydroxycinnamoyl-(Z)-2-(3,4-dihydroxyphenyl)ethenol|Muscomosin|Pisatin|4',5-Dihydroxy-3',7-dimethoxyisoflavone|Aflatoxin B2|Sylpin|2',5-Dihydroxy-4',7-dimethoxyisoflavone|3',7-Dihydroxy-4',8-dimethoxyisoflavone|2',7-Dihydroxy-4',5'-dimethoxyisoflav…	420.057	556.08	455.712	477.517	433.766	505.274	869.923	718.25	1053.7	767.866	1264.39	1613.88	2335.78	1531.72	338.059	1556.07	827.955	553.553	1007.77	1287.21	761.819	1120.29	1011.22	1350.55	699.787	662.044	720.253	48.7028	37.4249	83.1434	54.0928	83.0642	74.9895	242.964	265.704	517.117
315.103	HMDB0029664|HMDB0033137|HMDB0034060|HMDB0038333|HMDB0038335|HMDB0040720	NA|NA|NA|NA|NA|NA	C14H18O8|C14H18O8|C14H18O8|C14H18O8|C14H18O8|C14H18O8	315.1074|315.1074|315.1074|315.1074|315.1074|315.1074	Vanilloside|2-Methoxycarbonylphenyl beta-D-glucopyranoside|6-O-Acetylarbutin|2-Hydroxyphenylacetic acid O-b-D-glucoside|(S)-Mandelic acid O-beta-D-Glucopyranoside|2-O-Acetylarbutin	4796.95	6409.56	6839.73	2588.09	3809.53	2878.25	3251.17	2526.53	1703.76	2668.41	1997.51	2473.44	2116.71	3198.95	459.353	2825.92	3315.1	3216.86	4108.58	4325.36	3868.1	3554.98	2746.13	4882.16	4587.6	2662.69	3184.64	117.201	113.256	116.958	101.524	117.46	103.449	3404.49	2181.76	7587.68
315.119	HMDB0001412|HMDB0030567|HMDB0032806|HMDB0033586|HMDB0033787|HMDB0037086|HMDB0040936|HMDB0041645|HMDB0041650|HMDB0041672|HMDB0041682|HMDB0041694|HMDB0041697|HMDB0041700|HMDB0041703	C00921|NA|NA|NA|NA|NA|NA|NA|NA|NA|NA|NA|NA|NA|NA	C14H14N6O3|C18H18O5|C18H18O5|C18H18O5|C18H18O5|C18H18O5|C18H18O5|C18H18O5|C18H18O5|C18H18O5|C18H18O5|C18H18O5|C18H18O5|C18H18O5|C18H18O5	315.12|315.1227|315.1227|315.1227|315.1227|315.1227|315.1227|315.1227|315.1227|315.1227|315.1227|315.1227|315.1227|315.1227|315.1227	7,8-Dihydropteroic acid|(-)-3,4,9-Trimethoxypterocarpan|p-Hydroxyphenethyl trans-ferulate|2'-Hydroxy-4,4',6'-trimethoxychalcone|2,3,9-Trimethoxypterocarpan|5,8-Dimethoxychalepensin|beta,2-Dihydroxy-4,6-dimethoxy-3-methylchalcone|2'-Hydroxyenterolactone|2-Hydroxyenterolactone|4'-Hydroxyenterolactone|4-Hydroxyenterolactone|5-Hydroxyenterolactone|6'-Hydroxyenterolactone|6-Hydroxyenterolactone|7-Hydr…	956.289	838.516	987.106	742.756	762.218	810.771	816.598	719.127	716.269	858.502	938.815	1039.17	1117.06	1049.69	204.454	1409.79	1432.86	1017.22	970.997	1546.86	1437.11	1251.71	845.178	1554.57	1285.05	867.087	1116.94	146.887	158.956	145.284	169.328	171.488	152.451	655.396	614.675	937.112
315.142	HMDB0001930|HMDB0032650	D00673|NA	C13H22N4O3S|C18H20NO4	315.1485|315.1465	Ranitidine|Litcubinine	708.958	619.588	836.484	857.799	593.535	526.192	762.206	474.111	1023.57	937.827	455.378	663.597	485.076	744.795	165.384	1346.2	1167.11	795.974	587.443	834.157	817.883	863.277	719.819	929.084	1058.02	947.94	957.717	229.61	213.481	219.091	217.372	192.215	158.443	631.524	875.021	831.254
315.153	HMDB0001930|HMDB0032650|HMDB0032726|HMDB0038013|HMDB0039063	D00673|NA|NA|NA|NA	C13H22N4O3S|C18H20NO4|C19H22O4|C19H22O4|C19H22O4	315.1485|315.1465|315.1591|315.1591|315.1591	Ranitidine|Litcubinine|Menadiol dibutyrate|Gibberellin A120|7-[(6-Hydroxy-3,7-dimethyl-2,7-octadienyl)oxy]-2H-1-benzopyran-2-one	424.632	379.134	572.307	753.248	677.269	553.646	637.699	511.486	768.956	884.218	459.662	812.677	590.005	933.464	131.427	1342.61	1119.37	819.647	695.603	1396.33	1008.14	964.427	870.277	1166.55	893.768	951.328	1002.37	213.375	197.72	193.423	222.229	204.761	161.855	393.523	567.773	550.491
315.178	HMDB0029848|HMDB0029849|HMDB0033347|HMDB0038706|HMDB0040697	NA|NA|C17567|NA|NA	C16H26O6|C16H26O6|C19H24NO3|C16H26O6|C19H24NO3	315.1802|315.1802|315.1829|315.1802|315.1829	(-)-trans-Carveol glucoside|(+)-trans-Carveol glucoside|Lotusine|Perilloside A|Oblongine	1213.8	1089.89	1755.25	1872.74	1143.39	1546.82	1173.57	1129.96	2717.93	2447.98	1164.64	2038.77	1320.68	1843.11	439.086	2496.53	3421.6	2147.19	1098.73	1803.46	1328.43	1935.85	2228.11	1607.68	2266.52	2111.14	3079.78	451.9	499.881	489.767	451.523	452.564	470.666	1595.1	1140.97	1858.71
315.209	HMDB0030263	NA	C19H26N2O2	315.2067	Rhazidigenine Nb-oxide	314.951	404.598	446.531	495.692	402.03	413.725	368.814	376.83	610.163	542.23	547.805	487.887	459.292	476.806	107.08	639.279	653.327	590.477	468.771	660.934	320.67	634.231	620.345	580.922	596.33	684.319	746.906	218.532	187.074	213.605	200.561	202.468	194.245	488.313	415.002	536.454
315.226	HMDB0001830|HMDB0013121|HMDB0014613|HMDB0031924|HMDB0032995|HMDB0038533|HMDB0041865|HMDB0062521	C00410|NA|C06972|NA|NA|NA|C06972|NA	C21H30O2|C21H30O2|C21H30O2|C21H30O2|C20H28NO2|C21H30O2|C21H30O2|C21H30O2	315.2319|315.2319|315.2319|315.2319|315.2193|315.2319|315.2319|315.2319	Progesterone|7-Dehydropregnenolone|Dronabinol|4-Nerolidylcatechol|2-Undecyl-4(1H)-quinolinone N-oxide|Cardoltriene|delta9-Tetrahydrocannabinol|pregn-5-ene-3,20-dione	80.4283	102.669	308.417	142.063	219.998	118.1	82.6108	95.9553	295.015	159.459	179.33	194.763	66.8414	278.185	55.1047	312.049	348.679	240.593	160.566	221.134	0.00133138	22.5295	163.062	24.9063	156.154	1337.16	290.299	97.098	87.756	76.6344	76.7994	53.1517	70.7754	121.725	269.503	137.487
316.142	HMDB0029369|HMDB0033664	C17208|NA	C10H17N7O5|C10H17N7O5	316.1364|316.1364	Neosaxitoxin|N'-Hydroxysaxitoxin	400.629	428.945	617.637	558.919	431.781	369.72	354.113	317.012	611.871	516.726	252.769	321.456	206.088	265.935	107.066	493.623	572.964	388.77	248.084	438.703	334.116	473.049	338.375	423.928	405.353	445.108	609.327	334.608	379.256	312.016	342.36	295.794	295.168	637.981	658.494	921.327
316.153	HMDB0006921|HMDB0014640|HMDB0030181|HMDB0033028|HMDB0033948	C05202|C08018|NA|NA|NA	C18H21NO4|C18H21NO4|C18H21NO4|C18H21NO4|C18H21NO4	316.1543|316.1543|316.1543|316.1543|316.1543	(S)-3-Hydroxy-N-methylcoclaurine|Oxycodone|Erythratine|N-Dihydroferuloyltyramine|Codeine N-oxide	401.918	345.067	507.64	547.45	532.078	381.813	448.791	345.574	434.614	353.297	404.323	325.007	403.21	351.048	69.2914	641.957	605.202	527.46	474.831	766.764	537.422	559.084	522.009	609.855	521.398	540.208	606.509	144.042	163.185	173.04	187.521	174.505	168.547	453.869	316.698	469.158
316.173	HMDB0015494|HMDB0015615	NA|NA	C16H21N5O2|C19H25NOS	316.1768|316.173	Alizapride|Rotigotine	310.765	267.089	496.221	503.026	342.484	291.411	421.043	274.863	594.201	449.169	371.661	273.828	339.089	337.983	91.2546	438.334	625.775	539.983	365.207	614.332	400.51	410.623	478.939	535.868	980.356	596.223	628.099	165.543	177.722	154.455	153.408	145.318	136.488	490.441	458.722	487.456
316.19	HMDB0015382|HMDB0030185	NA|NA	C19H25NO3|C19H25NO3	316.1907|316.1907	Mitiglinide|(E)-Piperolein A	1666.72	1760.29	2047.48	1692.56	2191.36	1634.93	1900.46	1937.1	2285.23	1263.89	1806.38	1613.89	1758.45	2298.8	408.687	2862.15	3053.85	2722.11	1938.35	3672.62	2221.08	2925.15	3037.13	3428.08	3169.05	3831.58	3341.9	269.66	241.027	244.187	221.576	209.536	231.675	1908.33	2013.16	2169.57
316.212						41459.3	49238.4	47002.3	46239.8	54038.9	45699.8	55499	48596.6	57582.8	31405.8	49830.6	49702.6	43684.1	58611	10369	72193.5	84733.4	75473.1	52938.7	94070.2	59376.5	81337.6	77569.2	84673.5	86655.2	95740.6	93018.3	636.261	609.132	645.252	607.107	620.526	621.543	52556.5	54265.8	60447.5
316.235						595.692	777.71	538.051	523.427	635.414	577.38	804.432	632.013	565.752	325.712	655.408	634.079	631.247	589.149	106.997	994.027	1158.15	1001.52	507.77	1619.16	726.53	1233.6	1097.66	1177.24	1264.14	1533.7	1407.19	79.3704	81.2187	72.0138	63.9791	64.2397	83.4399	837.713	873.803	862.005
316.322						0.000791417	0.00092335	0.00109128	0.00138631	0.00139769	0.00181576	3903.61	0.000985741	0.0011298	0.000685146	0.000233961	0.000484057	0.00117433	0.00173509	0.00135514	1702.24	0.00124245	35.8219	0.00135324	0.000495132	0.000739301	0.00124286	302.136	0.000809648	0.00134022	0.000980262	0.00102151	0.00113507	0.000265566	0.00143151	0.000245935	0.000824246	0.00122242	0.000262571	0.000885925	0.000727255
316.986						306.445	292.468	410.152	404.727	659.142	525.597	863.373	515.362	538.28	751.907	736.286	964.199	716.452	1032.98	146.593	769.848	1843.33	1126.19	506.611	691.052	465.611	1519.72	1298.56	1755.22	1631.04	1057.36	1494.18	4.29827	3.17374	4.33425	9.16078	0.305694	0.00140478	155.378	72.2308	389.79
317.124	HMDB0032013|HMDB0041024	NA|NA	C14H20O8|C14H20O8	317.1231|317.1231	Vanilloloside|Hydroxytyrosol 1-O-glucoside	247.65	403.463	479.926	623.746	456.115	418.568	435.148	291.222	845.293	874.829	258.336	508.223	320.911	564.136	147.447	760.914	1022.82	692.889	453.487	470.811	651.043	617.618	541.308	709.271	774.134	654.841	1017.85	202.083	236.969	247.735	181.401	176.907	165.011	414.185	455.589	553.878
317.137	HMDB0038323|HMDB0038324|HMDB0038780|HMDB0039510|HMDB0039607|HMDB0040534	NA|NA|NA|NA|C09186|NA	C18H20O5|C18H20O5|C18H20O5|C18H20O5|C18H20O5|C18H20O5	317.1384|317.1384|317.1384|317.1384|317.1384|317.1384	Verimol B|Verimol A|7-Hydroxy-2',4',5'-trimethoxyisoflavan|7-Hydroxy-2',3',4'-trimethoxyisoflavan|Sorgolactone|5'-Hydroxy-3',4',7-trimethoxyflavan	782.348	1076.75	1881.89	1699.07	1168.94	1246	900.691	773.211	2607.66	2153.29	613.777	1417.5	850.814	1266.18	355.775	1459.77	2068.35	1556.04	846.47	965.769	1094.85	868.745	840.163	901.189	1413.4	1268.6	1763.26	1260.48	1299.66	1121.76	1108.53	1027.01	918.464	2331.66	2144.73	3294.48
317.158	HMDB0014517|HMDB0033643|HMDB0035136	C07141|NA|NA	C13H24N4O3S|C15H24O7|C15H24O7	317.1642|317.1595|317.1595	Timolol|10-Hydroxy-8-nor-2-fenchanone glucoside|Glucosyl (E)-2,6-Dimethyl-2,5-heptadienoate	554.792	574.645	2957.24	2925.67	1577.91	1653.35	665.052	881.02	3445.02	2553.31	527.981	1940.09	790.404	2944.09	725.005	2888.54	4905.83	2615.07	1797.02	875.979	959.395	1136.5	2023.2	685.517	2523.5	2749.49	4110.54	205.666	243.838	264.041	223.165	205.168	206.813	741.193	1594.51	1352.03
317.172	HMDB0014517|HMDB0014607|HMDB0029566	C07141||NA	C13H24N4O3S|C14H29NaO4S|C19H24O4	317.1642|317.1757|317.1747	Timolol|Sodium Tetradecyl Sulfate|Isopulegone caffeate	619.29	437.582	621.481	522.974	681.944	548.43	688.92	624.86	724.403	931.482	545.443	537.42	545.734	618.099	129.056	902.647	904.943	688.912	965.462	1124.38	1159.71	748.947	898.004	1119.29	984.396	705.53	783.459	214.992	211.15	196.441	237.607	230.039	195.968	739.222	581.816	767.782
317.194	HMDB0029346|HMDB0029856|HMDB0030418|HMDB0037147|HMDB0040563|HMDB0060004	NA|NA|NA|NA|NA|NA	C16H28O6|C16H28O6|C16H28O6|C16H28O6|C16H28O6|C16H28O6	317.1959|317.1959|317.1959|317.1959|317.1959|317.1959	Neryl glucoside|(S)-alpha-Terpinyl glucoside|D-Linalool 3-glucoside|5(6)-Butyl-1,4-dioxan-2-one|Perilloside C|Menthol-glucoronide	643.259	1102.76	895.871	1092.2	949.006	798.678	805.312	953.955	1462.86	1273.54	827.716	1114.42	948.015	1354.5	279.949	1449.36	1939.55	1674.55	1064.14	1617.49	1130.51	1279.84	3857.1	1634.41	1534.41	1962.14	2098.94	198.434	156.012	191.062	246.14	201.368	183.806	771.003	1034.51	719.878
318.172	HMDB0015234|HMDB0028918|HMDB0028940|HMDB0029086|HMDB0029087|HMDB0035587|HMDB0036359|HMDB0039765|HMDB0041860|HMDB0061077|HMDB0061078	NA|NA|NA|NA|NA|NA|NA|NA|NA|NA|NA	C18H23NO4|C17H23N3O3|C17H23N3O3|C17H23N3O3|C17H23N3O3|C18H23NO4|C18H23NO4|C18H23NO4|C18H23NO4|C18H23NO4|C18H23NO4	318.17|318.1812|318.1812|318.1812|318.1812|318.17|318.17|318.17|318.17|318.17|318.17	Arbutamine|Isoleucyl-Tryptophan|Leucyl-Tryptophan|Tryptophyl-Isoleucine|Tryptophyl-Leucine|Pandamarilactonine A|Pandanamine|Pandamarilactone 1|Cocaethylene|alpha-oxycodol|beta-oxycodol	481.016	403.55	429.66	407.339	510.817	361.444	448.492	416.921	455.863	386.066	379.461	389.888	392.513	411.629	71.2085	528.49	619.778	411.854	319.134	648.728	522.168	394.845	531.117	664.032	427.736	499.485	682.975	196.735	190.29	180.629	172.793	165.032	198.417	584.287	405.422	389.79
318.206	HMDB0014869|HMDB0015592	C12508|C11168	C19H27NO3|C19H27NO3	318.2064|318.2064	Nateglinide|Tetrabenazine	494.118	442.538	634.105	510.196	709.732	444.286	442.659	369.392	363.341	469.151	526.983	531.413	578.504	443.976	99.2084	639.402	609.856	712.829	480.594	826.644	277.061	657.017	682.305	583.809	734.036	690.537	855.906	217.544	200.18	192.66	227.164	234.913	193.23	568.711	656.157	539.458
318.279						195.586	56.4535	260.677	107.078	711.939	469.617	185.538	280.256	602.029	174.897	372.991	181.899	292.962	12.454	34.1082	412.392	158.171	429.751	156.284	172.838	248.293	438.442	214.02	295.517	116.329	2751.96	1159.26	51.5023	55.6335	26.5289	28.0842	28.3194	26.4409	169.787	253.884	210.026
319.115	HMDB0030663	NA	C17H18O6	319.1176	4',7-Di-O-methylcatechin	305.705	240.849	673.698	669.301	534.641	450.938	780.854	570.379	1625.29	1372.68	598.738	1205.29	821.135	1743.86	456.182	2056.31	1648.39	1074	702.73	808.466	957.644	824.253	867.402	826.288	918.264	1056.45	1317.28	55.6774	42.0804	28.5967	46.0164	78.4429	82.4115	189.468	342.463	298.844
319.137	HMDB0028742|HMDB0028897|HMDB0029078|HMDB0029107	NA|NA|NA|NA	C15H18N4O4|C15H18N4O4|C15H18N4O4|C15H18N4O4	319.1401|319.1401|319.1401|319.1401	Asparaginyl-Tryptophan|Histidinyl-Tyrosine|Tryptophyl-Asparagine|Tyrosyl-Histidine	386.265	302.206	2052.76	1280.89	858.575	1341.74	736.532	856.754	2439.39	2109.71	356.786	1233.96	532.253	2885.51	446.201	2807.64	3238.41	3048.29	1742.26	1038.39	2154.69	842.416	1573.53	688.794	1085.45	2800.68	2613.38	92.8731	95.8773	109.796	116.528	114.891	119.782	349.996	1338.52	643.46
319.151	HMDB0031752|HMDB0041649|HMDB0041681|HMDB0041699	C09981|NA|NA|NA	C18H22O5|C18H22O5|C18H22O5|C18H22O5	319.154|319.154|319.154|319.154	(S,E)-Zearalenone|2-Hydroxyenterodiol|4-Hydroxyenterodiol|6-Hydroxyenterodiol	477.725	268.397	594.169	458.248	505.965	484.66	319.935	279.573	790.023	560.705	283.809	511.809	318.005	795.032	144.001	807.89	843.303	516.2	535.428	727.082	624.678	822.1	951.536	832.688	584.254	672.834	602.622	115.562	127.399	120.248	88.6053	108.144	87.777	358.341	315.367	387.66
319.174						504.463	587.481	5288.47	3164.23	2288.04	3634.12	1324.6	1135.06	6937.45	5349.55	500.662	3308.18	801.843	5941.82	1307.15	5010.32	8839.32	4079.35	3087.65	1308.2	1475.91	1205.3	4401.66	837.405	3277.74	4188.4	6720.9	153.539	160.115	191.462	152.981	185.109	137.277	482.248	2852.78	1008.51
319.187	HMDB0006709|HMDB0030064|HMDB0031373|HMDB0035500|HMDB0039277	C00399|NA|NA|NA|NA	C19H26O4|C19H26O4|C19H26O4|C19H26O4|C19H26O4	319.1904|319.1904|319.1904|319.1904|319.1904	Ubiquinone-2|Cohulupone|(1(10)E,4E,6a,9b)-9-(2-Methylpropanoyloxy)-1(10),4,11(13)-germacratrien-12,6-olide|Panaquinquecol 6|[8]-Dehydrogingerdione	322.075	189.163	305.204	409.26	224.621	295.506	211.048	292.454	324.481	307.848	468.501	448.197	193.475	561.902	67.3895	352.761	460.927	499.7	141.279	585.699	1043.51	137.196	468.233	526.724	440.051	373.933	388.673	168.524	127.343	119.034	146.062	123.324	119.678	359.913	359.055	327.52
319.202	HMDB0029850|HMDB0032368	NA|C03962	C16H30O6|C16H30O6	319.2115|319.2115	L-Citronellol glucoside|Menthyl pyrrolidone carboxylate	530.865	412.478	512.575	473.792	510.01	538.796	513.938	473.469	614.107	486.85	790.763	603.062	492.433	668.931	119.447	969.817	913.223	723.955	538.111	746.774	753.403	678.761	722.908	793.41	537.973	670.191	736.667	212.94	168.928	192.219	207.485	200.4	189.187	513.211	574.024	428.682
320.183						561.386	538.926	802.228	606.536	570.422	446.008	476.628	497.144	1020.01	578.669	461.985	806.147	523.721	793.786	176.496	829.356	1355.97	763.027	687.563	1201.81	345.328	851.466	763.457	975.031	834.646	1093.19	1140.75	150.204	209.332	160.77	186.983	190.199	180.628	590.875	579.235	523.562
320.197						305.376	271.597	307.385	396.983	389.793	307.871	324.814	254.229	360.433	313.921	457.917	311.528	360.731	389.786	74.4347	534.421	618.036	299.203	325.345	641.925	375.973	409.106	388.763	434.346	409.026	525.325	369.08	216.49	180.676	190.677	177.823	189.86	168.136	235.259	448.576	323.478
320.222	HMDB0036329|HMDB0060578|HMDB0061098	NA|NA|NA	C19H29NO3|C19H29NO3|C19H29NO3	320.222|320.222|320.222	Homocapsaicin|b-Dihydrotetrabenazine|alpha-dihydrotetrabenazine	372.214	288.94	335.156	218.12	248.305	213.128	202.179	166.141	320.15	373.799	346.391	282.157	284.307	38.6659	61.1304	537.481	356.968	344.644	181.317	354.467	205.155	206.657	348.621	371.188	191.92	392.114	358.391	164.504	160.305	171.607	136.038	169.904	187.287	392.185	404.903	331.399
320.296						68.4421	88.1126	176.96	83.8265	735.126	584.153	310.403	280.797	1014.46	165.185	209.59	60.6339	244.363	203.39	38.3	503.964	266.895	649.005	207.58	198.857	319.925	574.259	169.757	483.509	59.6874	3129.41	1186.67	35.1598	31.9039	31.9277	37.1398	23.241	25.2651	113.02	182.5	116.895
321.049	HMDB0062560	NA	C10H13N2O8P	321.0493	thymidine 3'-monophosphate	65.5502	63.1813	73.332	109.617	67.518	83.6708	115.4	62.6974	85.4075	137.103	56.12	101.837	68.5118	129.207	24.7891	137.286	158.742	113.942	71.0412	178.748	151.294	195.83	110.236	96.7455	194.735	90.8684	105.133	7.67206	13.4608	13.7138	12.4615	0.00147269	9.77312	25.9255	50.8163	42.6071
321.132	HMDB0014610|HMDB0015159|HMDB0030742|HMDB0033555|HMDB0035284|HMDB0037321	C06979|NA|NA|NA|NA|NA	C15H17FN4O3|C17H20O6|C17H20O6|C12H20N2O8|C12H20N2O8|C17H20O6	321.1357|321.1333|321.1333|321.1292|321.1292|321.1333	Enoxacin|Mycophenolic acid|Helipyrone|Isomugineic acid|D-Fructosazine|Oleacein	496.038	551.382	12217.3	5395.24	3823.43	8326.8	4943.46	4094.68	28216.3	32151.7	2894.33	22390.6	6911.19	63555.1	9487.36	38158.4	28718.9	19741.5	23671	2477.49	3569.99	2967.88	11787.8	1827.64	4835.68	10299.7	12216.6	162.558	209.914	204.618	205.176	192.878	181.592	647.538	4351.4	712.394
321.154	HMDB0000901|HMDB0010347|HMDB0038970	NA|C03033 |NA	C14H24O8|C14H24O8|C16H20N2O5	321.1544|321.1544|321.1445	Valproic acid glucuronide|Octanoylglucuronide|Formylfusarochromanone	309.794	287.994	911.708	535.503	607.485	970.332	594.883	656.48	1241.61	1023.1	673.528	965.936	441.978	1794.23	239.707	1648.89	1557.89	1290.08	1016.66	807.367	1473.72	737.128	730.851	650.964	632.64	1460.34	1328.3	117.756	123.812	109.122	123.873	128.233	100.483	347.033	793.522	409.291
321.166	HMDB0032698|HMDB0041824|HMDB0041838	NA|C14750|C14751	C18H24O5|C18H24O5|C18H24O5	321.1697|321.1697|321.1697	Bis(2-methylpropanoyloxy)-9,10-epoxy-p-mentha-1,3,5-triene|alpha-Zearalenol|beta-Zearalenol	331.986	339.577	403.898	355.931	405.659	463.846	349.317	475.785	709.029	421.713	423.069	489.267	323.014	416.967	88.0975	980.367	622.751	677.867	243.497	709.052	753.922	696.091	425.597	747.009	604.754	582.77	758.831	143.544	165.242	119.346	100.124	93.0316	152.15	398.237	274.99	401.48
321.18						351.404	272.63	656.369	495.758	695.108	384.821	429.203	408.186	709.294	504.858	646.066	603.996	364.502	640.48	125.279	4170.98	773.563	752.037	715.983	997.521	837.785	1121.99	641.92	591.33	616.735	940.637	635.987	193.363	173.281	143.648	187.298	173.368	184.659	551.203	648.916	457.632
321.201	HMDB0012798|HMDB0037591|HMDB0037592|HMDB0039276|HMDB0039821	|NA|NA|NA|NA	C19H28O4|C19H28O4|C19H28O4|C19H28O4|C19H28O4	321.206|321.206|321.206|321.206|321.206	5'-Carboxy-alpha-chromanol|Oryzalide A|Oryzalide B|[8]-Gingerdione|10-Acetylpanaxytriol	390.272	442.107	805.843	307.805	381.865	211.769	401.456	196.435	331.029	336.661	263.379	251.495	189.95	449.625	69.6642	396.035	465.862	482.046	381.667	724.646	710.171	418.971	437.957	579.062	325.576	283.91	395.025	174.909	157.403	167.909	169.428	190.539	129.933	357.01	606.38	503.68
321.217						715.266	1152.8	6870.2	414.583	1860.35	448.003	327.544	385.245	904.405	523.378	778.787	557.304	477.718	1130.72	128.96	1085.11	1971.01	576.046	945.1	660.846	496.961	508.866	916.653	493.116	588.461	1348.64	628.381	283.463	301.943	275.529	264.814	267.68	273.561	1208.12	1869.06	1730.4
321.936						0.000497155	0.00110041	17.3298	0.000746945	18.1579	0.000894549	312.842	170.793	249.264	597.15	458.155	605.726	704.086	750.923	126.134	424.291	426.147	145.652	258.375	249.144	64.8025	523.515	322.519	444.528	178.044	0.000897233	70.0804	0.00087896	0.0019071	1.03952	0.00120248	0.888041	0.00141763	0.0281525	0.00184519	0.00141564
322.202						457.811	548.372	687.641	386.644	550.503	295.996	224.392	201.5	472.213	322.465	350.356	253.652	306.566	86.9146	28.015	956.53	484.353	333.116	498.976	757.378	202.526	382.617	438.499	288.529	276.437	405.835	657.26	202.057	185.963	179.685	166.519	230.28	200.67	548.916	545.434	604.075
322.219						261.464	322.613	1447.52	169.56	555.992	229.674	193.803	111.359	267.767	187.76	343.309	111.952	178.759	439.82	37.0178	325.135	476.564	164.22	423.721	320.785	208.085	104.167	348.566	316.405	277.609	348.329	281.696	127.63	149.061	145.386	139.973	131.523	152.888	319.105	538.453	411.421
322.237	HMDB0036330	NA	C19H31NO3	322.2377	Homodihydrocapsaicin	227.411	425.109	565.766	224.432	475.185	65.7796	146.399	158.596	256.38	106.226	194.368	217.339	280.535	214.107	62.8119	351.517	457.033	223.368	315.57	361.833	11.4874	248.013	388.111	149.29	225.163	170.4	309.425	128.78	110.337	118.568	108.374	135.023	103.384	323.324	325.27	360.731
323.029						54.6801	34.7401	46.9948	54.3348	89.1282	19.5621	105.651	91.9445	95.4319	96.4524	103.645	80.0211	132.632	160.088	17.6059	75.9136	125.374	18.8117	79.141	95.345	86.5301	135.092	113.732	131.751	87.3853	78.9652	59.5415	11.4626	7.73476	11.3957	1.45037	18.96	9.62861	12.4998	37.0652	60.2497
323.089	HMDB0037110|HMDB0041096	NA|NA	C19H14O5|C12H18O10	323.0914|323.0973	4-(3,4-Dihydroxyphenyl)-2,3-dihydro-2,3-dihydroxy-1H-phenalen-1-one|Lepidimoic acid	802.933	1056.72	836.082	482.08	753.691	575.154	504.838	633.952	340.281	446.721	390.046	472.476	367.78	744.501	113.601	681.223	843.624	801.267	569.746	1151.97	1030.61	999.966	1071.34	1461.56	896.007	885.776	761.357	68.986	74.4109	77.3041	45.7541	63.2641	62.8728	428.506	548.356	827.867
323.129	HMDB0006834|HMDB0029530|HMDB0034173|HMDB0038340|HMDB0041167|HMDB0041399|HMDB0041914	C04079|NA|C10514|NA|NA|NA|NA	C12H22N2O6S|C20H18O4|C20H18O4|C19H18N2O3|C20H18O4|C20H18O4|C19H18N2O3	323.1271|323.1278|323.1278|323.139|323.1278|323.1278|323.139	D-Pantothenoyl-L-cysteine|Glabrene|Phaseollin|N6-cis-p-Coumaroylserotonin|(-)-Shinpterocarpin|2,3-Dihydro-4-(4-methoxyphenyl)-1H-phenalene-1,2,3-triol|Ketophenylbutazone	71.1763	53.0469	902.299	138.411	438.403	735.231	475.279	329.836	2071.98	2241.24	427.678	1916.54	526.441	4596.56	719.063	2867.34	2059.46	1438.58	1591.69	392.961	788.899	523.853	752.615	535.016	1071.29	1066.58	905.147	27.0543	7.8212	38.3423	40.8689	38.0742	53.5572	29.9151	305.854	22.561
323.149	HMDB0015204|HMDB0030416|HMDB0033105|HMDB0033106|HMDB0038340|HMDB0041914	C12755|NA|NA|NA|NA|NA	C20H22N2S|C12H22N2O8|C12H22N2O8|C12H22N2O8|C19H18N2O3|C19H18N2O3	323.1576|323.1449|323.1449|323.1449|323.139|323.139	Mequitazine|Avenic acid A|N2-Galacturonyl-L-lysine|N6-Galacturonyl-L-lysine|N6-cis-p-Coumaroylserotonin|Ketophenylbutazone	479.738	511.533	652.582	491.409	511.772	339.518	465.872	430.394	749.333	572.355	552.694	602.469	515.93	946.912	145.889	716.721	973.602	1005.85	635.057	1087.07	667.42	847.468	670.976	695.668	626.435	761.078	787.136	151.717	260.82	264.486	310.641	284.396	312.286	450.402	640.051	458.834
323.163	HMDB0015204|HMDB0031694	C12755|NA	C20H22N2S|C14H26O8	323.1576|323.17	Mequitazine|Butyl (S)-3-hydroxybutyrate glucoside	582.774	1289.98	577.299	521.176	538.117	359.807	460.987	316.591	554.933	408.918	409.239	523.028	330.124	546.972	91.8601	865.083	936.9	616.276	504.436	870.009	814.661	559.728	527.457	652.299	519.274	1430.52	504.769	114.074	146.034	169.204	178.616	144.9	115.828	394.81	422.55	517.444
323.183	HMDB0032702	C14752	C18H26O5	323.1853	Zeranol	1303.86	354.289	762.291	1156.45	595.114	584.113	652.52	575.801	759.419	503.027	565.369	543.817	516.053	672.647	138.032	1535.22	1117.21	1061.69	562.967	1321.04	1028.67	1024.51	747.6	728.946	898.78	1028.77	724.026	290.19	258.361	357.894	308.533	323.534	259.78	464.767	1331.14	1084.21
323.196						333.286	354.185	819.614	386.455	530.73	335.588	382.972	346.316	414.339	370.726	479.827	452.07	376.065	359.272	103.649	1430.74	577.289	498.464	370.987	741.784	346.818	463.987	594.677	493.106	568.088	859.506	559.283	199.776	161.313	185.558	164.132	185.869	144.268	396.267	493.79	451.569
323.21						335.524	339.508	304.745	224.225	234.541	334.19	215.092	134.152	238.363	75.3633	311.645	321.038	212.21	425.842	59.2274	233.047	433.896	426.203	269.902	531.641	233.687	129.604	177.971	351.215	191.448	324.933	378.542	137.498	168.314	132.123	157.308	184.753	160.285	348.845	320.204	319.437
323.22	HMDB0033615	C17495	C19H30O4	323.2217	(S)-[8]-Gingerol	276.463	268.534	596.406	291.185	204.672	159.568	11.3018	120.621	257.885	0.0018824	201.042	112.65	106.538	205.77	28.9803	317.435	335.483	192.034	61.1318	16.0401	282.545	136.879	313.547	343.529	106.524	220.921	255.486	145.563	120.215	161.912	149.413	112.782	130.748	333.302	281.582	308.348
324.133	HMDB0015252|HMDB0033358|HMDB0033853|HMDB0039756|HMDB0041538	NA|NA|C10739|NA|NA	C15H21N3O3S|C19H17NO4|C19H17NO4|C19H17NO4|C19H17NO4	324.1376|324.123|324.123|324.123|324.123	Gliclazide|(S)-Neolitsine|Rutacridone epoxide|Gravacridonol|N-Methoxycarbonylanonaine	135.714	93.8587	148.271	147.685	146.741	139.716	176.713	107.476	356.183	468.021	138.045	351.594	100.602	825.758	111.837	539.491	434.096	337.121	365.74	223.777	181.918	120.226	270.398	272.985	296.215	184.588	312.57	35.0383	32.1976	36.8874	73.0793	62.7677	51.5138	103.6	145.369	57.3005
324.147	HMDB0015252	NA	C15H21N3O3S	324.1376	Gliclazide	234.594	570.464	440.908	280.363	478.384	215.387	236.028	126.264	222.929	220.422	36.9274	248.914	236.942	276.71	57.1052	358.164	236.451	301.782	313.192	561.136	157.729	205.705	254.757	259.135	273.414	225.948	366.537	103.259	120.714	99.1504	116.033	139.627	117.032	450.524	290.624	464.842
324.181						339.445	395.48	654.475	252.914	679.485	299.812	250.239	321.827	440.714	245.076	358.748	218.016	287.769	388.865	74.1994	571.046	751.938	381.514	453.241	707.24	364.881	592.389	354.746	295.568	273.329	620.684	499.31	196.389	167.108	157.453	183.075	173.478	175.704	496.8	512.672	466.864
324.218	HMDB0029391	NA	C18H29NO4	324.2169	N-Jasmonoylisoleucine	320.935	433.746	484.975	236.122	563.703	181.328	105.577	270.873	350.265	246.553	178.509	196.849	225.627	248.567	32.4961	402.397	533.88	136.568	388.481	433.654	286.907	390.308	492.926	311.966	231.714	238.476	443.311	255.469	251.692	275.746	236.535	273.315	229.387	374.786	473.074	373.95
325.07	HMDB0029535|HMDB0030588	NA|C00961	C18H12O6|C18H12O6	325.0707|325.0707	Grevilline A|Sterigmatocystin	1049.36	1209.77	997.147	684.551	1066.26	849.76	712.849	727.684	481.546	469.678	397.372	502.398	404.323	623.298	93.4457	618.416	899.437	947.992	665.119	1010.62	853.841	1015.15	982.408	1474.27	1173.13	921.006	1025.32	60.1767	54.1949	57.3003	52.6564	51.8898	44.9696	582.202	500.512	1407.63
325.106	HMDB0013880|HMDB0013881|HMDB0013882|HMDB0013883|HMDB0013884|HMDB0013885|HMDB0013886|HMDB0041296|HMDB0041297	NA|NA|NA|NA|NA|NA|NA|NA|NA	C19H16O5|C19H16O5|C19H16O5|C19H16O5|C19H16O5|C19H16O5|C19H16O5|C19H16O5|C19H16O5	325.1071|325.1071|325.1071|325.1071|325.1071|325.1071|325.1071|325.1071|325.1071	S-6-Hydroxywarfarin|S-4'-Hydroxywarfarin|R-4'-Hydroxywarfarin|R-6-Hydroxywarfarin|R-10-Hydroxywarfarin|R-8-Hydroxywarfarin|R-7-Hydroxywarfarin|Moracin K|Moracin L	458.186	379.341	335.616	259.252	287.805	311.125	443.51	316.099	781.299	362.097	174.591	322.748	238.674	330.086	56.1403	643.66	448.152	425.263	249.328	498.671	532.249	709.09	515.314	421.79	597.293	466.917	423.294	39.9472	48.3076	27.744	28.0981	57.9191	41.3809	314.636	234.906	339.756
325.125	HMDB0014558	C06806	C15H20N2O4S	325.1217	Acetohexamide	484.56	355.664	469.081	344.986	673.454	415.939	646.12	473.811	6630.2	603.405	393.665	343.859	343.789	434.425	84.4162	693.199	974.692	553.098	488.923	649.619	1553.12	1784.55	625.657	752.867	792.111	684.239	588.444	43.4136	49.5326	86.9651	77.2381	87.2172	72.048	343.644	300.154	362.534
325.162	HMDB0000600|HMDB0005028|HMDB0005038|HMDB0014716|HMDB0014895|HMDB0033504|HMDB0034576|HMDB0035357|HMDB0035847|HMDB0035848	C05547|NA|C07572|C07184|C07866|NA|NA|NA|NA|NA	C12H24N2O8|C20H21FN2O|C20H21FN2O|C13H20N6O4|C19H20N2O3|C17H24O6|C17H24O6|C17H24O6|C17H24O6|C17H24O6	325.1605|325.1711|325.1711|325.1619|325.1547|325.1646|325.1646|325.1646|325.1646|325.1646	Galactosylhydroxylysine|Escitalopram|Citalopram|Valaciclovir|Dolasetron|AF Toxin II|3-Acetoxyscirpene-4,15-diol|Blumealactone C|4-Acetoxyscirpene-3,15-diol|Monoacetoxyscirpenol	696.503	680.96	840.27	685.928	652.838	444.258	739.71	460.773	788.578	847.629	500.56	607.115	584.873	586.795	127.526	1106.6	1155.2	1207.15	866.95	1036.34	1006.51	913.802	892.962	1031.96	955.098	888.686	933.487	214.149	189.605	232.061	184.608	178.858	188.331	581.285	758.681	702.507
325.176	HMDB0005028|HMDB0005038|HMDB0060359	NA|C07572|	C20H21FN2O|C20H21FN2O|C21H24O3	325.1711|325.1711|325.1798	Escitalopram|Citalopram|2,3-Epoxymenaquinone	440.036	388.15	508.271	490.62	681.789	605.443	635.521	614.387	568.924	656.479	604.529	589.966	669.089	655.687	113.16	866.949	893.17	698.075	699.183	1301.52	879.877	799.214	901.121	923.433	804.625	829.343	824.811	177.562	172.983	171.279	155.996	192.574	180.572	460.723	377.514	489.75
325.19	HMDB0014611|HMDB0015044	C06526|C06527	C20H24N2O2|C20H24N2O2	325.1911|325.1911	Quinine|Quinidine	531.866	485.036	421.742	403.254	579.616	567.66	501.967	453.67	669.621	525.949	751.183	670.287	534.233	592.238	132.641	810.99	912.462	755.718	755.43	1015.37	742.021	892.375	594.894	799.409	795.281	1696.46	608.576	227.25	221.452	193.553	227.232	230.48	221.743	446.992	495.965	508.377
325.198	HMDB0014611|HMDB0015044|HMDB0033631|HMDB0038580	C06526|C06527|NA|NA	C20H24N2O2|C20H24N2O2|C18H28O5|C18H28O5	325.1911|325.1911|325.201|325.201	Quinine|Quinidine|Lactapiperanol D|Cibaric acid	517.422	415.422	544.995	459.734	597.95	412.884	412.785	296.464	514	244.774	349.623	451.253	340.512	711.998	121.487	963.551	693.453	597.867	197.465	879.484	977.308	466.677	463.3	600.094	586.128	654.126	569.848	206.868	245.894	160.56	233.912	214.966	196.94	490.834	564.592	400.06
325.225	HMDB0014439	NA	C22H28O2	325.2162	Etonogestrel	286.403	195.1	320.352	418.21	271.137	177.97	109.418	242.623	517.273	137.254	311.691	237.774	216.723	305.602	63.3502	463.521	369.232	369.529	296.587	524.364	377.584	490.207	204.831	357.575	418.861	1643.78	230.911	101.373	139.375	178.17	150.217	151.364	151.099	302.503	350.239	238.703
326.126						95.6948	64.9365	214.602	172.471	163.504	104.226	138.575	206.331	1597.19	61.5149	99.9653	160.447	75.9315	102.294	26.8153	151.136	361.493	44.4753	95.5428	248.49	306.742	399.162	132.57	71.4709	217.609	118.16	125.239	38.4281	41.2152	26.2178	58.6126	51.9075	41.9565	65.702	96.5344	189.761
326.16	HMDB0015294|HMDB0034363	NA|C10350	C15H23N3O3S|C16H23NO6	326.1533|326.1598	Amdinocillin|Monocrotaline	312.511	335.517	581.2	288.357	404.748	147.634	293.328	228.317	270.086	389.606	184.891	284.209	181.355	233.929	49.8248	361.532	416.416	255.964	240.442	280.836	300.806	413.433	192.932	411.444	416.57	447.165	259.135	60.2706	111.236	99.9632	110.978	91.6381	102.324	349.625	380.291	345.272
326.196						296.927	326.828	573.225	278.515	612.434	212.704	320.614	829.31	561.848	508.346	356.589	280.881	327.959	441.662	76.461	597.667	832.06	515.341	505.036	556.086	434.017	332.32	423.782	453.087	531.748	582.035	588.011	250.626	251.52	223.327	211.036	226.182	207.141	395.47	463.089	414.316
326.217	HMDB0011627|HMDB0041962|HMDB0061138	C19691|NA|NA	C18H31NO2S|C21H27NO2|C21H27NO2	326.2148|326.2115|326.2115	Farnesylcysteine|Norpropoxyphene|dinor-Levomethadyl acetate	105.016	31.402	1902.31	920.293	407.319	764.148	242.227	205.006	1615.34	1274.61	185.454	691.523	256.296	1575.65	258.801	1151.01	1488.12	1036.24	543.146	0.000564228	202.29	0.00143584	873.881	0.0012874	364.721	812.294	643.302	141.136	168.643	206.538	129.089	131.777	162.009	353.588	1801.98	101.108
326.326						21.1757	0.00090453	1.5499	25.3444	84.7791	92.2522	35.522	148.357	275.332	83.3579	101.771	8.14994	21.8899	36.6697	30.2489	943.1	33.2387	77.3408	44.3148	0.00136661	260.421	10498.1	45.1853	115.055	233.567	79.2441	96.6352	6.50413	8.62151	8.50077	4.56255	5.7527	1.30973	31.3117	54.4538	15.3501
326.38						2679.29	5145.44	26071	4034.82	57033	39227	12896.5	57686.7	230959	16178.7	28985.4	7181.01	7422.05	30556.6	5448.68	25150	16645.5	13880	34831.3	12672.3	62673	64749	23593.8	120720	6841.21	66364.5	144480	991.11	893.171	874.228	912.412	1031.94	1126	3352.21	2981.97	8353.16
326.403						7.1133	34.5847	232.906	23.0572	774.618	475.602	78.903	739.432	5047.94	121.024	312.745	55.9592	55.0318	179.177	44.0626	187.333	70.2214	110.099	344.379	103.186	784.348	859.267	171.384	2005.41	44.0227	837.927	2365.02	7.76577	5.18943	11.134	1.20194	1.23596	6.85312	10.6114	12.2256	64.3472
326.489						12.907	10.5821	33.2239	2.92519	167.083	87.2421	15.5089	197.098	863.756	13.6844	56.2629	4.01893	10.7591	25.1847	9.8857	9.66159	13.236	16.662	77.4314	13.8123	176.029	214.17	16.7511	445.628	5.64075	165.69	460.9	2.76506	0.574961	0.0010738	0.972468	1.6628	0.000817626	4.66669	2.58279	5.89988
326.526						3.01891	11.6663	47.9712	0.00155666	215.554	113.748	8.54193	241.79	1215.12	25.8378	82.0619	10.2979	4.88644	11.7209	7.65246	17.8792	0.320934	16.0436	87.7481	20.674	204.684	231.876	56.1888	553.715	15.8955	213.082	675.396	1.30377	1.81853	2.91918	1.65959	0.000172699	1.87496	8.30214	9.61271	9.39634
327.086	HMDB0030590|HMDB0033100|HMDB0036343|HMDB0037570|HMDB0039723|HMDB0040737	NA|NA|NA|NA|NA|NA	C18H14O6|C18H14O6|C18H14O6|C18H14O6|C11H18O11|C11H18O11	327.0863|327.0863|327.0863|327.0863|327.0922|327.0922	Dihydrosterigmatocystin|Atroviridin|O-Demethylforbexanthone|Demethoxykanugin|3-O-alpha-D-Glucopyranuronosyl-D-xylose|Aldobiouronic acid D3	359.157	322.991	285.465	294.542	491.431	297.825	429.359	481.278	421.519	476.58	237.813	383.1	363.885	593.534	89.3787	575.82	641.802	508.917	471.387	530.334	721.658	735.281	533.772	840.364	564.112	549.776	548.779	35.4611	32.8143	34.6714	18.7682	26.9494	36.3197	149.565	199.66	356.525
327.103	HMDB0033581|HMDB0036735|HMDB0036936|HMDB0039167|HMDB0039169|HMDB0039509|HMDB0060077	NA|C07605|NA|NA|NA|NA|C05839	C15H18O8|C15H18O8|C15H18O8|C15H18O8|C15H18O8|C15H18O8|C15H18O8	327.1074|327.1074|327.1074|327.1074|327.1074|327.1074|327.1074	trans-o-Coumaric acid 2-glucoside|Bilobalide A|1-O-p-Coumaroyl-beta-D-glucose|2-O-p-Coumaroyl-D-glucose|6-O-p-Coumaroyl-D-glucose|trans-p-Coumaric acid 4-glucoside|cis-beta-D-Glucosyl-2-hydroxycinnamate	861.192	1221.18	521.755	1886.25	4254.79	1347.66	2560.86	2808.81	3150.81	3689.95	2120.58	1305.53	1096.91	2601.14	483.424	3027.05	4855.31	2061.31	1711.41	4139.48	4413.28	2115.1	2342.82	4978.76	4111	3523.25	2782.08	97.7032	116.145	115.459	87.7095	59.2035	83.7778	749.701	982.692	615.219
327.12	HMDB0003826|HMDB0006590|HMDB0006701|HMDB0029523|HMDB0030605|HMDB0030606|HMDB0034015|HMDB0034279|HMDB0039123|HMDB0040154|HMDB0040313|HMDB0040315|HMDB0040930|HMDB0041299	C04332|NA|NA|C08244|NA|NA|NA|NA|C08548|NA|NA|NA|NA|NA	C13H18N4O6|C12H22O10|C12H22O10|C12H22O10|C19H18O5|C19H18O5|C19H18O5|C19H18O5|C14H18N2O7|C12H22O10|C19H18O5|C19H18O5|C19H18O5|C19H18O5	327.1299|327.1286|327.1286|327.1286|327.1227|327.1227|327.1227|327.1227|327.1187|327.1286|327.1227|327.1227|327.1227|327.1227	6,7-Dimethyl-8-(1-D-ribityl)lumazine|2-O-a-L-Fucopyranosyl-galactose|3-O-a-L-Fucopyranosyl-D-glucose|Neohesperidose|1,5-Dihydroxy-3-methoxy-2-prenylxanthone|1,7-Dihydroxy-3-methoxy-2-prenylxanthone|1,6-Dihydroxy-3-methoxy-2-prenylxanthone|Egonol|Humilixanthin|6-O-b-D-Fructofuranosyl-2-deoxy-D-glucose|Moracin O|Moracin P|1,5-Bis(4-hydroxy-3-methoxyphenyl)-1,4-pentadien-3-one|omega-Hydroxymoracin N	411.65	345.41	345.026	394.555	340.698	321.295	603.313	493.411	4581.03	429.278	283.395	384.05	466.711	649.046	82.6792	881.287	674.741	287.217	424.611	712.943	1316.64	857.164	592.833	720.676	465.604	659.808	525.847	38.6337	40.1842	47.2065	53.1897	51.8246	44.9242	279.946	161.849	340.356
327.143	HMDB0015552|HMDB0015553|HMDB0034755|HMDB0034863|HMDB0038708|HMDB0060610	NA|NA|NA|NA|NA|NA	C19H22N2OS|C19H22N2OS|C16H22O7|C16H22O7|C16H22O7|C15H22N2O4S	327.1526|327.1526|327.1438|327.1438|327.1438|327.1373	Acepromazine|Aceprometazine|1-Methoxy-3-(4-hydroxyphenyl)-2E-propenal 4'-glucoside|4-(4-Hydroxyphenyl)-2-butanone glucoside|Citrusin C|Hydroxyhexamide	623.933	607.956	501.443	709.925	445.552	690.093	1454.96	786.405	14919.7	468.669	468.766	877.224	658.515	577.363	136.695	1221.33	1572.27	136.139	722.364	1505.25	3485.46	1439.75	1045.18	1063.2	897.116	1050.18	1098.4	47.5424	73.8023	90.4678	97.6419	118.705	75.9044	562.696	536.277	649.686
327.154	HMDB0015552|HMDB0015553|HMDB0031534|HMDB0033710|HMDB0034720|HMDB0036409|HMDB0040762	NA|NA|NA|NA|NA|NA|NA	C19H22N2OS|C19H22N2OS|C20H22O4|C20H22O4|C20H22O4|C20H22O4|C20H22O4	327.1526|327.1526|327.1591|327.1591|327.1591|327.1591|327.1591	Acepromazine|Aceprometazine|(+)-Galeon|1-(4-Hydroxy-3-methoxyphenyl)-7-phenyl-3,5-heptanedione|Gingerenone C|1,2-Dihydrodehydroguaiaretic acid|5,5-Diisopropyl-2,2'-dimethylbiphenyl-3,3',4,4'-tetrone	569.347	346.34	610.982	1068.24	1090.91	1509	1682.43	691.647	1364.74	1267.85	1336.84	1367.55	1344.05	1341.84	225.451	3210.42	2228.76	1751.73	1211.77	2838.43	2746.32	1991.7	1523.55	1760.75	1270.65	1155.54	1301.17	173.791	148.683	190.844	171.745	181.941	154.982	428.529	535.692	608.501
327.177	HMDB0038595	NA	C19H22N2O3	327.1703	Alkaloid AQC2	710.224	655.273	726.486	716.147	483.414	656.399	650.551	508.787	962.522	687.53	655.699	632.322	506.16	629.436	143.408	1108.21	1099.92	887.286	596.236	1234.57	984.018	905.079	784.788	1006.74	967.549	706.216	875.65	276.501	286.915	257.02	290.549	269.383	237.114	865.368	868.105	763.356
327.197	HMDB0003039|HMDB0014602|HMDB0031031|HMDB0059915|HMDB0061835	NA|NA|NA|NA|NA	C21H26O3|C21H26O3|C18H30O3S|C18H30O3S|C14H30O8	327.1955|327.1955|327.1988|327.1988|327.2013	Isoacitretin|Acitretin|2-Dodecylbenzenesulfonic acid|4-Dodecylbenzenesulfonic Acid|Heptaethylene glycol	224.352	224.659	355.239	187.165	396.289	370.661	163.989	337.332	453.952	367.696	294.719	147.748	292.035	407.301	96.8098	667.133	348.619	486.533	384.926	356.844	188.194	421.62	322.276	275.677	154.113	356.953	386.262	163.556	165.644	145.539	185.476	115.65	139.141	282.604	489.975	199.374
327.212	HMDB0015495|HMDB0031963	C06542|NA	C20H26N2O2|C18H30O5	327.2067|327.2166	Ajmaline|(3b,6b,8a,12a)-8,12-Epoxy-7(11)-eremophilene-6,8,12-trimethoxy-3-ol	375.186	409.778	565.135	491.61	413.727	461.852	499.333	395.932	603.127	542.984	346.351	452.795	395.11	878.066	105.095	866.997	958.674	661.825	449.009	682.499	535.096	606.284	572.206	619.565	600.264	575.906	646.862	203.011	169.313	217.243	211.862	177.004	203.08	569.426	682.766	449.056
327.252	HMDB0031006|HMDB0031047|HMDB0031048|HMDB0031049	NA|NA|NA|NA	C19H34O4|C19H34O4|C19H34O4|C19H34O4	327.253|327.253|327.253|327.253	1-Acetoxy-2-hydroxy-16-heptadecen-4-one|Avocadyne 2-acetate|Avocadyne 1-acetate|Avocadyne 4-acetate	331.656	468.536	497.943	963.598	757.202	1356.7	737.27	652.561	1364.92	2431.64	963.48	1187.92	483.962	1441.72	187.938	1851.92	1559.2	1307.95	515.353	2003.53	1522.95	1875.12	1787.96	1388.02	1359.05	1181.73	1129.18	132.038	149.591	144.008	170.45	131.539	143.932	310.281	477.799	480.519
327.329	HMDB0002337|HMDB0002345|HMDB0031319|HMDB0035668|HMDB0035669|HMDB0035670|HMDB0035671	NA|NA|NA|NA|NA|NA|NA	C21H42O2|C21H42O2|C21H42O2|C21H42O2|C21H42O2|C21H42O2|C21H42O2	327.3258|327.3258|327.3258|327.3258|327.3258|327.3258|327.3258	Homophytanic acid|Heneicosanoic acid|2,3,7,11,15-Pentamethylhexadecanoic acid|6-Hydroxy-8-heneicosanone|8-Hydroxy-6-heneicosanone|4-Hydroxy-6-heneicosanone|6-Hydroxy-4-heneicosanone	3.54552	0.000272015	25.7066	15.0317	47.2053	20.1318	0.000703156	34.7471	78.7368	0.0010378	60.0586	0.000929207	8.10172	40.4185	11.4578	89.6108	63.2531	38.5641	0.00136988	44.9109	39.9727	1351.86	21.6582	78.5803	20.7617	58.9662	35.3196	9.91207	6.9094	5.31157	7.22456	2.57535	0.844363	0.0553891	0.00137751	0.00151893
328.045						15.8335	31.8665	14.9199	0.0016527	6.30575	2.71145	24.4813	29.619	94.3131	42.8281	20.185	68.789	0.000981106	58.121	5.94339	0.00117016	6.67896	43.6423	65.2776	64.2769	89.32	84.0209	1.68155	81.4156	59.4152	63.3078	85.5129	0.00148427	13.0104	5.99767	2.05782	0.000514507	9.15046	0.00163227	23.8339	43.8631
328.142	HMDB0037846	NA	C15H21NO7	328.1391	N-(1-Deoxy-1-fructosyl)phenylalanine	170.6	254.786	289.023	196.049	268.684	146.143	919.315	264.782	6501.82	225.802	147.639	179.646	183.273	62.0413	27.7252	218.976	441.744	0.000695724	111.723	208.956	1204.38	449.687	149.158	293.359	167.571	224.129	338.737	33.5064	69.8291	81.0251	69.544	46.9673	78.3296	172.149	142.854	102.528
328.196	HMDB0030355|HMDB0033447|HMDB0038645|HMDB0041539	NA|NA|NA|NA	C20H25NO3|C20H25NO3|C20H25NO3|C20H25NO3	328.1907|328.1907|328.1907|328.1907	(+)-O-Methylarmepavine|Retrofractamide A|(2E,8E)-Piperamide-C9:2|Simulansine	161.376	203.65	1247.32	586.056	419.239	344.11	192.289	130.325	881.346	871.83	261.792	500.103	257.656	686.471	189.841	759.46	751.028	498.276	332.149	355.269	396.561	0.00100071	220.606	64.9871	398.939	561.828	597.772	147.204	187.304	157.467	195.286	159.766	223.409	260.222	937.867	307.31
328.21						225.503	280.218	416.922	259.264	353.677	180.116	255.773	83.2027	408.158	205.194	383.271	245.894	180.861	320.509	72.2695	544.569	426.667	200.848	240.645	390.348	106.121	308.78	233.751	434.191	182.744	392.025	398.171	129.295	142.424	175.216	126.098	144.894	120.311	234.483	339.118	386.731
329.099	HMDB0029677|HMDB0030596|HMDB0030727|HMDB0030834|HMDB0033169|HMDB0033318|HMDB0034109|HMDB0034186|HMDB0037458|HMDB0039601|HMDB0040303|HMDB0040719|HMDB0040935|HMDB0041544	NA|NA|C09479|NA|NA|NA|NA|NA|NA|NA|NA|NA|NA|NA	C18H16O6|C18H16O6|C18H16O6|C18H16O6|C18H16O6|C18H16O6|C18H16O6|C18H16O6|C18H16O6|C18H16O6|C18H16O6|C18H16O6|C18H16O6|C18H16O6	329.102|329.102|329.102|329.102|329.102|329.102|329.102|329.102|329.102|329.102|329.102|329.102|329.102|329.102	Zapotinin|Ugaxanthone|Betagarin|Americanin A|Garbogiol|Isoamericanin A|Frenolicin B|Morusignin B|5-Hydroxy-4',7,8-trimethoxyflavone|Americanin D|5-Hydroxy-4,4',6-trimethoxyaurone|8-Hydroxy-4',5,7-trimethoxyflavone|Methyl 2-(2-methoxy-4-hydroxyphenyl)-6-methoxy-3-benzofurancarboxylate|7-Hydroxy-3,4',8-trimethoxyflavone	332.287	314.492	244.439	180.179	509.136	221.524	401.754	266.128	548.895	545.335	316.852	256.212	328.331	425.892	81.9758	519.765	750.316	460.198	413.845	899.83	700.277	606.423	489.592	822.62	748.56	597.932	506.606	29.3329	24.2475	42.2089	25.5555	0.00110367	13.5985	126.888	243.803	203.362
329.134	HMDB0040670|HMDB0060958|HMDB0060987	NA|NA|NA	C19H20O5|C17H20N4OS|C17H20N4OS	329.1384|329.1431|329.1431	Acutilobin|7-hydroxyolanzapine|2-hydroxymethylolanzapine	429.165	131.454	405.734	299.161	287.931	285.679	800.85	532.268	11019.3	225.116	261.268	321.735	270.456	251.713	53.6306	442.964	512.456	0.000947842	249.692	529.948	2127.74	543.066	479.075	510.316	338.718	402.298	474.928	59.9357	69.2128	28.7502	36.5105	68.6329	72.8569	113.73	102.591	247.824
329.157	HMDB0029007|HMDB0029112|HMDB0029777|HMDB0032110|HMDB0039385|HMDB0040441|HMDB0040465|HMDB0042039	NA|NA|NA|NA|NA|NA|NA|NA	C18H20N2O4|C18H20N2O4|C16H24O7|C19H22NO4|C16H24O7|C18H20N2O4|C16H24O7|C15H24N2O4S	329.1496|329.1496|329.1595|329.1622|329.1595|329.1496|329.1595|329.153	Phenylalanyl-Tyrosine|Tyrosyl-Phenylalanine|Cymorcin monoglucoside|Litcubine|3-Hydroxy-4-isopropylbenzyl alcohol 3-glucoside|Dictyoquinazol B|Perilloside B|Tiapride	653.886	478.24	761.661	834.994	440.596	585.366	557.447	353.468	1149.05	712.629	492.332	660.632	626.733	763.899	159.112	913.159	1281.09	851.815	549.02	570.491	595.025	948.994	682.035	873.726	838.539	913.335	1233.02	191.974	184.33	190.608	182.065	186.165	165.62	648.122	678.512	737.193
329.171	HMDB0015474|HMDB0029524|HMDB0030645|HMDB0030728|HMDB0030841|HMDB0032110|HMDB0032954|HMDB0034178|HMDB0035098|HMDB0036459|HMDB0036720|HMDB0040760	C07192|NA|NA|NA|NA|NA|NA|NA|NA|NA|NA|NA	C19H24N2OS|C20H24O4|C20H24O4|C20H24O4|C20H24O4|C19H22NO4|C20H24O4|C20H24O4|C20H24O4|C20H24O4|C20H24O4|C20H24O4	329.1682|329.1747|329.1747|329.1747|329.1747|329.1622|329.1747|329.1747|329.1747|329.1747|329.1747|329.1747	Methotrimeprazine|5-Hydroxy-7-(4-hydroxy-3-methoxyphenyl)-1-phenyl-3-heptanone|Sclareapinone|8-Methoxygravelliferone|Sagequinone methide A|Litcubine|5-Geranyloxy-7-methoxycoumarin|Guaiacin|(all-E)-Crocetin|Macelignan|Verimol H|4,4'-Dihydroxy-5,5'-diisopropyl-2,2'-dimethyl-3,6-biphenyldione	412.003	420.858	466.499	840.664	570.763	668.233	563.086	641.732	912.315	822.191	676.976	957.069	747.368	883.209	156.947	1313.45	1209.95	930.23	735.711	1235.23	944.319	870.81	889.981	1165.28	816.837	1009.61	1078.7	228.156	247.134	213.637	211.913	215.384	219.11	446.736	453.446	491.827
329.194	HMDB0014736|HMDB0034579|HMDB0061062	C07063|NA|NA	C19H24N2O3|C20H26NO3|C18H24N4O2	329.186|329.1985|329.1972	Labetalol|8-O-Methyloblongine|7-hydroxygranisetron	732.834	662.601	973.564	1026.97	839.292	777.5	712.796	725.539	1668.13	1833.62	709.558	1248.96	743.349	1164.61	258.138	1376.04	1723.29	1360.84	730.955	1054.73	790.822	1221.66	1625.98	1052.11	2439.59	1495.71	1828.08	244.959	266.534	276.245	234.15	284.259	264.916	862.311	912.946	930.448
329.208	HMDB0014495|HMDB0034579|HMDB0038391	C07120|NA|NA	C21H28O3|C20H26NO3|C21H28O3	329.2111|329.1985|329.2111	Megestrol|8-O-Methyloblongine|12-Methoxy-8,11,13-abietatrien-20,11-olide	327.892	222.8	512.518	285.477	273.47	351.08	353.092	339.404	711.307	523.635	722.838	620.363	597.734	405.664	113.863	753.013	845.455	505.478	393.846	640.529	365.014	671.467	593.457	361.088	835.588	519.711	432.676	153.371	158.78	199.156	130.746	180.979	166.012	277.752	443.704	361.223
329.228	HMDB0035919|HMDB0038483|HMDB0040611	NA|NA|NA	C18H32O5|C18H32O5|C18H32O5	329.2323|329.2323|329.2323	Corchorifatty acid F|Auxin a|(9R,10S,12Z)-9,10-Dihydroxy-8-oxo-12-octadecenoic acid	304.028	599.989	636.056	1404.12	990.143	1080.56	725.955	929.532	1766.76	1532.78	1037.25	1465.45	1155.65	1106.19	216.573	1888.85	1901.54	1591.73	744.563	1428.41	1072.99	902.954	1468.75	1271.25	1528.99	1240.23	1702.24	233.001	200.385	223.623	229.217	202.653	198.495	417.815	529.118	642.312
330.081						214.592	275.76	224.068	172.606	203.657	222.498	670.876	212.75	271.753	568.315	391.933	522.783	667.481	816.581	119.42	489.166	484.773	397.531	588.603	673.856	270.964	849.145	394.78	862.998	609.788	311.172	410.874	13.7044	12.5273	1.9689	12.1528	10.3469	6.68887	134.202	13.1031	130.605
330.169	HMDB0003601|HMDB0038724	C02105|NA	C19H23NO4|C19H23NO4	330.17|330.17	(S)-Reticuline|xi-Anomuricine	373.706	339.337	436.547	380.099	492.267	335.582	495.291	280.349	533.278	417.139	288.033	302.194	389.297	460.856	88.5243	679.061	396.723	545.438	438.447	725.33	319.934	485.037	415.976	596.251	642.372	403.778	467.773	137.649	168.993	165.473	173.959	173.655	161.642	472.338	414.595	445.998
330.207	HMDB0015240|HMDB0033448|HMDB0038646|HMDB0039808|HMDB0061042	C12580|NA|NA|NA|NA	C20H27NO3|C20H27NO3|C20H27NO3|C20H27NO3|C20H27NO3	330.2064|330.2064|330.2064|330.2064|330.2064	Trilostane|Retrofractamide C|(8E)-Piperamide-C9:1|Pipertipine|N-desethyloxybutynin	519.238	410.741	478.319	463.368	418.528	464.099	505.763	380.472	653.537	442.161	620.063	480.261	505.357	612.157	111.052	747.044	838.748	603.94	404.907	886.79	355.421	488.61	439.177	841.043	503.463	795.175	737.71	244.286	215.16	189.846	243.194	197.623	249.08	412.586	447.455	376.19
330.227	HMDB0013202	NA	C17H31NO5	330.2275	6-Keto-decanoylcarnitine	278.718	412.909	514.812	536.886	577.772	476.059	483.983	592.329	635.581	575.18	923.885	576.628	457.931	596.924	111.369	1956.99	581.905	864.068	628.269	869.177	554.29	1065.4	696.916	801.762	1024.9	1421.44	859.431	116.092	124.183	139.768	112.749	131.42	133.214	501.765	341.7	529.898
331.058	HMDB0060776	NA	C14H10N4O6	331.0673	5-Hydroxydantrolene	134.095	171.768	135.475	295.687	368.212	130.247	343.498	315.993	254.224	274.786	216.867	438.571	308.297	569.507	120.067	500.453	592.427	382.025	245.384	734.269	630.106	459.71	562.233	1043.79	512.44	627.33	587.207	12.3841	17.6936	2.61219	9.65628	1.07983	12.5889	88.3562	77.8152	43.7546
331.078	HMDB0029263|HMDB0030475|HMDB0030480|HMDB0030696|HMDB0030811|HMDB0031706|HMDB0033268|HMDB0034009|HMDB0035598|HMDB0037096|HMDB0037351|HMDB0037354|HMDB0038659|HMDB0041690	C01265|C16754|NA|NA|NA|NA|NA|NA|NA|NA|NA|NA|NA|NA	C17H14O7|C17H14O7|C17H14O7|C17H14O7|C17H14O7|C17H14O7|C17H14O7|C17H14O7|C17H14O7|C17H14O7|C17H14O7|C17H14O7|C17H14O7|C17H14O7	331.0812|331.0812|331.0812|331.0812|331.0812|331.0812|331.0812|331.0812|331.0812|331.0812|331.0812|331.0812|331.0812|331.0812	3,7-Dimethylquercetin|Aflatoxin G2|Aflatoxin M2|Demethoxysudachitin|Prudomestin|3,4-Dihydroxyphenacyl caffeate|1,3,5-Trihydroxy-6,7-dimethoxy-2-methylanthraquinone|Trifolian|Aflatoxin B2a|Pilosin|Caryatin|3',4'-Di-O-methylquercetin|Cicerin|5,7-Dihydroxy-8,4'-dimethoxyisoflavone	400.802	604.704	606.678	278.252	566.333	429.204	1188.86	637.991	562.661	1123.78	898.304	1227.85	1235.78	1677.32	272.49	1204.06	1099.16	760.125	1115.03	1329.83	731.853	1390.68	959.098	1718.99	1191.73	580.477	898.548	7.00555	20.2615	8.10898	10.1067	10.1679	20.2677	168.663	168.911	387.223
331.11	HMDB0011672|HMDB0032655|HMDB0033299|HMDB0033697|HMDB0033817|HMDB0037253|HMDB0037315|HMDB0037955|HMDB0038494|HMDB0039381|HMDB0039740|HMDB0040621	NA|NA|NA|NA|NA|NA|NA|NA|NA|NA|NA|NA	C18H18O6|C18H18O6|C18H18O6|C18H18O6|C18H18O6|C18H18O6|C18H18O6|C18H18O6|C18H18O6|C18H18O6|C18H18O6|C14H18O9	331.1176|331.1176|331.1176|331.1176|331.1176|331.1176|331.1176|331.1176|331.1176|331.1176|331.1176|331.1024	Aflatoxin B1 dialcohol|(R)-2-Feruloyl-1-(4-Hydroxyphenyl)-1,2-ethanediol|7-Hydroxy-3-(3-hydroxy-4-methoxybenzyl)-5-methoxy-4-chromanone|Melilotocarpan C|4-Hydroxy-2,3,9-trimethoxypterocarpan|5-Hydroxy-3-(4-hydroxybenzyl)-7,8-dimethoxy-4-chromanone|Cerasinone|(±)-3',4'-Methylenedioxy-5,7-dimethylepicatechin|Americanol|Americanol A|Isoamericanol A|3'-Glucosyl-2',4',6'-trihydroxyacetophenone	205.027	107.297	288.736	194.482	220.599	142.154	252.647	218.157	261.627	309.806	140.809	244.079	266.684	262.291	62.7016	478.471	439.242	364.316	152.966	483.553	359.076	950.672	311.732	323.453	237.784	306.571	322.632	32.0394	32.526	40.7201	44.1608	21.9336	32.8148	171.227	109.978	180.967
331.15	HMDB0031076|HMDB0031095|HMDB0033538|HMDB0034989|HMDB0035879|HMDB0038015|HMDB0039240|HMDB0041350	NA|NA|NA|NA|NA|NA|NA|NA	C19H22O5|C19H22O5|C19H22O5|C19H22O5|C19H22O5|C19H22O5|C19H22O5|C19H22O5	331.154|331.154|331.154|331.154|331.154|331.154|331.154|331.154	Gibberellin A105|Gibberellin A108|Fragransol B|Gibberellin A62|Hericenone A|Gibberellin A121|Gibberellin A88|Gibberellin A95	503.903	387.066	498	498.843	408.823	561.398	285.385	337.759	834.495	770.782	423.041	713.06	445.442	689.503	135.633	839.878	683.671	846.386	213.977	863.118	797.662	599.336	641.08	699.962	552.653	469.023	634.662	175.162	138.557	126.712	129.221	141.415	116.903	392.856	400.893	545.957
331.173	HMDB0005796|HMDB0031382|HMDB0033111|HMDB0033224|HMDB0033225|HMDB0033226|HMDB0034558|HMDB0038979|HMDB0039056	NA|NA|NA|NA|NA|NA|NA|NA|NA	C16H26O7|C16H26O7|C16H26O7|C16H26O7|C16H26O7|C16H26O7|C16H26O7|C16H26O7|C16H26O7	331.1751|331.1751|331.1751|331.1751|331.1751|331.1751|331.1751|331.1751|331.1751	Picrocrocin|Portuloside A|Epijasminoside A|(1R,4R,5S)-5-Hydroxyfenchone glucoside|(1R,4S,6R)-6-Hydroxyfenchone glucoside|(1S,4R)-10-Hydroxyfenchone glucoside|6-Hydroxy-2-bornanone glucoside|(3b,4b,5b)-4,5-Epoxy-p-menth-1-en-3-ol 3-glucoside|(4S,6R)-p-Mentha-1,8-diene-6,7-diol 7-glucoside	539.233	287.788	2703.85	1774.65	1050.57	1360.44	774.528	681.003	2545.47	2314.02	625.006	1307.94	726.655	2011.96	409.238	2304.75	3442.7	2169.07	1327.71	961.253	953.874	1098.02	2408.6	1128.76	1889.21	2049.44	2571.94	166.723	194.425	178.872	159.149	181.444	184.272	682.43	1092.05	875.989
331.185	HMDB0002121|HMDB0005796|HMDB0031382|HMDB0033111|HMDB0033224|HMDB0033225|HMDB0033226|HMDB0034558|HMDB0036749|HMDB0036753|HMDB0036755|HMDB0038979|HMDB0039056|HMDB0039613	C09069|NA|NA|NA|NA|NA|NA|NA|NA|NA|NA|NA|NA|NA	C20H26O4|C16H26O7|C16H26O7|C16H26O7|C16H26O7|C16H26O7|C16H26O7|C16H26O7|C20H26O4|C20H26O4|C20H26O4|C16H26O7|C16H26O7|C20H26O4	331.1904|331.1751|331.1751|331.1751|331.1751|331.1751|331.1751|331.1751|331.1904|331.1904|331.1904|331.1751|331.1751|331.1904	Carnosol|Picrocrocin|Portuloside A|Epijasminoside A|(1R,4R,5S)-5-Hydroxyfenchone glucoside|(1R,4S,6R)-6-Hydroxyfenchone glucoside|(1S,4R)-10-Hydroxyfenchone glucoside|6-Hydroxy-2-bornanone glucoside|Momilactone B|Yucalexin P15|Yucalexin P8|(3b,4b,5b)-4,5-Epoxy-p-menth-1-en-3-ol 3-glucoside|(4S,6R)-p-Mentha-1,8-diene-6,7-diol 7-glucoside|3,3',4,4'-Tetrahydroxy-5,5'-diisopropyl-2,2'-dimethylbiphenyl	531.259	338.339	533.748	562.235	633.51	568.217	564.414	372.834	704.109	698.961	517.228	596.441	474.194	755.447	139.065	922.562	976.564	956.215	796.282	957.273	783.453	745.037	916.706	729.05	1047.19	934.169	997.496	116.262	108.792	134.479	115.614	119.851	141.253	493.503	464.664	524.545
331.211	HMDB0028703	NA	C12H26N8O3	331.2201	Arginyl-Arginine	2488.4	3743	2939.17	5506.47	4890.99	4291.75	3023.67	4315.56	7573.78	9229.86	3634.03	5630.43	3303.83	6815.11	1428.03	7823.99	9489.47	7914.66	3868.87	5508.04	5099.61	6679	14134.8	7066.26	14876.3	7281.68	10732.8	784.627	837.249	842.463	775.773	781.332	762.846	2604.16	2797.4	2767.69
332.178	HMDB0039766	NA	C19H25NO4	332.1856	Pandamarilactone 31	245.718	272.354	525.945	572.177	456.094	277.151	280.425	176.385	563.109	527.101	296.375	320.605	284.306	509.953	83.7676	624.25	832.801	507.199	463.432	635.301	460.749	496.58	675.34	589.81	450.118	611.931	645.404	135.854	112.992	91.9888	109.695	113.232	106.445	301.171	417.047	358.983
332.185	HMDB0039766	NA	C19H25NO4	332.1856	Pandamarilactone 31	396.483	322.871	522.157	488.846	463.509	363.717	430.785	244.005	533.237	300.803	407.182	376.054	215.981	381.636	93.1563	564.446	767.806	628.422	568.46	714.815	391.632	554.309	465.713	707.514	560.177	624.797	504.513	219.945	163.71	130.923	169.068	166.831	145.339	430.947	531.294	396.072
332.244	HMDB0061636		C17H33NO5	332.2431	3-hydroxydecanoyl carnitine	47.2946	67.8957	127.786	63.4496	160.289	127.497	54.0561	852.821	163.166	71.566	171.931	39.5933	107.96	92.3344	17.6609	65.3435	128.067	158.578	0.000789198	20.0496	157.739	23.0655	16.9956	37.4309	53.1896	166.724	255.724	42.9657	59.7033	57.6129	41.599	71.1038	42.7588	126.926	116.374	111.924
332.311						41.5941	41.123	669.107	73.1885	2154.04	1665.33	507.703	1509.61	1077.86	769.998	762.669	116.584	130.344	939.985	43.1249	874.6	332.53	1088.27	1063.13	126.383	1882.33	1951.86	832.574	3649.47	24.7168	4899.87	4593.96	0.00156298	7.91326	0.00135717	34.0296	31.0319	14.3892	120.525	0.00107374	155.185
332.331						843.768	2261.22	19212.9	1565.88	63576.5	45602.3	12741.1	40637.6	27139.7	19221.8	20906.3	3531.9	5548.4	25989	1081.61	22840	14248.1	12200.3	30372.2	7643.45	56966.2	54870.5	21349	107348	2280.87	135408	120179	597.479	521.846	531.913	613.55	612.662	639.012	3189.98	2716.2	3561.58
332.357						6.65067	13.8869	148.27	0.000772136	823.624	469.021	85.4446	467.457	181.854	158.765	196.14	34.9112	4.14457	175.459	8.54824	112.292	123.012	85.3755	226.714	33.7131	570.751	536.039	177.401	1471.27	37.2941	1897.25	1653.03	2.38162	9.15834	1.22017	6.47704	3.66737	3.96142	10.1301	17.2093	15.5684
333.049						14.4399	9.13748	90.4314	98.6608	83.7121	49.5646	57.7116	92.1082	56.674	54.613	28.1014	102.82	76.3638	102.205	10.9058	127.148	135.286	98.0867	93.0367	118.572	132.505	112.544	54.508	195.043	140.448	118.032	95.672	14.7625	10.5202	0.000889094	9.18901	10.0428	4.12305	30.1387	47.0502	52.2751
333.13	HMDB0028830|HMDB0029082|HMDB0030664|HMDB0034262|HMDB0039002|HMDB0039571|HMDB0040308|HMDB0062791	NA|NA|NA|NA|NA|NA|NA|NA	C16H18N3O5|C16H18N3O5|C18H20O6|C18H20O6|C13H20N2O8|C18H20O6|C18H20O6|C22H20OS	333.1319|333.1319|333.1333|333.1333|333.1292|333.1333|333.1333|333.1308	Glutamyl-Tryptophan|Tryptophyl-Glutamate|3,3'-Dihydroxy-4',5,7-trimethoxyflavan|Byssochlamic acid|Mytilin A|5'-Hydroxy-3'-methoxysativan|5',8-Dihydroxy-3',4',7-trimethoxyflavan|(2,3-diphenylcyclopropyl)methyl Phenyl Sulfoxide	464.432	277.567	1278.14	1088.24	820.208	849.594	660.703	698.166	3046.88	3038.14	290.51	2421.58	755.16	3413.38	952.702	2746.72	2915.91	1554.4	2324.2	679.974	604.674	993.892	1388.25	756.153	1509.28	1381.09	2226.01	170.553	171.667	142.916	155.426	146.683	184.684	335.054	525.789	482.649
333.153	HMDB0028808|HMDB0029081|HMDB0029097|HMDB0029160	NA|NA|NA|NA	C16H20N4O4|C16H20N4O4|C16H20N4O4|C16H20N4O4	333.1557|333.1557|333.1557|333.1557	Glutaminyl-Tryptophan|Tryptophyl-Glutamine|Tryptophyl-Gamma-glutamate|Gamma-glutamyl-Tryptophan	260.371	439.149	4026.8	1694.79	1242.76	1433.89	501.079	417.797	2490.35	2256.7	354.22	1558.8	336.678	3168.44	611.831	2416.82	4318.64	1955.08	1506.7	501.582	754.939	230.655	1627.42	468.283	2098.73	2117.82	2914.18	120.907	126.878	117.098	136.917	104.409	145.249	435.334	2302.65	852.938
333.164	HMDB0015055|HMDB0028808|HMDB0029081|HMDB0029097|HMDB0029160|HMDB0030787|HMDB0034987|HMDB0035041|HMDB0035042|HMDB0038014	C02078|NA|NA|NA|NA|NA|NA|C11865|NA|NA	C14H24N2O7|C16H20N4O4|C16H20N4O4|C16H20N4O4|C16H20N4O4|C19H24O5|C19H24O5|C19H24O5|C19H24O5|C19H24O5	333.1656|333.1557|333.1557|333.1557|333.1557|333.1697|333.1697|333.1697|333.1697|333.1697	Spectinomycin|Glutaminyl-Tryptophan|Tryptophyl-Glutamine|Tryptophyl-Gamma-glutamate|Gamma-glutamyl-Tryptophan|(R)-Marmin|Gibberellin A61|Gibberellin A51|Gibberellin A45|Gibberellin A70	277.278	288.131	684.026	676.617	559.474	519.388	501.795	419.507	897.207	736.016	383.412	411.341	397.026	651.254	159.441	951.729	1123.72	733.87	728.373	1033.76	641.074	494.902	790.48	876.304	659.637	747.089	964.263	151.998	133.026	138.435	114.255	99.2685	90.5463	416.979	552.723	496.469
333.187	HMDB0028962|HMDB0029088|HMDB0029784|HMDB0033019|HMDB0033110|HMDB0033215|HMDB0033220|HMDB0033221|HMDB0033644|HMDB0034772|HMDB0035025|HMDB0035634|HMDB0038747|HMDB0038980|HMDB0038981|HMDB0039055|HMDB0060012	NA|NA|NA|NA|NA|NA|NA|NA|NA|NA|NA|NA|NA|NA|NA|NA|NA	C17H24N4O3|C17H24N4O3|C16H28O7|C16H28O7|C16H28O7|C16H28O7|C16H28O7|C16H28O7|C16H28O7|C16H28O7|C16H28O7|C16H28O7|C16H28O7|C16H28O7|C16H28O7|C16H28O7|C16H28O7	333.1921|333.1921|333.1908|333.1908|333.1908|333.1908|333.1908|333.1908|333.1908|333.1908|333.1908|333.1908|333.1908|333.1908|333.1908|333.1908|333.1908	Lysyl-Tryptophan|Tryptophyl-Lysine|Unshuoside A|7-Hydroxyterpineol 8-glucoside|(1S,2S,4R)-1,8-Epoxy-p-menthan-2-ol glucoside|1,8-Epoxy-p-menthan-4-ol glucoside|(1R,2R,4S,6R)-2,6-Fenchanediol 2-O-b-D-glucoside|(1R,2S,4R,5S)-2,5-Fenchanediol 2-O-b-D-glucoside|(1S,2S,4S,5S)-2,4-Thujanediol 4-O-beta-D-Glucopyranoside|(1R,3S,4S)-1,8-Epoxy-p-menthan-3-ol glucoside|6Z-8-Hydroxygeraniol 8-O-glucoside|Bet…	831.152	549.885	1198.15	950.273	897.364	1346.1	809.817	771.663	2111.79	1593.48	700.977	878.653	569.045	1307.56	221.77	1607.56	1995.28	1394.11	962.576	1165.55	1104.85	1001.06	2171.6	811.461	1261.93	1348.06	2336.38	164.87	192.988	233.823	206.224	199.694	171.287	1125.97	818.621	1066.9
334.157	HMDB0014630	NA	C17H20FN3O3	334.1561	Pefloxacin	179.129	258.916	826.212	373.438	516.018	381.84	265.955	238.448	531.772	596.217	228.62	316.928	179.067	680.619	145.834	641.478	935.427	568.952	563.28	385.654	336.951	319.746	394.671	197.158	610.017	573.114	623.982	96.8116	86.313	87.0877	96.8371	97.0922	94.5001	217.591	523.224	232.695
334.2						478.379	403.102	666.123	499.203	570.008	397.795	336.711	339.113	529.15	901.412	602.024	595.34	504.429	221.826	126.685	692.347	892.299	634.549	494.762	819.307	407.868	495.14	646.745	569.692	635.278	648.96	737.188	213.519	177.596	174.36	216.957	202.465	163.896	594.063	622.177	563.491
334.221	HMDB0040992	NA	C23H27NO	334.2165	Mahanimbinol	121.86	172.559	300.614	123.551	581.602	606.781	245.821	875.861	221.323	8731.7	474.693	115.727	212.519	238.119	58.5941	470.245	317.723	723.39	0.000302407	278.875	189.154	216.462	260.965	459.877	105.154	529.816	188.641	113.414	127.268	106.434	60.7188	94.0175	85.8086	334.966	313.971	469.594
335.092						478.09	486.362	463.401	318.216	486.778	418.734	385.664	456.805	263.009	410.878	300.442	262.372	266.128	428.582	76.1433	611.652	820.346	607.165	531.679	775.378	606.708	1487.94	722.963	926.382	840.266	848.637	838.945	33.7053	21.9493	24.449	23.1882	21.0972	17.6323	264.774	218.216	604.732
335.106	HMDB0015186|HMDB0029404|HMDB0030651|HMDB0060479	C05551|NA|C09141|C14874	C16H18N2O4S|C12H18N2O9|C17H18O7|C12H20N3O6S	335.106|335.1085|335.1125|335.1146	Penicillin G|(S)-a-Amino-2,5-dihydro-5-oxo-4-isoxazolepropanoic acid N2-glucoside|Mukurozidiol|Glutathione episulfonium ion	1569.87	1299.07	1425.54	944.352	1218.68	1041.42	1344.57	1063.39	1201.49	1019.76	677.629	1113.61	831.399	2006.74	278.902	2792.7	5202.33	3207.13	1428.81	2812.77	1649.74	12648.4	3890.17	3917.04	4822.19	5424.42	4432.38	40.6792	63.9039	55.3394	52.5617	83.2756	77.7904	623.097	635.213	1593.73
335.147	HMDB0012996|HMDB0041826	|NA	C14H26N2O3S2|C16H19FN4O3	335.1458|335.1514	Lipoyllysine|Amifloxacin	447.154	332.076	680.697	717.009	583.683	623.519	730.102	502.018	2069.09	1934.2	461.183	1341.4	575.908	2082.23	496.645	1921.54	2177.22	1174.42	1040.25	893.384	772.767	836.57	1259.72	643.33	982.753	976.752	1351.28	117.046	103.627	85.2039	75.5947	118.863	124.509	394.418	491.615	504.007
335.158	HMDB0037499|HMDB0041826	NA|NA	C17H22N2O5|C16H19FN4O3	335.1601|335.1514	3'-N'-Acetylfusarochromanone|Amifloxacin	242.006	295.066	635.999	743.926	760.389	758.389	1144.16	385.408	622.892	678.096	573.911	461.746	255.678	830.991	160.352	1646.2	1178.4	935.819	599.199	986.53	1743.14	1352.18	750.339	762.514	642.759	797.998	528.003	111.41	132.426	106.588	85.6972	109.485	121.722	332.925	435.976	357.945
335.185	HMDB0032699|HMDB0032700	NA|NA	C19H26O5|C19H26O5	335.1853|335.1853	3-(2-Methylpropanoyloxy)-8-(2-methylbutanoyloxy)-9,10-epoxy-p-mentha-1,3,5-triene|3-(2-Methylpropanoyloxy)-8-(3-methylbutanoyloxy)-9,10-epoxy-p-mentha-1,3,5-triene	457.169	505.873	405.274	593.41	696.449	332.573	836.147	472.044	561.075	582.406	552.13	489.157	320.664	410.847	129.455	704.898	906.665	871.62	535.851	980.501	1927.03	911.499	740.689	993.115	810.213	778.196	594.822	159.069	145.812	147.1	164.169	156.627	200.8	394.216	576.768	436.821
335.196						596.473	447.253	434.366	639.772	641.673	578.693	498.237	632.349	572.157	503.073	710.285	598.702	577.516	633.07	130.766	982.605	916.537	741.717	537.002	1132.67	754.525	1110	631.972	793.039	907.183	818.424	771.066	206.684	180.815	193.217	203.883	205.077	194.433	469.647	610.958	509.251
335.233						345.355	101.637	390.299	256.915	497.809	140.77	113.341	193.242	296.969	602.44	435.091	385.932	166.453	328.944	72.9597	597.744	626.295	281.198	279.119	378.556	163.157	426.671	454.193	290.082	130.057	378.999	242.368	138.745	88.7623	120.587	166.771	139.14	138.237	318.57	310.058	270.385
336.088	HMDB0001550|HMDB0033367	C01031|NA	C11H17N3O7S|C19H13NO5	336.086|336.0866	S-Formylglutathione|Oxonantenine	1014.83	1532.07	1657.42	743.822	1071.9	980.767	601.835	550.978	267.057	692.27	336.791	410.337	368.893	737.54	91.5161	597.151	770.59	650.403	1174.07	1108.46	880.423	826.051	695.94	1171.34	984.323	580.118	652.675	28.7062	33.7726	25.7185	21.7035	16.8711	21.1324	656.094	388.473	2113.42
336.158						852.836	337.978	654.532	547.658	325.749	358.31	309.611	321.422	514.041	175.244	390.1	294.443	118.534	425.899	100.877	911.907	540.838	449.744	389.699	502.681	244.297	626.292	543.828	643.299	223.165	362.686	817.143	87.7651	71.2692	97.4971	125.579	77.3057	147.251	489.426	466.759	420.762
336.192	HMDB0030193	NA	C22H25NO2	336.1958	N-2-[4-(3,3-Dimethylallyloxy)phenyl]ethylcinnamide	392.8	299.023	405.389	328.077	366.116	337.456	366.406	265.316	453.24	350.359	453.273	389.645	278.309	461.354	71.6357	551.562	713.705	278.86	502.7	531.849	424.819	539.85	500.054	503.298	340.403	525.375	414.168	173.635	132.896	184.465	152.533	204.217	170.684	238.899	405.001	356.798
336.218						235.628	288.596	414.57	413.763	376.383	179.991	196.346	196.591	360.229	222.064	361.381	272.586	260.625	215.771	41.4848	491.145	520.445	424.672	310.441	527.632	366.154	354.621	476.392	190.367	283.856	413.207	280.468	169.83	186.263	197.639	200.582	199.244	177.463	460.789	554.411	292.943
337.072	HMDB0004645|HMDB0014411|HMDB0034039|HMDB0034049|HMDB0034129	NA|C00796|NA|NA|NA	C10H16N4O7S|C19H12O6|C19H12O6|C19H12O6|C19H12O6	337.0812|337.0707|337.0707|337.0707|337.0707	S-Nitrosoglutathione|Dicumarol|Dolineone|Pachyrrhizin|Dehydroneotenone	533.132	687.757	647.532	353.41	486.607	376.399	268.528	296.179	239.422	373.144	258.275	292.531	228.286	394.88	60.1782	423.248	491.492	492.122	502.676	628.203	516.288	508.956	584.729	847.978	506.162	453.514	416.049	16.3406	44.0024	34.3135	37.5764	37.719	36.3327	270.996	268.236	694.969
337.086	HMDB0004645|HMDB0029287|HMDB0029288|HMDB0030654|HMDB0033563|HMDB0033997|HMDB0033999|HMDB0060562	NA|||NA|NA|NA|C10434|NA	C10H16N4O7S|C16H16O8|C16H16O8|C16H16O8|C16H16O8|C16H16O8|C16H16O8|C12H20N2O5S2	337.0812|337.0918|337.0918|337.0918|337.0918|337.0918|337.0918|337.0886	S-Nitrosoglutathione|3-Caffeoyl-1,5-quinolactone|4-Caffeoyl-1,5-quinolactone|3-O-Caffeoylshikimic acid|Juglone glucoside|4-O-Caffeoylshikimic acid|Dattelic acid|Captopril-cysteine disulfide	2110.43	2999.32	3527.83	1315.64	2125.36	1594.82	1124.08	1171.13	634.3	1346.76	801.802	771.319	728.51	1236.07	164.17	1007.66	1415.05	1284.09	2354.27	2021.95	1504.37	1540.92	1178.54	1954.21	1935.77	1075.35	1278.76	32.8529	28.244	25.2559	32.2126	27.9535	14.4572	1286.1	705.024	3932.2
337.106	HMDB0029533|HMDB0029787|HMDB0029791|HMDB0030141|HMDB0030450|HMDB0034027|HMDB0034050|HMDB0037922|HMDB0041452	NA|NA|NA|NA|NA|C10529|C10523|C05229|NA	C20H16O5|C20H16O5|C20H16O5|C20H16O5|C20H16O5|C20H16O5|C20H16O5|C20H16O5|C20H16O5	337.1071|337.1071|337.1071|337.1071|337.1071|337.1071|337.1071|337.1071|337.1071	Glabrone|Kanzonol W|Dulciol D|Isosojagol|Atalantoflavone|Sojagol|Psoralidin|Phaseol|Musanolone D	444.309	489.974	403.898	131.052	391.607	267.186	335.578	302.635	334.465	203.794	302.356	261.836	289.315	490.848	74.779	545.775	653.756	537.753	415.707	618.104	574.276	944.856	544.424	782.384	799.613	627.42	425.335	52.8576	48.005	44.8006	47.9531	45.6076	49.5061	206.174	234.321	406.723
337.138	HMDB0003409|HMDB0033107|HMDB0035501|HMDB0039609	C00757|NA|NA|NA	C20H18NO4|C16H20N2O6|C21H20O4|C21H20O4	337.1309|337.1394|337.1434|337.1434	Berberine|Semilepidinoside A|Licoagrochalcone B|Curcumin III	173.606	209.088	247.308	376.826	357.322	248.851	471.705	349.692	370.743	429.021	323.152	457.888	287.522	547.207	112.939	973.518	704.244	496.824	311.474	899.207	571.015	730.995	445.709	512.36	444.299	597.704	361.492	37.6987	37.0526	51.6867	47.0262	60.9752	76.7899	135.108	186.591	80.9529
337.149	HMDB0033107|HMDB0035501|HMDB0039609|HMDB0041519	NA|NA|NA|NA	C16H20N2O6|C21H20O4|C21H20O4|C20H20N2O3	337.1394|337.1434|337.1434|337.1547	Semilepidinoside A|Licoagrochalcone B|Curcumin III|Nb-Feruloyltryptamine	300.24	33.2598	148.155	139.286	259.854	473.507	513.52	509.712	484.738	520.492	247.731	502.956	407.167	861.237	100.271	752.066	458.294	667.816	527.354	996.808	241.037	1049.52	481.841	523.477	257.267	885.735	585.502	92.381	75.0551	97.0491	71.0975	57.865	103.93	177.64	304.278	120.717
337.159	HMDB0041519	NA	C20H20N2O3	337.1547	Nb-Feruloyltryptamine	533.832	630.806	498.23	509.431	470.792	531.885	442.644	416.543	417.573	581.26	317.796	488.473	408.713	456.259	117.297	920.028	832.34	691.894	575.679	1032.81	1064.1	1356.81	431.534	669.478	982.753	970.025	689.264	154.455	149.884	141.055	135.773	136.293	141.571	459.742	416.285	532.466
337.176	HMDB0035802|HMDB0041541	NA|NA	C19H28O3S|C12H24N4O7	337.1832|337.1718	S-Japonin|N2-Fructopyranosylarginine	524.666	1080.57	618.9	709.131	706.294	533.886	898.342	277.321	474.123	566.365	1333.28	559.982	462.569	643.984	115.27	3261.75	1176.76	1285.89	620.433	1231.31	1511.46	2074.61	1200.49	974.898	883.545	1168.26	724.724	150.188	163.333	165.798	192.591	196.011	201.789	436.529	505.837	484.779
337.198						813.134	416.006	809.171	578.997	662.431	425.401	581.838	439.441	597.331	532.751	513.854	407.519	420.77	620.487	105.206	782.532	856.107	725.62	514.617	907.67	1370.11	747.925	540.088	816.312	619.487	849.442	494.239	229.04	204.496	232.986	211.952	241.502	209.608	644.814	653.868	680.057
337.211	HMDB0015316|HMDB0015324	NA|C06803	C20H29FO3|C18H28N2O4	337.2173|337.2122	Fluoxymesterone|Acebutolol	396.882	490.405	1325.25	287.795	591.631	275.494	239.556	345.176	537.913	319.474	560.135	458.558	267.117	471.818	63.819	654.965	787.138	501.018	302.91	584.511	480.263	408.401	517.781	473.492	413.347	2250.32	481.889	159.352	161.114	155.111	156.653	136.612	134.956	488.351	447.78	419.287
337.224	HMDB0014951|HMDB0015316	NA|NA	C22H28N2O|C20H29FO3	337.2274|337.2173	Fentanyl|Fluoxymesterone	291.601	194.015	269.571	204.044	303.22	207.886	251.132	280.142	264.047	166.783	285.024	211.472	206.151	204.376	49.866	460.861	442.466	301.97	371.799	562.115	99.496	394.854	362.851	300.253	170.229	595.08	203.983	170.832	145.599	123.637	116.184	123.591	165.005	247.566	299.733	309.658
337.249						260.875	288.39	116.195	236.318	437.152	235.777	83.2222	361.107	312.198	302.091	731.393	209.819	91.389	258.779	37.2802	349.613	267.626	410.967	377.376	628.678	464.348	536.683	376.213	250.349	313.186	4834.94	394.645	125.135	87.4659	110.689	112.325	116.155	123.943	217.968	187.239	271.968
338.065	HMDB0001132	C01185	C11H16NO9P	338.0635	Nicotinic acid mononucleotide	191.873	822.996	317.425	243.818	121.7	127.239	129.184	98.9189	62.4686	114.069	55.1359	56.1049	49.3432	54.9823	2.55093	92.4426	75.9279	82.2858	80.0969	98.4935	42.6957	168.279	1.1129	169.788	142.823	101.598	127.147	57.0902	65.8737	56.2956	58.2006	59.5486	54.0833	252.685	282.734	477.733
338.163						200.408	1215.57	928.98	339.676	646.036	581.344	256.929	257.492	289.547	188.708	331.435	260.014	178.263	253.425	49.5503	527.657	473.16	209.233	407.641	472.147	245.824	381.486	335.773	212.241	383.651	328.241	318.101	180.183	143.817	175.366	178.325	189.659	109.518	818.42	529.897	849.606
338.196	HMDB0029325	NA	C18H27NO5	338.1962	3,6-Ditigloyloxytropan-7-ol	793.93	804.998	925.537	710.862	3776.23	563.233	444.495	479.418	753.319	854.289	865.886	449.837	517.661	1007.57	139.893	986.422	3808.63	623.45	1893.34	951.483	524.334	914.765	1346.75	971.395	1483.76	1111.54	1053.35	280.903	254.093	265.121	248.584	278.237	239.22	776.886	851.253	933.945
338.213	HMDB0002835	C06938	C22H27NO2	338.2115	Danazol	285.507	287.564	557.789	294.794	776.789	241.674	92.2993	497.785	478.902	400.601	405.505	282.171	329.073	438.973	52.6105	348.81	554.494	262.413	599.579	392.011	0.000495618	118.121	533.258	251.932	539.406	663.167	404.866	201.451	183.91	155.143	184.668	170.082	139.907	332.505	345.353	218.056
338.966						545.049	570.963	617.465	590.913	967.341	1044.38	567.293	638.768	385.77	653.172	525.789	486.004	430.293	771.364	104.076	642.062	951.215	736.799	1166.09	1137.06	783.755	934.108	746.95	1186	993.426	601.647	626.65	441.233	424.529	424.109	384.767	371.691	382.706	553.173	474.973	712.721
339.086	HMDB0030589|HMDB0030619	C03686|NA	C19H14O6|C19H14O6	339.0863|339.0863	O-Methylsterigmatocystin|Ovalitenone	651.429	604.824	571.561	356.627	487.297	367.162	283.498	422.414	345.202	330.369	219.393	295.853	261.676	455.102	81.7133	492.58	527.843	423.141	384.63	752.239	474.968	535.424	657.343	792.741	561.036	532.985	493.806	42.6021	45.0968	51.3518	30.3134	35.3198	44.8775	360.491	208.362	588.127
339.142	HMDB0033444|HMDB0036137|HMDB0039824	NA|NA|NA	C17H22O7|C17H22O7|C17H22O7	339.1438|339.1438|339.1438	15-Acetyl-4-deoxynivalenol|Acetyldeoxynivalenol|O-Acetylcyclocalopin A	995.83	494.447	502.533	731.195	405.007	428.84	335.219	301.459	577.587	547.813	347.105	385.507	238.304	549.041	74.1176	537.328	891.228	738.385	517.723	801.456	599.076	572.65	607.28	599.909	619.55	952.122	383.515	145.072	192.235	157.985	165.304	131.562	169.101	447.101	720.107	547.924
339.156	HMDB0001272|HMDB0029514|HMDB0030846|HMDB0031633|HMDB0032665|HMDB0033671|HMDB0033672|HMDB0033782|HMDB0034412|HMDB0039309|HMDB0039438|HMDB0039439|HMDB0041386	NA|NA|NA|NA|NA|NA|NA|NA|NA|NA|NA|C10264|NA	C16H22N2O6|C21H22O4|C21H22O4|C21H22O4|C21H22O4|C21H22O4|C21H22O4|C21H22O4|C21H22O4|C21H22O4|C21H22O4|C21H22O4|C21H22O4	339.1551|339.1591|339.1591|339.1591|339.1591|339.1591|339.1591|339.1591|339.1591|339.1591|339.1591|339.1591|339.1591	Nicotine glucuronide|Licochalcone A|Archangelin|Orientanol B|Licoagrocarpin|2'-O-Methylglabridin|4'-O-Methylglabridin|Bergamottin|2'-O-Methylphaseollinisoflavan|9-[(3,7-Dimethyl-2,6-octadienyl)oxy]-7H-furo[3,2-g][1]benzopyran-7-one|2-Hydroxy-4-methoxy-3-(3-methyl-2-butenyl)-6-(2-phenylethenyl)benzoic acid|6-Hydroxy-4-methoxy-3-(3-methyl-2-butenyl)-2-(2-phenylethenyl)benzoic acid|Gancaonin X	705.032	787.982	882.961	988.312	964.747	1127.73	926.491	1403.92	1144.88	1516.9	1311.05	1168.6	982.888	1052.65	183.292	1910.58	1570.15	1824.77	1333.1	2152.52	2110.25	2103.75	1787.06	1631.24	2113.28	2966.33	1114.38	171.407	146.761	133.558	181.818	160.13	161.323	736.919	565.257	984.47
339.179	HMDB0013032|HMDB0062301	NA|NA	C18H26O6|C18H26O6	339.1802|339.1802	Omega-Carboxy-trinor-leukotriene B4|18-carboxy dinor Leukotriene B4	1171.23	630.066	1125.16	1425.46	1246.36	816.926	915.691	677.177	949.426	766.178	1019.29	875.166	788.116	1165.84	192.529	2174.95	1872.45	1754.47	1391.5	2127.1	1479.91	2349.39	1336.37	1681.04	1204.7	1373.5	1298.85	287.342	295.355	248.656	245.64	253.471	253.702	856.428	1077.07	1017.95
339.197	HMDB0030358	C09041	C21H26N2O2	339.2067	Aspidospermatine	421.382	451.175	476.253	369.626	1031.21	360.02	330.691	433.371	448.604	367.064	518.538	342.985	423.738	370.479	84.7323	629.627	1086.31	442.22	710.059	492.227	418.676	544.385	842.549	319.939	693.174	542.046	595.077	176.658	192.782	184.349	182.147	186.027	178.97	449.093	481.938	584.74
339.207	HMDB0030358|HMDB0038720|HMDB0040566|HMDB0040567	C09041|NA|NA|NA	C21H26N2O2|C19H30O5|C19H30O5|C19H30O5	339.2067|339.2166|339.2166|339.2166	Aspidospermatine|Dodecyl gallate|[6]-Gingerdiol 3-acetate|[6]-Gingerdiol 5-acetate	520.591	346.597	597.497	422.303	747.965	489.489	405.551	502.9	417.064	513.9	538.362	493.446	408.218	621.358	92.0951	752.199	745.731	619.042	588.23	782.655	371.646	688.21	782.918	784.07	586.849	615.657	719.927	209.529	204.262	203.39	213.844	214.416	185.33	559.596	552.674	429.283
339.228	HMDB0032502|HMDB0037210	NA|	C23H30O2|C23H30O2	339.2319|339.2319	Santalyl phenylacetate|alpha-Santalyl phenylacetate	215.303	136.84	270.661	114.529	186.388	55.9396	55.4068	110.34	42.0741	52.9326	233.874	211.73	141.968	118.367	27.2429	325.622	356.907	255.991	186.997	274.716	163.921	267.394	147.097	224.088	95.2647	131.344	137.2	181.812	155.139	161.394	173.193	176.25	128.989	275.908	383.213	257.658
339.337						0.00131251	0.000888893	6.60064	0.00182576	0.00173759	28.4669	29.3451	21.4961	59.8658	35.5793	26.1264	41.3156	1.48543	39.9781	11.4019	343.348	17.1403	51.2205	41.1147	0.00114813	0.000810831	4557.13	0.000585395	54.1983	79.4635	84.5103	0.000852628	9.81042	0.00155958	8.52601	0.141	1.39457	5.02709	41.6869	8.00465	0.00102689
[truncated: 1,605 more rows]

## Sheet: intensity_Quantile_normalized
					sample	00048114TP00_1Pfia+_P8A4_01_14166	00048115TP00_2Pfia+_P8A5_01_14151	00048116TP00_3Pfia+_P8A6_01_14161	00048117TP12_1Pfia+_P8A7_01_14155	00048118TP12_2Pfia+_P8A8_01_14159	00048119TP12_3Pfia+_P8A9_01_14165	00048120TP24_1Pfia+_P8B1_01_14167	00048121TP24_2Pfia+_P8B2_01_14144	00048122TP24_3Pfia+_P8B3_01_14146	00048123TP36_1Pfia+_P8B4_01_14152	00048124TP36_2Pfia+_P8B5_01_14150	00048125TP36_3Pfia+_P8B6_01_14154	00048126TP48_1Pfia+_P8B7_01_14141	00048127TP48_2Pfia+_P8B8_01_14139	00048128TP48_3Pfia+_P8B9_01_14149	00048129TP60_1Pfia+_P8C1_01_14164	00048130TP60_2Pfia+_P8C2_01_14157	00048131TP60_3Pfia+_P8C3_01_14147	00048132TP72_1Pfia+_P8C4_01_14153	00048133TP72_2Pfia+_P8C5_01_14140	00048134TP72_3Pfia+_P8C6_01_14163	00048135TP84_1Pfia+_P8C7_01_14162	00048136TP84_2Pfia+_P8C8_01_14142	00048137TP84_3Pfia+_P8C9_01_14148	00048138TP96_1Pfia+_P8D1_01_14158	00048139TP96_2Pfia+_P8D2_01_14160	00048140TP96_3Pfia+_P8D3_01_14143	00048454solvent_blank_5_01_14133	00048455solvent_blank_5_01_14134	00048456solvent_blank_5_01_14135	00048457solvent_blank_5_01_14136	00048458solvent_blank_5_01_14137	00048459solvent_blank_5_01_14138	00048141blank_1Pfia+_P8A1_01_14168	00048142blank_2Pfia+_P8A2_01_14145	00048143blank_3Pfia+_P8A3_01_14156
[truncated: 2,420 more rows]

[truncated: 1 more sheets: info]
