# Supplementary material for: Metabolic Dynamics of In Vitro CD8+ T Cell Activation
Source: Metabolites. 2020 Dec 28;11(1):12. doi: 10.3390/metabo11010012 (PMC7823996; doi:10.3390/metabo11010012)
Supplement: Supplementary file 1 [file metabolites-11-00012-s001.zip › metabolites-991822-supplement/Supp_TableS3_HILIC_neg.xlsx]

## Sheet: data
RT [min]	Delta RT [min]	m/z meas.	M meas.	Delta m/z [mDa]	mSigma	MS/MS score	Spectral Library	Ions	MS/MS	Name	Molecular Formula	00000000megamix2_2_01_14229	00000000pools_4_01_14230	00000000pools_4_01_14231	00000000pools_4_01_14232	00048151TP24_2Philic_P3A8_01_14233	00048170TP96_3Philic_P3c3_01_14234	00048168TP96_1Philic_P3c1_01_14235	00048169TP96_2Philic_P3c2_01_14236	00048172blank_2Philic_P3c5_01_14237	00048167TP84_3Philic_P3b12_01_14238	00000000pooli_4_01_14239	00048159TP60_1Philic_P3b4_01_14240	00048163TP72_2Philic_P3b8_01_14241	00048153TP36_1Philic_P3A10_01_14242	00048150TP24_1Philic_P3A7_01_14243	00048157TP48_2Philic_P3b2_01_14244	00048146TP00_3Philic_P3A3_01_14245	00000000pooli_4_01_14246	00048162TP72_1Philic_P3b7_01_14247	00048160TP60_2Philic_P3b5_01_14248	00048154TP36_2Philic_P3A11_01_14249	00048152TP24_3Philic_P3A9_01_14250	00048144TP00_1Philic_P3A1_01_14251	00048145TP00_2Philic_P3A2_01_14252	00000000pooli_4_01_14253	00048148TP12_2Philic_P3A5_01_14254	00048155TP36_3Philic_P3A12_01_14255	00048147TP12_1Philic_P3A4_01_14256	00048173blank_3Philic_P3c6_01_14257	00048165TP84_1Philic_P3b10_01_14258	00048171blank_1Philic_P3c4_01_14259	00000000pooli_4_01_14260	00048158TP48_3Philic_P3b3_01_14261	00048149TP12_3Philic_P3A6_01_14262	00048156TP48_1Philic_P3b1_01_14263	00048161TP60_3Philic_P3b6_01_14264	00048164TP72_3Philic_P3b9_01_14265	00048166TP84_2Philic_P3b11_01_14266
1		91.0303	92.0376					[M-H]-	true			7050	6448	5536	5852	6014	5460	6700	6230	5176	5626	5562	6144	5324	4702	6946	5422	7396	5274	5714	4960	5314	6036	5050	5852	6312	6766	6416	5122	4224	5292	6704	5286	7424	5168	5336	5384	6436	7482
1		103.014	104.022					[M-H]-	false			13094	13036	11982	12006	12086	11774	10906	11066	10896	11064	11934	11486	10586	11518	10644	10736	11124	10298	11508	12076	11166	10686	10824	10812	11108	10392	9438	10974	10162	12086	0	10584	9400	9484	10582	10320	10762	10106
1.01		90.0099	91.0172	0.165	9.7			[M-H]-	true		C4HN3	4430	4568	3226	4430	3386	3562	3784	3984	4790	4158	3228	3452	3640	3658	3468	3920	3826	3236	3618	3308	3178	3578	3494	3088	3154	3258	3538	3334	3300	3338	3330	3724	3574	3296	3334	3832	3396	2770
1.01		248.974	249.981	0.941	30.6			[M-H]-	true		C4H5N5O4PS	0	25728	25410	0	0	29234	27984	28498	0	0	0	0	0	0	27448	0	27550	0	0	0	0	27708	0	25496	0	0	25976	0	0	0	28898	0	25100	0	0	0	0	25782
1.02		93.0095	94.0168					[M-H]-	false			36714	35964	35246	34418	33386	32648	32364	31290	31666	30482	32558	33860	30810	30682	29686	30974	28906	30840	29424	28348	28760	28578	30040	27312	28522	26306	26738	28244	26348	26024	26434	26130	25116	25796	25032	23046	25032	24444
1.02		132.02	133.028					[M-H]-	false			10740	12308	11440	13662	0	12586	13798	12976	0	12888	11394	10336	12286	11538	12552	11394	11086	10558	10624	12188	11632	10680	10176	11092	9972	10368	10916	11246	9940	12526	10190	10110	11516	9982	9746	10496	9430	10118
1.02		146.019	147.026	-0.584	8			[M-H]-	true		C9H7S	5394	5058	5360	5646	5626	6122	5532	5928	4816	4440	5466	5066	4538	4754	5038	5240	4406	4588	5306	4990	4678	4704	4358	4520	4840	4808	4176	4110	4322	4104	3780	4268	4146	4374	4114	4310	4984	3662
1.02		162.983	163.99	-1.798	8			[M-H]-	false		C6H2N3OS	6016	5942	6054	5680	5090	5462	5142	5454	5372	6220	5468	5782	6250	5922	6024	6378	5522	0	5734	6346	6558	5448	5730	5480	5856	6126	5392	6226	6306	5924	6284	6010	6026	6196	5806	6284	6406	6532
1.03		116.929	117.936					[M-H]-	true			121798	128146	0	159982	134622	138898	134162	124340	130868	126744	123054	127248	130342	116140	124278	126700	112832	114184	115870	106438	117468	112902	114920	114536	117352	106686	115910	107250	111624	110864	107984	100482	102978	99428	105020	83846	99350	105030
1.03		121.005	122.012					[M-H]-	true			0	14216	14824	14410	14830	14788	14278	14090	14142	14612	15402	18488	13904	13394	14890	14918	15144	14824	15994	17062	13514	14358	12938	12856	12940	12852	12482	12700	13756	12104	13838	10994	12310	14620	10900	12152	10772	11296
1.03		122	123.007	0.401	7.6			[M-H]-	true		C4HN3O2	13538	13986	13144	12844	13206	11016	11034	11222	10606	10570	10798	10218	10758	10620	10250	9736	9716	9066	8082	8398	8624	8724	9312	8246	9210	7552	9866	8030	8264	8876	7832	8168	7806	9442	8540	8262	7264	7434
1.03		135.02	136.028	0.442	8			[M-H]-	true		C6H4N2O2	5150	4742	4400	4414	4654	4950	4196	5228	4578	5464	4422	4030	4642	4806	4246	4666	4544	4778	4314	4810	3880	4494	4318	4218	4320	4326	4142	3988	3924	3868	3642	4182	3748	4154	4284	3326	4372	4930
1.03		207.043	208.05	0.061	21.4			[M-H]-	true		C7H13O5P	11122	22052	15746	12914	12894	12218	11810	12530	11014	0	10456	19590	13312	10858	10834	11902	10586	11786	10836	16402	11234	9992	10330	9390	0	9408	8458	8932	9546	10086	8714	8724	9196	8150	8028	14674	8116	8630
1.04		104.025	105.033	0.033	6.9			[M-H]-	false		C5H3N3	7600	7364	7984	7506	6720	6742	6150	6792	7482	6368	7064	6530	6870	7036	7308	7604	6416	7958	7668	6336	6628	6832	6742	6402	6076	8048	5934	6490	5568	5786	6200	6184	7130	5552	6784	5862	7390	6300
1.04		118.005	119.012	0.249	7.7			[M-H]-	false		C5HN3O	0	63538	0	62818	0	0	0	60320	51578	0	0	0	52660	0	52662	57978	57960	61234	54226	54648	54446	54016	52616	51226	0	52344	52150	50518	50742	0	48166	44298	43762	45564	46700	44420	43022	0
1.04		154.948	155.955					[M-H]-	true			4626	4456	4906	3968	4026	4826	4070	4810	4372	4648	3710	3800	4168	4796	4206	3380	4660	4890	4590	4256	5022	5212	4878	5446	4850	4078	4538	4346	4870	5936	4414	4796	4914	4716	5608	4586	4772	5296
1.04		175.044	176.051	0.207	25.9			[M-H]-	true		C7H12O3S	3400	4448	3756	4008	4384	3350	4314	3636	3378	3864	3490	3994	3580	3750	3730	3650	3838	3814	4284	4098	3870	3198	3898	3520	3904	3848	3834	3538	3388	4158	3876	4004	3038	3528	3370	3538	3272	3752
1.04		180.032	181.039	0.331	11.9			[M-H]-	true		C9H3N5	24248	25334	0	25932	24206	26878	23330	24508	27312	23314	21480	34312	22962	0	23638	30906	21490	20322	29418	21812	21278	29790	21390	20018	20928	19408	18744	19786	27172	19008	23352	18000	18150	18708	17876	17098	16998	17854
1.04		192.912	193.919					[M-H]-	true			8012	8552	8234	8768	7830	8772	8316	7614	8412	8696	7970	8736	8116	8436	7772	6894	7198	8156	7296	7248	7504	7746	6688	7448	8160	8710	7070	7264	7384	7112	7472	7938	6094	6258	6768	6766	7272	6844
1.04		194.906	195.913					[M-H]-	true			133514	138288	144272	0	131674	130414	133394	139748	132194	133366	130954	126330	130650	125462	123654	121986	121614	124918	116150	120258	118064	121956	116190	112304	123088	115260	110158	116200	112732	112856	105064	114010	105566	101494	103570	106654	106978	108678
1.04		200.12	201.127	0.312	6.7			[M-H]-	true		C12H15N3	14878	13962	13550	14704	14220	14058	13872	15062	13242	13364	12978	13344	13834	13904	14168	13974	13924	14418	13910	13972	12866	14762	14260	13340	13012	14224	14492	13396	13986	14868	14638	15328	12734	14182	13736	14562	13150	14380
1.04		214.135	215.143	0.512	25.1			[M-H]-	true		C13H17N3	5408	3642	3472	3542	3558	3868	3328	3620	4048	3624	3438	4218	3318	4202	3652	3606	3396	3662	3720	3924	3660	3848	3718	3898	2926	4018	3730	3642	3856	3646	3942	4740	3626	3810	3514	3644	3832	4002
1.04		254.071	255.078	0.203	11.9			[M-H]-	true		C8H17NO6S	5342	5814	5080	4964	4428	5214	5196	5252	6246	4728	5320	5114	5618	5320	5010	5286	5734	4900	5086	4808	5284	6244	4886	5972	4730	4990	5968	4752	4828	4702	5370	4954	4722	6404	5738	5526	5736	4822
1.04		265.148	266.156	0.54	37.8			[M-H]-	true		C12H26O4S	17148	20598	19290	22350	18242	18232	17516	17438	17028	19044	19674	16184	16746	19356	17930	18360	16292	17720	17990	19172	18458	20370	18796	18714	18882	19342	18112	18284	19230	19776	19842	18824	17504	19028	20850	19542	19604	21032
1.04		275.931	276.938					[M-H]-	true			7822	7396	7682	7136	6622	7044	7554	7534	8484	7436	7882	7984	7184	7746	8072	8856	7758	8342	9080	9856	8786	8314	8936	8992	9430	9840	8882	9250	10258	10578	9468	9982	8870	8710	9614	9776	9540	10018
1.04		310.903	311.91					[M-H]-	true			5648	5966	7306	5860	5636	6468	5716	6206	6636	5886	6184	6946	7138	6796	7236	6992	6782	8850	7282	7222	7736	8234	7320	7490	8240	8514	7742	6586	8212	8734	8466	9458	8304	7936	8998	7816	9034	9450
1.04		310.99	311.997	-0.216	18.2			[M-H]-	true		C19H5O3P	13632	12992	14718	13596	13612	12442	13232	13184	12140	13028	12640	12796	12302	11790	11180	10726	11962	11362	10728	11586	11956	10694	10304	12184	10742	9560	9330	10064	10754	9482	9016	9334	9150	9700	9506	9552	8874	9110
1.04		330.998	332.006	-0.123	18.9			[M-H]-	true		C11H5N6O5P	4788	3766	4548	4118	3376	4376	3918	4960	3714	4096	4114	4256	4460	4420	4452	4368	4104	5152	4202	4434	4520	4346	4416	4526	4504	4592	5068	5354	5510	5608	5608	5226	5072	4460	5276	4846	5678	5786
1.04		370.869	371.877					[M-H]-	true			0	2582	2760	0	0	0	2506	2624	2386	3138	2778	0	2436	2994	2982	3160	2484	3096	3086	0	3650	0	3278	4268	3308	3400	3462	3500	3696	4450	3940	4194	3848	3428	3852	3700	4180	4152
1.05		69.0097	70.0169	0.233	7.1			[M-H]-	true		C2H2N2O	6528	6326	7440	6358	6388	5684	5908	6360	6186	6264	5604	5830	6228	5574	6066	7476	5360	6436	6504	6140	5770	5660	6414	5572	5488	5482	5162	5130	4970	5316	4664	5590	4752	4902	4952	5218	5010	5094
1.05		109.004	110.012	0.078	8			[M-H]-	false		C4H2N2O2	3438	4014	3344	4332	2940	3398	2910	3518	2850	3284	3468	3462	3180	3200	2770	2820	3048	2610	2884	3366	3142	2326	2668	2728	2852	2732	2446	2656	2428	2958	2812	3104	2974	3520	2822	2468	2914	2328
1.05		160.015	161.023					[M-H]-	true			6460	7368	6252	7030	6296	6108	7014	6700	6458	6406	5954	6350	5910	6048	5298	5864	6300	5786	5922	6002	5756	5778	5550	6006	6004	5556	5354	5490	5622	5392	5774	5510	5728	5960	5700	6504	5340	5050
1.05		215.964	216.971	0.253	33.6			[M-H]-	true		C5H4N3O3PS	11772	10530	10924	12328	10466	11752	9428	13372	10818	11986	10922	0	12866	12180	12476	0	12050	0	0	0	14366	0	14472	17466	12670	13964	0	13304	0	13486	14310	13660	13934	13576	13602	13658	14176	15076
1.05		232.925	233.932					[M-H]-	true			5276	5464	5330	4796	5000	4770	5560	5324	4896	4674	5162	5370	4958	5358	5728	5494	6566	6388	6020	5362	5444	5010	6482	5304	6206	6376	5984	6106	6184	6928	6538	6426	5906	6324	6008	6234	6860	7036
1.05		272.884	273.891					[M-H]-	true			18684	24146	20408	19644	18806	16380	18742	17698	20108	15744	16608	16652	18686	16038	9206	14762	16346	16946	18114	17994	15802	16370	16654	15318	17840	16560	16416	15912	16416	16082	16788	15862	13314	13872	15034	13628	14570	13686
1.05		350.862	351.869					[M-H]-	true			3734	3430	3580	3168	3968	3284	3070	3176	4232	4126	3260	3392	3486	3648	3990	3486	2986	3410	3238	4002	3246	3846	3268	4056	3402	3134	3254	2842	3544	3282	3056	3526	2716	2860	3336	2744	2660	3032
1.06		99.9259	100.933					[M-H]-	true			7170	8312	8678	7498	6478	7180	9076	6758	6598	6386	8022	6618	7136	6506	6764	6164	6294	6106	6250	5878	6284	5496	6262	5058	6300	5538	6192	5690	5936	5852	5024	5460	4822	4892	4686	4608	5002	5116
1.06		146	147.007	-1.1	27.2			[M-H]-	true		C4H6NO3P	4294	5582	4978	4682	4646	4482	4514	4636	4388	4390	3956	3640	3658	4082	3568	3574	3718	3838	4610	3476	3454	3902	3552	2878	3748	3332	3526	3894	3096	3096	2964	3174	4374	3838	3576	3056	3228	2678
1.06		172.958	173.965					[M-H]-	true			35856	34774	36668	0	0	0	0	38812	38524	39648	0	0	40556	0	0	0	0	0	0	0	0	0	0	0	0	0	0	0	0	46558	0	46346	0	41804	34344	43224	0	0
1.07		114.934	115.942					[M-H]-	true			7396	9588	9230	8468	7710	7788	9106	8804	9220	8444	7604	8950	8656	6928	6958	7418	6666	7360	7204	8236	6728	7062	6796	6656	7368	6366	7208	6774	6408	7318	7044	6578	6710	5986	6126	7356	5846	5418
1.08		65.0148	66.022	0.251	7.1			[M-H]-	true		C3H2N2	19084	19598	19678	19078	17234	18606	18598	19010	18208	18702	19474	18238	16856	17356	18004	16750	17510	16088	17278	18344	16716	16694	17048	16310	17548	16810	16064	16548	15934	17904	17252	17052	15188	17792	15626	15576	15574	16254
1.08		110	111.007					[M-H]-	true			6296	6228	6564	6828	6426	6632	7004	6186	6386	6300	6592	6532	7602	6606	6450	5952	6564	6392	6572	6050	6950	6606	6178	7040	7174	6262	5730	6506	6766	5740	6006	5698	6434	6772	6568	5744	6548	6014
1.08		116.026	117.033	0.417	8			[M-H]-	false		C6H3N3	10586	10220	9646	9710	9252	8618	9838	8152	9150	9434	9000	8862	10742	8780	8804	8712	9574	9056	8998	9740	8766	7796	8842	8700	8588	7504	7222	7882	7968	7544	7842	8336	7956	7746	7276	7690	7046	7396
1.08		168.032	169.039	0.037	12.1			[M-H]-	false		C8H3N5	6376	5746	5804	5750	5770	5176	6266	5466	5908	5486	5768	5650	5382	5036	5604	5096	5320	5474	4982	5098	5112	4586	4882	5202	4794	5266	5760	4814	4852	5632	5210	5304	5760	3992	4628	4662	4854	5190
1.08		186.104	187.111	0.468	27.9	812.2	Bruker MetaboBASE Personal Library 3.0	[M-H]-	true	2,4,4,6-Tetramethyl-1,4-dihydro-3,5-pyridinedicarbonitrile	C11H13N3	15768	1468	2820	2656	2948	2898	2774	3166	3020	3874	2754	2848	2656	2780	2670	2604	4290	3102	2692	3204	3376	2604	2936	2642	2718	2582	2778	3098	3226	2688	2836	2888	2754	3118	3072	2482	2700	3168
1.09		129.021	130.028					[M-H]-	true			25198	23254	24742	22844	22702	22408	22492	21242	22246	21880	22170	22334	24286	22728	23622	22510	22666	22270	22696	20734	20028	21606	19864	20240	20398	20558	21214	19880	19460	20890	19982	18610	20620	18492	19366	19688	18924	19258
1.09		161.011	162.018	0.234	8.5			[M-H]-	true		C6H2N4O2	13662	11980	12474	13856	13180	11750	12520	12104	11404	11982	11194	11204	10844	11334	11400	11594	11486	11172	11214	10880	11630	11542	10062	11596	10558	11080	10006	9320	9232	9910	8886	9390	9568	10612	9428	9544	9592	7976
1.1		41.9989	43.0061					[M-H]-	true			20612	32778	18860	36542	38754	19348	40108	39548	37884	33358	34508	19412	32370	33516	30086	15862	33912	15912	34572	19188	20160	16276	38694	14276	16896	35782	32116	14866	53762	14670	37878	16048	33130	32958	36274	51518	42906	16448
1.1		85.0046	86.0119	0.234	6.2			[M-H]-	false		C2H2N2O2	18398	16242	19786	18248	17696	15294	15610	17546	15128	15670	16368	15232	14988	14762	16560	15598	15788	16540	14680	15832	15616	14682	14804	13850	15628	13344	12976	14026	12312	13972	13332	11422	11250	12456	12764	12160	11734	12424
1.1		161.995	163.002					[M-H]-	true			13540	12574	12852	13690	13036	13146	13736	12266	12482	13258	12608	12070	12170	12026	13226	12534	11760	11540	12312	11402	11946	12098	11334	11536	12326	11624	11076	10636	11132	11244	11256	10680	11514	11098	10082	10202	10442	10412
1.11		102.01	103.017					[M-H]-	true			183980	188052	185538	187950	168834	180192	181038	175166	177908	175330	176974	175384	174180	166800	168492	162650	161134	156412	161474	160990	169322	160498	145260	161018	162512	163502	0	152134	0	142694	160730	154792	149610	154482	150514	0	153408	148892
1.11		117.929	118.936					[M-H]-	false			16978	20078	18350	22374	16108	21426	22200	17802	18458	17176	19358	17270	16176	15216	14664	15726	14180	12294	14326	13798	16110	13012	13788	13034	8260	15350	14430	9898	11904	11998	12156	13698	12832	9710	10416	12886	11928	9618
1.12		165.021	166.028	-0.408	23.6			[M-H]-	false		C3H8N3O3S	29914	20238	19896	25168	22478	18410	19278	18624	23012	24572	27476	19078	20260	26936	19244	24842	24680	26596	18768	18416	18984	17450	17280	16916	17796	22266	17140	17604	18082	24348	25218	24540	17740	22930	24830	21028	17928	24100
1.13		143.916	144.923					[M-H]-	false			2378	5486	4528	5342	4652	3430	5060	3188	3586	3278	4288	3666	3740	4002	3436	2612	3826	2878	3846	2524	2740	2826	3132	2894	2142	3070	2996	3078	2440	2794	2676	1330	2446	4086	2586	2546	3066	2058
1.13		194.906	195.913					[M-H]-	true			0	132742	43944	149560	66904	94366	102938	86902	72808	74850	99354	79680	88644	78636	68688	77816	69932	59190	74020	67354	66346	59440	76704	59614	36716	53216	60824	55870	61244	58302	61364	32030	49030	48022	55940	60358	51648	54858
1.13		208.935	209.942					[M-H]-	true			4476	12866	13526	11834	8598	9822	9912	10092	9948	12528	11976	11374	12306	14770	10350	11498	9850	9380	10166	11470	9088	9486	9404	8166	4230	6424	11618	11208	8638	10206	10434	4770	9678	8818	13502	13614	10880	8874
1.14		144.046	145.053	0.407	12.7			[M-H]-	true		C9H7NO	477788	0	0	216	0	0	0	0	0	0	0	0	0	0	0	0	0	0	0	0	0	0	0	0	0	0	0	0	0	386	0	0	0	0	0	0	0	0
1.14		190.051	191.059	0.341	10.6			[M-H]-	true		C10H9NO3	186280	0	0	0	0	0	0	0	0	412	0	0	0	0	0	0	0	0	0	0	0	0	0	0	0	0	0	0	0	0	0	216	246	0	0	0	0	0
1.14		210.932	211.94					[M-H]-	false			0	4876	5190	4952	3238	4114	3658	3016	3168	4444	4508	4580	4814	5816	4454	4080	3788	3270	5126	4060	4268	3628	4342	2878	2236	2408	5018	4824	3870	4626	3826	2308	3822	3704	4628	3788	3850	3646
1.14		286.912	287.92	-2.811	29.3			[M-H]-	true		C8H2O8P2	2344	7156	5788	6094	4986	5466	5702	3856	3646	4606	6188	5282	4434	6432	3728	5474	3664	3630	5116	4658	3810	3980	6570	4044	2102	2508	5548	4488	5006	5768	6458	2014	4130	3656	5368	5796	4444	5762
1.14		313.931	314.939	-2.913	33.2			[M-H]-	true		C9H2NO10P	0	5518	5228	4018	4238	3810	5378	3564	3334	3484	4428	4482	4538	5448	3466	4960	5256	3630	4750	3076	3162	3954	4708	5052	2840	1862	4514	4066	5638	4930	5104	2126	4660	4062	4356	4270	4080	4196
1.14		346.178	347.185	0.522	7.5			[M-H]-	true		C18H25N3O4	0	30826	17970	26770	6188	11824	21154	8518	9384	7862	18164	6326	9288	8704	6546	6126	5902	8730	12102	8454	5126	6626	12936	7284	4930	9998	6076	5744	11800	11154	18654	5294	8376	5904	6760	8864	12258	26798
1.14		358.994	360.001					[M-H]-	true			18510	0	648	484	0	0	294	292	0	0	726	194	0	210	378	0	0	440	130	0	0	308	190	0	968	226	0	0	0	398	0	906	0	0	358	0	474	100
1.14		375.026	376.033	-1.9	38.8			[M-H]-	true		C28H8S	16190	0	478	484	0	0	0	0	0	0	982	0	0	0	0	0	0	1146	0	0	0	0	0	0	842	0	0	0	0	0	0	0	0	0	0	0	0	0
1.14		415.111	416.119					[M-H]-	true			14852	0	0	0	0	98	0	0	152	0	0	0	116	0	0	0	0	0	0	0	0	88	0	84	0	110	114	0	0	0	0	0	0	0	0	0	0	0
1.14		433.013	434.02	-1.593	40.1			[M-H]-	true		C29H6O5	12040	0	0	508	0	0	0	0	0	0	0	0	0	0	148	0	0	556	0	0	0	0	0	0	0	106	0	0	0	0	0	0	0	0	0	0	0	0
1.14		580.339	581.347	0.1	9.9			[M-H]-	true		C29H50N4O6P	0	8190	5204	7304	3390	2760	8712	3550	3260	3014	6224	3178	2596	2586	2852	3440	2110	2740	4572	2272	3440	1864	7392	3020	2176	3658	2732	2738	3768	4832	4402	1956	3380	3438	2676	3794	6516	8454
1.14		605.16	606.167					[M-H]-	false			6780	212	278	0	0	0	392	278	0	294	140	88	248	0	346	256	72	0	310	186	0	120	0	0	314	150	0	140	216	260	312	326	0	172	0	0	324	236
1.15		99.0101	100.017					[M-H]-	true			0	530	470	480	7948	1476	1066	1436	1028	1376	772	1076	922	820	1376	1142	1874	1228	1050	1132	1080	1068	1118	1670	2138	1500	1084	1386	1454	1258	1496	3100	1188	1882	1140	1034	992	1314
1.15		116.929	117.936					[M-H]-	true			5906	168306	160698	168664	132308	156764	165702	143430	133480	136010	147734	134162	131510	121316	118616	130980	115130	100206	135020	110230	113934	101788	116902	110930	68836	90286	107806	97366	102906	99490	103822	47672	100588	88064	91454	91662	91872	90244
1.15		127.004	128.011	0.308	8			[M-H]-, [M+COOH]-	true		C5H4O4	0	0	0	0	1660	1536	0	1606	1788	1788	418	980	1290	2146	1242	1522	1670	1728	1552	1460	0	1614	2120	1770	2598	1964	1266	1302	1594	1894	1236	4836	2136	1420	1642	1388	1752	1586
1.15		146.966	147.974					[M-H]-	true			432	6942	6932	6326	5252	4126	4412	5082	5308	5342	6942	4908	5422	4360	4336	4058	4300	4170	4852	4060	3620	3494	5632	5290	3954	5192	4456	4986	6170	5690	5796	4368	5392	5442	4928	4766	7092	5552
1.15		154.999	156.006	0.365	21.7			[M-H]-	true		C6H4O5	0	0	0	0	0	0	0	0	2390	0	0	0	1790	2314	1900	2202	2674	2620	2358	2336	2504	2820	2906	2374	3112	2246	1998	1688	2116	2250	1964	5370	2550	2060	2992	2114	1850	2974
1.15		195.033	196.041	0.149	47.4			[M-H]-	true		C6H12O5S	4502	6604	7142	6264	6230	7492	7596	5486	5700	5846	6796	6528	6894	6788	4960	6124	5084	5454	5580	4562	4962	4584	8232	5666	4642	6884	7022	4392	7370	6816	6772	3306	5808	5468	4700	6136	6862	6914
1.15		217.995	219.002	0.176	28.3			[M-H]-	false		C13H3N2S	0	0	0	0	1156	1442	950	1194	1982	1334	660	982	906	988	1134	1156	1378	1554	1274	1452	1456	1540	1664	1440	2746	1974	1172	856	882	1056	1378	2890	1298	1322	1596	1266	982	1560
1.15		220.147	221.155	0.39	9.3			[M-H]-	true		C14H21O2	374	1174	1474	1372	5396	5950	4174	7184	9456	6034	1004	7772	9586	5530	6880	4852	7060	590	9360	11746	5698	6166	8440	6220	646	9720	4710	8866	18164	11718	9800	544	9670	10252	7040	13158	12048	8924
1.15		272.884	273.891					[M-H]-	true			18494	0	0	0	9830	14746	16906	12258	9968	12556	0	12256	16116	10606	0	11074	8782	7210	11378	9216	9436	7890	9926	8498	4508	4880	8674	8210	7920	7830	8246	3850	7020	6524	7550	7558	6136	6910
1.15	-0.35	283.265	284.272	0.4	14	818	in-house spectral library	[M-H]-	true	stearic acid	C18H36O2	1604	3114	4134	4222	4868	4800	3974	5084	3806	4390	4444	5372	4318	3604	4080	3896	3346	3634	4454	3576	3506	3576	4220	5304	4234	4246	3178	2636	4282	4162	3368	2520	3896	3898	3082	5304	4288	3404
1.15		301.006	302.014					[M-H]-	true			32714	624	0	0	700	0	124	0	0	108	0	0	0	0	0	0	0	0	0	0	0	0	70	0	0	430	0	0	0	0	0	0	0	0	0	0	0	0
1.15		302.986	303.993	0.65	14.8			[M-H]-	true		C17H5O4P	16032	136	358	784	0	0	0	0	0	118	782	0	0	0	0	128	0	660	0	0	0	0	0	0	1026	0	0	0	0	0	0	852	72	0	0	0	112	0
1.15		314.234	315.242	-0.649	35.6			[M-H]-	true		C18H29N5	20478	160	0	0	0	0	0	0	0	0	0	0	0	0	208	0	0	0	0	0	0	0	0	0	0	0	0	0	0	0	0	0	0	0	148	0	0	0
1.15		360.973	361.981					[M-H]-	true			28196	0	0	318	0	0	0	0	0	0	346	0	0	0	0	0	0	636	194	0	0	0	0	0	544	0	0	0	0	0	0	562	0	0	0	0	0	0
1.15		400.307	401.315	0.623	5			[M-H]-	true		C22H43NO5	0	77892	65682	74872	82708	99998	99600	85450	74772	86220	74192	73006	76408	63450	67092	75392	63544	79618	88392	74456	85408	87554	114290	88028	82498	94592	78796	65972	98448	88274	103336	71926	86326	76216	76278	118852	102902	106324
1.15		412.193	413.2	-0.846	38.5			[M-H]-	true		C22H29N4O2S	0	10762	11988	14086	11754	12376	12656	11608	10572	11974	10330	11246	10074	9554	9600	10192	8398	8240	8886	10110	10992	9244	8350	8076	6864	8274	7396	8050	7236	7960	8818	4274	6216	7484	7360	5624	6926	7364
1.15		434.993	436					[M-H]-	false			8548	0	0	0	0	0	0	0	0	0	0	0	0	0	0	0	0	598	0	0	0	0	0	0	882	0	0	0	0	0	0	0	0	0	0	0	0	0
1.15		436.973	437.98					[M-H]-	true			9470	0	282	392	0	0	0	0	0	272	0	0	0	0	0	0	232	282	58	0	0	144	270	130	356	0	0	92	224	150	0	0	0	0	168	0	0	0
1.15		440.224	441.231	0.858	26.6			[M-H]-	true		C29H31NO3	0	9058	10696	9238	9484	9372	9114	8202	10438	8204	10188	8674	10402	9084	9230	7452	8226	6342	8474	7044	7376	6100	7592	6312	4494	6546	6494	6984	6964	6044	4720	3528	5714	6490	5452	5520	5010	5986
1.15		443.248	444.256					[M-H]-	true			0	3264	3630	3088	6668	2866	3594	2374	2432	5146	4406	4292	2696	3034	4488	2660	3568	5208	3782	2888	3018	3736	5890	0	4918	5032	3390	4278	2516	4712	2468	5344	3646	5106	3666	5788	3982	4192
1.15		457.226	458.233	0.162	31			[M-H]-	true		C29H32NO4	0	25844	26802	26982	23162	27716	30988	22764	21778	20914	22860	21898	23004	17714	17490	19870	16680	14184	20936	15980	18232	15002	18428	14852	9750	10322	15920	13852	14396	15710	14668	2006	13444	12780	13886	15726	3042	12970
1.15		472.034	473.041	0.468	21.2			[M-H]-	true		C14H22NO11P3	0	0	0	0	1596	1142	722	1042	1174	1472	424	1384	1236	904	1486	1148	1292	1782	1508	1592	2016	1776	1986	1974	2950	2414	1612	1848	1796	1678	1226	4398	1610	1586	2000	1476	1724	1668
1.15		926.039	927.046	-0.39	44.5			[M-H]-	true		C24H39N2O26P4S	0	0	0	0	0	0	0	0	0	0	0	0	596	514	804	0	0	1522	524	0	0	0	798	550	2504	0	386	430	656	624	0	3474	474	0	560	0	0	0
1.16		215.01	216.018	0.471	8.2			[M-H]-	true		C10H4N2O4	2454	2860	3530	3816	3196	3338	3288	3242	3114	3256	3324	3696	3020	4146	3044	4148	3670	2774	3456	2920	3630	3888	3904	3244	2238	3488	3116	2684	4502	3400	3688	3102	4660	3472	3734	4088	3656	4108
1.16		345.09	346.097	-0.068	26.5			[M-H]-	true		C18H19O5P	0	6700	5804	5258	4066	4150	5300	3966	3784	4624	5208	5202	4736	5100	4678	3718	4430	3324	5446	3654	4148	4212	3744	3782	2376	3162	5180	4110	4360	4438	4568	1372	4012	3884	4306	4474	3836	3762
1.16		362.037	363.045	-0.784	26.3			[M-H]-	true		C20H7N6S	0	0	0	0	1550	1256	1032	914	1274	1196	438	1052	1256	1096	1434	1450	1262	2096	1164	1452	2012	1624	1262	2198	3808	1692	1694	1484	1478	1262	1540	4894	1292	1400	1408	1394	1428	1212
1.16		365.244	366.251					[M-H]-	true			0	0	0	5924	0	0	0	0	0	0	5254	0	0	0	0	0	0	0	0	0	0	5940	0	5172	0	0	5012	0	7748	0	0	0	0	0	0	0	0	4884
1.16		372.276	373.283	0.572	3.6			[M-H]-	true		C20H39NO5	0	69480	70486	81648	93920	97468	90196	81754	90170	87916	80286	77134	80884	68440	72712	84978	78516	87036	89992	79818	71354	80086	105460	65914	84046	97202	67258	68600	95958	80058	84606	78026	76634	76392	73494	118514	101536	92198
1.16		385.179	386.187	0.872	19.6			[M-H]-	true		C19H31O6P	1710	11988	13260	11960	5346	6410	11034	11380	5896	8632	13182	5530	13136	10226	6976	12010	8666	10570	13754	15838	7232	0	15488	9394	13578	7832	7308	6564	7814	10198	9510	12510	7388	9542	11284	14038	8818	9306
1.16		421.27	422.277	-0.936	11.7			[M-H]-	true		C22H32N9	0	21422	19986	23338	24310	21108	0	21718	19400	21878	19964	20126	19840	14682	0	0	15104	16202	18538	15846	0	0	20116	0	13082	0	14636	0	15972	0	16104	10184	14846	13382	15684	15744	17950	0
1.16		425.033	426.04	-0.767	23.2			[M-H]-	true		C13H10N6O11	468	0	0	0	1720	1168	944	1256	1364	1072	380	1442	1138	958	1170	1306	1218	1918	982	1526	1342	1538	1790	1000	2710	1666	1496	1174	1576	1388	1442	3990	1154	1522	1650	1300	1426	1376
1.16		429.196	430.203	-0.221	21.2			[M-H]-	true		C28H24N5	0	32960	40230	41566	41860	48958	42904	34814	33962	38426	35170	32686	37018	29640	22004	30920	23046	24802	31016	24790	23818	22270	28874	21794	13196	19552	22534	20366	23714	20954	20458	10568	18212	21190	19884	23966	21642	19442
1.16		513.123	514.131					[M-H]-	true			0	6664	6206	5858	5222	6350	5074	5234	4312	5390	5320	5088	6356	5642	4424	3664	3108	3416	4078	3514	2878	3388	4046	2714	1894	2278	4458	3132	4574	2928	4686	1612	3200	2782	2972	2682	3298	3218
1.16		566.035	567.042	0.133	21.4			[M-H]-	true		C13H18N10O10P3	1072	0	0	0	3508	3404	1438	2726	3454	2742	916	2334	2668	2242	3684	2704	3222	4274	4116	4392	3558	4730	3558	4784	7850	6112	3746	3616	4072	4876	3416	7608	3648	4704	4944	4004	3670	3682
1.16		594.031	595.039	0.398	26.5			[M-H]-	false		C16H20N7O12P3	0	0	0	0	808	0	740	950	0	0	238	528	806	536	848	794	152	910	880	1022	904	914	0	882	2110	0	608	738	702	810	678	2482	488	0	0	472	724	960
1.16		629.03	630.038	0.811	7.5			[M-H]-	true		C16H30N2O14P4S	896	0	0	0	3476	2540	1928	2072	3400	3208	562	1956	1684	2274	3964	1944	3108	4182	3506	5236	3708	3810	3296	4382	7460	4236	3014	3808	4786	4670	3868	11320	4082	6172	4438	3424	3418	4720
1.16		724.056	725.063	-2.637	48.4			[M-H]-	false		C29H25O20S	0	0	0	0	1106	738	452	468	998	770	194	510	614	398	458	632	660	1198	596	1084	714	1258	856	0	2184	1040	766	680	800	588	870	2940	638	892	506	0	670	916
1.16		769.042	770.049					[M-H]-	false			0	0	0	0	450	368	0	368	596	722	0	358	316	0	432	566	384	748	106	686	560	0	0	624	2026	524	618	468	0	376	570	2734	554	0	836	394	502	0
1.16		818.059	819.066	0.668	12.7			[M-H]-	true		C24H39O21P4S	0	0	110	0	794	0	564	236	1176	0	420	0	516	804	746	702	836	1492	570	1840	1018	1078	182	0	3060	1186	930	882	76	710	646	3748	0	846	862	552	0	0
1.16		881.054	882.062	0.434	26.5			[M-H]-, [M-H-H2O]-	true		C21H27N10O25PS	264	0	0	0	786	650	0	790	1372	522	342	528	828	638	946	0	704	1348	780	900	0	1206	0	994	3244	976	0	814	0	0	844	5198	868	786	0	782	364	0
1.17		144.992	145.999	-1.319	35.4			[M-H]-	true		C4H5NO3P	9292	7592	7556	8602	7118	8266	8026	7726	6582	7230	7848	8426	7858	7736	9416	7934	7680	9998	9216	8048	8734	6404	7974	8022	7430	8102	7868	7906	9520	9162	8228	7390	7100	8776	8852	8516	6970	9968
1.17		213.056	214.063	0.232	11.1			[M-H]-	false		C13H10O3	2250	2684	3320	3516	2312	2890	3284	4060	3676	3616	2874	3812	4122	2736	2798	3642	2482	2626	4304	3272	2932	3070	2692	2618	2024	2904	3842	4210	3910	2500	4258	1350	3884	3868	4406	4530	4900	3942
1.17		231.089	232.096	-0.016	8.1			[M-H]-	true		C11H12N4O2	17346	420	408	470	0	450	0	370	394	454	424	312	378	554	388	456	426	466	476	728	0	418	0	220	292	306	656	360	344	494	0	538	296	314	600	518	436	458
1.17		293.072	312.088	0.245	1.4			[M-H-H2O]-, [M-H]-	true		C12H16N4O4S	39108	0	0	1946	0	0	0	0	0	0	1502	0	0	0	0	0	0	2210	0	0	496	0	0	0	2164	0	0	0	0	0	0	2750	0	0	0	0	0	0
1.17		325.014	326.022					[M-H]-	true			0	0	4034	4492	4094	1800	4434	0	0	0	3242	3848	0	4544	0	4318	0	1426	4190	0	0	0	0	0	0	0	0	0	4212	4870	0	0	0	0	0	0	0	2034
1.17		456.203	457.21	0.406	14.6			[M-H]-	true		C24H25N8O2	0	28076	22424	23846	27948	36398	24790	28964	30008	29096	26632	20696	25392	21812	25798	23904	23290	25810	28608	25522	27658	28664	31038	24068	27204	25644	29980	20958	36930	25886	37936	26366	29182	23502	22070	33668	40044	33726
1.17		521.05	522.057	0.622	17.3			[M-H]-	true		C14H25N2O13P3	0	0	0	0	3236	2022	1396	1780	2634	1808	992	1452	1970	1504	3018	1878	3244	3028	3524	3358	3458	4670	3636	3932	3652	5410	2704	3346	3448	5218	3376	4866	3596	4390	3752	2818	4678	4372
1.18		94.0056	95.0129					[M-H]-	true			6286	7764	6472	6332	6902	6052	6794	6364	6208	5686	7322	6770	5280	6606	6566	6808	5678	5848	5806	5812	5058	5690	6090	5982	4266	5708	5346	5344	6420	4706	5300	5404	5982	5014	4620	5320	5056	4262
1.18		114.01	115.017	-1.044	8			[M-H]-	true		C8H3O	2722	3568	3592	3880	4168	3540	3940	3464	3378	3106	3688	4912	3392	3498	3238	3102	3266	3008	3710	3288	3576	2850	2546	3200	3028	3146	3320	2662	3742	3124	3380	2656	3040	3816	2810	2900	3274	2786
1.18		118.993	120.001	1.196	8			[M-H]-	true		C2H4N2O2S	7458	3964	2806	3432	3256	3830	3714	3768	3208	3252	3100	3678	3188	3872	3126	4624	3874	3200	3600	3900	3478	3488	4544	3364	3426	3526	3802	3626	3578	4214	3734	3358	3916	3782	3708	4262	3430	4008
1.18		134.895	135.902					[M-H]-	true			0	19350	22540	24920	22260	25502	25016	19996	20792	22814	19764	19642	22754	20884	17962	19664	16984	17540	19560	18018	18588	16306	20696	16362	11924	15912	18288	13432	20382	14756	17174	9226	17586	11190	12302	14214	14050	11950
1.18		179.018	180.025	0.591	8			[M-H]-	false		C9H8O2S	0	0	0	0	0	1518	0	1836	0	0	0	4074	1578	0	0	0	0	0	0	0	0	0	0	0	0	0	0	0	0	0	2830	0	0	0	0	2008	524	0
1.18		449.299	450.307	-0.031	22.5			[M-H]-	true		C21H38N8O3	0	14184	12692	11858	13154	0	132	0	0	0	11424	0	0	0	0	0	0	8664	0	0	0	0	0	0	7680	0	0	0	0	0	0	8468	7690	0	220	0	0	0
1.18		584.045	585.053	0.941	12.9			[M-H]-	true		C16H31NO12P4S	0	0	0	0	2426	2294	1348	1942	3118	2480	1146	1892	2174	1694	4278	2838	4566	3928	4126	4902	4718	5174	4826	5188	6306	5794	4354	5130	4882	5346	5528	6944	4402	5226	5074	4620	4328	4646
1.19		104.026	105.033	0.106	8			[M-H]-	false		C5H3N3	7384	8904	7490	6500	7390	6906	7408	6698	7144	6542	6492	6578	6702	7014	7056	7192	6696	5992	6398	6798	6652	6586	5416	6412	6238	6126	6340	6228	6644	7068	5874	5942	5868	7094	7296	5620	6250	5646
1.19		121.005	122.012					[M-H]-	true			15404	22860	25300	21004	22366	22270	21596	21796	19546	21070	18958	20144	21894	21236	19652	19966	20278	18418	17862	18414	18256	17314	18186	15926	17796	18012	16258	17768	16812	17168	17302	15882	17370	16012	14898	15034	17840	15166
1.19		140.026	141.033	0.252	8			[M-H]-	true		C8H3N3	4744	4774	4420	5342	5044	4840	5646	4614	4858	5386	4890	4724	4520	4864	5302	4320	4862	4818	4830	5098	4218	3490	4868	4780	4732	4600	4590	3666	5184	5670	4502	4694	4604	4522	6074	5366	4732	4202
1.19		149	150.007	-0.781	7.2			[M-H]-	true		C4H7O4P	0	14608	16146	18408	7754	8362	9110	16810	91648	6784	18474	29060	12392	17454	7294	10858	12776	16084	18840	17128	7188	5624	11218	14264	18276	5894	9224	8116	12310	11878	20044	15526	30980	13034	8354	10462	9336	5464
1.19		162.983	163.99	-1.733	29.6			[M-H]-	true		C6H2N3OS	16758	6948	7064	6296	6162	6890	7802	7406	6312	7254	6480	6944	6896	7896	7358	7418	6654	6480	7810	8204	6868	7396	7656	8428	6694	7274	7388	6634	6732	7842	7356	7822	7420	6374	6812	8236	7824	7124
1.19	-0.17	375.131	376.138	0.187	26.7	710	MoNA GNPS July 2020	[M-H]-	true	Riboflavin	C17H20N4O6	6898	0	0	0	0	336	0	0	0	0	0	0	0	0	0	0	0	0	0	0	0	0	0	0	0	172	0	0	0	0	418	0	0	0	0	0	0	0
1.19		699.497	700.504	2.36	47.5			[M-H]-	true		C31H72N7O6P2	0	2348	2150	1968	0	1946	2274	1970	0	3922	3096	1892	4868	882	306	1978	0	2414	5562	3108	0	0	0	0	2108	0	112	0	0	3482	0	2084	0	76	1486	3620	3506	4108
1.2		58.01	59.0173					[M-H]-	true			3174	2674	3020	3658	3092	3358	4186	2738	2876	4612	2758	3414	3206	2768	3606	3120	2894	2726	2880	3038	3570	2816	3360	2648	2720	3034	2438	2024	2696	2812	2494	2612	3238	2330	4108	2620	3298	2440
1.2		125.036	126.043	0.379	3.7	932.4	Bruker MetaboBASE Personal Library 3.0	[M-H]-	true	6-Methyluracil	C5H6N2O2	6206	0	756	218	740	0	712	718	0	0	532	602	754	534	620	830	488	468	656	578	464	898	412	0	354	412	688	480	358	282	714	446	594	464	1188	414	470	408
1.2		132.021	133.028					[M-H]-	true			11284	14834	14606	15086	15558	15270	16370	15072	14984	15304	14580	15064	14268	14416	13760	15002	13844	11562	12518	13000	13876	12814	12780	13320	12584	12312	13904	12490	12220	12168	12886	11292	14152	12950	13264	11652	12298	12948
1.2		145.016	146.023	0.249	9.1			[M-H]-	true		C6H2N4O	51436	61044	62974	59522	59820	60184	60178	60822	57250	59576	57672	58848	53800	56718	54516	54532	52800	50394	53616	51858	53352	54566	52356	56368	49406	53876	53280	0	51574	50522	50738	46478	0	49884	49696	51708	47680	48374
1.2		190.016	191.024	-1.031	33.3			[M-H]-	true		C12H3N2O	3062	5304	5806	5788	4250	5134	5814	5246	5804	5564	6186	5602	6134	5878	4936	4960	6738	5284	5002	4746	6072	5032	5800	5470	6156	4970	5882	6002	5668	5710	5400	6050	7110	5558	5774	4876	5804	5330
1.2		283.084	284.091	-0.855	46.7			[M-H]-	true		C16H14NO4	56992	332	0	0	0	496	662	0	0	0	0	0	746	0	0	0	0	0	0	0	0	0	170	0	0	0	402	0	0	0	0	0	0	0	0	700	856	0
1.2		289.087	290.094	-0.641	11			[M-H]-	true		C15H17NO3P	938	4294	3928	4128	2008	4620	3992	6010	3970	5006	3740	3654	3398	3262	3894	4202	3932	0	4154	4032	5184	4180	3744	5458	5352	4918	5054	5526	4138	3814	5914	0	4448	3580	5342	5242	4942	4858
1.2		339.089	340.096	0.535	3.3			[M-H]-	true		C12H16N6O4S	83670	670	0	0	438	638	528	688	0	486	878	0	504	2784	124	2048	0	978	680	0	1780	0	0	0	840	508	2856	0	0	876	0	0	2412	354	3738	834	0	1448
1.2		463.311	464.319	0.081	30			[M-H]-	true		C25H44N4O2S	0	13836	10018	13238	0	0	0	0	0	0	11366	0	0	0	0	0	0	9598	0	0	0	0	672	1266	10068	708	220	368	0	0	0	10686	0	0	0	0	0	0
1.2		612.26	613.267	-0.49	6.2			[M-H]-	true		C35H33N8O3	0	0	0	0	1346	1528	980	1114	0	760	0	936	858	592	1630	904	1584	2436	828	0	0	1688	1476	1056	6306	1292	1030	1330	1954	1128	1154	7748	1040	1528	1216	1480	1024	1518
1.2		673.481	674.488	-0.78	18.25			[M-H]-	true		C34H68N5O6S	0	2068	3344	2690	0	1532	2914	2778	0	4196	2398	1618	5340	1756	0	2746	0	2828	7128	4086	712	0	0	0	3338	0	0	0	0	3662	0	3406	0	0	2682	5732	3080	4846
1.21		90.0099	91.0171	0.091	11.1			[M-H]-	true		C4HN3	3038	4328	5638	4232	4710	5510	4812	3890	4780	5182	4312	4042	3784	4680	4100	4570	4076	4104	4174	3906	3270	3490	3926	4538	4328	3462	3414	3800	3676	4124	3072	2964	3856	3420	3688	3402	3530	3168
1.21		118.005	119.012	0.193	7.8			[M-H]-	true		C5HN3O	42620	61632	60078	61776	60988	65740	63328	61504	58602	53882	55232	57598	53446	57320	54782	56762	55808	52636	56614	53638	54100	53570	49110	49856	46986	51100	54122	49492	54396	48550	47782	44172	46118	50358	49270	43916	43876	44736
1.21		215.964	216.971	0.192	48.4			[M-H]-	false		C5H4N3O3PS	2044	10516	8346	7888	11540	10266	0	9554	9742	10064	8588	9486	9304	10466	10570	9612	11136	8590	8304	9446	11086	9818	10744	12162	9648	10622	11928	9796	11658	10508	13604	9826	10938	9392	11664	9008	10450	9400
1.21		221.085	222.093	0.14	10.4			[M-H]-	true		C9H18O4S	1518	13476	13700	14274	648	578	392	0	460	0	14580	0	224	490	0	0	0	13444	492	530	0	842	0	1316	11424	1686	0	0	0	218	338	13150	0	0	0	0	0	460
1.21		235.101	236.108	-0.988	2.6			[M-H]-	true		C11H16N4S	1468	16762	15868	12832	190	1366	0	0	0	0	16360	0	390	746	0	0	0	13770	0	308	534	0	1620	1956	12558	2042	0	522	0	0	202	13136	224	0	0	324	0	546
1.21		269.993	271					[M-H]-	false			4200	0	0	0	0	0	0	0	0	0	0	0	0	0	0	0	0	84	0	0	0	196	0	0	0	0	0	0	0	0	0	0	0	0	0	0	0	252
1.21		371.1	372.108					[M-H]-	false			5938	0	0	634	0	106	196	230	0	0	0	0	0	0	0	0	0	0	0	0	0	0	0	0	0	0	218	0	0	0	0	0	0	0	0	0	0	0
1.21		435.28	436.287	-0.252	26.2			[M-H]-	false		C23H40N4O2S	234	5508	6358	7250	0	0	0	0	0	0	7474	0	0	0	0	0	0	6480	0	0	0	0	0	0	5730	0	0	0	0	0	406	6332	0	0	0	0	0	0
1.21		491.342	492.349	-0.562	12.9			[M-H]-	false		C20H50N3O10	0	12242	10890	9898	424	0	0	0	0	0	13560	154	0	0	0	0	0	11660	0	0	634	0	0	0	9200	892	0	528	0	450	0	7342	486	666	0	0	0	0
1.22		134	135.007	-0.095	6.7			[M-H]-	true		C5HN3O2	10352	16632	15368	15722	14866	16944	15950	15266	16476	15262	16042	15936	14606	15582	15730	16630	16452	13018	13526	15308	14322	14058	13564	12490	12020	13124	14964	15440	12994	13728	13018	11884	13522	12318	13202	11766	11690	12268
1.22		175.043	176.051	1.311	43.9			[M-H]-	true		C5H10N3O2S	3550	3816	3694	4416	4368	3734	4406	4056	3510	3808	3286	4424	3872	3708	4494	3738	3374	3494	3258	3398	3826	3438	3460	3448	2924	3368	3524	3636	3948	3732	3736	3238	3774	3522	3674	4618	3808	2928
1.22		189.031	190.039	0.469	8			[M-H]-	false		C5H9N3O3P	5404	0	0	0	0	468	0	0	0	0	0	0	0	0	0	504	0	470	0	0	0	0	0	440	0	538	0	0	0	0	0	396	0	0	0	0	0	374
1.22		298.944	299.951	2.8	23			[M-H]-	true		C8H3N3O6PS	426	26126	23448	23428	18538	10910	20408	27772	20508	9146	24996	13396	18410	19160	16454	16770	12828	25216	21196	29822	16672	10210	26948	14600	25476	12732	12294	9612	15736	16794	19582	22704	17904	11226	27554	27784	24368	12778
1.22		440.35	441.358	-0.404	33.4			[M-H]-	false		C26H49O5	0	590	500	970	288	0	0	0	280	0	0	0	0	0	0	0	0	126	0	0	326	0	178	2714	396	1078	0	6328	0	0	0	0	0	0	0	0	0	0
1.22		534.263	535.271	0.294	12.4			[M-H]-	true		C25H39N6O5S	0	5708	4518	4838	5722	4926	5436	6042	0	2146	4920	1548	4372	4788	4338	2434	10976	6146	3182	2400	6156	17166	5262	7454	5692	2952	3464	6450	1252	3214	474	5880	5796	5388	3924	5308	5426	2058
1.22		671.321	672.328	-0.488	9.8			[M-H]-	true		C34H49N4O8P	0	8908	8252	7040	10960	4950	6232	7528	6210	8744	7096	5100	7378	7814	7556	2644	6442	8128	5866	6254	6080	6438	6152	6886	5510	6392	4022	5164	3884	4314	5014	4254	4094	6502	5348	7852	3148	4486
1.23		105.961	106.968					[M-H]-	true			652	4024	4680	4542	1114	692	840	754	2340	3172	4688	676	1248	1136	602	618	700	4778	1128	1124	444	1826	2810	2638	4030	7432	1500	28054	12118	958	6480	5884	422	1306	494	786	904	2260
1.23		135.971	136.979	-2.349	19.9			[M-H]-	false		C5HN2OS	33866	5194	2502	3072	4760	4918	6068	4946	5030	3930	4674	5376	4792	5500	5122	5278	4494	3660	4282	5522	5118	4544	5916	3726	2774	4330	4486	4720	4678	5262	4234	3860	5326	4294	5582	3438	4696	3878
1.23		183.016	184.023					[M-H]-	false			8396	1036	1664	1154	0	0	564	0	0	0	1436	0	0	0	0	0	0	1614	0	0	0	0	0	0	1274	0	0	0	0	0	0	1596	0	0	0	0	0	0
1.23		283.111	284.118	0.332	4.5			[M-H]-	true		C14H21O4P	0	96714	95146	76634	116832	54264	0	82254	61324	117484	0	59232	88784	78010	114618	50548	111878	104162	101928	82514	93882	104246	119652	126074	107516	104102	70076	98028	87654	75792	94548	96128	83220	105906	76154	135300	65754	472
1.23		305.107	306.114	0.712	13.5			[M-H]-	false		C15H19N2O3P	5838	8872	10772	10016	0	0	0	0	0	0	8496	300	0	0	0	0	0	8494	0	0	0	0	530	0	10376	0	0	0	536	0	0	8552	0	0	0	0	0	0
1.23		306.999	308.007					[M-H]-	false			0	912	1400	1570	8186	0	0	0	3114	0	840	0	0	0	0	0	0	808	414	0	0	0	0	3248	1006	4188	0	336	0	0	0	0	0	0	828	0	532	0
1.23		353.147	354.154	0.154	16.6			[M-H]-	true		C15H22N4O6	0	27384	25314	25818	0	0	0	0	0	0	30564	0	0	0	0	0	0	25652	0	0	0	0	384	0	10302	0	0	0	0	0	462	22430	0	0	0	0	0	0
1.23		362.175	363.182	0.29	25.9			[M-H]-	true		C21H23N4O2	912	5080	5060	4570	1782	2448	5512	3564	3786	2762	4816	2122	3788	1696	2374	1770	2732	3238	2724	1580	2004	2590	2048	6494	2386	2932	1928	9992	1632	4290	3512	2340	1698	1108	660	1264	1840	2356
1.23		384.288	385.295	0.851	4.9			[M-H]-	true		C20H39N3O4	1016	4664	3662	3874	904	1244	196	824	2560	1160	4262	1912	0	1132	944	0	1648	4360	0	1102	626	2460	3108	23818	4226	1422	1648	41954	1696	0	724	5036	920	114	288	688	498	3206
1.23		412.319	413.326	0.689	10.9			[M-H]-	true		C22H43N3O4	0	1358	1972	1150	712	286	0	356	610	384	1274	448	0	326	0	0	0	1498	0	264	666	1194	808	8832	1450	878	418	13976	0	0	0	1546	200	0	0	0	0	0
1.23		459.295	460.302	0.747	19.8			[M-H]-	true		C28H44O3S	0	3812	5456	4616	612	5224	10136	14606	3148	4652	5170	5988	3452	9440	3850	11996	3164	4592	5658	4190	2816	3194	8556	2766	3696	1616	6000	2274	3920	6054	16170	5368	9396	10786	3944	7526	12544	6710
1.23		489.278	490.285	0.189	2.1			[M-H]-	true		C25H40N5O3S	226	436640	428916	349420	474394	241520	302184	367078	265952	569208	458652	267590	438738	331932	477962	231130	458334	465432	385520	346636	377608	454008	489072	566264	458320	445968	274188	421554	370098	312024	396494	444810	357140	471976	334036	617766	279898	328160
1.24		98.9493	99.9565					[M-H]-	true			0	123212	122948	139636	532248	13302	3846	18460	322574	2340	120548	466	730	738	1116	2994	0	94452	868	2510	15738	6738	1938	306960	62734	374518	2080	3268	722	3892	860	108722	4916	0	936	670	0	4084
1.24		169	170.008					[M-H]-	false			4754	1212	852	0	0	0	0	0	0	0	1100	0	0	0	0	0	0	1386	0	0	0	0	0	0	1194	0	0	0	0	0	0	1338	0	0	0	0	0	0
1.24		172.958	173.966					[M-H]-	true			2088	0	0	26782	41044	30046	31564	29544	33634	28806	27376	32728	28792	32624	31194	29282	31608	29962	27844	34080	35010	32476	34510	39366	31752	41834	35724	30982	36274	34944	36244	32076	34926	33210	0	28440	31450	31784
1.24		203.022	204.029					[M-H]-	true			6528	0	382	514	524	480	560	560	722	0	508	0	792	426	410	456	258	568	0	452	0	0	258	392	0	82	470	0	522	518	378	0	0	432	888	534	240	0
1.24		258.988	259.995					[M-H]-	false			0	1404	1658	1810	8106	0	0	0	4702	0	914	0	0	0	0	0	0	1004	0	0	0	0	0	2972	986	3256	0	0	0	0	0	1728	0	0	0	0	0	0
1.24		280.993	282.001	0.895	25.4			[M-H]-	true		C9H4N3O8	0	6296	5582	5590	56136	0	0	1348	16226	0	5036	0	0	0	0	0	0	3318	0	0	584	0	0	8406	1168	18210	0	0	0	0	0	3398	0	0	0	0	264	0
1.24		281.126	282.133	0.045	15.5			[M-H]-	true		C12H18N4O4	31004	174702	187126	204636	0	0	0	0	0	0	173994	0	0	0	0	0	0	167272	754	0	0	0	0	0	182406	0	0	0	0	0	0	174686	0	0	0	0	0	0
1.24		297.12	298.128	0.074	16			[M-H]-	true		C12H18N4O5	1740	130730	132160	123026	0	0	0	0	0	0	140640	0	0	0	0	0	0	116042	0	0	0	0	0	0	101012	0	0	0	0	0	0	102396	0	0	0	0	0	0
1.24		299.082	300.089	0.742	18.3			[M-H]-	false		C17H10N5O	3436	8016	7828	7522	0	2026	1712	1562	0	3438	8600	1394	210	718	604	0	0	7238	1560	1398	0	0	0	0	5494	0	0	0	0	2432	620	6712	0	562	590	0	2704	2148
1.24		320.004	321.012	0.779	15.2			[M-H]-	false		C11H5N4O8	0	1850	1862	812	6298	0	0	364	2596	0	1190	0	0	0	0	0	0	1024	0	0	0	0	0	2098	474	2708	0	0	0	0	0	378	0	0	0	0	0	0
1.24		321.211	322.218	0.69	26.1			[M-H]-	true		C16H34O4S	1362	19410	19330	17588	16128	14008	7672	11566	6774	25922	19126	14524	5002	26940	34180	12444	16776	18780	7598	18118	38538	36188	26282	32316	17204	39480	13528	13880	17446	11266	11418	16606	18528	6708	6738	20326	11870	16034
1.24		335.226	336.233	-0.329	26.4			[M-H]-	false		C13H39NO4PS	0	4028	3154	4028	350	874	1208	1018	538	824	3604	1330	1116	1130	4744	1818	370	4896	2482	1112	74	744	1134	0	2620	536	1556	570	448	1814	1846	5462	1510	1034	1402	1402	1170	2160
1.24		337.206	338.213	0.436	24.2			[M-H]-	true		C16H34O5S	0	39120	39012	34550	5664	19448	9204	18152	16910	22160	35078	13934	4792	28828	34890	17936	28256	35846	7444	22308	33412	29372	37430	54252	27918	32488	20088	144530	21566	11916	16478	31450	17250	6708	6264	10992	20018	20786
1.24		341.281	342.288	-0.158	29.2			[M-H]-	false		C15H41N3O3P	0	774	746	862	0	0	0	0	416	0	716	448	0	0	0	0	0	620	0	0	0	0	0	2878	0	352	376	6434	0	0	0	624	266	0	0	0	0	184
1.24		349.242	350.25	0.558	42.5	993.9	Bruker MetaboBASE Personal Library 3.0	[M-H]-	true	Sulfuric acid, monooctadecyl ester	C18H38O4S	0	13104	12380	14260	7274	6818	2160	4786	2390	15170	14224	6348	2016	15060	6976	3982	6954	15370	2538	6668	18554	28610	18848	10680	7466	28882	4582	4574	8546	7162	3456	14578	15512	1980	3286	10290	3234	5110
1.24		365.237	366.245	-0.679	21.5			[M-H]-	false		C12H36N3O9	218	2670	296	0	754	2558	762	1162	784	1128	2308	2460	480	2036	1634	1288	2080	2322	842	1514	2780	1532	3158	4664	848	2010	0	6502	1172	1022	646	2338	2090	574	556	952	1626	0
1.24		381.233	382.24	-0.222	12.6			[M-H]-	true		C19H34N4O2S	846	18464	19672	17156	2786	9946	4702	8046	8764	13230	18418	9878	2374	14232	14640	9898	15534	19994	4422	10438	21754	16456	21036	31262	15564	18084	14398	80098	10624	7498	10054	16334	9542	4374	4684	5638	10846	13214
1.24		421.227	422.235	0.608	8.2			[M-H]-	true		C20H38O7S	1618	23402	23854	24386	1244	17228	8396	17016	4764	3006	32622	84490	561636	5434	70464	4504	9864	33282	5546	147134	7568	28202	15690	4472	16160	2374	10422	17052	4088	129356	8174	33080	109478	9492	20138	83526	5262	6270
1.24		425.259	426.266	0.75	15.1			[M-H]-	true		C20H42O7S	576	8578	8452	7684	1030	3540	2072	3684	4760	6438	6912	4178	1042	5852	7226	4126	7720	8640	1724	4844	8434	5324	7226	14440	6908	9796	6128	34378	3408	3486	3242	7614	4268	2116	1782	2918	4686	4316
1.24		513.312	514.319	0.081	26			[M-H]-	false		C17H42N10O8	0	1118	1546	1384	0	648	0	0	1138	1040	1408	1060	0	1358	836	0	0	1716	782	172	0	0	1128	3440	1386	1920	724	7392	0	546	0	1790	838	556	390	0	0	1260
1.24		557.337	558.345	-0.607	31.4			[M-H]-	false		C27H50N4O6S	0	868	0	1166	244	0	338	0	890	742	0	594	0	498	362	222	430	810	0	744	1114	748	604	1212	0	1144	0	4168	0	516	534	674	0	0	210	0	364	482
1.24		573.332	574.339	0.991	8.5			[M-H]-	false		C32H48NO8	0	1698	1338	1134	0	0	0	500	774	672	1232	1084	0	588	644	0	630	1482	0	0	1206	872	1074	3494	1374	1736	540	7340	590	416	384	1704	506	0	0	272	486	576
1.24		617.358	618.365	0.751	9			[M-H]-	false		C20H54N6O15	0	834	0	612	0	0	0	0	0	476	826	156	0	0	0	0	646	640	0	0	0	0	104	1132	0	1624	418	4522	0	0	0	762	0	0	66	412	170	0
1.25		127.015	128.022	0.125	8			[M-H]-	true		C4H4N2O3	5602	898	660	0	1152	1294	1226	542	0	1252	958	1116	1052	816	794	972	900	868	1498	824	0	1036	840	886	1024	630	964	558	844	964	894	760	1050	1090	870	878	1208	0
1.25		154.985	155.992					[M-H]-	false			5402	2512	3024	2514	486	0	0	0	304	0	2224	0	116	0	0	0	0	2980	0	0	0	0	388	0	2890	0	0	460	0	0	0	3516	0	0	0	0	282	0
1.25		180.032	181.039	-0.981	9.2			[M-H]-	true		C11H5N2O	33594	33848	34550	37374	42232	38028	45736	40348	38884	36968	31744	36114	34316	32742	32770	30642	32750	29512	35970	32196	31594	30488	28116	28534	26350	28006	28666	28674	27308	29046	28888	23292	25922	28222	27564	28584	30384	27296
1.25		279.164	280.171	0.215	25.8			[M-H]-	false		C13H28O4S	0	5710	6272	6368	1686	3954	3948	3908	6268	3322	6480	4108	4124	4636	4752	4658	4684	8356	5472	4520	3870	3110	3886	4398	6262	5604	2588	3960	3372	5812	5582	5364	7230	2450	2938	5270	5004	3580
1.25		283.069	284.076					[M-H]-	true			0	674	0	814	0	0	0	0	0	0	0	0	0	0	0	0	0	958	0	0	0	0	0	0	732	4690	492	0	0	0	302	1202	0	0	0	0	518	0
1.25		293.179	294.186	-0.509	1.1			[M-H]-	true		C14H30O4S	0	124936	141574	133684	50388	70244	39904	96020	94126	92440	133482	65078	27066	98904	110896	76498	112120	129378	36118	76194	103774	109176	119896	279912	111880	133240	84378	349360	87780	58970	75186	113864	88524	41198	32478	65456	70872	98532
1.25		305.143	306.15	0.231	26.3			[M-H]-	false		C14H26O5S	4070	4662	5276	5306	0	500	296	0	0	712	5068	0	0	0	0	0	0	5604	0	0	504	0	730	0	4294	0	496	0	694	474	0	4838	574	0	322	0	332	626
1.25		307.195	308.202	0.287	26.1			[M-H]-	false		C15H32O4S	504	4454	3534	2784	886	1970	2028	2358	5494	3670	3780	2992	2560	2598	4410	3032	2534	3624	3814	2382	2650	1816	3438	1866	4660	1626	2452	2326	2200	3260	4662	4010	3938	1946	2008	1894	2872	2652
1.25		309.174	310.182	0.32	18.7			[M-H]-	true		C14H30O5S	4800	125384	128994	125698	20126	46392	24146	57400	84056	58660	122976	45064	14100	77556	47578	36260	87936	119238	14102	46026	61894	80276	118134	256896	110722	91928	70838	429226	81768	25538	56586	113718	45390	22142	16850	34760	45484	77082
1.25		309.312	310.319	-0.324	35.2			[M-H]-	false		C16H42N2O3	0	1292	846	1770	0	0	0	392	0	0	0	0	0	0	0	0	0	1280	0	0	0	0	0	6422	1096	0	0	7654	0	0	0	1288	0	0	0	0	372	0
1.25		319.086	320.093	0.777	27.1			[M-H]-	false		C19H14NO4	1176	4836	5432	4824	0	0	0	0	0	0	3700	0	0	0	0	0	0	4766	0	0	0	0	0	0	4156	0	0	0	0	0	0	4742	0	0	0	0	0	0
1.25		353.201	354.208	0.593	3.7			[M-H]-	true		C16H34O6S	0	64004	70174	68272	10188	28232	14926	32798	42322	38800	67680	29224	6812	37826	27766	21298	52070	65260	7872	23830	36076	47954	68478	157866	70484	62910	39314	274876	42232	18354	34014	67612	27836	11094	9002	17706	28758	42926
1.25		393.106	394.113	0.746	22.2			[M-H]-	false		C23H16N5S	0	0	0	0	0	0	0	0	0	0	0	0	0	0	0	0	0	0	0	0	0	0	0	5746	0	2136	0	8300	0	0	0	0	0	0	0	0	0	0
1.25		397.227	398.234	0.657	6.6			[M-H]-	true		C18H38O7S	4198	27764	29608	34176	4500	13648	6140	16592	20834	16618	30512	14912	4226	18270	13182	7684	27192	26218	3938	11294	16516	22598	30696	72612	32058	30344	16704	137324	17618	7476	14220	31648	12482	5106	4058	9132	13094	20258
1.25		409.104	410.112	0.117	28.1			[M-H]-	false		C20H12N9O2	0	0	0	578	0	0	0	0	0	0	0	0	0	0	0	0	0	0	0	0	0	0	0	5224	1522	0	0	7872	0	0	0	0	0	0	0	0	0	0
1.25		441.254	442.261	0.758	17.2			[M-H]-	true		C20H42O8S	338	11386	11884	12890	1894	4764	1794	6436	7784	6646	11058	5798	1568	6770	4552	4024	9498	10768	1946	3694	7174	8592	11774	28822	12182	15308	6550	58746	6674	3196	5274	10680	5472	2008	1834	2410	5896	7760
1.25		463.168	464.176	0.969	29.7			[M-H]-	false		C23H30NO7S	0	5974	5056	4086	0	0	0	0	0	0	4536	0	0	0	0	0	0	3444	0	0	0	0	0	0	3242	0	0	0	0	0	0	4348	0	0	0	0	0	0
1.25		473.283	474.291	0.284	1.5			[M-H]-	true		C25H40N5O2S	6706	235886	267684	280948	72580	355000	285728	385176	92606	460140	258126	359516	419624	353166	439610	411920	507980	265658	471648	354338	364762	513998	602266	242540	327016	226628	402810	248374	343854	420170	203112	315006	493798	504878	377024	512136	458314	484186
1.25		485.28	486.287	-0.596	22.2			[M-H]-	true		C19H45N5O5PS	1684	4876	5530	5556	1378	1882	944	2418	3708	2950	4756	2588	982	3368	1976	1002	4142	4696	1008	1650	3812	3230	4548	12906	5914	7192	3566	26284	2688	1542	2002	5074	1956	758	828	1178	2798	2944
1.25		529.306	530.313	0.885	16			[M-H]-	true		C24H50O10S	624	2568	2268	2228	0	0	416	0	1322	1284	2578	0	432	0	904	726	2332	2688	0	0	1604	1246	1720	5490	3296	4446	756	15374	660	0	0	3366	834	560	510	480	0	1126
1.25		655.327	656.334	0.015	5			[M-H]-	true		C34H49N4O7P	0	9762	10062	8294	5154	13186	13306	14472	3240	11242	10562	10368	11706	11074	11306	10884	10336	6216	10400	7866	7552	8110	10652	3024	5596	7216	6854	2992	6438	7146	4308	4242	7684	9800	8796	6892	6868	7592
1.26		207.042	208.05	-0.355	12.9			[M-H]-	true		C10H4N6	20338	19344	20134	20786	21738	21342	23092	22940	20010	20946	17290	22880	23284	19078	18710	17776	16712	14456	18034	18844	15648	15140	14914	14978	13416	12770	14632	12030	13568	14864	13794	12208	14158	15038	14290	15632	18572	17154
1.26		265.148	266.156	-0.81	14.5			[M-H]-	true		C13H22H4S	14456	479432	508600	514528	269708	200566	145124	319268	473486	297502	509700	224042	97940	209188	234966	188168	298526	483590	116896	179752	280256	401698	406200	802434	474378	525048	317974	804862	301564	172260	226624	449448	241798	135372	96232	241542	260444	461396
1.26		265.276	266.284	2.912	13.8			[M-H]-	false		C13H36N3O2	0	9066	10028	14598	6798	3798	2028	7936	6896	5924	10126	5032	104	4754	5278	3860	7236	0	0	3182	6648	11614	10020	31762	12900	11794	6086	36700	7444	2334	3834	9138	5114	1476	716	4346	6148	9148
1.26		265.302	266.309	2.901	28.4			[M-H]-	false		C15H40NO2	0	5822	6498	6110	2014	0	0	0	5400	2092	6076	600	0	1020	1612	908	2736	7516	0	0	2390	4394	4830	16140	6372	7492	2660	17996	2666	764	94	5830	1870	504	0	1940	2018	5356
1.26		265.367	266.374					[M-H]-	false			0	4734	4762	0	1220	0	0	1810	3424	1708	4598	1080	0	1036	1120	698	1532	3574	284	816	1140	1662	2764	12614	4022	5416	2072	13918	1508	0	1198	4024	0	0	0	1478	1070	3782
1.26		265.434	266.442					[M-H]-	false			0	0	0	2032	0	0	0	0	1596	0	2178	630	0	650	0	582	1130	1458	0	0	74	1570	1584	6258	1586	2086	0	8822	0	0	0	0	0	0	0	106	0	1874
1.26		291.128	292.135	0.377	33.4			[M-H]-	true		C12H18N7S	5096	8986	9474	8224	0	0	0	0	0	0	8196	0	0	0	0	0	0	8486	0	0	0	0	0	0	9080	0	0	0	0	0	0	9538	0	0	0	0	0	0
1.26		310.178	311.185	0.5	8			[M-H]-	true		C11H28N4O4P	1726	18790	19084	20428	3516	8160	3308	9062	13530	9990	19916	8024	1802	10912	8600	4812	13526	18196	2078	7540	9850	13480	18322	48362	18334	16046	9454	75856	11512	4694	9616	17388	7446	4270	2442	5876	8040	11768
1.26		349.206	350.213	-0.793	33.2			[M-H]-	true		C18H30N4OS	0	1884	1400	1644	0	0	1242	838	552	558	1646	0	588	762	544	730	216	1748	2226	1486	848	394	0	396	1444	938	1180	296	566	2296	5956	1654	538	608	0	998	1340	3046
1.26		382.237	383.245	-0.708	26.4			[M-H]-	true		C15H31N10S	0	3558	4614	4472	724	0	1476	1810	2098	0	4236	2048	0	2766	3012	0	0	5362	844	1830	4408	3246	3550	6692	4288	3750	2546	15920	2782	2000	1918	5512	174	1226	118	1460	2818	2216
1.26		425.188	426.195	0.939	2.3			[M-H]-	true		C15H33N5O5PS	0	2654	2188	2198	1106	1252	1184	1652	2120	1522	2882	1552	0	1404	1438	1012	1800	0	580	830	892	2058	1426	5802	2840	1966	0	8568	1140	682	0	2386	730	0	436	200	896	2084
1.26		433.215	434.223	0.692	28.7			[M-H]-	false		C27H26N6	0	2060	2804	0	730	3292	3484	3564	0	3768	2670	3494	3822	3310	2570	4288	3726	3476	4164	3160	2782	3312	4046	1610	2706	2258	4074	2220	3672	4112	1100	3230	4012	3314	2908	4156	4792	4282
1.26		447.193	448.2	0.975	15.7			[M-H]-	true		C18H32N4O7S	0	29798	30782	27342	13650	13502	8274	17238	32970	15990	25350	12418	6344	12754	14142	10404	18472	20532	5234	7978	13914	14924	12510	37706	13980	20200	12134	47420	14672	6206	7346	14290	9316	5234	4410	7344	7762	12988
1.26		465.304	466.312	0.228	16.5	793.1	Bruker MetaboBASE Personal Library 3.0	[M-H]-	true	cholesterol sulfate	C27H46O4S	0	9422	10650	10116	10116	6022	4904	6374	1134	9426	9664	15244	5624	15006	10410	18774	18308	9148	16510	9376	10838	13336	15274	15172	10034	5230	12480	6852	412	13580	588	8338	16386	11070	17948	14584	10264	11778
1.26		467.208	468.215	0.81	20.4			[M-H]-	true		C19H36N2O9S	0	12968	14858	12658	7976	8456	5710	10454	12028	10516	12562	7452	3200	6870	7856	5148	8522	8148	3112	5288	8236	8982	7142	14238	7310	8184	7308	23912	8392	3920	3752	7036	5182	3468	2214	5600	5274	8860
1.26		569.261	570.268					[M-H]-	false			0	650	158	550	172	0	0	0	522	0	1012	140	0	0	432	174	0	888	0	148	0	346	0	2616	0	0	244	4374	0	162	0	0	176	0	0	0	0	478
1.26		675.342	676.349	0.097	8.9			[M-H]-	true		C35H53N2O9P	0	4810	4950	3950	2492	8144	8124	9736	1292	7730	4160	7228	7242	6392	6068	7340	6232	3680	7644	5964	4726	7510	6960	988	2566	2222	4450	1248	3524	5632	2306	2728	5550	6248	4952	6444	5248	4970
1.27	0	111.02	112.028	0.253	19.4	999	Bruker MetaboBASE Personal Library 3.0	[M-H]-	true	Uracil	C4H4N2O2	835754	5410	4740	4168	4206	9342	8728	7756	2230	6870	4848	7588	6766	6916	3928	7686	3482	5114	6914	7342	4818	3466	4112	3604	5044	3572	6150	3160	3118	8266	2984	6096	7558	4380	6800	5938	5516	9110
1.27		223.101	224.109	0.369	1.2			[M-H]-	true		C9H20O4S	4418	126356	114022	124684	890	0	0	394	680	0	132240	0	0	374	600	460	418	130798	408	264	302	624	412	782	126674	2532	472	646	350	362	654	123026	404	0	0	316	570	626
1.27		230.997	232.005	0.846	8			[M-H]-	false		C10H5N2O3P	0	1956	2610	2426	2870	6068	6474	6626	1080	4654	2996	4372	5068	2558	2922	3740	2222	1864	2724	4980	1646	1530	2230	802	2362	1446	2440	1138	984	5194	1960	2146	2888	2946	2804	3262	2880	6056
1.27		237.117	238.124	0.259	2			[M-H]-	true		C10H22O4S	1856	24926	29070	25768	3374	2338	1016	4626	3996	4704	25772	1746	0	2544	1448	2746	1396	23716	736	1164	1416	2592	4552	22506	24406	3710	1654	101064	2076	1164	1450	23384	2848	1492	988	928	1540	11636
1.27		248.974	249.981	0.841	26.6			[M-H]-	true		C4H5N5O4PS	30384	21962	22742	26820	29564	28292	27978	26876	28446	28572	24950	27330	30296	26900	24020	24538	25534	22334	27806	26512	24926	23302	23248	19430	19874	21270	24520	28422	26596	25914	24554	21528	19972	27492	26980	22492	24870	24866
1.27		263.096	264.104	0.365	25.9			[M-H]-	true		C11H20O5S	24428	35588	33744	31524	0	0	0	0	0	0	38364	0	0	0	402	0	0	33950	0	0	0	0	0	0	35658	110	0	0	0	0	0	35174	0	0	0	0	0	0
1.27		277.076	278.083	-0.419	8			[M-H]-	true		C12H14N4O2S	13416	3740	2880	2632	0	0	0	0	0	0	3342	0	0	0	0	0	0	3034	0	0	0	0	0	0	3378	0	0	0	0	0	0	4102	0	0	0	0	0	0
1.27		293.015	294.022	2.669	40.2			[M-H]-	true		C19H4NO3	0	0	698	236	0	0	0	0	0	0	880	0	0	0	0	0	0	670	0	0	0	0	0	4262	296	0	0	0	0	0	9004	502	0	0	0	0	0	0
1.27		293.107	294.114	0.792	14.4			[M-H]-	true		C14H19N2O3P	3472	8174	8000	8722	0	550	0	292	818	0	8474	0	0	322	518	0	444	8956	0	426	480	518	588	432	9998	912	526	620	396	468	0	9350	582	594	0	274	302	0
1.27		294.066	295.074	0.255	25.4			[M-H]-	true		C17H7N6	0	8172	7556	6182	1966	3256	1870	2496	2132	2098	7876	2770	2864	3436	3954	2154	4166	6880	2514	2866	2400	2484	3746	1570	9140	2314	2668	1728	1674	3002	1832	8274	2592	1920	1796	2684	3094	3464
1.27		307.122	308.129					[M-H]-	false			3842	3052	2940	4440	0	0	0	0	0	0	3184	0	0	0	0	0	0	2974	0	0	0	0	0	0	4022	0	0	0	0	0	0	3986	0	0	0	0	0	0
1.27		319.123	320.13	0.792	18			[M-H]-	true		C16H21N2O3P	6610	17088	14024	16002	0	0	0	0	0	0	18228	0	0	0	0	0	0	15748	0	0	0	170	0	0	19934	0	0	0	0	0	0	18358	0	172	0	0	0	0
1.27		405.145	406.153	-0.158	30			[M-H]-	false		C22H16N9	0	6258	7184	6766	0	0	316	250	694	254	8916	0	216	0	216	300	218	7138	0	0	424	204	0	0	5274	292	0	0	612	0	456	0	426	528	228	0	0	0
1.27		431.198	432.206	0.109	8			[M-H]-	false		C20H34NO7S	0	3416	3072	3286	3188	1500	3828	2130	3838	1164	2722	1598	2586	1590	1936	1092	2404	1806	3030	382	2266	2536	2584	4190	2734	2008	2020	4838	1438	1296	2366	1720	1906	1766	1886	2156	1868	1938
1.27		432.183	433.19	0.492	28.2			[M-H]-	false		C19H27N7O3S	0	3088	0	3316	1474	1834	0	1974	0	2466	3166	1166	656	0	1282	0	2360	2824	0	0	2058	0	1730	5518	2696	2784	1340	7624	1768	0	1334	2418	0	680	0	0	1534	2152
1.27		459.231	460.238	-0.131	31.4			[M-H]-	false		C23H34N5O3S	0	2360	2254	2648	600	2518	2122	3198	592	3020	2376	1654	2008	2394	2800	2296	3590	3046	2306	2082	2628	2362	4010	1868	2066	2116	2084	1754	1804	2038	1464	2172	2988	3208	2282	2184	2492	3022
1.27		521.244	522.252	0.463	10.3			[M-H]-	false		C25H38N4O6S	0	1954	2034	2842	2244	2460	1736	2126	4252	1432	3062	2282	1266	2502	1322	2688	0	2362	0	3124	3864	1652	1902	2980	1900	8034	1966	0	1556	2228	3478	1782	3788	1112	2774	3232	2186	0
1.27		541.26	542.267	0.194	31.5			[M-H]-	false		C33H32N7O	0	2954	1924	2512	3372	2682	2020	2606	3670	2222	2294	2880	1406	2786	1794	3190	1442	1794	0	4432	3500	3002	1918	2234	1530	4980	2328	1130	1208	2750	3586	1748	3368	966	2984	3604	1794	1894
1.28		91.0304	92.0377					[M-H]-	true			5932	8306	5908	7412	7674	6574	6278	5690	7894	6102	5366	7374	11998	6192	5726	6730	5154	6594	5934	6452	8700	5866	6264	8686	5750	4610	5406	6294	7744	6056	6272	6794	10190	6758	6190	6082	6728	6144
1.28		195.07	196.077	0.105	1			[M-H]-	true		C7H16O4S	4416	89818	91632	101356	1086	0	0	0	498	470	87372	586	0	0	350	486	0	86094	0	578	0	464	0	324	86500	1000	0	342	460	332	390	85076	0	0	0	0	566	0
1.28		207.07	208.077	0.102	26.4			[M-H]-	false		C8H16O4S	5068	13160	14464	11514	466	612	0	0	482	0	15586	714	0	0	1118	592	558	13790	414	622	508	0	706	530	12314	720	574	682	0	592	574	12736	662	622	514	554	570	898
1.28		277.112	278.119	0.415	25.8			[M-H]-	true		C12H22O5S	13398	24394	24186	26116	0	0	0	0	0	0	26850	0	0	0	148	0	0	28220	0	0	0	0	452	0	25800	442	0	656	0	0	0	25444	0	0	0	0	0	0
1.28		279.127	280.135	0.081	26.3			[M-H]-	true		C12H24O5S	5058	6834	6300	6922	21794	1804	1146	1924	21056	1196	6354	2434	578	1482	2192	1406	2676	6432	902	760	2638	3438	3458	2486	7224	15502	2262	1878	1140	1078	892	8192	2028	1410	552	2964	2680	3536
1.28		296.045	297.052	0.105	8			[M-H]-	false		C9H15NO8S	708	1356	1236	1258	1434	1308	870	1164	896	1278	1898	720	1044	1216	1732	1048	4050	456	812	1178	1138	1424	2030	724	1286	1150	860	540	1184	0	1100	1342	788	1004	1006	1028	1838	1612
1.28		306.109	307.116					[M-H]-	false			0	4026	5510	3874	510	0	0	0	0	0	4172	0	0	0	0	0	0	4304	154	0	0	268	0	0	2836	0	0	352	0	724	0	2862	0	0	0	0	0	0
1.28		335.118	336.125	0.28	18.1			[M-H]-	false		C21H14N5	0	2230	1636	2578	0	0	2488	0	0	0	0	0	0	0	0	0	0	2538	0	754	0	6500	614	0	1950	0	0	0	0	0	0	1894	522	1386	0	0	0	0
1.28		335.19	336.198	-0.658	13.3			[M-H]-	false		C9H24N10O4	0	2246	1612	2072	392	598	668	650	610	546	2666	0	316	334	778	586	746	2266	700	558	1146	606	740	342	1882	2118	676	206	760	616	494	2244	2376	0	418	838	4838	800
1.28		339.201	340.208	0.58	2.5			[M-H]-	true		C19H32O3S	0	144810	155730	137510	158078	117048	84024	96018	170892	110378	141666	115906	50288	123264	85470	118690	64624	115110	87424	190156	184824	116766	136744	238494	129588	422002	104160	56440	68392	118624	160450	134472	231308	42698	113532	191728	118300	120868
1.28		362.989	363.996	-0.103	46.8			[M-H]-	true		C19H9O4PS	0	1734	2086	2178	2930	2524	3362	2698	2620	3060	2478	2564	3066	3870	4020	3192	3354	1790	3304	3210	2792	3232	2438	1966	1710	2348	3120	2784	4168	3336	3972	2084	2586	3778	3064	2584	4820	3592
1.28		411.145	412.153	-0.3	26.2			[M-H]-	false		C16H24N6O5S	0	7298	7816	8228	1380	0	0	0	0	1090	8712	0	0	0	0	0	0	7772	0	0	0	0	0	0	5250	0	0	0	0	2800	0	4726	0	0	0	0	0	1908
1.28		507.23	508.237	0.016	5.1			[M-H]-	false		C25H32N8O2S	0	3152	4384	4034	2114	4386	6040	5072	6194	7166	4144	4064	1238	4836	2570	4210	4464	4956	2430	6136	6078	6150	5810	6864	3898	8010	8646	1356	2508	6476	8290	3300	8016	1594	5548	4352	2812	4292
1.28		527.244	528.251	-0.825	5.3			[M-H]-	true		C22H39N7O4PS	0	6078	6176	5310	4470	9298	12772	12146	8290	11928	4790	7422	3162	6164	6626	7578	5396	5812	4810	9936	7734	6024	7134	6810	4382	10110	8124	2538	4314	9244	8332	3164	8796	2306	6680	7106	3898	7316
1.29		93.0096	94.0169	0.194	30			[M-H]-	true		C4H2N2O	28562	47860	41548	44186	41446	47514	47506	44436	35694	56336	44720	43134	49884	39892	40136	41044	34954	40784	44394	42682	30942	33406	32870	0	42422	33080	29848	26036	0	41816	32180	41272	27296	32180	28800	32784	41974	38882
1.29		102.01	103.017	0.172	3.4			[M-H]-	true		C5HN3	155906	0	0	0	0	164370	170616	0	0	0	0	0	0	0	0	0	0	0	153916	0	0	0	0	143742	134432	151196	0	0	0	0	138666	123456	0	0	0	0	0	0
1.29		165.964	166.971					[M-H]-	true			42548	36944	35878	32002	180	336	584	486	422	1178	33002	546	0	0	0	0	0	38810	0	0	0	0	836	0	33568	296	0	0	654	362	590	30834	0	0	0	106	0	0
1.29		172.992	173.999	0.297	11.4			[M-H]-	true		C6H6O4S	738	7206	5838	7564	6968	19292	17884	18466	2666	13988	6656	9996	10578	7456	7510	11124	6858	7746	9422	15804	4960	5518	7742	2538	6822	4312	7952	4254	4196	14288	6922	7612	8464	7846	7942	11660	9226	15740
1.29		181.054	182.061	0.158	25.9			[M-H]-	true		C6H14O4S	5460	65956	74130	77800	1882	1448	1134	1936	0	892	70832	1118	1322	644	676	828	652	75272	834	1650	784	558	948	0	83600	1328	1102	0	0	1220	546	86902	702	866	0	884	1022	1564
1.29		186.045	187.052					[M-H]-	false			980	1996	2444	3020	0	7340	3302	1408	0	2476	2670	2798	2690	0	0	0	0	2282	4038	0	0	0	0	0	2194	0	0	0	0	0	0	2732	0	0	0	0	3014	0
1.29		187.007	188.015	0.373	9.8	978.7	Bruker MetaboBASE Personal Library 3.0	[M-H]-	true	p-Tolyl Sulfate	C7H8O4S	558	22992	23004	23548	25358	53580	45360	59592	7704	40144	22524	38644	45274	23198	21262	41924	18464	20724	26352	53560	16818	16092	23716	11340	23938	13960	23460	13140	11310	45160	17520	19332	27200	20594	24680	35058	31064	48272
1.29		209.086	210.093	0.423	6.4	957.2	Bruker MetaboBASE Personal Library 3.0	[M-H]-, [M-H-H2O]-	true	2-Ethyl-1-hexanol sulfate	C8H18O4S	22954	227990	231934	201508	25974	1952	1518	2860	3596	21986	225730	2104	2786	1506	8938	1750	2622	220110	1494	378	3158	5398	3570	3500	173436	13552	1452	4224	2320	55866	4976	192380	1330	3864	1232	1664	2942	40430
1.29		227.068	228.075	0.346	10.2			[M-H]-	false		C9H12N2O5	0	1306	1474	1460	906	2662	2022	1672	0	1022	0	0	1416	3202	726	5044	0	1058	1302	2006	1672	1338	0	0	1204	0	2240	0	0	1668	0	1580	4786	0	4772	1388	2026	1728
1.29		248	249.007	1.006	32.5			[M-H]-	true		C14H3NO4	0	2232	2132	2106	2624	5076	4602	2672	1344	5976	1714	4302	5848	3530	2322	3238	1894	2200	4304	3250	1412	1324	1686	612	2216	1624	1478	1050	744	2750	1590	2076	1668	1848	1276	2762	3622	3122
1.29		249.08	250.088	0.195	23.6			[M-H]-	true		C10H18O5S	24020	40080	37002	38120	1350	2408	1680	1904	1748	1620	42188	1688	1638	1772	2144	1616	2646	44996	1858	2292	1518	2134	4390	2336	46080	2206	2666	2998	2142	1930	1352	45854	1776	2366	1934	1952	2732	3090
1.29		249.117	250.124	0.11	28.6			[M-H]-	true		C11H22O4S	5300	2794	2914	2686	0	0	0	0	444	0	2652	0	0	0	0	0	0	3372	0	0	0	0	0	698	3876	320	0	0	0	0	0	3784	0	0	0	168	0	0
1.29		265.112	266.119	-0.974	15.5			[M-H]-	true		C12H18N4OS	30488	26036	20658	22472	886	0	388	442	478	390	24374	0	0	0	0	262	0	25410	0	0	350	0	412	374	25698	600	0	0	0	428	386	27834	0	326	0	382	662	266
1.29		279.091	280.099	-0.887	6.1			[M-H]-	true		C12H16N4O2S	6668	13444	12724	15216	494	0	0	382	0	296	13486	0	0	0	0	310	0	15070	0	0	0	0	672	0	13058	542	332	0	446	440	0	14270	0	494	0	0	0	260
1.29		293.143	294.15					[M-H]-	true			2640	4500	4324	4284	442	0	0	0	0	0	5110	0	0	0	324	0	236	4542	376	0	0	0	0	0	5230	464	658	0	0	0	0	5010	358	322	260	0	348	0
1.29		303.201	304.208	0.601	26.4			[M-H]-	true		C16H32O3S	0	3760	3004	5012	902	1568	418	5380	922	1332	4090	396	326	930	1134	476	1494	3554	952	1250	1372	2580	3882	7900	4240	424	688	65820	972	440	666	3844	454	1004	0	1768	136	5648
1.29		305.216	306.223	0.525	27.2			[M-H]-	true		C16H34O3S	1032	4768	3882	3336	19518	2162	1650	8078	5382	2382	4870	1564	1196	2908	2626	834	2046	4904	664	1724	4418	19116	5078	2236	4418	5564	1948	246	1550	2034	1130	5604	1834	1354	1596	1644	2096	3066
1.29		307.159	308.166	0.303	26.2			[M-H]-	true		C13H22N7S	0	4536	3956	4850	1200	1246	722	778	2584	838	4110	0	628	724	4730	2012	1466	4238	698	650	3446	3480	2146	1136	4694	4434	1136	1128	2988	1094	1548	4226	9470	964	774	698	12652	1384
1.29		311.134	312.141	2.176	48.4			[M-H]-	false		C22H18NO	0	1264	1426	1470	2016	918	0	0	1960	0	0	0	0	0	2510	0	1298	0	0	564	5164	704	1410	0	0	3536	0	726	1058	0	724	0	0	592	0	1156	266	0
1.29		311.169	312.177	0.696	15.4			[M-H]-	true		C17H28O3S	4756	427758	455192	476668	241782	401556	616680	629858	388238	606306	456030	337072	172142	333184	273506	364236	348532	467200	232810	580338	534462	344634	628536	776900	440880	766836	636502	177088	263758	581446	632342	414408	654096	140682	473470	482024	291912	650896
1.29		319.232	320.239	-0.688	26.9			[M-H]-	true		C11H34N3O7	0	2258	1762	2600	8924	1418	510	3180	2658	960	2406	600	736	1110	1316	444	1122	2404	450	458	2360	9102	2442	834	1534	2568	770	1390	830	602	296	2700	154	598	462	692	1582	1376
1.29		321.175	322.182	-0.862	28.1			[M-H]-	true		C16H26N4OS	2062	39088	43054	45250	2042	2394	2560	2434	1650	2560	43484	1700	1312	1166	2106	1166	2034	43904	854	1300	29980	2042	6258	2684	40116	1364	3166	0	1546	2612	2476	40882	2658	956	1618	1140	1566	3044
1.29		325.185	326.192	0.667	11			[M-H]-	true		C18H30O3S	2942	382110	365188	345682	273664	378616	492544	512590	335466	428388	386320	304190	125712	290652	238676	264330	246140	367626	169782	425676	421198	273810	413120	738052	359830	681444	466496	138224	201916	450752	474896	360438	580694	123832	304114	365498	229772	434912
1.29		361.133	362.14	-0.707	5.8			[M-H]-	true		C17H22N4O3S	0	2496	2318	2434	0	0	10410	0	0	0	3092	0	0	0	2092	944	0	3058	0	2160	0	30258	1482	0	2796	0	0	0	0	0	0	2768	0	5552	3738	1104	308	0
1.29		376.157	377.164	0.804	20.4			[M-H]-	false		C19H26N2O4P	0	2748	3056	2620	1866	2958	3570	4480	2756	3970	3376	2140	1456	1976	1860	2310	2608	2358	1914	3242	2758	2242	3350	2682	2754	3726	4140	1430	1620	4158	3300	2100	3384	1112	0	2312	2494	3524
1.29		411.096	412.103	0.007	29.1			[M-H]-	true		C28H16N2S	0	0	866	938	0	0	0	0	1092	0	0	0	0	0	0	0	0	0	0	0	1070	0	0	10108	0	4088	0	0	392	0	0	0	0	0	0	0	0	0
1.29		423.193	424.201	0.922	22.7			[M-H]-	false		C23H22N9	0	1668	2128	0	0	0	0	0	226	0	0	2218	1244	1622	1518	1974	0	0	1224	2236	3372	1340	0	0	0	4638	0	0	0	0	0	0	3916	1344	0	1800	1930	0
1.29		479.2	480.207	-0.357	36.9			[M-H]-	false		C21H33N6O3PS	0	0	1694	1542	984	2396	4520	2914	1624	3276	1962	1814	950	1758	1788	1412	1480	1982	730	2482	1866	1664	3318	1988	1204	2370	3020	0	1190	2784	2816	0	3052	612	1274	1562	1526	2420
1.29		493.214	494.221	0.078	28.5			[M-H]-	true		C25H36NO7S	0	4168	3166	3852	2162	5312	7348	9050	5818	5232	4134	4396	0	4322	2808	3326	4200	4414	2440	6158	5382	4496	6388	7620	3030	6528	7706	0	2936	5350	8990	3166	7174	1632	4702	4524	2736	5684
1.29		513.228	514.236	0.916	4.4			[M-H]-	true		C24H38N2O8S	0	6356	6836	7654	4890	11714	16164	17836	8140	13270	7052	9192	4274	8126	5880	7638	6344	6822	6336	13946	9204	6506	11144	8456	4302	10966	11844	1782	5700	13226	10804	5648	11866	2402	8866	8768	6822	11222
1.3		41.9988	43.0061	0.297	2.5			[M-H]-	true		CHNO	32596	132364	125798	135078	143910	147408	151306	161526	121986	147802	128290	145646	165288	139322	154626	144398	147230	131488	154638	151914	138610	162852	135786	38086	140098	128588	146000	152640	142110	162132	151206	138008	155606	161660	147652	142460	173728	150380
1.3		100.934	101.941					[M-H]-	true			264	13580	10844	12762	16622	19662	18944	18318	9592	17496	9658	18336	22714	18046	16606	15428	12906	8232	15198	15728	9576	11698	10962	4658	9722	8204	10896	8090	12180	11686	11420	6468	9962	11808	10780	10874	12258	11094
1.3		133	134.008	1.087	8			[M-H]-	false		C7H4NS	0	0	3254	2644	0	4026	2894	2634	0	4468	2544	3116	4170	2790	0	0	2606	0	4210	3126	3152	3310	3074	2062	0	2628	2676	0	0	0	2610	3492	0	2882	3116	3344	3804	4334
1.3		134.045	135.052					[M-H]-	true			98138	14068	13120	12848	14660	15438	15340	15088	12906	18396	13206	17122	16030	17156	16480	17266	15296	13680	18388	16562	16076	15874	14648	12462	14438	15874	17080	13568	17966	19062	17796	14618	17230	18408	16258	18602	20218	16842
1.3		167.038	168.045	-0.286	32.9			[M-H]-	true		C5H12O4S	9458	92950	98064	100470	3112	3574	2948	2904	2698	2578	93576	2288	7300	2754	2148	3088	2274	107468	3006	2216	4428	2210	2296	2818	99636	1858	1894	2744	2772	2278	3224	108056	1922	2602	4310	2026	2510	1714
1.3		183.088	184.095	0.185	8.8			[M-H]-	false		C6H16O6	0	2700	2394	3310	2658	3576	4134	3914	1200	4486	2582	4476	3882	3118	2052	3168	2212	2992	4034	3882	1658	1836	2932	1112	3282	1706	1382	1462	1418	5376	1894	2750	2138	3052	1960	3112	3610	3958
1.3		188.971	189.979	-2.516	26.4			[M-H]-	true		C5H4NO5S	0	6928	7492	7280	11306	12400	11552	12972	5754	11778	6518	13404	15730	13106	11240	9704	9800	5742	11610	10980	7790	9494	9616	2574	4808	5536	6394	5160	8898	8696	7076	4538	5938	10188	6462	7756	8758	6944
1.3		190.966	191.973	-2.645	43.6			[M-H]-	true		C8H2NO3S	0	133742	129642	132320	182150	218710	208874	195288	126534	224918	123580	212298	243136	198282	180860	193556	165092	114884	209436	181330	146350	145168	140448	55850	89944	104552	134232	95186	140236	158666	121782	81296	111624	158066	130622	128382	149976	126814
1.3		211.063	212.071					[M-H]-	true			1872	2420	3612	2320	2760	2584	0	1966	2362	0	2736	0	2456	2644	2160	2874	2814	2754	0	0	2616	2068	2692	4436	1838	2750	2386	2348	2698	2782	0	3414	0	2174	2606	0	1956	0
1.3		225.044	226.051	0.582	6.3			[M-H]-	true		C9H11N2O3P	0	44316	42576	41074	49068	63224	58006	54098	27102	74038	44714	59818	70180	53346	48872	52416	47010	47758	69346	64218	45598	48622	51504	27190	50226	43108	45784	39080	42200	64398	50344	54160	45386	61330	49058	68734	88168	78246
1.3		235.065	236.072	0.255	25.9			[M-H]-	true		C9H16O5S	23502	30454	30174	29412	1056	602	484	978	724	342	28400	1062	520	0	1024	996	728	34642	260	906	1040	1080	1288	1130	34066	1952	616	710	740	878	0	35310	738	394	0	436	910	1110
1.3		237.044	238.052	0.689	8.3			[M-H]-, [M-H-H2O]-	true		C10H11N2O3P	6182	16122	16796	17366	0	0	0	0	0	0	18658	0	0	0	0	0	438	15788	0	0	0	0	0	0	16882	0	0	0	418	0	0	18436	0	262	0	0	0	0
1.3		245.072	246.079	0.897	22.4			[M-H]-	true		C14H8N5	0	1716	0	1794	1764	3446	3250	3506	0	4088	1496	3630	3834	2460	0	2894	2096	0	3340	3280	0	1698	1940	1272	0	1954	0	1224	0	2564	1490	1692	0	2988	0	2542	3570	2118
1.3		251.06	252.067	0.792	10.2			[M-H]-	true		C11H13N2O3P	4106	14252	12574	13660	724	542	546	498	0	844	12510	688	672	0	986	708	728	12130	660	536	504	884	996	1024	15150	1032	648	892	728	590	792	15534	644	1004	620	642	576	0
1.3		251.096	252.103	0.246	9			[M-H]-	true		C10H20O5S	12142	18688	16566	17836	84498	4498	3252	5158	37834	5064	18588	4072	2420	4220	3898	3864	4416	20034	4722	3784	6302	11094	20988	3556	19466	120254	7118	2662	3902	4772	2750	21754	3180	3870	3916	14716	4360	3950
1.3		264.999	266.006	-0.608	24.3			[M-H]-	true		C7H9NO8P	0	1536	1180	1794	5440	1214	0	1506	1884	0	1770	0	2394	2066	0	1244	1472	1956	2012	0	0	2436	4490	1118	1632	1736	0	1454	0	258	1812	1170	7136	1514	1270	1144	1652	1394
1.3		270.072	271.08	0.95	45.1			[M-H]-	false		C16H15O2S	0	0	0	0	0	0	0	0	0	0	1562	2840	0	4008	0	6136	0	0	0	2824	0	0	0	0	0	0	3700	0	0	0	0	0	6592	0	8406	0	0	0
1.3		274.003	275.01	-0.899	6.1			[M-H]-	true		C10H5N5O3S	0	2308	2816	2714	2768	4768	6810	5840	1934	5890	2084	4604	7114	1074	1432	2120	2548	2670	2044	8902	1140	1216	5886	1118	3454	2300	1034	1060	1640	4568	3394	4032	1210	3360	992	3336	4262	4894
1.3		275.096	276.104	0.43	25.9			[M-H]-	true		C12H20O5S	1932	6634	5176	5682	0	0	0	0	0	0	7518	0	0	0	0	0	0	5798	0	0	0	0	0	0	7460	0	0	0	0	0	0	7140	0	0	0	0	0	0
1.3		275.169	276.176	0.399	25.8			[M-H]-	true		C14H28O3S	0	11450	11082	14654	1436	1872	2086	11722	2504	4778	11630	2970	1120	2370	2596	1838	2354	13260	1784	5082	4828	5524	8926	25948	15954	1986	1842	223588	2254	2174	2716	14712	1864	1736	518	3602	1856	13920
1.3		277.145	278.153	-0.575	9.8			[M-H]-	true		C17H18N4	6576	5620	6310	4290	514	650	770	0	856	0	6208	452	794	746	778	0	0	5532	702	634	0	762	644	666	4632	602	680	506	1180	1176	0	5440	674	1096	810	736	550	760
1.3		277.185	278.192	0.308	27.8			[M-H]-	true		C14H30O3S	4504	5882	5806	5472	28490	3342	2990	10992	9948	3668	6468	1860	1688	3306	4014	790	2880	8176	2024	1808	5312	33870	13060	7490	7988	8608	2382	0	1934	3628	2024	9874	3394	2386	1350	3768	7324	5394
1.3		281.143	282.15	-2.132	27.5			[M-H]-	true		C7H20N7O5	0	9166	8192	8766	13132	1556	1370	1902	15410	1144	8628	2362	1020	1366	1980	1644	4050	11936	928	1178	2594	2800	4224	3674	9492	12494	2846	5784	1278	1748	1164	0	1910	1326	920	2776	2458	5128
1.3		291.2	292.208	0.519	26.7			[M-H]-	true		C15H32O3S	3460	5586	7132	6776	35314	4010	2832	11506	10486	3156	6178	1668	1404	4594	4112	1162	3042	7064	1682	2196	6538	31176	8556	4530	6366	8190	2004	5210	2148	3324	1660	7666	3338	2698	1572	2754	5428	4786
1.3		297.153	298.161	0.484	4.1			[M-H]-	true		C16H26O3S	3180	164524	160566	168192	84420	205790	330678	321744	142376	290798	196520	136324	54034	120398	109392	125780	147540	208128	70206	185874	196760	137748	285610	299450	217514	266214	343402	59636	106806	322382	302180	233986	328408	58802	182766	146556	105034	303422
1.3		315.136	316.143	0.807	16			[M-H]-	false		C18H16N6	0	4544	4810	6044	5456	0	0	4870	14026	0	5768	9692	9314	3002	0	0	14392	5722	4632	11936	0	0	12046	8888	6410	936	328	2290	7336	4720	23146	5398	9978	2930	0	5608	2440	20082
1.3		317.107	318.114	0.812	33.9			[M-H]-	false		C16H19N2O3P	1252	3674	3810	3578	0	0	0	0	0	0	3634	0	0	0	0	0	0	4486	0	0	0	0	0	0	4334	0	0	0	0	0	0	4302	0	0	0	0	0	0
1.3		317.14	318.148	-0.41	13.1			[M-H]-	true		C19H18N4O	4280	30550	30840	31248	474	754	632	778	0	1162	27314	834	614	836	850	880	1088	30838	530	1132	716	770	1102	682	31554	706	522	1208	938	698	1042	32838	984	1188	806	600	1150	1628
1.3		339.165	340.172	-0.234	26.4			[M-H]-	false		C19H24N4S	0	0	2078	0	1598	1020	560	1058	4378	888	0	1212	0	0	1916	1198	1210	0	930	1544	5304	1586	2526	1016	0	6734	1392	1292	690	1250	1896	0	1884	794	1268	3182	1132	2354
1.3		341.037	342.045	0.935	28.4			[M-H]-	true		C17H12NO5S	0	4978	4878	5018	5938	6814	6378	6410	2878	7984	4552	7284	8970	9600	6772	6670	5838	5842	8250	7560	6952	6472	5300	2182	5134	3892	5876	4950	6280	7804	6232	5070	5432	7720	6636	9044	9598	6488
1.3		467.306	468.313					[M-H]-	false			0	1464	1490	2200	1546	3010	2300	3490	602	2586	1788	2952	2012	1962	1600	2108	1456	1424	1846	2654	1336	0	2578	1136	1324	914	1726	0	986	4142	1494	1808	1952	1286	1356	2818	2882	3288
1.3		499.213	500.22	0.509	34.6			[M-H]-	true		C31H32O6	0	2504	2994	2782	1698	5790	7704	6384	3606	6896	2834	4328	1688	2662	2364	2930	3732	2762	2158	4304	5054	3324	4746	4528	3524	4372	5758	0	2374	6912	5940	2148	4344	940	3778	3336	2256	5102
1.3		653.301	654.308	-0.486	40.6			[M-H]-	true		C29H55NO9P3	0	0	2166	2112	1384	1912	3184	2038	2094	2210	0	3308	2756	2070	1366	1932	1474	3318	3548	2574	2060	1534	2904	1340	2210	2000	2830	1030	1878	3294	2882	3560	1714	2338	1742	4930	5248	3522
1.31		167.002	168.01					[M-H]-	false			0	4416	3174	4658	0	0	0	0	212	0	4354	0	0	256	0	0	444	5448	0	0	0	0	614	492	4446	912	0	396	0	650	0	4508	0	0	0	404	588	0
1.31		173.961	174.968					[M-H]-	true			0	18956	19042	20330	22828	27258	27314	25170	18878	33414	19272	27276	33698	27442	25278	24922	21754	15550	25730	25256	0	19478	17642	8970	13544	15382	16690	13018	18182	18774	16146	12186	14706	19962	15726	14770	19898	15010
1.31		182.011	183.018	1.194	8			[M-H]-	false		C7H5NO5	5908	1844	1858	382	584	644	992	552	596	676	1618	420	784	0	0	402	664	1768	244	0	752	494	806	838	0	762	492	290	770	0	816	1608	960	0	646	616	658	958
1.31		210.052	211.059	-1.608	39.5			[M-H]-	true		C6H14NO5P	0	76762	71830	76016	85514	88244	85380	83544	66690	86782	71916	80022	84410	75974	80372	79118	74864	74892	79668	82770	78234	77578	71768	57132	67248	64130	68826	66662	70736	71546	66292	60268	66478	74952	66168	64180	73094	71078
1.31		255.089	256.096	0.262	18.8			[M-H]-	true		C13H12N4O2	20192	0	0	1054	0	0	0	922	0	0	0	870	0	0	0	0	0	874	0	0	0	0	714	0	0	0	0	0	0	1304	0	0	0	498	0	0	532	0
1.31		271.084	272.091					[M-H]-	true			5838	420	0	674	456	516	484	0	0	0	648	898	534	554	476	0	494	592	536	498	0	514	0	554	618	478	0	0	486	714	424	474	0	468	516	526	510	430
1.31		288.951	289.959	-2.897	15.2			[M-H]-	true		C12H3O7P	164	1542	2406	2328	2678	2986	2746	3248	4216	2374	2038	2626	3468	4432	2754	2654	3346	2312	3806	2758	4130	3126	2538	1394	2476	2794	4214	2938	4160	2954	4620	2318	2724	4490	4468	2716	2534	3196
1.31		303.091	304.099					[M-H]-	true			7630	27278	29186	29810	0	0	0	0	0	0	32760	0	0	0	0	0	0	30928	0	0	0	0	0	0	31338	0	358	0	0	0	0	35146	0	0	0	0	0	0
1.31		323.169	324.177	-0.411	28.3			[M-H]-	false		C12H26N3O7	0	4740	4088	4960	2294	4340	5978	6652	3410	7806	5924	4706	1972	3918	2612	2860	2556	6460	2032	7276	5760	2862	7098	12744	5580	10084	6748	1320	2238	6420	9360	6468	9380	1316	3544	6370	3282	9498
1.31		325.15	326.158	-0.062	23.7			[M-H]-	false		C12H20N7O4	0	1472	1900	0	1870	890	0	1060	3994	0	1708	1232	0	1182	0	0	1238	0	0	2312	4686	0	0	0	2302	5182	0	0	0	0	1610	2442	2154	0	0	2754	792	0
1.31		344.177	345.184	0.171	8			[M-H]-	true		C22H23N3O	0	4578	6058	4638	142	0	0	0	0	0	5104	0	0	0	0	0	0	5022	0	0	0	0	0	0	3840	0	0	0	0	0	0	4974	0	0	0	0	0	0
1.31		345.174	346.181	0.078	19.7			[M-H]-	true		C23H24NO2	574	19880	17190	19628	0	0	398	0	0	0	22704	0	216	0	0	0	0	20596	0	0	0	0	0	0	17920	380	0	0	0	0	0	19792	0	0	0	328	0	0
1.31		390.269	391.276	0.957	27.9			[M-H]-	true		C12H37N7O7	0	1418	1344	1180	778	1702	2706	2258	0	1012	1542	2450	1150	4116	1146	4254	1070	1294	2410	2446	3120	878	696	506	2036	132	3344	240	0	2030	0	1740	3982	294	4180	2442	2718	3478
1.31		437.248	438.255	-0.162	21.8			[M-H]-	true		C15H34N8O7	0	1630	0	1844	0	354	2340	0	0	0	612	462	2396	722	2812	0	3870	2756	3204	0	282	3482	4880	2604	0	3674	0	4072	3298	0	0	3214	0	4184	614	0	3724	0
1.31		563.301	564.309	0.615	5.9			[M-H]-	true		C26H48N2O9S	0	2084	1664	1478	2136	0	2234	4384	0	2050	1476	3968	2424	1242	3060	2060	1128	1450	5550	2108	3160	11964	1840	0	1508	1344	4760	3270	0	1052	386	2010	5088	884	3120	1964	5168	1128
1.32		44.9985	46.0058					[M-H]-	true			0	5266	5580	6094	6756	4958	6108	5050	3158	5128	4990	4964	6400	4834	4730	5422	4938	3262	4736	4914	4808	4502	4636	4510	5270	4834	3008	3948	3722	5028	3688	4920	4912	5692	4702	4864	4814	4436
1.32		116.026	117.033					[M-H]-	true			9738	11344	10098	11104	11470	11642	11868	12048	9626	11878	10440	13128	13792	12678	13602	12174	10770	11276	12618	11946	9856	10098	11196	9324	9564	10216	10620	10772	9954	11544	9084	9174	9686	11866	9384	10812	12164	11040
1.32		129.021	130.028					[M-H]-	true			20168	0	21970	0	0	22582	22224	22434	0	0	21134	24088	25924	21354	22238	22878	0	20570	19642	0	0	0	22870	21788	17756	22094	0	0	20230	0	0	0	19832	17974	18092	19276	21282	18472
1.32		153.022	154.029	-0.841	2.5			[M-H]-	true		C4H10O4S	16626	101534	97270	98124	18534	17684	18148	17902	20116	18920	104624	19186	22278	14900	23050	16634	24696	111144	23440	24258	19908	21884	16176	16048	111232	21436	20930	18150	25928	24860	22564	120256	16210	25492	27256	18476	23020	19644
1.32		221.049	222.056	0.284	26.3			[M-H]-	true		C7H8N7S	20296	15428	14882	14306	0	0	0	0	0	378	16018	0	0	0	516	0	0	15950	0	396	450	430	722	786	16496	610	0	428	0	0	0	20022	0	0	0	0	0	0
1.32		236.098	237.105	-0.133	16.7			[M-H]-	true		C10H15N5S	0	2016	1294	2454	2960	3004	1082	1968	0	1628	2200	1894	9990	4478	1302	1708	2058	3922	0	2286	2614	4202	3090	16548	2510	2108	2208	1138	0	3354	4962	3568	3142	1602	1114	2862	2038	2700
1.32		249.153	250.161	0.255	1.9			[M-H]-	true		C12H26O3S	3108	71382	75282	74326	1340	2020	1152	2110	1990	1336	78822	1590	1734	1312	2026	1338	2246	94890	1390	1622	2732	1978	5724	3760	93954	2488	2090	2348	1730	2092	1908	103248	1770	1074	1622	1838	1402	1978
1.32		262.076	263.083	-0.407	8			[M-H]-	true		C14H16O3P	6588	2420	2912	3378	0	638	676	0	620	570	2958	0	596	0	0	0	0	2708	438	0	0	0	548	508	2770	518	0	500	656	434	546	3146	0	522	0	0	0	0
1.32		265.076	266.083	0.986	8.3			[M-H]-	true		C12H15N2O3P	4456	3124	3838	3060	1282	606	472	576	708	740	4148	478	450	0	488	0	562	4046	588	662	676	1180	1500	516	4118	1848	514	834	598	0	436	3662	0	526	446	654	0	612
1.32		283.111	284.118	0.551	9.1			[M-H]-	true		C14H21O4P	2952	159564	168350	157460	225506	138248	182232	239798	50116	236608	175226	104026	209696	182688	141026	306972	233326	206086	243686	202704	287622	445968	226586	473952	198590	175564	180804	161452	78352	177966	117732	231460	315332	212590	340598	433812	191340	267912
1.32		295.107	296.115					[M-H]-	true			4574	0	0	624	0	0	0	0	0	0	0	0	0	422	0	0	0	0	0	0	0	0	0	0	1596	0	0	0	440	200	0	1260	0	0	0	0	0	0
1.33		96.9603	97.9676					[M-H]-	false			7822	29826	31452	30512	1074	938	1030	0	0	0	33278	856	2458	988	15048	0	1312	11490	0	0	0	2128	1378	1780	30086	1238	0	1448	1280	1164	966	32068	498	3194	0	274	1266	0
1.33		112.986	113.993	-2.229	10.2			[M-H]-	true		C4H2O4	3738	25334	23886	20242	32824	24128	22642	21064	36906	16712	21944	23734	23398	21510	35582	16626	26184	23278	25364	21792	18760	34350	27038	28910	22024	29862	20992	31506	37108	20952	28450	19650	21378	31446	19470	22830	25156	17500
1.33		152.988	153.995	0.126	8			[M-H]-	false		C4H2N4OS	892	4216	4086	3552	986	1960	1920	2110	0	1532	4356	1884	1240	1520	1930	2294	2126	3304	1226	1656	1398	1982	3358	1900	3596	1954	1326	1734	1696	1384	0	3746	1662	2238	682	1594	1148	1962
1.33		292.088	293.095	0.153	8			[M-H]-	true		C20H11N3	24044	0	3182	3248	0	0	0	0	0	0	4220	0	0	0	0	0	0	5226	0	282	0	0	0	0	2826	0	180	0	0	0	0	4620	0	0	0	0	0	0
1.33		295.138	296.145	0.566	26.1			[M-H]-	false		C16H24O3S	0	2798	1652	0	0	1572	2170	1744	0	1774	1980	1080	386	1200	810	0	1184	3550	674	1800	1808	978	3074	5006	0	0	3280	680	992	2738	3084	2398	2538	484	1622	0	1094	2914
1.33		333.126	334.134	1.14	9.7			[M-H]-	true		C13H18N8OS	0	0	0	0	0	110	330	0	0	0	0	564	482	484	0	526	480	0	0	442	0	9822	578	0	0	0	0	0	342	0	478	0	0	560	570	442	0	490
1.33		349.114	350.121	0.094	47.4			[M-H]-	true		C14H22O10	0	8728	7296	7022	0	0	690	0	0	0	7128	0	0	540	0	0	0	5260	396	0	422	0	0	0	3590	0	446	0	0	0	0	3760	0	0	0	0	0	586
1.33		380.14	381.147	-0.149	23.7			[M-H]-	true		C15H29NO6P2	0	2166	2248	3012	2846	2178	2840	3466	614	2766	1940	1312	2816	2050	1776	4276	2242	2414	3110	2254	3256	5722	2320	5082	2482	1468	1784	1908	0	1938	1372	1670	3528	2078	3986	4820	1664	2882
1.33		383.036	384.044	0.687	26.1			[M-H]-	false		C19H8N6O2S	0	1086	1058	1452	1344	158	918	1350	0	824	1218	474	794	750	792	1120	816	1258	756	738	1486	1786	864	6580	1082	1320	608	666	0	0	392	1398	1050	624	1142	1008	384	428
1.33		485.17	486.178	0.82	3.3			[M-H]-	true		C21H31N2O9P	0	7858	7034	7294	12636	7550	9926	12438	2528	11926	6412	5982	9594	8506	6686	16620	10862	7170	12856	9894	13210	20336	8510	21026	6400	7432	9276	6744	2830	7804	5448	6000	13596	9142	15364	16990	7730	9596
1.33		510.166	511.173	-0.329	11.2			[M-H]-	true		C24H32O10P	0	2874	2416	3020	3860	2516	2956	3872	608	2406	1980	1300	3404	2792	2520	4054	3858	2536	3218	2408	3504	5398	2952	6628	2742	2304	2280	1860	908	1904	1432	1720	3986	2950	4006	4350	1600	2158
1.34		68.9965	70.0037	-1.731	8			[M-H]-	true		C3H2O2	1368	9302	6684	6484	9308	5258	5656	6582	8418	5130	6866	6130	6736	6066	10254	5648	6948	6146	6076	6006	4836	8684	6670	7858	7882	8074	3894	8042	6852	6238	6098	6056	5524	7854	4928	5248	5828	4592
1.34		179.039	180.046	0.174	8			[M-H]-	true		C6H12O4S	2184	5230	5870	6826	652	0	0	0	574	0	6018	0	0	0	0	0	0	7034	0	532	644	0	0	792	5718	0	630	0	566	0	0	6572	0	0	460	496	0	430
1.34		191.039	192.046	0.454	8			[M-H]-	false		C7H12O4S	11928	4214	3472	4428	742	514	0	0	0	0	4332	0	0	0	504	378	514	3926	616	0	786	0	0	0	3906	722	0	934	0	0	0	3660	432	484	482	524	752	558
1.34		279.055	280.062	-0.017	26.4			[M-H]-	true		C17H6N5	0	7510	8462	8374	966	672	440	0	438	0	6826	328	704	0	638	454	818	6244	328	428	572	452	1316	1146	7744	850	716	776	422	0	486	6286	436	410	0	0	618	216
1.34		285.011	286.019	0.232	21.6			[M-H]-	true		C8H6N4O8	0	11678	10656	10728	14718	13292	14598	13326	13702	17020	11184	13826	20352	14716	17530	15614	15496	12072	18034	16044	15222	14130	26936	12554	12806	15608	16612	14602	20220	19972	17702	11908	39550	18482	17048	15290	23564	18424
1.34		285.081	286.088	0.537	8.5			[M-H]-	false		C12H12N7S	1430	5370	6824	5594	0	0	0	0	0	388	5918	0	0	0	0	0	0	7384	0	0	0	0	0	0	6856	0	0	0	0	0	0	7134	0	0	0	0	0	0
1.34		294.101	295.109	0.002	8			[M-H]-	false		C13H18N3O3P	4592	0	0	0	0	584	0	0	0	0	0	730	660	836	626	0	676	0	636	550	652	716	366	616	0	516	468	0	574	536	680	0	494	388	0	0	634	0
1.34		307.087	308.094	-0.542	26.7			[M-H]-	false		C9H19N5O3PS	3470	4874	3758	3976	0	0	0	0	0	0	3644	0	0	0	0	0	0	3998	0	0	0	0	496	302	4784	264	0	0	0	0	0	4570	174	0	198	0	0	0
1.34		321.102	322.109					[M-H]-	true			1034	3130	3952	3920	0	0	0	0	0	0	4110	0	0	0	0	0	0	3650	0	0	0	0	0	0	3636	0	0	0	0	0	0	4106	0	0	0	0	0	0
1.34		409.237	410.244	0.12	9.4			[M-H]-	true		C16N36N5O5S	0	3272	4418	3354	3748	2556	2676	3034	1970	4030	4284	5008	2556	12514	4962	8050	3400	4376	3084	3214	8224	5200	4194	2982	4060	2152	9498	2706	1874	5472	2472	4662	8294	3564	8060	3976	3606	4716
1.34		747.519	748.526	0.85	6.17			[M-H]-	true		C51H72O2S	0	994	986	994	492	0	1172	1248	0	2026	932	1800	1792	3690	1130	2820	0	1114	4736	1906	1720	0	0	214	1422	0	1046	174	0	3486	0	1354	782	366	2686	0	1490	4100
1.35		116.929	117.936					[M-H]-	true			4898	29028	27130	27304	39706	41884	42674	42132	54908	37700	24592	40256	41378	42168	40896	34704	38556	21962	33732	36622	38602	32894	32754	27840	19446	35782	34588	32878	41876	25384	32476	17164	25832	31848	27766	24450	27088	23816
1.35		135.02	136.028					[M-H]-	true			3068	4808	4812	4770	6628	5604	5708	5442	5788	5030	4174	5492	6858	6438	5566	4774	6390	3930	6412	5206	5244	5392	5306	4510	4470	5014	5788	5902	5192	4964	4736	3454	5064	5460	5114	3916	4998	4156
1.35		139.007	140.015	-0.937	4.7			[M-H]-	true		C4H4N4S	87568	320134	331444	342392	3384	2178	2298	2244	2266	3268	346922	2272	1600	0	2158	1466	1584	342086	1666	1970	2030	1994	2300	3262	328160	2416	1716	2488	2124	2072	1556	335666	2084	1678	1512	1978	1458	1866
1.35		181.021	182.028	0.235	8			[M-H]-	true		C8H8NO2S	85206	0	0	0	0	0	0	0	0	0	4938	0	0	0	0	0	0	0	0	0	0	0	0	0	4268	0	0	0	0	0	0	4372	0	0	0	0	0	0
1.35		183.04	184.047	0.448	13.8			[M-H]-	true		C5H6N5O3	26848	10756	10252	10600	16804	16262	17308	16528	12560	16400	10968	16988	15728	15686	14406	12550	13754	10176	13914	16772	13524	11308	12432	9526	9406	12740	13832	9842	12378	13934	12236	9356	12074	12568	11500	11882	12662	12762
1.35		192.035	193.042					[M-H]-	true			7306	0	0	0	0	0	0	0	0	0	4880	0	0	0	3670	0	0	2976	3876	0	3586	0	0	3452	0	3310	0	0	3522	4304	0	0	3632	0	0	0	0	0
1.35		200.057	201.064	-0.935	13			[M-H]-	false		C9H7N5O	6208	0	536	586	0	752	948	0	504	514	418	808	668	668	0	678	514	516	640	452	0	640	0	0	0	406	0	0	528	0	516	364	502	788	434	496	478	0
1.35		209.013	210.02					[M-H]-	true			0	2892	5154	3212	412	684	1192	612	724	580	3322	618	630	408	1332	530	724	3752	696	562	466	782	690	814	3758	782	492	786	622	788	682	3972	650	578	434	436	738	704
1.35		236.035	237.042					[M-H]-	true			0	9574	7756	9770	0	0	0	0	0	0	7794	0	0	0	0	0	0	7106	0	0	0	0	0	0	5860	0	0	0	0	0	0	7224	0	0	0	0	0	0
1.35		249.042	250.05	-0.081	33.1			[M-H]-	true		C13H6N4O2	3876	4634	5356	4426	0	0	0	0	0	0	4978	0	0	0	0	512	0	4752	0	0	0	53752	0	618	5132	620	0	0	0	0	0	5474	0	0	0	0	0	522
1.35		277.018	278.025	-0.832	47.9			[M-H]-	true		C14H6N4OS	1608	0	1326	1054	1562	3828	3768	4444	0	3254	1146	2602	2244	1462	1772	2330	0	894	1502	3150	0	1348	1252	0	1164	1218	1638	1354	0	3034	1584	1396	1906	1138	2306	3180	1890	3660
1.35		279.039	280.046	-0.956	16.2			[M-H]-	true		C9H9N6O3P	19940	0	0	0	0	1100	1166	484	0	1354	0	1422	1136	1598	436	1308	612	0	2478	1112	548	0	0	620	0	0	1044	374	0	1124	0	0	978	626	2546	0	1446	1388
1.35		281.107	282.114	0.706	26.3			[M-H]-	false		C11H22O6S	3006	5508	5240	5114	0	0	0	0	0	0	5446	0	0	0	0	384	0	5126	0	0	0	0	0	0	7982	0	0	0	264	0	0	5914	0	0	0	0	0	292
1.35		321.052	322.059	-0.511	12.6			[M-H]-	true		C11H16NO8S	0	16354	17198	18304	0	0	0	0	0	0	17220	0	0	358	248	0	0	14254	0	0	0	0	0	0	12676	0	292	222	0	0	216	12130	0	0	0	0	0	0
1.35		341.067	342.074	0.573	6.8			[M-H]-	true		C10H18N2O9S	0	45344	48034	45956	0	518	0	464	508	0	41378	0	0	0	0	460	0	37772	388	474	0	0	586	0	33956	562	0	0	0	0	390	33976	0	588	0	0	548	0
1.35		341.188	342.195	0.848	20			[M-H]-	true		C16H29N3O3P	0	2658	2210	0	0	3608	3490	3236	0	3196	3028	3602	3816	3270	0	3850	0	2112	3774	4106	0	4490	4416	0	0	0	3594	5616	0	4016	0	2750	4464	3438	3156	0	4290	5454
1.35		366.062	367.069	0.53	9.6			[M-H]-	true		C11H17N3O9S	0	17272	17584	17108	0	0	0	194	0	0	15954	0	0	108	0	0	0	14190	0	104	0	0	0	0	12386	0	0	0	184	0	0	11750	0	0	0	0	0	0
1.35		434.099	435.107	0.092	21.7			[M-H]-	true		C22H17N3O7	0	8062	7198	6776	0	0	0	0	0	0	7366	0	0	0	0	0	0	5960	0	0	0	0	250	0	5512	168	0	0	244	0	184	6986	0	142	0	0	0	0
1.36		110.958	111.966					[M-H]-	false			5338	722	464	346	536	320	412	500	472	366	216	378	450	0	0	82	670	470	304	370	278	586	520	560	346	534	0	1326	694	0	476	420	204	654	190	404	476	0
1.36		126.953	127.96		8			[M-H]-	true		CH4O3S2	2208	7278	6314	6354	7736	12066	10656	12824	20668	10070	5884	9326	11616	0	7994	676	9628	7152	9324	8782	790	7728	11336	8878	6520	14246	534	12930	24538	10514	19834	6202	270	12320	338	9312	13306	4854
1.36		181.992	182.999					[M-H]-	false			604	610	600	640	636	842	1476	1552	872	2052	944	1176	388	758	630	990	1310	832	640	558	1050	980	1852	3230	862	718	5260	1050	1576	2038	2282	578	1194	474	1428	530	608	2090
1.36		193.018	194.025	0.245	39.3			[M-H]-	true		C6H10O5S	28262	18410	17532	16140	846	556	0	468	700	498	17578	0	686	334	0	508	644	16116	678	590	282	636	710	1564	17360	1322	402	634	530	666	566	16262	568	514	696	358	576	600
1.36		223.033	224.041					[M-H]-	true			4112	4562	5698	4894	0	0	0	0	0	0	5684	0	0	0	0	0	0	5792	0	0	0	0	0	0	4228	0	0	0	0	0	0	4744	0	0	0	0	0	0
1.36		239.129	240.136	0.29	10.5			[M-H]-	false		C13H20O4	8838	6002	5438	5542	564	474	466	440	0	458	5526	914	476	688	692	606	492	7312	496	706	526	706	902	416	6842	586	390	414	674	560	708	6606	550	652	588	588	604	636
1.36		241.074	242.081	0.529	9.2	933.8	Bruker MetaboBASE Personal Library 3.0	[M-H]-	true	Lumichrome	C12H10N4O2	539150	870	616	804	428	1016	980	696	588	732	0	508	758	740	664	834	650	706	644	752	0	502	220	516	984	732	912	628	562	438	452	924	840	468	926	484	680	790
1.36		286.069	287.076	0.506	12.5			[M-H]-	true		C10H13N3O7	296860	2154	1916	1818	256	2316	1772	1138	0	1602	1700	3062	1822	2410	812	3018	1122	1660	3644	2062	1910	188	1242	1178	2138	488	2120	580	184	1950	798	2870	2454	510	3640	924	2256	3072
1.36		286.183	287.19	-0.14	26			[M-H]-	false		C13H27N4OS	4968	0	0	0	184	0	0	0	0	0	0	0	0	0	0	0	0	0	0	0	0	0	0	0	0	0	0	0	0	0	0	0	212	0	0	0	0	0
1.36		327.054	328.061	-0.316	31			[M-H]-	true		C15H12N4O3S	0	2350	0	0	0	0	0	0	412	0	2724	0	3234	0	20630	0	0	0	0	0	0	2570	0	1766	0	0	0	212	0	0	0	0	0	4000	0	0	0	0
1.36		355.083	356.09	0.089	24.9			[M-H]-	true		C8H19N7O5PS	86736	8614	8904	6848	1860	1112	0	620	2232	902	8730	838	1282	1164	2930	1326	1940	6092	1504	1654	1382	1660	1586	814	6820	1642	1742	1324	2252	1364	1446	5460	1036	1886	2212	884	0	1432
1.37		82.9543	83.9616					[M-H]-	true			200	10812	8562	9026	5536	4558	6122	5358	7126	5998	9656	4828	13386	9034	4708	5860	5144	8556	12028	3738	3508	7286	22018	7800	9712	5246	5348	4778	3934	13662	11010	7694	55980	4694	6396	7870	15800	6190
1.37		110.025	111.032	0.265	8			[M-H]-	false		C5H5NO2	5570	1108	1236	1468	1412	1436	1878	1326	1206	1620	1320	1762	1380	1474	1376	1302	1466	1226	1392	1224	1272	1456	0	982	0	0	1258	1132	0	1568	1174	1008	1178	1532	1248	1212	1242	1700
1.37		124.994	126.001					[M-H]-	true			2342	12152	13380	15400	5848	3832	0	8464	8798	5386	12472	0	17880	0	130686	5730	0	12966	3334	0	0	19696	9088	14086	13418	6490	0	9318	8372	5878	7602	12918	3596	31998	0	4680	0	7954
1.37		126.905	127.912					[M-H]-	true			0	3914	3936	3402	4052	4884	4838	6070	2240	3888	4886	4868	3800	4780	4734	5180	4878	3766	3906	5006	5010	4144	3678	3622	3614	3298	5424	3914	2680	5736	3434	3934	4778	4056	4982	4606	4584	6136
1.37		162.03	163.038	-0.446	8			[M-H]-	false		C7H5N3O2	1254	3048	3464	3518	3866	4148	4544	4332	4030	4996	2860	4932	4452	3388	4640	3598	3918	3314	3840	3970	3392	3686	4462	3014	2572	3420	3666	3284	4026	4004	3448	2728	3666	3326	2952	3428	4632	3028
1.37		193.091	194.098	0.157	6.3			[M-H]-	true		C8H18O3S	1188	1554	1648	1250	4792	2960	2044	3872	7228	2792	1770	3630	5914	4846	7140	5168	8966	2618	8344	8498	8528	8782	5010	6060	3718	8524	5228	6452	10542	7182	6732	4234	4628	7902	11364	6746	6900	6954
1.37		213.964	214.971	-1.74	24.4			[M-H]-	true		C5H2N3O5P	814	2286	2876	3036	3308	2028	1672	2114	4156	2690	2764	3874	1980	5648	2374	1660	3802	3136	2340	2014	3258	5764	4348	3808	3156	8800	4612	3530	2464	3466	2460	2220	2734	6938	1814	3384	3086	3694
1.37		237.081	238.088	0.467	26			[M-H]-	true		C9H18O5S	31596	17392	18812	17170	580	854	548	1006	2166	778	19344	760	596	622	840	862	1202	20292	410	0	892	1264	1042	676	19684	938	910	664	1658	700	1728	20390	740	1016	474	784	712	690
1.37		241.179	242.186					[M-H]-	false			12260	252	74	0	0	0	0	0	0	0	0	0	0	0	0	0	0	0	0	0	0	0	0	0	228	0	0	0	0	0	0	0	0	0	0	0	0	0
1.37		291.102	292.109	0.343	8			[M-H]-	true		C17H14N3O2	0	0	0	0	1354	1972	1924	2274	1388	2970	0	2628	3118	2122	3230	1636	3344	0	2540	2400	2218	4266	3708	3314	2582	3194	1854	4792	3124	2066	0	0	1524	3370	2172	2758	2970	2468
1.37		307.036	308.043	0.709	13.6			[M-H]-	true		C10H9N6O4P	0	0	0	1028	0	588	0	698	574	0	0	0	1048	0	7776	520	0	0	0	440	0	1718	876	892	0	488	0	564	0	0	0	352	0	1494	0	0	0	766
1.37		378.117	379.125	0.484	2.9			[M-H]-	true		C15H23O11	7954	0	900	1000	444	0	852	498	0	0	992	0	0	0	0	0	0	1012	0	0	858	0	0	0	0	0	1024	0	0	0	1022	880	820	478	530	940	0	748
1.38		128.942	129.949					[M-H]-	true			0	2286	2262	2022	61580	0	0	0	0	0	0	0	0	0	0	434	0	0	0	0	572	0	0	0	2258	0	482	0	0	0	0	1968	318	0	522	0	0	0
1.38		239.096	240.103	0.101	26.2			[M-H]-	false		C9H20O5S	0	3398	3218	3834	0	458	678	430	0	0	3728	410	580	0	0	0	642	2968	0	416	612	512	774	0	4158	400	452	676	430	438	0	2654	0	0	504	530	456	592
1.38		241.219	242.226	1.234	8			[M-H]-	false		C15H30O2	10652	0	0	90	0	0	0	0	0	0	78	0	0	0	0	0	0	0	132	0	0	0	0	0	162	0	0	0	0	0	0	98	0	0	0	0	0	0
1.38		291.079	292.087	0.115	6.4			[M-H]-	true		C15H17O4P	0	0	0	0	720	0	0	0	412	0	0	0	494	0	464	0	0	0	534	0	442	39074	0	0	0	0	0	608	0	0	0	0	0	0	458	796	814	608
1.38		323.117	324.125	0.647	15.7			[M-H]-	true		C15H21N2O4P	1876	3774	3806	4556	0	0	0	0	0	0	4426	0	0	0	0	0	0	4502	0	0	0	0	0	0	5572	0	0	0	0	0	0	4494	0	0	0	0	0	0
1.38		330.999	332.007	-0.604	13.8			[M-H]-	true		C13H7N3O6P	0	1064	1704	1534	5746	1918	1884	782	2184	702	1110	2548	1590	1648	1836	1202	2512	1170	1918	1774	1034	1304	1034	1266	730	1336	1514	2066	2254	0	1392	0	2644	1738	1456	2182	2982	0
1.38		438.128	439.135	-0.36	6.7			[M-H]-	true		C14H20N10O5P	6086	492	0	520	390	1178	830	1264	132	898	0	916	522	542	446	564	0	0	532	874	398	372	432	0	504	540	708	432	0	1048	636	592	774	680	654	892	876	958
1.39		110.976	111.983	-2.354	30.2			[M-H]-	true		C4H2NOS	2138	23030	24164	22372	21926	15690	17624	15344	27116	18286	23098	18980	19874	25566	22036	19826	24294	27262	23016	18544	20538	24200	22792	22538	22982	19716	20872	24014	37970	16482	21796	22268	15078	19350	21590	16732	19298	17528
1.39		188.039	189.046	0.859	17.8			[M-H]-	true		C13H5N2	10394	5070	5276	4916	4962	3856	0	1444	0	2668	0	4216	1284	16008	10800	20916	3078	3416	2198	3494	13448	16116	464	1202	0	0	16558	3988	0	4138	0	2180	14288	716	18554	7138	2670	2242
1.39		199.044	200.051	0.419	41.9	813.1	Bruker MetaboBASE Personal Library 3.0	[M-H]-	true	4-(Propan-2-yl)benzenesulfonic acid	C9H12O3S	0	1338	854	1026	736	390	0	0	1334	1384	660	0	0	0	0	0	634	1184	0	0	1118	3538	1384	1348	1080	2916	0	798	530	1088	506	1172	792	756	506	372	452	5944
1.39		223.065	224.072	0.33	25.9			[M-H]-	true		C8H16O5S	19256	11032	12244	10426	636	528	274	576	448	864	10798	234	406	440	722	474	690	11510	0	686	678	622	1198	758	12452	818	536	818	394	1478	670	11954	516	642	460	484	566	1414
1.39		225.08	226.087	-0.014	30.2			[M-H]-	true		C8H18O5S	1942	5278	5940	5844	692	424	590	396	894	484	4908	180	398	450	660	640	498	4656	482	488	540	522	522	580	5134	990	588	0	712	1278	608	6518	522	432	374	0	0	1550
1.39		227.998	229.005					[M-H]-	true			0	2212	2422	1994	1738	3916	3684	4410	904	3216	2698	3528	2642	1912	2252	3662	2152	2586	2486	4920	1880	2096	2068	2406	2814	1866	2900	2040	1746	4942	2264	2324	2408	2412	2904	3406	2880	5104
1.39		241.146	242.153	-0.134	8			[M-H]-	false		C14H18N4	9912	2396	2650	2570	1084	1358	1752	1798	2390	1010	2134	1492	1264	1668	1850	1536	1720	2388	1062	1124	1974	1402	1658	1644	3082	1446	1596	1898	2308	1814	2396	2640	1684	1822	1592	1506	1376	1862
1.39		275.06	276.067	0.4	36.2			[M-H]-	true		C7H19NO6PS	718	4376	3634	4114	620	0	484	0	0	0	3856	0	0	412	0	0	0	4532	0	444	0	0	400	0	5190	444	0	0	0	0	0	5432	0	0	0	0	0	638
1.39		289.112	290.119	-0.013	25.9			[M-H]-	true		C13H22O5S	2914	6532	7236	6990	0	0	0	260	0	0	7382	0	0	0	0	0	0	7034	0	0	0	0	0	0	7648	0	0	0	0	0	0	9302	0	0	0	0	0	0
1.39		313.036	314.043	-0.417	18.6			[M-H]-	true		C8H16N2O7P2	0	2938	3846	2892	3112	2820	3414	3020	3868	3532	3296	3350	2476	3758	2914	3702	4572	3008	3394	2992	2846	2918	3488	2706	1922	3044	3448	2508	5428	3080	3306	2990	2588	3160	2688	1886	3510	2406
1.39		329.085	330.092	-0.031	2.7			[M-H]-	true		C10H14N6O7	27938	0	0	0	228	0	0	0	0	0	0	0	130	0	0	0	0	0	0	246	0	0	0	0	0	0	0	0	0	448	0	0	0	0	0	0	0	0
1.39		420.145	421.152	0.401	20.2			[M-H]-	true		C18H24N5O5P	158	0	1120	0	1108	436	900	0	332	0	1060	0	0	2688	974	3426	3994	0	714	746	4186	0	1224	2500	1312	652	928	668	368	550	0	0	3454	1644	2704	1966	1160	2058
1.39		485.143	486.151	0.162	22.5			[M-H]-	true		C13H28N8O8P2	10202	0	0	0	0	0	0	0	0	0	0	0	0	0	0	0	0	0	0	0	0	0	0	0	0	0	0	0	130	0	0	0	0	0	0	0	0	0
1.4		142.958	143.965					[M-H]-	false			0	0	2444	2052	16944	0	0	0	0	0	0	0	0	0	0	0	0	1962	0	0	0	0	0	14086	2398	23134	0	0	0	0	0	0	0	0	0	0	0	0
1.4		144.955	145.962					[M-H]-	false			0	1290	0	0	7340	0	0	0	0	0	700	210	0	0	0	0	0	708	0	0	0	0	0	6364	708	9130	0	0	0	0	0	660	0	0	0	0	408	378
1.4		199.008	200.015	0.215	13.7			[M-H]-	true		C4H11NO4PS	1312	1986	2508	2214	3568	1038	462	552	3046	854	1912	1272	600	766	2772	1040	2264	2594	1180	774	13316	5410	2632	5328	2404	8362	1630	4878	2194	1002	1376	2560	2190	1104	952	2118	1176	3356
1.4		237.044	238.052	0.445	3.3			[M-H]-	true		C8H14O6S	6988	38720	39492	41966	0	0	428	0	0	0	48516	0	0	0	0	0	0	44224	0	0	0	544	722	738	43752	1046	0	636	0	0	0	48064	374	0	0	0	0	578
1.4		269.137	270.145	-0.715	18.8			[M-H]-	true		C12H20N3O4	3258	6320	6864	5946	0	5330	5114	5826	1948	5464	7818	6344	6858	7594	6424	6880	7290	6146	8232	6754	6706	5678	8792	6608	5508	5058	6646	7982	6844	6352	0	5560	6352	6636	6518	7302	8226	6332
1.41		69.0097	70.0169	0.248	4.5			[M-H]-	true		C2H2N2O	6708	6576	6498	6168	7178	5338	6538	4834	6238	5040	5400	4704	4698	4712	5686	4814	4204	5490	5404	4940	4908	5654	4690	5290	4798	4250	4988	5678	5234	5438	5526	4530	4734	4346	4568	4432	4538	3704
1.41		133.998	135.005	-2.01	35.2			[M-H]-	true		C5HN3O2	0	0	4254	3662	4884	5598	8080	0	4822	4640	8030	6010	0	4204	4186	4450	7562	11668	3836	0	10030	3796	14280	35158	11032	4246	4010	4584	6210	3874	14700	10168	12880	4602	8060	3400	3276	11080
1.41		146	147.007	-0.814	8			[M-H]-	true		C8H3O3	5514	5388	5798	5586	6014	5802	5742	4916	5466	4610	4742	4586	5438	4326	4634	4960	4216	5040	4616	5280	4542	5048	4086	4024	4460	3362	4132	5092	4558	3970	3680	3704	0	4470	0	4322	3912	3244
1.41		306.059	307.066	0.707	14.9			[M-H]-	true		C9H13N3O9	201180	1678	2232	2110	606	2778	2128	2842	0	3592	2406	3930	2504	3016	640	5294	1810	3052	5614	3072	2240	538	1814	1744	2856	868	3014	676	468	3290	744	2744	5016	780	5978	1812	3382	5416
1.42		61.9886	62.9958					[M-H]-	true			69478	45974	50306	48282	42644	57508	55432	55602	34548	45668	44812	42354	42058	36104	37818	42932	35730	42776	36696	50050	36186	34260	49938	40508	43496	41672	38520	36062	27124	39978	32816	43618	41862	34856	32826	36928	38574	40676
1.42		115.921	116.928					[M-H]-	false			182	2142	2256	2520	1708	3646	4390	3068	1534	2280	2092	3182	2722	2046	1620	2794	1612	2034	1788	1970	2018	1682	2338	2180	2132	1522	1858	1050	1374	1996	1380	1572	2826	1232	1806	1852	1836	1918
1.42		146.966	147.973					[M-H]-	true			2822	20382	17030	16534	19496	25072	26448	26590	18256	24450	17964	21488	21010	15120	17940	20808	19166	15048	18826	22792	17424	15680	20632	17478	17396	19440	22238	17600	15358	17344	16622	16428	21852	20610	17434	17978	20710	20546
1.42		161.914	162.921					[M-H]-	true			0	26304	26972	28496	24332	39670	38204	39042	19988	31516	32420	27908	24116	19876	21010	26908	20632	26810	17408	27848	22824	18564	27622	23844	24620	23070	17722	17190	8798	21352	16604	22486	23712	12798	17052	21140	18546	22872
1.42		162.94	163.947					[M-H]-	false			1096	2728	3728	3638	3970	7290	4566	4690	3564	2616	4594	4964	4396	3208	5592	4876	6298	3874	3108	5072	4690	5492	5328	3278	3488	5230	3664	5830	3132	2914	5262	2902	7068	8096	4432	7924	5486	5008
1.42		174.017	175.024					[M-H]-	true			7350	18996	16444	15508	16010	19344	20346	22244	12314	18310	18606	17340	16440	16200	14970	16334	14550	18328	14024	18486	14708	14910	16522	15230	16862	14120	13926	12854	10280	17726	14662	16302	14450	11476	15188	15060	13896	18792
1.42		185.028	186.036	1.177	6.4			[M-H]-	true		C14H4N	0	2264	1854	2080	832	964	1776	2302	1472	2604	2074	3754	1722	1808	1836	3342	3448	2290	2616	1114	1798	1126	2522	2354	2246	1478	2646	2228	2150	2798	2368	2350	4942	2164	1698	1432	2562	4190
1.42	0.03	243.061	244.068	-1.238	10.2			[M-H]-, [M-H-C5H8O4]-	true	Uridine	C9H12N2O6	0	2744	3626	3012	764	3464	3384	2818	0	2878	3374	5450	3136	6160	1168	5432	2442	0	7670	5482	2924	1046	2026	2082	3036	0	3606	0	0	4058	992	4178	6938	0	8580	1482	5160	5830
1.42		255.055	256.062	0.65	26.5			[M-H]-	true		C7H10N7O2S	0	10400	11968	10898	0	0	0	0	0	0	11622	0	0	0	0	0	0	11938	0	0	0	0	0	0	12178	0	0	0	0	0	0	12316	0	0	0	0	0	0
1.42		264.048	265.055	0.674	4.6			[M-H]-	true		C7H11N3O8	0	14294	12930	14784	15570	17510	18880	17822	12448	21146	14678	19436	17186	15730	12334	14020	13690	13090	15714	18858	14472	12856	15240	10100	14262	12886	13210	13080	10474	16682	12864	12660	13016	13144	12032	14546	15910	16054
1.42	-0.08	266.09	267.097	0.264	31.1	878.4	in-house spectral library	[M-H]-	true	Adenosine	C10H13N5O4	30136	0	0	0	0	0	0	274	0	0	0	396	0	0	628	0	296	0	120	372	0	0	0	0	0	0	0	0	0	0	0	0	286	0	0	0	0	0
1.42		309.096	310.103	-0.732	4.2			[M-H]-	true		C13H16N3O6	249852	0	0	0	0	0	0	678	0	0	0	510	0	638	776	1010	658	0	0	830	1046	0	690	884	0	0	1476	1572	0	414	0	0	946	788	1520	1072	0	974
1.42		309.216	310.223	-0.016	28.3			[M-H]-	false		C13H26N8O	4288	0	0	0	0	0	0	0	0	0	0	0	0	0	0	0	0	0	0	0	0	0	0	0	0	0	0	0	0	148	0	0	0	76	0	0	0	0
1.42		330.07	331.077	0.493	15.9			[M-H]-	true		C10H13N5O8	0	8008	6238	7664	7538	9528	9378	7916	6884	9050	7500	7240	8350	7570	7424	7920	6806	7314	7772	8830	7376	6052	6286	5878	6352	6994	7088	6704	5536	7476	6194	5894	6858	5870	6666	7568	7354	5904
1.42		372.108	373.116	0.535	14.6			[M-H]-	true		C13H20N5O6P	0	3786	3272	2932	4250	4600	4422	3904	3420	3786	3542	3676	3920	4012	4104	4124	3254	2976	3368	4168	4652	3472	3738	2980	2402	4288	4044	3044	3962	3930	3326	2854	3410	3740	3246	4108	3978	3556
1.42		400.111	401.119	0.382	19.3			[M-H]-	true		C14H19N5O9	0	3624	3416	3094	3476	4602	4954	4308	2990	4862	3742	4526	4254	4012	3666	3380	3558	3476	4198	4254	3272	2812	3498	2434	2808	3476	3334	3514	2918	4772	4130	2892	3334	3390	3204	4130	3766	3602
1.43		104.025	105.033					[M-H]-	false			6490	7302	7940	7958	8024	8982	7706	8534	7616	7554	7104	8102	6972	7676	7824	7954	7456	8242	8344	7824	7426	7176	7714	7792	6878	6672	7012	6946	7408	6778	7492	6472	6954	7770	7270	6944	7808	7396
1.43		126.976	127.984					[M-H]-	false			1636	2970	2330	2372	2352	3390	3706	3896	2036	3060	3052	3130	3270	3056	2542	3438	2622	3136	3960	3620	2998	3132	2798	3380	3644	3550	3284	3444	2724	3486	2622	2772	3080	3200	3642	3538	3384	3096
1.43		140.026	141.033	0.187	8			[M-H]-	true		C8H3N3	2764	4346	3832	5454	4334	3970	3896	3904	4524	3814	4278	3858	4664	3426	4416	4562	4002	3886	4374	3848	3944	3700	3598	3374	5002	3626	3556	5026	4152	3940	3768	3744	3996	3534	3756	3784	4060	4124
1.43		179.998	181.006					[M-H]-	false			4442	0	0	0	0	0	0	0	0	0	0	0	0	0	0	0	0	646	0	0	0	0	0	0	0	0	0	0	0	0	0	924	0	0	0	0	0	0
1.43		375.159	376.166	0.787	6.7			[M-H]-	true		C17H29O7P	0	4746	5800	5722	3540	1336	1522	2346	1364	1504	5846	1464	2324	8462	2402	17764	6380	6008	3662	2790	24844	6822	4314	22688	7458	2050	16228	1392	1242	1608	2586	7764	19686	2778	33866	6196	1418	4584
1.44		171.013	172.021	1.164	49.7	807.3	Bruker MetaboBASE Personal Library 3.0	[M-H]-	true	2-Methylbenzenesulfonic acid	C7H8O3S	0	4550	5590	5246	5012	18036	0	0	4076	0	5354	2946	5966	0	3870	4706	5804	6258	2902	4150	18162	29288	4194	4844	5844	4448	3798	6732	5290	3254	4602	6228	3986	0	6126	0	6456	5030
1.44		209.049	210.056	-0.119	8			[M-H]-	true		C6H8N7S	9334	3848	3804	3396	0	0	0	0	0	0	3592	808	0	0	0	0	732	4046	0	0	1324	1226	1278	878	4360	0	0	0	0	852	0	4470	0	0	0	1134	0	750
1.44		242.013	243.02	-0.346	6.7			[M-H]-	true		C5H12N2O5PS	0	1920	2142	2088	1238	3722	2722	3798	486	1672	1336	1884	2184	2072	2244	2292	1892	2350	1758	4092	1560	1192	1836	1344	1590	1476	1990	1876	1012	4080	1454	2080	2930	2026	2286	2446	1840	3438
1.45		65.9988	67.0061	0.266	4.6			[M-H]-	true		C3HNO	8564	9172	8824	9822	11102	9320	9214	9044	8866	8514	9348	8532	8634	8994	8502	9124	9208	8858	8558	9006	8500	10028	8078	8922	7290	7488	8052	8094	7906	8730	7328	7154	7356	7272	7714	6706	6500	7356
1.45		138.02	139.027	0.447	8			[M-H]-	true		C6H5NO3	6166	2724	2588	3072	3324	2638	3504	3522	3018	3984	3288	3142	3298	2662	3192	2936	2384	3532	3648	3002	3246	3266	2884	3470	3210	3860	3218	2644	2742	2872	2562	3320	2984	2846	2898	3760	4146	4412
1.45		229.04	230.048	-0.429	20			[M-H]-	true		C15H6N2O	0	0	1954	0	5820	506	0	0	4808	0	2124	380	0	868	1460	0	2598	2152	0	0	2642	1996	2156	4494	2724	5530	1352	2272	902	0	1200	2390	1364	1118	0	0	0	0
1.45		239.06	240.067	-0.683	5.6			[M-H]-	true		C9H12N4O2S	11946	17836	18992	17780	0	0	0	0	0	0	18556	712	0	0	0	484	0	20726	0	0	0	0	0	0	22274	0	0	0	0	0	0	23846	0	0	0	0	0	0
1.46		65.0148	66.0221	0.287	9.6			[M-H]-	true		C3H2N2	15340	0	16676	0	0	15002	16514	15238	15686	12834	17100	0	14198	15428	16164	0	0	14964	13614	15640	0	15904	13512	0	16588	17802	14510	16602	15836	15656	14462	14914	14636	14668	12998	14548	13262	13724
1.46		93.0096	94.0169					[M-H]-	true			0	41392	39032	0	0	37048	0	0	0	33358	0	34562	35594	0	0	0	34842	34904	0	32776	0	0	0	32374	32002	31124	31844	31810	29678	0	30560	31348	0	0	0	27692	0	28558
1.46		110	111.007					[M-H]-	true			0	7116	7140	7440	7030	7998	6958	6542	8100	7730	0	7192	7248	7328	7580	6914	7972	6770	7108	7128	6668	6332	0	7576	6830	7308	0	0	7300	7392	0	6516	6888	6732	6566	7570	6616	6332
1.46		156.964	157.971					[M-H]-	true			1532	11594	12558	11814	80648	6940	7778	6322	4022	4546	12104	2292	3036	0	1888	0	1250	11688	2180	6270	0	2900	1602	26702	13392	102706	0	1716	2406	4894	3236	10860	252	1704	0	2894	3752	2422
1.46		165.021	166.028	0.336	8			[M-H]-	true		C9H2N4	15924	19956	18834	18500	0	18514	17594	18028	17174	0	18836	18812	18190	17642	17170	18378	17116	16786	17050	18692	18538	17092	16558	17642	16400	16674	16614	18302	0	17286	17280	16880	15872	16868	17446	16374	17442	17502
1.46		168.031	169.039	-0.243	10.8			[M-H]-	true		C8H3N5	3902	6366	5028	5642	5562	5460	6032	5096	6352	5112	5252	5574	5038	5370	6314	5196	5206	4372	5174	5128	5032	4794	4648	4418	5290	5562	5136	4870	5162	5434	4400	5052	5330	4232	4394	4502	4348	4864
1.46		210.008	211.015	-0.594	8			[M-H]-	true		C9H8O4P	7690	0	440	674	488	388	402	420	434	400	608	0	606	382	478	0	530	332	240	306	476	360	446	146	758	692	422	264	652	260	312	376	370	366	356	364	282	360
1.46		305.189	306.196	0.15	15.7			[M-H]-	true		C15H31O4P	0	0	0	0	0	1762	1704	2140	0	2106	0	2216	2072	2968	2054	2320	3042	0	2102	2312	2414	2906	2854	2676	0	2714	1962	4712	3452	2104	0	0	3186	2226	2414	2164	2698	2792
1.47		102.01	103.017	0.188	11.5			[M-H]-	true		C5HN3	0	0	0	0	185914	0	0	0	0	206136	0	182636	0	0	0	0	0	0	0	181138	158240	178008	156778	156572	0	0	177046	167648	181094	0	0	0	157494	0	174006	0	0	0
1.47		207.011	208.018	-0.854	29.7			[M-H]-	true		C10H8O3S	5940	8244	6304	7484	4094	6066	5086	8526	6886	9220	7452	5638	1478	6018	3766	5740	4156	7180	2118	6242	10398	6694	9124	39080	7766	4986	17324	6588	6164	7480	13826	8130	16172	2524	7648	5634	2820	11602
1.47		268.943	269.95	0.438	41.7			[M-H]-	true		C8H3N2O5PS	0	3444	3416	3430	3026	5100	4214	4608	5594	4426	3328	3684	5334	4168	3796	3392	3512	3158	3904	3556	3170	3458	2808	2784	2688	3038	2920	3072	2974	3384	3894	2374	3060	2936	2654	2460	2842	2278
1.47		276.055	277.062	0.221	12.1			[M-H]-	true		C12H12N3O3P	6786	780	568	0	0	0	0	0	0	0	0	0	0	0	0	496	0	0	0	478	420	0	310	0	0	0	0	0	0	0	0	0	300	0	0	0	0	0
1.47	-0.03	283.265	284.272	0.682	15.6			[M-H]-	true	stearic acid	C18H36O2	0	4594	5010	4476	6928	4612	4770	4484	5092	4678	3908	5074	4368	4278	4666	5682	5824	4952	3968	4144	5900	6182	5498	6574	4646	5374	4054	3610	6478	5290	6052	5518	5754	4588	4636	6706	6640	6150
1.47		296.074	297.082	0.75	14.8			[M-H]-	false		C8H15N3O9	0	0	0	0	0	1040	0	0	0	1494	0	3184	0	1830	918	2004	0	0	1000	2998	1650	886	0	0	0	0	1980	0	0	690	0	1318	2282	0	0	4530	0	0
1.48		72.9933	74.0006					[M-H]-	true			10810	0	1232	1210	1194	0	0	0	0	0	0	1092	1062	0	1060	1174	0	1096	1014	0	906	1252	1078	920	870	0	0	0	994	0	1130	1216	1040	0	0	0	0	0
1.48		114.01	115.017	-1.068	3.2			[M-H]-	true		C8H3O	3156	4172	5284	4862	5252	4310	4274	4298	4580	4246	3966	4570	4258	4358	3770	4570	4470	3780	4118	4340	3822	4638	4524	3640	4068	4162	3874	4112	4108	3834	3836	3478	3446	3686	3994	4024	3934	3436
1.48		118.005	119.012	0.18	6.3			[M-H]-	true		C5HN3O	0	0	55584	0	57634	56230	57380	53414	56214	51540	50844	0	0	0	0	53688	51836	42694	51288	49886	50734	52136	0	0	47808	0	0	49074	0	0	46442	36756	45976	43436	0	0	0	0
1.48		161.995	163.002					[M-H]-	true			10632	14146	14086	14694	13314	15210	14512	15008	15308	0	0	0	14108	0	12868	0	13570	10678	13366	12894	0	14290	12768	13272	11506	12356	11552	12952	13432	9308	11756	11684	11550	12732	12934	12456	11584	11586
1.48		185.011	186.018	0.691	11.5			[M-H]-	true		C8H2N4O2	2822	5068	5712	5476	14982	2738	2494	3170	9956	3048	4862	2870	2496	4034	6262	3128	6888	6436	3056	2856	4690	6582	4360	12762	4878	15004	4530	5580	2474	2368	2778	6086	4016	3312	2806	2766	2792	2822
1.48		197.043	198.05	0.2	5.3			[M-H]-	true		C5H6N6O3	15626	0	698	0	0	0	0	0	0	0	0	0	0	0	0	1044	0	0	0	0	0	0	0	0	0	0	0	0	0	0	0	0	0	0	0	0	0	0
1.48		237.127	238.134	0.548	4.4			[M-H]-	true		C10H23O4P	0	1666	1706	1634	0	0	600	626	828	0	1720	504	490	0	0	0	0	2164	0	0	394	0	42106	694	2584	0	0	0	0	260	0	1836	0	0	380	0	1372	0
1.48		447.135	448.142	-0.855	26			[M-H]-	true		C18H29N2O7PS	1012	6812	6160	5918	3714	3900	7742	5070	10536	4140	6242	3884	5050	6690	5104	7630	12322	6920	7668	10164	6052	5198	10850	11958	7430	4966	6284	5858	8074	7944	11412	7384	6614	5496	6486	10206	6480	7160
1.49		85.0044	86.0117	0.091	16.3			[M-H]-	true		C2H2N2O2	19082	21410	0	0	23006	0	15780	0	0	0	20922	22192	0	19130	21496	20596	20170	15704	20962	19006	20852	19838	19498	18436	19808	15574	18606	18684	19240	0	14648	0	16272	16226	15770	16884	12336	15456
1.49		129.056	130.063	0.215	6.1			[M-H]-	true		C6H10O3	5722	14382	12662	13360	6096	29058	25628	32538	618	21226	15172	16590	12518	7672	4180	20156	1196	16190	14420	20740	7082	4014	1508	1956	17932	1756	10128	1180	926	22494	1108	20326	23678	2268	17754	21870	15016	24488
1.49		145.016	146.023	0.308	8.6			[M-H]-	true		C6H2N4O	49700	0	70306	67896	0	68648	0	70422	0	0	0	0	0	0	0	0	68606	0	0	63242	65530	65810	0	0	0	0	65376	61856	64342	60958	64308	58266	0	0	58938	0	0	0
1.49		151.011	152.018					[M-H]-	true			3184	11652	11914	12198	2502	0	0	0	0	0	11926	0	0	0	0	0	0	14008	0	0	0	0	1540	0	13928	0	0	0	0	0	0	15244	0	0	0	0	0	0
1.49		157.016	158.023	0.336	8.5			[M-H]-	true		C7H2N4O	10314	10284	12324	9962	11096	10426	10836	10868	10384	10590	10126	10660	10502	10768	9980	10236	10388	9216	10516	9198	9274	8956	9334	8604	9222	8316	8262	8584	8448	9654	9372	8960	9200	8648	9222	7908	8438	9292
1.49		161.011	162.018	0.127	8.7			[M-H]-	true		C6H2N4O2	0	15118	0	0	0	15742	0	13784	15864	0	0	14328	14344	0	0	13320	14006	13622	13550	0	13470	13302	0	13834	11106	0	0	13012	0	0	11674	8656	11254	0	11568	11364	10886	10724
1.49		172.958	173.965					[M-H]-	true			0	19658	19110	20918	21930	20104	21098	20402	17980	20014	20640	21680	22586	23828	23920	10728	22558	23670	21428	22698	24530	25406	23000	24812	9210	23858	26286	26420	31266	8290	26868	22814	24688	26766	27194	22952	25456	22462
1.49		221.131	222.138	-0.076	11.3			[M-H]-	true		C10H23O3P	0	570	724	558	750	0	0	0	1414	0	872	6298	0	0	474	264	0	716	1036	542	1362	454	0	0	734	470	414	0	0	0	1246	824	416	230	0	0	0	554
1.49		223.11	224.118	-0.176	8			[M-H]-	true		C9H21O4P	0	0	0	0	1002	594	1476	1852	1470	896	0	1112	1282	1208	968	1904	992	0	1610	1282	1720	762	1706	2342	0	1268	1608	1476	824	1602	1236	0	1676	2052	1052	2788	4002	876
1.49		309.174	310.181	0.366	29.3			[M-H]-	true		C20H24NO2	14844	13134	12492	12748	2716	2332	1976	1954	2482	2980	12244	2322	2698	2472	2672	2306	2596	13442	2792	2342	2528	2898	2434	4538	2490	2688	2326	4950	2640	2120	2586	0	0	2958	2826	2784	2534	2474
1.5		100.004	101.012	0.287	8			[M-H]-	false		C3H3NO3	4958	0	0	1012	1074	1246	758	1352	898	808	0	0	800	894	0	762	1114	840	936	0	0	782	0	0	0	972	954	768	0	660	552	822	0	0	0	0	774	916
1.5		134.048	135.055	0.466	19.38	967	Bruker MetaboBASE Personal Library 3.0	[M-H]-	true	Adenine	C5H5N5	799452	3916	3224	3294	0	0	0	0	0	0	0	0	0	6028	0	5908	0	0	0	0	6830	0	0	0	0	0	4360	0	0	0	0	6032	0	0	8924	0	0	6424
1.5		148.041	149.048	0.31	inf	727.7	Bruker MetaboBASE Personal Library 3.0	[M-H]-	true	N-Acetyl-p-benzoquinonimine	C8H7NO2	7806	0	0	0	570	0	0	388	0	0	0	0	0	0	0	0	0	0	0	0	0	0	0	0	0	0	0	0	0	0	0	0	0	0	0	0	0	0
1.5		169.016	170.023	0.525	8			[M-H]-	true		C8H2N4O	5090	7276	6330	6968	7454	6552	6058	6088	6522	5738	5912	6160	5806	6480	6356	6644	6392	6778	5362	5578	6738	6228	5636	6262	5944	5778	5822	5666	6056	5956	5974	5772	5736	5744	5588	5154	5414	5430
1.5		309.055	310.062	-0.752	42.3			[M-H]-	true		C14H10N6OS	0	1564	2132	2290	2030	2756	2898	2760	0	2886	0	2536	1246	462	1960	944	3454	2420	1028	4770	0	0	1616	604	2264	2746	854	1308	0	3558	0	2442	1098	3198	674	3402	0	4142
1.5		365.118	366.125	-0.01	10.9			[M-H]-	true		C17H22N2O5S	0	9878	9214	11020	8090	9122	10706	19866	15124	6352	10428	9804	6074	10474	2540	9860	13860	10706	5776	14352	8908	0	17592	17220	9872	7920	11172	2304	13666	16796	26236	9372	12172	6630	9160	9798	6670	36804
1.51		122	123.007					[M-H]-	true			11298	15712	0	15642	15716	13662	15154	13492	14836	13076	13272	12758	12712	13042	12738	11190	10832	10924	12256	11314	12020	11500	12422	10436	11422	11830	11778	10156	11426	10646	10806	9746	10980	10924	9558	10540	9400	9070
1.51		133.04	134.047	0.582	8			[M-H]-	false		C5H4N5	14908	568	616	696	0	0	882	622	0	0	480	528	846	874	542	400	448	726	722	722	664	498	608	632	506	434	590	480	550	934	406	400	472	486	526	560	560	0
1.51		134.101	135.108	0.04	31.7			[M-H]-	false		C6H17NS	12410	0	0	42	0	0	0	0	0	0	0	0	0	0	0	0	0	0	0	0	0	0	0	0	0	0	0	0	0	0	0	0	0	0	50	0	0	0
1.51		140.983	141.99					[M-H]-	false			1598	7606	2948	8018	18628	2694	1836	2710	10130	2250	10046	2318	1988	2390	7176	2018	6462	10278	2548	2022	6442	10832	6844	0	8560	22128	5896	8412	3644	1742	1650	11392	2878	3800	2026	2682	2726	3482
1.51		168.058	169.065	2.279	19.7			[M-H]-, [M+Cl]-	true		C5H14O4P	2020	6632	1830	0	7086	11234	12558	13498	2034	12256	1830	11398	6964	5962	2162	7322	6152	7098	1982	2106	1974	4130	2174	1906	1958	1798	2576	6480	1968	2590	1982	9382	11348	2754	2186	14628	2018	15344
1.51		194.906	195.913					[M-H]-	true			0	27250	30910	26390	34294	30900	31456	29804	48686	29054	26650	32346	34284	40012	36680	30738	35836	24276	31018	29256	32244	34428	26944	28342	21874	30032	30124	33574	36690	25480	32522	18128	23184	28766	27890	23190	23228	18456
1.51		214.135	215.143	0.362	16.3			[M-H]-	true		C13H17N3	2122	3114	3222	3336	3518	2978	4310	2742	3840	3694	3404	3530	3426	3016	3304	3174	3234	2932	2752	2758	3906	3766	3212	3046	3078	3658	3554	3158	3336	2932	3440	3304	2918	3130	3626	3284	3112	3350
1.51		237.008	238.015	-0.499	17.8			[M-H]-	true		C8H6N4O3S	0	5056	5114	5356	0	0	0	0	0	0	5532	0	0	0	0	0	0	6892	0	0	0	0	0	0	5616	0	0	0	0	0	0	7668	0	0	0	0	0	0
1.51		270.208	271.215	0.267	10.2			[M-H]-	true		C11H32N2O3P	124	620	658	518	554	0	0	0	232	196	506	0	0	0	0	0	150	674	0	0	336	0	328	430	652	8040	0	542	90	0	0	768	0	0	0	50	278	0
1.51		275.931	276.938					[M-H]-	true			384	3548	3464	3356	4136	4088	4118	4032	5194	3402	3870	4610	4300	6546	4552	3820	5758	3750	4892	3998	5144	5294	4512	5490	3384	4612	5138	5898	6758	4540	5810	3776	4748	5598	5468	3900	4914	4638
1.52		120.02	121.027	-0.467	8			[M-H]-	true		C5H3N3O	3400	4266	3994	3822	4932	4566	4810	3738	4524	3830	3768	3618	4032	3554	4204	3742	3444	3690	3826	3816	3508	3544	3308	3552	3808	4224	3662	3804	3958	3582	3844	3576	3334	3244	3294	3924	3006	3056
1.52		134.25	135.258					[M-H]-	false			4426	0	0	0	0	0	0	0	0	44	96	0	0	0	0	0	0	0	0	0	0	0	0	0	0	0	0	0	0	0	0	0	0	0	0	0	0	0
1.52		155.036	156.044	0.102	8			[M-H]-	true		C8H4N4	4348	4454	5492	5062	5596	4878	5176	5198	5810	4764	4868	5332	5918	4948	4862	4994	4164	4474	5320	5278	5602	5344	5132	4350	5050	5556	4588	5480	5136	5212	5176	4708	5336	4566	4658	4184	5270	5182
1.52		215.964	216.972	-0.9	17.1			[M-H]-	true		C7H6O4PS	0	6636	6398	5588	6788	6388	6570	7112	8018	6454	6166	6798	6264	7326	7530	7752	7268	6414	6984	6590	8738	7790	7684	7406	7460	8046	7390	7330	9194	7088	8480	7744	7604	8064	7966	6508	8162	7342
1.52		275.096	276.103					[M-H]-	true			648	2998	3500	4216	0	0	0	0	0	0	2736	0	0	0	0	0	0	4132	0	0	0	0	0	0	3274	0	0	0	0	0	0	3904	0	0	0	0	0	0
1.52		310.903	311.91					[M-H]-	true			0	2238	2952	2698	3456	3124	2810	3160	4298	3822	3044	3142	3390	3954	4180	3400	3644	2788	3662	4486	3756	4428	3452	4096	3116	3832	5394	5178	5788	4684	4830	3024	3462	5374	4256	3694	4368	3378
1.53		116.026	117.033					[M-H]-	true			10350	11240	10500	10440	11420	12036	11580	10768	11082	11942	10588	11616	11122	0	10944	10840	10712	0	10812	11324	10726	10872	10542	10002	9584	10342	9738	9544	10236	10138	10088	10268	8588	9228	9226	9332	10244	8472
1.53		123.018	124.025	-2.307	8			[M-H]-	true		C5H4N2O2	1882	0	0	0	3012	0	0	0	2598	2216	0	0	2516	2708	2472	2412	0	0	0	0	0	2132	2244	3100	0	2492	2148	2302	2982	0	2646	8156	2296	2448	2150	0	2200	0
1.53		134.204	135.211					[M-H]-	false			11270	0	0	0	0	0	0	0	0	0	0	34	0	0	0	0	0	0	0	0	0	0	0	0	0	0	0	0	0	0	0	0	0	0	0	120	0	0
1.53		141.021	142.028	0.221	2.1			[M-H]-	true		C7H2N4	0	0	0	0	81632	79964	0	0	80330	73860	0	64664	0	0	77886	0	81046	0	73492	72122	0	0	69990	0	0	0	0	69200	69834	0	0	0	0	69668	68010	65788	60550	0
1.53		182.046	183.054					[M-H]-	false			1098	4260	5632	4356	3258	8234	8110	7932	2192	6350	5072	5314	4588	3986	3892	6052	3686	5822	3954	6764	2854	2394	4972	3918	4908	3418	5454	2932	2976	5416	3088	5050	5244	3040	3846	6814	4198	8014
1.53		187.061	188.069	0.298	12.6			[M-H]-	true		C8H12O5	19214	3684	3620	5086	2584	1698	1412	1602	1656	1524	4056	1724	1606	1486	2998	1922	2376	4758	1478	1512	1902	2334	3086	3152	3494	6200	2752	2266	1678	1246	1340	4820	1952	1916	1492	2888	1636	2768
1.53		213.055	214.063	0.856	14.8			[M-H]-	true		C11H8N3O2	2824	6542	6728	5860	6204	6656	6118	6156	6080	6396	5178	5126	6630	5148	5366	5428	5860	4702	4560	4634	5098	5412	5608	5014	4212	5264	5296	5034	5512	5242	4298	4418	4358	5302	5112	4616	4892	5068
1.53		253.145	254.152	0.216	13.2			[M-H]-	true		C10H25NO4P	2008	3132	3172	3914	1158	1480	1266	1138	942	1216	3242	1018	1032	1270	1176	1324	1016	4590	1086	1210	1476	1286	1674	1016	4110	1150	1592	1224	834	1844	544	3600	1646	1176	1506	1326	1014	1686
1.53		351.034	352.041	0.234	17.7			[M-H]-	true		C15H15NO5PS	0	3628	4518	3894	3906	8052	6988	9514	1904	5960	4938	5440	5536	3598	4438	5778	3550	4484	5016	6762	3346	3712	4054	3790	4390	4070	3918	3500	2662	6790	4292	5632	4918	3570	5250	6038	6122	8008
1.53		482.296	483.303	-0.667	41.7			[M-H]-	true		C20H53O6P2S	0	3016	2848	2132	3942	3836	3384	4096	3274	2548	2514	3218	2418	2412	3638	3372	2710	3186	2536	3516	2322	3074	3702	3548	2672	3196	3108	2536	3922	3624	4762	2712	3872	3500	3488	2834	3116	3542
1.54		163.038	164.045	0.545	8			[M-H]-	false		C5H4N6O	4598	0	0	526	0	622	0	0	0	0	0	0	0	512	0	0	522	0	0	604	0	834	0	408	0	0	0	0	690	508	416	700	0	0	0	0	0	376
1.54		173.046	174.053	0.432	8.2			[M-H]-	true		C7H10O5	136570	1448	1746	2066	1276	1234	0	0	1162	1380	1852	0	0	0	1590	1278	1484	1892	0	1404	1248	1212	1308	1468	1620	1688	1456	1316	0	0	0	1862	1254	1170	0	1126	1316	1560
1.54		200.12	201.127					[M-H]-	true			7000	11400	11326	11644	12244	11642	11286	12540	12880	11600	11266	11690	11788	12570	12230	11964	12980	0	0	11506	0	13250	12754	11692	11976	11754	12334	11868	12906	9756	11544	10284	12384	11776	11272	12170	11498	12674
1.54		230.036	231.043	-0.807	4.7			[M-H]-	true		C8H11N2O4S	75942	0	0	0	0	0	0	0	558	0	0	0	0	1176	0	1536	0	0	0	0	2164	0	0	0	0	0	1624	0	0	0	0	0	1412	0	3938	0	0	0
1.54		236.105	237.112	-0.338	10.6			[M-H]-	true		C13H17O4	4952	4750	4026	4932	0	0	772	0	0	0	5804	856	0	0	0	0	0	4890	0	0	0	0	0	0	5094	0	0	0	0	762	0	5264	778	842	0	764	314	1206
1.54		263.024	264.031	-0.617	28.4			[M-H]-	false		C10H8N4O3S	0	4132	3970	4012	4630	7842	7106	7192	1644	6016	4676	4960	5562	3256	3338	5120	3506	4502	4034	7088	3382	3052	5424	2908	4114	3760	4742	3496	2794	6332	4192	4786	5722	4626	5212	5622	4728	7384
1.54		293.177	294.184	-0.093	5.2			[M-H]-	true		C18H22N4	87274	70762	77558	76922	11190	10528	10608	9412	10360	10394	76478	10040	11394	11926	10678	11462	11218	78332	10396	11956	11558	10714	8564	11232	78008	10028	11926	12790	10918	13052	10366	76962	12822	10302	12622	9436	11850	14336
1.55		226.003	227.01	-0.909	2.5			[M-H]-	true		C6H5N5O3S	2428	994	660	750	9288	0	0	194	1808	442	982	540	0	0	0	0	0	652	0	0	0	450	0	4074	522	5414	0	642	1022	0	506	908	0	0	0	0	0	304
1.55		233.078	234.086	0.385	12.7			[M-H]-	true		C8H14N2O6	0	2950	2824	1932	1890	1316	862	1228	0	3090	1960	3758	706	7418	2458	3982	0	2764	994	2442	7468	2232	660	0	2550	1616	6758	1294	0	1234	380	2120	4650	1212	5452	3060	1448	1078
1.56		135.02	136.028					[M-H]-	true			4582	6710	5620	6208	6570	6406	6714	5246	5562	5688	5904	6466	6876	6678	6004	6326	5876	6150	6146	5790	6376	6616	5438	5606	5760	5798	5448	5536	5750	5774	5234	4480	5438	5180	5788	5150	5880	4650
1.56		315.003	316.01					[M-H]-	true			0	1026	1232	1266	838	586	956	888	0	1346	1668	2450	376	3332	1174	2662	412	1880	548	2794	4448	1248	0	0	1992	526	6158	884	0	1554	478	2968	6436	1234	4934	3836	798	1668
1.57		78.919	79.9263					[M-H]-	true			3894	10648	12724	10974	10392	19952	18652	16096	5798	14432	13554	11578	12334	10274	11466	13862	9120	13144	11798	15716	10378	8066	11176	9042	12444	9928	10294	8654	5630	12206	9526	11856	13714	11460	10388	11260	9230	13576
1.57		120.046	121.053					[M-H]-	false			4200	0	0	0	0	320	0	270	514	192	212	446	110	346	0	298	288	318	0	0	540	204	316	310	208	276	512	542	352	272	260	222	262	292	178	354	240	392
1.57		140.92	141.927					[M-H]-	true			1090	6874	6900	7200	7234	11316	11636	11634	3600	10342	7472	7726	7060	6460	6974	8528	6722	7968	7188	9844	6212	6206	7172	6754	7006	6086	7806	5860	4980	8674	7670	8554	9102	6750	6008	8888	8386	9974
1.57		160.015	161.023					[M-H]-	true			4522	7362	7172	7182	7608	6840	7542	6336	7514	6994	6104	7002	6734	7194	6794	7296	7230	6506	7020	6260	6886	6878	6886	6554	5890	6586	6868	6624	6188	7086	6708	6260	6222	6606	6036	6662	6066	6630
1.57		160.04	161.047	-0.569	inf	855.6	Bruker MetaboBASE Personal Library 3.0	[M-H]-	true	1,5-Isoquinolinediol	C9H7NO2	4078	0	0	0	0	0	0	0	0	0	0	0	0	0	0	0	0	0	0	0	0	0	0	0	0	0	0	0	0	412	462	0	0	0	0	0	0	0
1.57		175.947	176.954					[M-H]-	false			0	1970	2852	3112	3382	3550	4068	3300	1266	2340	2488	2798	2692	2572	1950	2796	1896	1964	2058	2866	1772	1398	2160	2054	2818	2340	2250	2200	1164	2904	1502	2048	2032	1526	2248	1898	1690	2784
1.57		180.993	182	-2.361	43			[M-H]-	true		C6H4N3O2S	0	504	728	566	4260	0	0	0	116	0	630	0	0	0	0	0	0	570	0	0	0	0	0	4672	730	3462	0	0	0	0	0	790	0	0	0	0	154	0
1.57		190.947	191.954					[M-H]-	true			824	4224	4060	4008	4134	6520	6204	7518	2492	5520	4972	5360	3994	3318	3346	4206	3964	5072	3636	4584	3338	2764	4796	3020	4484	3568	4888	2612	2880	4856	4062	3924	4558	4068	4190	4460	4420	4710
1.57		192.943	193.95					[M-H]-	true			0	4224	3452	4716	4270	6520	5638	7470	1964	5786	4520	4554	4690	3152	3842	4206	3338	4264	3040	4952	3174	3454	5246	3212	3860	3522	4068	3088	2924	5892	4062	4638	4898	4068	3450	4754	4078	0
1.57		216.985	217.992					[M-H]-	true			0	440	636	570	5844	0	0	0	324	0	558	0	0	0	0	0	0	640	0	0	0	0	0	882	934	6880	0	0	0	0	0	660	0	0	0	0	0	0
1.57		222.765	223.773					[M-H]-	false			0	4534	4544	3714	3984	5038	6056	5076	2720	4316	6334	3806	3652	3576	2932	4042	3670	5372	3510	4258	3118	2212	3694	3430	4424	2390	3942	3114	2746	4066	3654	4012	4018	2946	3466	3694	3192	3678
1.57		252.884	253.892					[M-H]-	true			0	2712	3124	2922	2388	4930	3910	3756	1330	4184	3176	3542	3014	3060	3060	4192	3300	3986	3012	4174	3306	2466	2536	2352	3646	3088	3542	2434	2498	4592	2870	2914	3970	3410	2962	4018	4240	5208
1.57		254.882	255.89					[M-H]-	true			0	3004	2992	2904	2988	4906	4094	3850	1472	4184	2988	3978	3092	2912	2556	3926	2782	2876	2840	4174	2716	2960	3560	3090	3376	2736	3540	3714	1896	5254	3176	2460	4102	3684	3300	3704	4240	5208
1.58		94.0057	95.013	1.096	6.5			[M-H]-	true		C3HN3O	6728	7086	7228	6730	8714	6756	6358	6816	7128	7730	6850	5348	6444	6568	5228	6430	5914	4374	6308	6262	7496	6240	6506	6406	3896	5752	5826	5814	5564	5756	4428	4174	6886	6030	5928	5614	4078	4740
1.58		177.945	178.952					[M-H]-	false			286	2778	3128	3048	2404	4664	4088	4184	1584	2648	2868	2392	1920	1802	2304	3368	1586	2238	1688	2730	2212	1586	1770	2148	3478	1166	1842	1706	1230	2568	1766	1964	2140	1776	2030	1610	1842	2636
1.58		178.844	179.852					[M-H]-	true			0	13224	17664	17116	11764	21776	25906	28584	4190	18742	21130	11992	10012	9116	9060	19340	7972	20992	12006	19482	7978	5914	18288	11362	20278	8762	10992	5050	5316	11532	8092	18902	12150	5490	14604	13096	5698	11534
1.58		220.767	221.774					[M-H]-	true			0	4534	4544	1780	1666	5038	6056	5076	878	4316	1924	1532	1594	1314	998	4042	1836	5372	1494	4258	1132	1462	1986	1544	4424	1416	1372	1398	922	4066	1220	4012	4018	1142	1912	1620	1570	2184
1.58		409.109	410.116	0.644	25			[M-H]-	true		C22H21NO5P	554	2434	3050	3232	3796	2578	3258	2836	4424	2834	2642	3150	3202	2856	3310	2390	2968	2758	2958	2694	4136	3302	3180	2552	2340	2790	3148	3144	3692	2454	3576	3056	2814	3514	2870	2954	3250	2358
1.58		513.136	514.143					[M-H]-	true			0	2438	3546	4618	2522	2236	2578	2736	3130	214	2270	0	880	0	0	250	210	3106	264	0	272	702	0	0	3018	322	300	0	0	346	0	2776	0	0	0	0	510	0
1.59		79.9575	80.9648					[M-H]-	true			6168	5756	6148	6026	5240	5074	3478	3096	4978	4164	5430	3042	4204	2892	3286	5390	4006	5276	3842	4104	3864	2818	4954	4058	5082	4150	3730	3166	5430	2758	4610	4942	3704	3996	5950	4012	2288	1880
1.59		94.981	95.9883	-2.54	25.4			[M-H]-	true		C4H2NS	170128	126198	137814	118404	123306	72634	87214	81608	115968	87060	132836	59504	85790	91526	91178	119784	102632	132938	113444	86300	92962	95516	134318	108996	137324	100820	106726	83620	121396	47688	101574	138454	85106	94032	154248	110128	72714	45984
1.59		110	111.007	0.183	11.5			[M-H]-	true		C3HN3O2	5094	7158	7788	8392	7376	7420	7202	6816	7738	8204	8532	8118	7788	7754	7556	7556	8608	6542	7042	6560	7274	7150	7396	7412	6816	7560	7712	7068	8684	6990	7258	7060	8100	8084	6974	7400	8080	7102
1.59		146	147.007					[M-H]-	true			4944	6314	5884	5584	6324	6324	6084	5710	5150	5172	5000	5190	5528	5066	4940	5062	4952	4416	4522	4474	4850	4460	4864	5642	5298	4652	5296	5442	4732	4502	5266	4758	5152	4542	4924	4374	4394	4834
1.59		212.951	213.959					[M-H]-	true			1306	6308	5916	6548	5694	2854	5376	3288	4874	4654	7660	1376	3784	3754	2968	5788	5988	8378	5968	3988	3250	3040	8442	5418	9352	4768	6498	3010	7150	1946	4690	10468	4436	2658	12472	5434	2788	1280
1.59		258.983	259.99	2.821	43			[M-H]-	true		C12H5O5P	2114	4826	5052	4046	2546	9102	7056	7874	1424	5248	3322	3480	1062	1820	2452	3150	2126	2652	1500	2510	1386	1462	2706	2108	2326	1988	2224	1880	842	2014	1580	2344	2852	1880	1398	2894	1624	1670
1.59		260.98	261.988	-0.136	8			[M-H]-	true		C8H7O8P	1846	4634	4192	3678	2384	7392	6654	7576	1280	6458	3114	3866	1430	1936	2572	2108	1792	2848	1970	2764	1364	1022	2910	2030	2310	1766	2168	2044	706	1958	1988	3072	3408	1562	1336	2984	1758	1610
1.59		277.026	278.033	-0.548	15.4			[M-H]-	true		C8H6N8O2S	1112	6864	8074	6218	5978	3496	3462	4608	7990	4724	7662	2932	3784	4062	3900	4826	4168	5210	4762	3116	3050	3282	6428	4112	5682	3554	4148	3192	4524	1422	3358	4542	3402	3204	5942	3646	2062	1336
1.59		297.04	298.047	-0.939	7.5			[M-H]-	true		C9H10N6O4S	0	12594	12882	11944	10408	7220	9352	7832	5916	10784	11182	6986	9652	7216	9690	12126	9000	10800	14630	8818	8032	6942	12870	7364	10206	7788	8340	6146	7164	3766	8092	11494	6532	7064	12092	8632	5606	3832
1.59		346.922	347.929					[M-H]-	true			0	3380	3534	3320	4242	2502	2306	2600	6464	2290	2952	2656	4024	4606	4050	3740	4226	3470	4680	2564	5426	4218	4444	4008	3078	3962	4672	3304	8552	3172	4846	2988	3048	4668	5992	3210	4218	3054
1.6		192.009	193.016	2.317	42.3			[M-H]-	false		C5H8NO5P	0	3696	4416	3112	3930	2082	2418	2500	3556	1528	3040	1486	2320	3024	1788	2494	3742	3674	2276	1774	2524	2050	4258	2200	3434	1884	3180	1446	3332	1596	2172	2508	1378	2392	3558	2432	1342	840
1.6		222.06	223.067	0.518	8			[M-H]-	true		C11H13NO2S	0	0	0	0	9756	0	0	0	0	0	0	0	0	0	0	0	0	0	0	0	0	0	0	0	0	0	0	0	0	0	0	0	0	0	0	0	0	0
1.6		367.107	368.114	0.139	12.2			[M-H]-	true		C16H21N2O6P	13076	2172	1544	1814	1256	2218	1816	1860	0	2238	1110	932	0	746	1086	1022	974	1336	914	982	622	0	1202	788	1078	984	1168	898	812	720	928	1396	1564	938	830	1230	692	984
1.61		97.0044	98.0116					[M-H]-	false			598	2210	2218	2936	2152	3282	3502	3352	508	2572	2900	3384	3008	2562	2496	3090	1682	2784	2622	4126	2412	1800	2092	2076	3156	2342	3278	1770	1358	2502	1836	3484	3160	2226	2790	2894	2512	2788
1.61		157.037	158.044	0.137	4.4	965.7	Bruker MetaboBASE Personal Library 3.0	[M-H]-	true	Allantoin	C4H6N4O3	1326	38300	39212	42440	36718	61490	60622	62748	12272	50496	41408	44560	38282	44772	34756	56228	28142	46186	37082	51800	40972	30772	34976	30510	47052	29492	52662	28948	15018	49210	28192	49114	59054	25884	54158	48802	40096	51514
1.61		170.998	172.005	-0.691	8.7			[M-H]-	true		C4H4N4O2S	0	15450	17868	17100	12710	4434	4824	4678	4494	4826	16136	4278	0	3740	5454	3498	2596	17202	4322	4458	2914	3946	3870	20476	18880	16820	3950	10914	4520	3280	4734	22810	3894	3336	2610	4148	4196	4148
1.61		202.018	203.026	-0.887	26.3			[M-H]-	true		C8H5N5S	8820	622	0	0	0	0	0	0	0	0	0	0	0	0	0	0	0	618	0	150	0	0	0	0	0	0	0	0	0	0	0	540	0	0	0	0	0	0
1.62		65.0148	66.022	0.242	2.1			[M-H]-	true		C3H2N2	18506	18938	18644	17802	17764	18000	18612	17698	19122	18176	16734	17268	16524	18364	18802	16460	16274	16494	16598	16864	16990	16572	17132	17672	16600	18690	16758	16782	18528	16218	17236	16998	16140	16436	17072	15456	17414	16008
1.62		69.0097	70.017	0.252	6.4			[M-H]-	true		C2H2N2O	7402	7610	6428	6954	6462	7062	6150	5926	6646	7572	5972	6352	5808	6062	6090	5982	6490	5790	5390	5074	6380	5990	5480	5526	6108	5870	6114	5162	6052	5278	5150	5156	6608	5272	5688	6224	5586	5006
1.62		143.01	144.017	0.287	8			[M-H]-	false		C4H4N2O4	4992	0	0	0	0	0	0	0	0	368	0	0	0	0	0	134	0	0	0	0	214	0	0	0	0	0	0	202	0	0	0	0	0	0	0	0	0	0
1.62		278.981	279.989	-2.601	38.1			[M-H]-	true		C13H3N3O3P	0	6486	5060	5788	5370	7574	7056	7404	3178	8684	5464	5286	2734	4790	5064	4708	6046	5588	4752	4160	3284	3668	6582	5146	4998	4250	3904	3274	3004	3186	3702	5664	4316	4126	3364	3930	3380	2812
1.62		299.26	300.267	0.493	7.7			[M-H]-	true		C18H36O3	264	3514	3156	3308	2106	1692	1900	6462	2712	1420	3810	2144	2296	3472	2142	5300	1942	3374	3966	1978	2086	2628	3078	3398	4998	3740	3452	2258	2688	2628	2476	4272	9912	5192	2220	3852	4622	2678
1.62		509.289	510.296	0.19	34.6			[M-H]-	true		C17H47N6O7PS	0	1774	2310	2318	620	4376	6550	4702	0	3522	2492	3214	4396	3260	1066	4812	380	2596	4588	2662	2584	762	506	332	3424	316	2446	174	0	7664	0	2460	5044	226	4364	2420	3714	8074
1.62		581.077	582.084	-0.42	6.3			[M-H]-	true		C18H23N4O16P	0	2044	1902	1908	2098	1574	1940	0	3380	0	2640	2316	2430	2248	1966	1974	2018	3236	2376	2184	2060	1276	2156	2354	3046	900	1776	948	3110	2782	2156	2692	2000	3216	3810	4126	3426	2384
1.63		74.0068	75.0141	-0.168	47			[M-H]-	true		C2H5NS	0	2892	2830	3062	2900	4236	4894	5454	1076	3786	4160	3456	2754	2380	3298	2486	3040	3018	2742	5004	1766	2350	3274	3602	2600	2756	1606	3040	1860	4368	3742	3402	2690	2178	2202	4682	3120	5690
1.63		99.9864	100.994	0.157	21.7			[M-H]-	false		C3H3NOS	0	10572	11246	11768	11314	15484	13852	16990	4970	14504	13184	14382	11756	9696	11872	10448	11560	11934	10090	18166	8264	8454	12930	10308	12796	12292	7620	11920	8580	15874	13122	13782	10098	13276	6524	14736	12348	16836
1.63		161.011	162.018	0.27	8.4			[M-H]-	true		C6H2N4O2	14696	15826	16056	14806	15910	15686	15850	15488	16462	14750	13896	14394	16410	14568	13960	15854	15622	14328	14326	13618	14132	14150	13430	15586	13078	13456	13874	13722	12820	11700	12940	13142	13220	13556	11570	12856	11448	10896
1.63		161.044	162.052	0.037	8			[M-H]-	false		C4H8N3O4	6748	2888	2822	2512	2412	2698	3100	3790	1208	3844	2964	2572	0	1642	0	1812	2334	2730	2014	2212	1850	2012	2826	2108	2656	2002	2278	1860	1840	1316	2516	2630	2888	1674	2038	2884	2578	2880
1.63	-0.21	179.056	180.064	0.24	8.5			[M-H]-	true	Hexose 1	C6H12O6	32126	12286	11788	12290	9102	12962	13178	14856	4178	16754	11626	9022	5354	6254	9256	9416	10014	14176	8442	7836	6578	5984	12850	9858	13084	9134	9058	8674	5708	5888	10844	12946	10360	9228	7710	13320	7252	7822
1.63		192.049	193.056	-0.236	12.9			[M-H]-	true		C10H11NOS	0	164160	173772	160680	153502	217692	209470	228430	73928	216066	175690	200080	163724	140688	178436	173518	170416	171630	153614	234052	121054	137684	193402	148932	182502	188372	128134	172846	117276	231290	189708	193086	178658	190730	133982	234690	190602	266460
1.63		192.158	193.166	-0.824	8			[M-H]-	false		C7H21N4O2	0	2610	2962	2600	2362	4506	4386	4958	682	4068	2426	3122	2490	1484	2616	2972	2880	2386	2414	4966	1374	1960	3904	2258	3000	3534	1426	2384	1510	4802	3572	3108	2756	2976	1926	5100	2956	6336
1.63		204.049	205.056	0.275	28.3			[M-H]-	false		C11H11NOS	1354	3752	2718	2624	2572	3716	3594	4220	1280	4408	3012	2948	3254	2308	2282	3262	3050	2934	2628	4004	2164	2084	2720	2662	2784	2708	1714	2958	1446	3720	2384	2614	3222	3058	2152	3364	3196	3698
1.63		231.06	232.067	0.196	1			[M-H]-	true		C12H12N2OS	0	56344	60100	56888	60078	75952	76662	80778	27214	80850	64938	70122	59780	56024	64104	57368	61444	61840	52794	90058	43470	50940	70536	55218	66892	62648	40452	60818	40524	86552	70654	68960	55374	67050	47736	77418	60936	91434
1.63		288.094	289.101	0.165	8			[M-H]-	false		C15H17N2O2S	0	7000	7330	7772	6308	8752	9826	11454	3362	10048	7064	9574	7188	6356	7358	7914	5954	6836	6408	10470	5332	5608	8098	6116	6698	6890	7144	7402	4662	9986	9012	7294	5792	7016	5112	9194	6160	9824
1.63		289.102	290.109	0.447	10			[M-H]-	true		C15H18N2O2S	0	161454	158840	159308	150858	213800	207880	222784	67540	200706	168930	183406	155916	136068	166954	160140	162608	164790	145398	222418	117380	123010	174876	143984	168468	161134	115314	164936	106982	226228	178174	165708	149254	172218	123626	204530	159858	236926
1.63		289.236	290.243	0.48	8			[M-H]-	false		C12H30N6O2	0	2598	2756	2700	2362	4712	5000	5106	610	4526	2428	3106	2322	2064	2452	2046	2432	2598	2098	5040	1360	1700	3562	2340	2504	2362	1704	2632	0	4492	3066	3010	2458	2654	1360	4870	2384	5668
1.63		389.028	390.036	0.609	27			[M-H]-	true		C25H10O3S	0	6790	7498	6958	7172	11070	9882	13698	2788	10990	8686	10036	8502	6680	6734	8190	6352	9400	6940	11624	5682	5114	8394	6842	8268	6242	5056	5154	3732	10680	7724	8924	6654	5282	4276	9216	4938	9770
1.63		433.017	434.025	-0.139	35.1			[M-H]-	true		C26H10O5S	0	11706	12258	11728	11714	18798	18182	18924	4772	17250	13232	14806	13204	9688	10168	13840	9464	11710	9756	19350	6330	6894	13140	11400	14056	9782	7402	7820	4832	16154	10972	12136	8714	10570	7620	13102	7444	14926
1.63		445.119	446.127	0.67	14.9			[M-H]-	true		C20H22N4O6S	0	8930	7960	7060	6512	11998	9612	11630	2804	8830	8324	8042	7314	5080	5112	6054	6310	7476	6030	9834	5288	5400	7550	5442	7360	8846	4706	5390	3964	9344	6748	7056	6172	6064	4528	8632	6060	8894
1.63		483.273	484.281	0.46	12.1			[M-H]-	true		C22H45O9P	0	1142	1938	1406	396	1600	2056	1988	0	1504	2204	2150	1728	5696	576	6256	176	1748	2252	1918	3368	974	470	0	2454	476	4524	0	0	2898	0	2264	6934	308	7454	1548	2414	2526
1.63		689.172	690.18	-0.663	26			[M-H]-	true		C25H34N6O15S	0	2832	2500	2406	1794	3402	3084	3756	856	3416	2286	3094	1974	1962	1748	2192	1780	2996	2250	3444	1394	1374	2014	0	2176	2156	1654	2066	1188	4950	2574	2486	1898	2146	1398	2642	2404	3782
1.64		113.024	114.032	-0.047	8			[M-H]-	true		C5H6O3	9272	3266	3250	2862	2986	3502	3788	3880	1108	3938	3256	2010	1202	1646	1958	3006	2240	4152	2012	0	2838	2798	3858	2428	3560	3594	2990	2852	2910	0	3740	4468	3184	3486	2466	3852	2782	2322
1.64		170.049	171.056					[M-H]-	true			0	5176	4886	4862	5982	6842	7490	8186	2470	6634	1626	6162	5372	4612	6140	4894	6470	5934	4356	7480	4734	3898	6554	5478	6066	5166	4094	4292	4142	8298	5934	4822	5392	5004	4176	7320	4708	7752
1.64		207.04	172.07					[M+Cl]-, [M-H]-	true			0	15692	14766	16296	13160	19218	18536	18770	0	19532	15938	16868	15914	13712	13058	16448	14560	16712	14418	21164	9920	11144	16120	13608	14430	14112	10126	15260	10278	19778	17024	16474	12332	12848	9704	18066	12884	19288
1.64		229.044	230.051	-0.257	8			[M-H]-	true		C12H10N2OS	0	4338	4672	4106	4324	5190	5434	6328	1608	5058	4486	4778	4430	3360	3602	4714	4468	4094	4732	5782	2602	3000	3618	3644	3332	4126	2906	3930	2732	5224	4634	3868	3954	3642	2138	4512	3476	5714
1.64		230.052	231.059	0.028	8			[M-H]-	true		C12H11N2OS	0	16004	14406	14654	15972	21112	20522	21328	5334	21554	16352	18994	15802	12508	14480	15448	14394	15606	13736	22276	8812	12162	16468	13294	15554	16064	11098	13344	9064	20442	16840	15616	14774	16148	10244	20050	13588	22626
1.64		333.092	334.099	0.55	2.86	551	Bruker MetaboBASE Personal Library 3.0	[M-H]-	true	Penicillin G	C16H18N2O4S	0	132318	128110	128026	112622	163338	175118	176410	49068	164832	138640	153504	122422	103000	117952	120244	132202	127256	100870	171574	81950	89532	155442	124254	122172	121716	90938	121526	87036	164658	147790	122082	114258	123116	81154	168044	118806	176802
1.64		355.074	356.081	0.219	27.6			[M-H]-	true		C11H21N2O7PS	0	5180	3724	3704	3824	4586	4718	4748	2652	5264	4032	4374	3758	4032	3152	3670	3738	4120	4022	3736	3298	3206	3440	3378	3906	4154	3240	3204	3498	4390	3708	3886	3772	4702	2798	4724	3724	3920
1.64		398.08	399.087	-0.048	11			[M-H]-	true		C17H15N6O4S	0	3764	3008	3138	3680	3718	3500	4320	2288	4142	3380	4334	3900	2934	2940	2698	3040	3444	3612	3480	3038	2474	2684	3226	3814	3828	2996	2840	2652	4278	3976	3556	4068	2866	2432	2752	3826	4086
1.64		417.074	418.081	-0.127	34			[M-H]-	true		C23H10N6O3	0	4522	3150	3648	3360	3696	3778	4364	2482	4414	4252	4042	3782	3110	3036	3020	3466	3446	2936	3944	3352	2596	3080	3866	3710	3764	2982	2558	2314	3890	4446	3168	3580	2878	2970	3118	3082	3912
1.65		161.995	163.002					[M-H]-	true			14758	15630	14832	14764	16006	15372	15022	13250	16256	14110	13818	13858	14808	14096	15074	13776	15226	14776	14466	13898	14200	13356	13656	13490	13288	13018	13716	13948	14434	13426	13408	12562	13750	13182	13126	12770	12746	12028
1.65		208.065	209.073	0.515	19	911	Bruker MetaboBASE Personal Library 3.0	[M-H]-	true	4-Morpholinepropanesulfonic acid	C7H15NO4S	892	1618	1726	2116	4170	654	0	668	800	776	2150	570	456	1220	656	728	734	2562	484	570	1324	1814	1220	5186	1936	1990	1756	2944	4814	596	3400	2970	822	25674	522	706	1014	822
1.66		85.0045	86.0118	0.194	4.3			[M-H]-	true		C2H2N2O2	22672	22798	24282	23002	22010	22602	22900	21004	20660	21606	20156	20614	22436	22460	21138	20622	22974	20860	21042	19864	21194	20002	20874	20500	0	19742	19840	18874	19262	18630	19888	18496	20770	17138	18272	18372	17746	16404
1.66		128.013	129.02	-1.114	8			[M-H]-	true		C8H3NO	9054	10206	10494	8920	9338	8034	9826	8468	10762	9732	8762	8880	8264	8788	7826	7482	8988	8340	8518	8804	8302	8362	8226	8646	7586	8568	7788	8248	8564	7960	7866	7824	9338	7432	8116	7480	8888	7238
1.66		170.012	171.019	-0.636	8			[M-H]-	true		C9H3N2O2	7404	8080	7578	7964	7310	8082	6818	6738	8026	7238	7676	6960	7514	7576	6918	7480	7064	7094	6910	6284	7704	7486	7978	7422	6302	6740	6284	6914	7086	6152	7034	6236	6690	7642	6472	6964	7812	6762
1.66		246.096	247.104	0.66	20.6			[M-H]-	true		C6H13N7O4	0	780	584	600	1858	0	0	0	0	0	0	0	0	0	0	0	0	0	0	0	0	0	0	10912	808	6596	0	0	0	0	0	832	0	0	0	0	198	0
1.66		270.117	271.125	0.349	9.9			[M-H]-	false		C13H21NO3S	0	2126	1804	1888	2578	1248	976	1066	0	1612	1430	2068	858	2828	1942	3716	1048	1514	1248	1840	3358	2556	786	1544	1852	1106	10468	1244	0	1470	0	1454	4452	1906	4516	2448	1180	1146
1.66		318.085	319.092	-0.692	30.8			[M-H]-	true		C15H15N2O6	7568	0	0	492	0	0	0	0	0	0	0	0	0	260	0	0	0	190	0	0	0	0	0	438	0	0	0	0	0	0	0	0	0	186	186	0	260	228
1.67		203.091	204.098	-0.524	8			[M-H]-	false		C7H14N3O4	0	762	0	750	758	338	420	562	290	0	0	432	356	316	0	434	322	828	372	242	0	450	184	5596	0	2260	498	452	392	390	0	0	676	0	264	472	382	0
1.67		217.03	218.038	-0.007	25.9			[M-H]-	true		C5H15O5PS	2666	2264	1952	2170	2316	2280	1678	2480	1730	3218	2572	1894	1174	1276	1964	1770	2528	3228	2014	1960	2110	2330	2708	3534	3852	2726	2284	2540	1782	2282	3152	3074	3194	3132	2788	3610	3170	2528
1.67		239.066	240.074	0.704	8.8			[M-H]-	true		C8H10N5O4	0	0	0	0	0	818	576	398	726	364	0	680	552	570	654	650	812	0	814	548	738	556	0	10924	0	6716	722	682	644	650	600	0	434	574	668	628	612	704
1.67		265.148	266.155	0.23	26.7			[M-H]-	true		C12H26O4S	3208	14374	13588	15772	14366	14322	14802	15338	16928	14188	14748	15816	17190	14760	14942	16482	16592	14072	14636	15428	15880	16654	15242	18322	14404	14390	15720	18470	17072	17808	18530	14960	14452	15870	15992	14984	15458	15222
1.67		307.113	308.12	0.557	12.7			[M-H]-	true		C15H20N2O3S	0	14602	15104	15808	9960	25884	26076	25230	3202	18544	13896	14694	17428	13116	10282	21710	7236	14982	15432	16980	11394	9048	9658	6238	13254	7454	14588	10264	5006	17084	8578	13056	23222	10716	17408	16732	17548	17476
1.68		102.01	103.017	0.153	8.5			[M-H]-	true		C5HN3	190092	208542	200758	200840	206832	200782	206028	180646	209044	0	198294	203684	190460	198216	175706	183718	171956	176590	185144	171056	186038	177276	179110	0	176052	169036	162210	177066	163884	177806	178298	174338	181552	160886	0	172412	167896	159380
1.68		145.016	110.047					[M+Cl]-, [M-H-H2O]-	true			59586	66082	0	63076	69730	0	66634	0	70488	66408	66644	71106	67670	67242	64918	58038	68204	62300	63630	0	0	0	61494	63922	63372	61582	0	61632	59544	60450	0	57656	60908	61032	0	60710	59478	53230
1.68		155.037	156.044	0.348	8			[M-H]-	true		C8H4N4	5970	5644	5924	5486	5334	5588	6642	5454	5866	5470	6240	5236	5590	5304	5306	5522	5764	5914	5334	5070	5850	5136	5866	5608	5156	5768	5620	6398	5606	4826	4822	4972	5082	4646	5094	5134	5146	4656
1.68		166.018	167.025	-0.08	26.4			[M-H]-	true		C4H9NO4S	4656	70164	73056	74320	107402	54588	54770	44408	10762	82154	76232	77884	33884	129148	130128	93322	43240	76600	71190	52254	156452	134374	38164	41246	81070	34422	160456	43966	14710	46372	20794	89358	115326	51130	134234	74968	54592	48964
1.69		93.0096	94.0168					[M-H]-	true			38010	0	41278	37888	38338	35616	36530	35254	37180	0	35192	0	34884	35716	34136	36350	34232	0	33834	0	0	32338	0	0	0	0	30178	30046	33244	29994	0	0	32798	30240	30192	31160	29568	0
1.69		104.025	105.033	0.017	16.4			[M-H]-	false		C5H3N3	8120	7544	7544	7236	8428	7538	6928	7880	7876	7516	7664	7740	7280	8156	7190	7574	8096	7328	7956	8520	7928	6492	7406	7718	7210	6892	7524	7634	7410	6598	6696	6522	7262	6764	7780	6778	7070	6466
1.69		110.036	111.043	0.099	24.4			[M-H]-	true		C4H5N3O	4808	470	0	0	524	0	0	0	608	0	0	0	0	0	0	508	470	0	0	658	388	550	0	0	0	0	488	0	256	0	0	0	476	378	526	0	448	0
1.69		116.929	117.936					[M-H]-	true			6906	36120	37734	37466	36732	40708	37218	38742	0	34724	35758	37686	44192	40286	36878	36762	0	29702	39030	33310	36292	39204	31316	31486	30274	0	33202	33704	39452	29680	32178	24842	26726	30864	29492	25854	27954	25990
1.69		171.027	172.034	-0.554	8			[M-H]-	true		C11H8S	5598	0	0	0	0	0	0	0	4726	0	0	0	0	0	0	0	0	0	0	0	0	0	0	4190	0	0	0	0	4394	0	4662	3724	0	0	0	0	3386	0
1.69		191.02	192.027	0.144	8			[M-H]-	true		C6H8O7	11114	2016	2116	2392	1770	1752	1408	1168	0	1576	2468	0	0	1432	1422	1252	12086	2760	1266	1320	1548	1076	12704	17692	1936	2694	2040	1666	1618	1216	1398	2552	1506	2568	1448	1292	1182	1320
1.69	0.22	242.079	243.086	0.363	2	759	in-house spectral library	[M-H]-	true	Cytidine	C9H13N3O5	206878	768	512	622	0	668	152	754	0	644	612	962	260	386	0	964	0	540	732	960	758	0	0	0	452	340	598	284	0	184	350	970	1044	252	1978	280	884	646
1.69		255.114	256.122	0.268	23.5			[M-H]-	true		C15H16N2O2	0	3234	3190	3172	2024	3922	4144	4530	1342	4952	2810	3628	2430	2086	2136	1360	4108	3298	2174	4578	1418	1724	5006	3632	2422	2282	2012	2646	2180	4298	4232	3204	2092	3422	1124	3682	2750	4730
1.69		314.198	315.205	-0.716	11.8			[M-H]-	true		C17H25N5O	0	6894	7626	6480	0	0	0	0	0	0	8038	0	0	0	0	0	0	6248	0	0	0	0	0	0	6246	0	100	0	0	0	208	7244	0	0	0	0	0	0
1.7		116.026	117.033					[M-H]-	true			11182	11452	12588	11870	11946	11278	11074	11506	11732	11334	10490	10702	10580	10998	10756	11088	10738	11200	10388	11072	9890	10144	9906	9944	10258	10494	9654	9768	10170	10356	9408	9146	10036	9520	9080	9444	10134	9492
1.7		118.005	119.012	0.159	6.3			[M-H]-	true		C5HN3O	47258	55584	0	56056	0	0	0	0	0	49032	0	50720	54028	53168	52598	0	0	52454	53100	47908	0	0	47108	48418	0	46578	47682	0	50630	45236	0	43586	48794	44242	45006	42784	45178	41144
1.7		152.004	153.012	0.698	25.1			[M-H]-	true		C4H3N5S	2170	5426	5406	5598	40198	2292	2162	0	0	0	6712	3340	0	7636	8620	5876	6546	6890	0	0	8768	8350	6554	6952	8324	4640	11136	0	0	0	0	7694	6992	0	8358	0	0	0
1.7		170.997	126	-2.318	37.4			[M+COOH]-, [M-H]-	true		C5H4NOS	16034	42784	41372	45892	30646	6068	5442	5096	7672	10442	47476	8464	5162	4610	7706	4784	4274	46586	6012	4372	5158	9734	6568	56954	50584	47252	4588	26326	10678	5592	6490	54058	3742	5818	4136	5548	7996	5152
1.7		249.063	250.071	0.041	10.3			[M-H]-	true		C10H10N4O4	0	2234	2198	0	0	5338	4656	4832	946	3914	2654	3118	2836	3032	1900	3738	2200	0	3510	4696	2118	1348	2920	1896	4888	1914	3182	1954	1252	4950	2492	2788	3572	0	3374	3176	3340	4126
1.7		270.074	271.081	0.391	16.5			[M-H]-	true		C10H13N3O6	18318	0	0	400	0	0	0	0	0	0	0	0	0	0	0	0	0	0	0	0	0	0	0	0	0	0	0	0	0	0	0	0	0	0	276	0	0	0
1.7		285.084	286.092	0.286	2.5			[M-H]-	true		C10H14N4O6	110038	576	738	572	0	0	436	660	0	468	0	592	0	608	0	558	0	560	408	540	382	0	208	0	520	0	560	0	0	0	0	650	602	0	782	0	402	0
1.71		65.9988	67.0061	0.24	2.2			[M-H]-	true		C3HNO	10564	10880	10586	11010	10214	10712	12442	9670	9468	10474	9722	10216	9264	10460	9852	10488	10012	9996	9524	7674	9802	9616	7886	7962	11004	9920	8004	7776	7776	7716	8580	9136	8918	7612	8622	6968	8758	7006
1.71		120.02	121.027	-0.176	8			[M-H]-	true		C5H3N3O	4360	4248	4260	4720	4332	5132	4168	4352	4578	3692	4534	3592	4112	3666	4630	4280	4338	4052	4410	3358	3914	3862	3644	3370	3274	3652	3480	3668	3730	3842	3490	3168	3624	3500	3220	3700	3704	3312
1.71		141.021	142.028	0.234	5.6			[M-H]-	true		C7H2N4	74686	80972	78854	72652	0	0	80626	76178	0	0	74938	75142	76392	77180	74102	70962	72646	77156	77336	0	77984	67978	73668	64926	69684	68984	71830	72364	0	67462	69708	66348	70354	68274	0	0	68612	67320
1.71		172.958	173.965					[M-H]-	true			6182	21060	21390	21922	20592	21012	20804	21066	26904	19286	20280	21650	23946	24098	21260	22306	22868	20002	24726	21652	24486	24362	21598	24686	22178	22968	25230	25860	29192	25904	25096	22726	23264	22052	24630	20174	24710	22406
1.71		215.964	216.972	-0.896	12.2			[M-H]-	true		C7H6O4PS	1686	6332	7266	6374	7178	6076	7078	6648	7820	5754	6296	6778	7222	7788	7284	7048	6576	6624	6798	6422	7550	7018	6636	8084	6206	7344	8018	7694	8480	8442	6770	6780	6758	7546	7702	6616	8724	6584
1.71		275.931	276.938					[M-H]-	true			184	3702	4004	3592	3044	3480	3456	3130	4952	3374	3958	4030	4674	4280	4260	4066	3862	3370	3880	3320	2880	4646	3802	3444	2706	3452	4102	4768	5448	5086	5406	3594	2226	5482	4526	3564	4232	4352
1.72		114.01	115.017	-1.03	6.2			[M-H]-	true		C8H3O	4498	4902	5418	5378	4520	5010	4422	4592	4764	4150	4918	4416	5622	4896	4902	4574	4410	4696	4754	4488	4598	4744	3748	4202	3810	4836	4774	4174	3770	4240	4064	3926	3994	4060	4078	3818	3692	3474
1.72		122	123.007	-0.988	39.7			[M-H]-	true		C6H3O3	15194	15430	14910	16224	14462	14912	12874	14376	15276	14536	14246	12988	15396	0	12824	13056	11646	11122	11818	11520	11284	11764	10600	8542	11462	11142	10744	10684	11262	12086	10906	12514	10724	12540	10534	11604	10722	10360
1.72		156.032	157.039					[M-H]-	true			3980	4260	4202	3550	3654	3110	3788	3780	3864	3460	3484	2852	4438	2898	3296	3438	3074	2774	3130	2758	2942	3086	3020	2872	2948	2824	3176	2740	2882	3698	2636	2756	2716	2718	3212	2802	3054	2782
1.72		157.016	158.023	0.29	9.6			[M-H]-	true		C7H2N4O	10414	9768	10528	9738	10756	9778	11102	9792	10000	11232	10406	9858	10994	9038	9436	9580	9776	8072	9364	9102	8292	9564	8514	9162	8452	8638	9034	8448	8566	8856	8380	8470	8138	8538	7764	9862	7910	8482
1.72		169.016	170.023	0.397	8			[M-H]-	true		C8H2N4O	7104	7576	6594	6884	7522	7336	6980	5992	7132	6884	6722	6408	6202	7798	6902	7084	6102	5928	6408	6010	6752	6520	5824	5392	5146	5838	5724	5772	6424	5438	5628	5486	5808	6146	5788	5520	4976	5174
1.72		200.12	201.127	0.274	15.6			[M-H]-	true		C12H15N3	10544	11922	12684	11784	12466	12026	11828	12614	13756	12356	11152	11664	14034	13076	12630	12820	12484	12470	12368	12580	12978	11754	11480	12452	12156	12828	12522	12814	12652	12226	12614	11558	12336	11760	12928	12694	12158	13018
1.72		286.913	287.92					[M-H]-	true			0	3772	3682	3580	3106	3778	3604	3100	5320	3782	2840	3210	4610	4964	4352	3974	5182	3486	3956	4382	3864	4190	3478	3284	2722	2964	3912	4882	6846	4516	5108	2414	3898	4642	5180	3822	4470	4202
1.73		498.29	499.297	0.56	16.1			[M-H]-	true		C26H45NO6S	0	4836	4926	5560	5146	6228	7302	8012	5258	5244	5386	6010	5496	6114	5978	6532	4680	6972	4540	6978	5892	5168	5456	4274	5756	4470	8372	5172	8456	8104	9006	6716	6954	6122	7480	7008	5974	8762
1.74		110	111.007	0.204	8.4			[M-H]-	true		C3HN3O2	6132	0	7232	6962	7330	7238	7900	7704	7664	0	7564	6998	7340	7154	6302	7030	7202	6604	6772	7156	6040	0	6764	7982	6918	6600	6770	6994	7370	6670	7178	0	7600	7780	6802	6566	7758	6572
1.74		135.02	136.028					[M-H]-	true			0	6652	5788	5724	6418	5422	5376	5842	5760	5064	5522	5324	5184	0	5712	5868	5576	5520	6050	5524	5742	5074	5226	4718	5326	5626	5314	5190	5100	5808	5388	4058	4416	5118	4622	5260	5000	4728
1.74		196.028	197.035					[M-H]-	true			3700	8796	9830	10928	6132	7226	7750	7182	3646	9918	10298	13666	9818	16846	5882	12688	4222	9710	17760	6698	11482	4822	3540	4138	9878	3292	13572	4172	3720	7488	3492	9864	18348	4836	20032	8160	11618	6902
1.74		279.082	280.089	0.824	28.6			[M-H]-	true		C13H16N2O3S	0	1406	1334	0	0	1938	2296	0	0	2022	1382	2410	4610	1894	1984	1760	910	0	7002	1514	0	1834	0	708	1476	0	0	1116	0	4178	0	1740	1774	0	1336	1478	5356	0
1.76		165.021	166.028					[M-H]-	true			18092	17732	18654	17476	17678	18618	17778	0	16840	16764	17836	16324	18090	19460	17810	17934	0	16190	0	0	16154	16972	16060	16540	18336	15932	16590	16114	16940	16796	17728	16990	16078	16850	17106	17134	16624	16704
1.76		176.04	177.048	2.822	23.9			[M-H]-	true		C12H5N2	0	2900	2650	3326	0	2972	3340	3792	808	2404	3456	3294	2156	4024	1428	5058	4552	2762	2736	2570	4372	2170	4370	2838	3364	0	5832	0	1872	0	2984	3826	5892	0	6162	4054	2768	2514
1.76		311.1	312.107	-0.449	10.6			[M-H]-	true		C8H19N5O6P	0	0	1046	916	848	0	0	0	782	640	1120	0	0	626	0	0	484	1024	0	0	550	0	584	13786	1366	8812	0	672	522	536	610	1224	478	730	672	700	606	522
1.76		371.06	372.067	0.411	11.1			[M-H]-	true		C19H16O6S	13922	8428	8700	10248	6848	15314	15694	20300	2376	12158	10610	12696	13664	9780	8734	15644	8022	11392	9632	18230	8482	6436	9420	8906	10974	7706	10730	7188	6166	21850	8428	12038	14726	8156	13560	12988	13280	26896
1.77		208.935	209.942					[M-H]-	true			3916	24122	23642	24086	22838	26094	25656	24518	28914	20898	23644	26702	0	27696	25538	25214	28388	25690	0	26792	27044	27710	26582	25718	26728	26320	28620	30448	32466	31838	31692	27348	27790	30794	28704	29056	0	31134
1.77		278.055	279.063	0.927	12.2			[M-H]-	true		C12H11N2O6	15062	0	0	0	0	340	0	0	0	0	0	0	354	0	294	174	0	0	0	0	0	0	0	0	0	0	0	410	0	0	0	0	258	0	0	0	530	372
1.78		146	147.007	-0.748	8			[M-H]-	true		C8H3O3	4966	5896	4606	5618	5788	0	4398	6068	5562	4984	4656	4300	4686	3530	4870	4808	4280	4732	4864	4350	4460	4170	4132	4204	4302	4196	4364	0	4444	3816	3618	4616	3444	3468	3676	0	4354	4218
1.78		160.016	161.023					[M-H]-	true			5564	7102	7484	6748	7674	7544	6928	6998	6164	6404	6758	6116	6376	7066	7138	6790	6720	6822	7450	6466	6442	6364	6834	6670	6234	8390	5808	6676	7152	5820	7758	5594	5458	6748	6310	5718	6584	5594
1.78		412.11	413.118	-0.681	20.5			[M-H]-	true		C15H19N5O9	4272	0	452	544	412	350	0	448	0	274	0	364	432	0	0	570	0	0	0	504	302	0	0	0	0	0	428	458	432	538	622	0	326	452	322	410	0	376
1.79		256.06	257.067	-0.649	14.8			[M-H]-	true		C8H12N5O3P	3542	3116	3916	3190	2648	4770	4020	2718	0	8284	4492	3484	1974	3268	3654	4604	1576	4608	3120	2598	3780	4212	1664	3640	4572	2236	6860	3030	730	2944	1642	5150	5752	2624	6428	4260	3560	3018
1.79		280.997	282.004	0.409	23.5			[M-H]-	true		C14H4NO6	0	5030	5382	5576	4886	4192	4170	3820	1008	5762	3642	3336	1224	3816	5284	4502	3240	3584	2494	2268	3562	4800	2332	1998	2590	2604	2894	2322	2072	1036	1486	2506	3214	1782	3220	1930	2080	1156
1.8		119.031	120.038	2.36	8			[M-H]-	true		C3H8N2OS	5580	0	0	1714	0	0	0	0	0	0	0	0	0	0	0	0	1474	1062	0	0	0	0	0	0	0	0	0	0	0	0	0	0	0	0	0	0	0	0
1.8		167.837	168.844					[M-H]-	true			3224	6238	6012	7018	8530	7664	6982	6954	6826	6676	6070	5812	6278	5874	5742	5700	5660	5880	5160	4942	5542	5902	6214	6414	6310	6024	5054	5666	6394	4860	5442	4844	5424	5726	4984	5494	5204	5436
1.8		217.049	182.079	0.185	8.9			[M+Cl]-, [M-H]-	true		C6H14O6	0	51226	51328	52258	64294	47100	53904	52362	18016	77798	67276	50974	21414	61456	75454	72358	44386	75042	47936	46692	64262	77478	58476	44392	80250	54036	74460	51414	28800	30102	51808	93304	106646	58556	94036	89746	54592	48432
1.8		219.044	220.051	0.962	8.4			[M-H]-	false		C8H13O5P	0	7008	0	6276	8264	16658	7302	0	8088	10362	7734	18558	4004	7360	7646	0	14142	0	0	0	0	0	5440	5996	31082	5204	8092	16750	3430	4936	0	9248	0	20520	0	0	0	5218
1.8		224.078	225.085	0.261	1.7			[M-H]-	true		C7H15NO7	0	13752	12962	13148	15032	9132	11010	11410	3764	16326	14262	10594	4072	11426	14022	14174	7158	14184	7858	7576	12802	14308	9752	7722	16004	10072	12572	8718	5668	4036	7432	14406	14708	9824	13138	12362	7662	5758
1.8		254.07	255.078					[M-H]-	true			3126	3808	4182	3826	3966	4770	4486	2994	4312	3770	3254	4014	3578	3388	3706	4070	3818	4552	3200	3830	3024	3852	4022	3688	3422	0	3892	3288	5084	4034	3526	3294	3658	3374	3520	3974	4046	3542
1.81		59.014	60.0213	0.2	8			[M-H]-	true		C2H4O2	6880	1572	2094	1432	1542	1260	0	0	0	2056	0	0	306	0	1990	958	1810	0	0	0	0	0	1662	2504	1406	1250	1136	0	0	0	1548	1562	0	1316	630	1198	0	0
1.81		161.045	162.053	1.268	9.5			[M-H]-	true		C4H8N3O4	8594	2402	2580	2562	2978	1974	1706	1758	0	3340	2572	0	0	0	2864	1368	2428	2002	0	1486	0	0	3556	2292	2176	2398	1888	2718	2414	1566	3088	2170	1280	2568	0	2014	0	0
1.81		255.823	256.83					[M-H]-	true			4136	10102	7700	8782	7642	8616	8714	7662	7672	7454	7294	6358	7282	6560	7232	7452	6316	6830	6022	5982	8358	8082	6904	7090	5572	4424	5202	4366	4782	4768	4384	4708	4600	4238	4362	4722	4366	4638
1.81		278.982	279.989	0.144	19.3			[M-H]-	false		C8H8O9S	4402	0	0	0	7950	5936	5886	4538	4510	0	0	3504	0	2490	0	1976	9628	5340	0	0	2474	4894	10222	8578	2462	0	3268	7318	2494	2328	0	0	0	0	0	0	0	0
1.82		57.0348	58.0421	0.213	3.3			[M-H]-	true		C3H6O	6784	354	270	326	486	248	148	0	0	238	140	238	0	220	228	0	1584	200	0	0	186	0	1370	1274	380	0	152	0	0	142	326	264	0	0	0	196	106	0
1.82		144.992	145.999	-1.059	8			[M-H]-	true		C8H2O3	5178	5558	6294	5054	6128	4378	5194	5774	4898	5008	5168	5366	5444	5472	5768	5518	5160	5530	5472	5902	6602	6478	5800	5202	6002	5970	5862	5360	5818	6648	5642	5556	6442	5906	5632	6620	6526	5774
1.83		213.88	214.887					[M-H]-	true			1012	3646	4182	3848	3490	4168	3924	3898	5210	3244	3784	5184	4900	4294	4086	4910	3488	3254	5538	3838	4446	3966	3158	3362	3452	4114	3288	3370	4078	4182	3226	2338	3462	3308	3168	2790	4272	3212
1.83		245.043	246.051	0.522	15.1			[M-H]-	true		C9H6N6O3	0	5740	6754	6806	5192	7466	8668	9430	2588	11594	8474	6672	3294	5236	5816	7040	5424	9322	7248	6746	5274	4560	8262	9326	9386	6070	6018	6950	4164	4420	7710	11836	11974	6896	8314	9820	7614	5632
1.84		243.063	244.07	0.373	5.2	978.9	in-house spectral library	[M-H]-	true	Pseudouridine	C9H12N2O6	0	17840	20172	19398	11754	33142	30452	36606	4430	29238	23038	24136	16634	18924	13682	25992	11650	24736	28004	24884	13224	10008	15406	11500	26692	11906	20312	11396	6084	22668	12696	28670	38552	12764	30838	24328	27784	20888
1.85		238.037	239.045	-0.945	22.2			[M-H]-	true		C13H7N2O3	7480	312	0	476	596	384	0	304	336	0	452	0	0	0	230	0	328	0	468	488	0	432	412	534	494	492	0	254	500	0	230	640	444	0	0	240	312	0
1.86		137.987	138.994	-2.369	33.1			[M-H]-	true		C5H3N2OS	46416	3148	3028	3136	2614	2654	2650	2980	2950	2952	3108	2846	2740	3102	2668	2414	2472	2788	2436	2478	2904	2498	2682	3282	3018	2888	2704	2742	2372	3048	3122	4382	2570	2386	2578	2718	2986	2858
1.86		205.026	206.033					[M-H]-	true			38006	2170	2024	0	1966	2516	2654	0	1986	0	2266	2246	2316	1758	2270	0	2134	2112	2106	1844	2666	0	1862	2244	1568	0	0	0	0	0	0	0	2084	1808	2096	0	1506	1770
1.86		239.057	240.064	0.341	8.9			[M-H]-	true		C7H15NO6P	0	0	0	0	0	0	0	0	0	0	0	0	0	0	0	0	0	0	0	0	0	0	0	0	846	8002	0	0	0	0	690	0	0	0	0	0	0	0
1.86		405.081	406.089					[M-H]-	true			43266	0	528	0	0	0	402	524	958	0	252	564	454	420	0	0	0	434	420	0	0	0	588	0	446	0	0	0	0	396	380	0	0	326	476	588	500	544
1.87		146.997	148.004	0.915	19.4			[M-H]-	true		C7H2NO3	16580	14948	15112	15546	15060	17070	16954	18050	17714	13618	14350	17206	19720	16404	15068	18260	15398	15912	18674	17132	15918	15674	14428	13952	15252	14342	16854	15428	17410	16864	14090	16370	17334	15356	17184	14602	16850	15196
1.87		148.994	150.002	0.166	35.2			[M-H]-	true		C7H4NOS	4574	5126	6124	5194	4896	6338	6194	7048	5870	5158	5398	6816	6840	5798	5030	6432	5706	5340	7700	6852	6382	5900	5520	6204	7054	5896	6722	5122	6370	6192	5172	5856	6200	5958	6128	5696	6164	5694
1.88		84.0092	85.0165					[M-H]-	true			18628	15932	16062	13006	13112	16564	13526	14634	14568	13180	12960	16130	15012	14370	12940	18674	13718	13148	14006	15916	14104	13944	12244	11250	12460	13466	14480	13080	12342	13792	13212	12854	12866	11164	15006	12872	13990	13144
1.88		167.997	169.005					[M-H]-	false			8770	0	452	414	840	0	342	0	246	0	270	0	0	154	0	0	0	512	286	110	0	0	136	1260	460	1302	0	0	0	0	0	622	234	0	0	214	236	128
1.88		212.024	213.031					[M-H]-	true			6598	832	0	834	388	0	0	816	0	614	716	0	534	554	0	0	0	0	0	0	0	0	804	534	0	0	0	0	296	0	416	490	386	440	448	432	0	568
1.9		270.056	271.063					[M-H]-	true			7740	0	0	0	0	0	0	0	0	0	0	0	0	0	0	0	0	386	0	0	0	0	0	0	456	0	0	0	0	0	0	0	0	0	0	0	0	0
1.91		381.09	382.097	0.592	8			[M-H]-	false		C13H23N2O7PS	44602	0	366	296	0	0	0	0	0	0	0	0	0	0	0	272	0	0	0	0	0	0	0	0	254	0	0	0	0	0	0	0	0	0	262	258	0	0
1.92		85.0297	86.037	0.241	12.7			[M-H]-	true		C4H6O2	6628	890	990	794	1110	816	686	642	592	1132	1284	872	190	648	2222	292	2390	0	294	358	590	704	1294	1068	810	1962	410	1616	1860	320	2406	606	460	2168	354	848	470	372
1.92		129.02	130.027					[M-H]-	false			86326	0	0	0	0	0	0	0	0	0	0	15846	0	17128	0	0	0	0	18328	0	0	19284	21602	22940	0	0	0	20134	22142	0	0	0	0	19196	15798	0	16774	0
1.92		213.017	214.025	-0.828	11.1			[M-H]-	true		C6H7N4O3P	2942	3370	4030	4422	5704	4220	4014	3988	3288	6706	4546	2810	594	2342	4796	2166	5198	5232	1112	3082	2702	3998	8554	5906	4582	5124	3738	4888	3358	3046	6124	5640	2280	5544	2350	5286	1498	3538
1.92		215.136	216.143	1.186	8			[M-H]-	false		C11H22NOS	0	2524	2458	1932	0	0	2260	0	1186	1596	0	1498	890	0	606	998	0	0	618	1602	0	2676	0	4928	1724	646	2320	0	1292	0	0	0	0	1258	946	0	0	2066
1.93		132.9	133.908					[M-H]-	true			5264	7220	7722	7560	6734	7568	7772	7552	7424	8148	7476	8036	8034	7168	7048	7454	6538	6044	6708	6348	6396	5948	5368	5514	5044	5468	5124	4828	5090	5868	5028	4550	4764	5256	4752	4922	5068	4802
1.93		249.038	250.045	0.399	18.5			[M-H]-	true		C8H6N6O4	3914	6116	6400	5560	5174	6866	6616	7258	8174	4078	7044	6264	6932	4850	5716	7022	4698	6762	7336	6796	5298	5364	4916	5408	4322	4984	6344	4916	4440	6272	5212	4420	7634	5320	6560	6656	8840	6574
1.93		265.148	266.155	0.27	23.9			[M-H]-	true		C12H26O4S	4700	13834	12638	13012	14780	13866	13132	13576	14912	14770	13178	14594	13044	17254	15284	14304	0	13932	15078	13980	0	0	0	13438	15604	14850	14492	16176	12076	15558	12690	15638	12942	0	15650	18948	13202	16072
1.93		276.05	277.058	-0.138	23			[M-H]-	true		C7H12N5O5P	2088	5726	5818	6988	5796	10892	4132	11414	5278	3702	5370	8924	10116	5416	4618	5946	5052	6200	8098	8408	4802	5124	3932	4168	5870	4846	5184	4476	4700	6882	4666	4362	5748	4384	5510	6508	8414	6618
1.94		34.9698	35.9771					[M-H]-	true			16124	17818	18302	18246	17684	19048	18898	20138	18592	23378	20936	16936	16722	16456	18100	19364	21124	21260	15392	19148	16688	17878	20688	19238	19886	19974	18420	18418	16636	16646	19836	20820	17870	18792	17744	20580	17602	17546
1.94		96.9702	62.0007	0.336	43.06			[M+Cl]-	true		CH2O3	23644	28064	25640	26898	28288	25960	27084	28276	26842	29460	27646	27358	26192	24620	26660	26722	26616	27128	25578	25680	25924	24300	25620	25782	26952	25798	25092	25540	21402	25278	23852	25458	27318	25326	24168	26110	24766	24256
1.94		132.868	133.875					[M-H]-	true			4934	7636	8002	7828	8218	7542	8718	7980	7864	7964	6316	6594	5526	5136	5432	5842	6570	6716	5818	5304	5098	5934	6174	6288	6152	5740	4992	5968	4242	5458	5742	5728	5750	6666	4182	6408	4678	5492
1.94		139.999	141.007	0.394	8			[M-H]-	false		C5H3NO4	6034	0	0	422	0	0	0	558	688	716	0	0	0	0	0	0	0	0	0	0	0	0	0	0	0	0	0	0	0	0	454	278	0	0	200	0	0	0
1.94		193.035	194.042	-0.614	8			[M-H]-	true		C6H10O7	4608	1786	1516	1452	1992	1050	1044	1188	826	1676	1746	1358	750	2484	1302	3126	1152	1624	530	1268	2492	1248	1600	1430	2600	1318	5172	1104	1092	1168	1216	1934	546	1186	5674	2480	852	918
1.94		215.101	216.108	-0.173	8			[M-H]-	false		C6H18NO7	0	1432	1626	1428	2100	1340	1208	1126	1048	3514	1570	806	0	864	2138	510	2198	2114	0	804	662	1404	4278	2716	2408	3074	1656	1938	788	692	2948	2938	674	2646	1142	2528	0	890
1.94		274.052	275.06	0.469	8			[M-H]-	true		C7H18NO6PS	4342	17118	17160	16362	14168	29714	28084	28694	33360	19704	14436	21492	22288	13098	12396	15648	12878	17648	23080	23508	12788	12068	11714	10988	14258	11450	12120	11856	12136	17064	12226	14854	16336	11408	15342	16852	22990	17906
1.94		293.011	258.042					[M+Cl]-	true			1780	5532	5252	4912	8360	7254	6794	7284	9472	7612	5170	2994	0	2954	9982	1886	11336	5570	0	4908	4644	7966	11782	13666	5692	13528	4938	13222	11098	5746	15570	5644	1616	13130	1696	5800	2452	6030
1.95		36.9668	37.9741					[M-H]-	true			7662	10690	10258	10566	10860	10902	11622	10398	12502	11938	11250	10174	10864	10396	10452	11234	10494	12736	9728	12070	9872	10854	11486	11236	11518	10600	10020	10444	8276	9740	9840	11350	10214	9842	10162	10966	9668	9734
1.95		52.9801	53.9874					[M-H]-	true			2938	3698	4806	3380	3610	4480	3816	4232	4432	3612	4168	3030	5260	3330	4154	3554	3486	4086	2470	4554	3356	4422	3286	4070	3688	3814	3680	3194	2560	3194	3300	3584	3010	4000	3420	3146	3156	2996
1.95	0.11	179.056	180.064	0.27	8.8			[M-H]-	true	Hexose 2	C6H12O6	4668	16534	15834	14984	17078	14082	11944	12564	8568	21738	13590	10232	3030	11628	35278	8258	50172	13422	5460	12876	15294	31356	37976	44930	17052	42466	14916	40428	37464	13972	55978	14894	10046	48684	9358	16958	8088	21978
1.95		215.033	180.064					[M+Cl]-	true			178378	212672	220056	218336	276068	211538	197736	198214	146646	380284	244582	138152	16942	103614	285864	103398	290222	265546	44592	146866	132118	209124	410318	320878	296290	334564	203776	257912	164054	128590	366262	323012	127178	319554	104180	293212	78784	177716
1.95		215.135	216.142					[M-H]-	false			1378	2976	0	2754	4626	2768	0	2486	1636	7216	3738	0	0	0	4788	0	5064	4520	0	0	0	0	8142	5830	5034	5922	0	3966	1774	0	6380	5310	0	5294	0	4850	0	0
1.95		215.148	216.156	-1.569	44			[M-H]-	false		C7H18N7O	3066	4800	5342	4818	7338	4282	3612	4086	2112	10754	5578	1734	0	0	7288	1310	7458	6416	0	2302	1744	3658	10418	7728	6424	9084	3290	5522	0	0	8500	6882	1730	7390	1306	8036	718	3204
1.95		345.09	346.097	-0.186	29.6			[M-H]-	true		C18H19O5P	4362	18784	16342	17592	14776	26032	26756	28512	32348	23148	15888	19758	21754	12704	13326	15146	11362	13116	18360	21928	13152	12114	12576	11756	13160	12556	12872	11536	11482	16928	13382	13026	14282	13498	11026	17128	18472	14292
1.95		388.132	353.162					[M+Cl]-	true			1866	5442	4978	4576	4490	7524	5910	7126	8782	4484	5312	5132	5368	3758	3514	4322	3978	4628	4570	6222	2902	3682	4570	3738	4886	3998	3774	4342	2958	4734	4778	3482	3824	3810	3550	4742	5358	4784
1.95		423.092	424.1					[M-H]-	true			1702	7376	7688	8230	6746	12880	13974	11970	15652	9632	7386	10022	9506	6532	7084	8306	6914	8274	8996	10344	5834	6534	7404	6054	7428	7184	6072	7306	7076	8558	7618	8768	8176	8708	6868	8986	10762	9450
1.96		134.895	135.902					[M-H]-	true			90308	124658	128524	128708	127652	128922	131396	132912	139004	121336	115300	116954	122760	111576	111686	109066	104678	107370	108072	108234	101944	102732	90696	91394	97468	94768	90716	95544	90520	91182	82548	81550	84216	86774	83618	77996	85938	81194
1.96		153.869	154.876					[M-H]-	true			4382	11878	12440	10418	10598	14626	13406	14992	17388	9764	9718	10590	12358	7132	6566	6906	6780	8030	6246	7840	6880	6580	4500	4658	5390	4696	6140	6236	6126	6076	6966	6822	5102	5766	5324	5448	8234	4268
1.96		215.171	216.178					[M-H]-	false			464	1598	1396	1434	2396	1146	1246	1208	894	3932	1642	726	0	428	2092	536	2198	2462	200	786	766	1332	5050	2852	2430	2938	1222	2070	880	708	3788	3342	698	2650	456	2352	364	1058
1.96		247.041	248.049	0.981	22.1			[M-H]-	true		C12H11NO3P	11638	17680	16794	15622	14264	17540	16670	20060	19386	20096	16302	18086	17426	14326	14064	17646	12760	16858	18100	16670	13240	15220	14406	13372	18638	16716	16312	14834	11986	14608	14452	16730	21526	9774	19308	18012	20032	17158
1.96		275.054	276.062					[M-H]-	true			0	19816	20552	20988	12332	27916	38914	44524	7656	25202	21918	19552	18840	9630	11830	15682	12646	21554	61866	11262	8248	10082	14224	11264	23860	9372	4922	6432	3178	7948	5042	25856	26700	9124	13468	16552	35278	11432
1.96		277.052	278.059	0.648	19.4			[M-H]-	true		C13H13NO4P	0	6916	7034	9104	4914	9770	14558	13744	2938	8362	7782	6926	6108	3114	4030	7224	5220	8186	20744	4320	3568	4176	5224	4348	7796	3168	2244	2504	1282	3348	1780	8766	8320	3392	6292	5866	11914	3822
1.96		304.063	305.07	0.038	40.2			[M-H]-	true		C19H7N5	2336	3764	3834	4700	3252	5562	4824	5872	7140	3872	3594	4482	4378	3188	2726	3758	2818	3252	4482	4338	2350	2794	2676	2752	3252	3260	2756	2508	2296	2940	3232	3204	3586	2826	2696	3160	4132	3512
1.96		316.063	317.07	-2.988	12.8			[M-H]-	true		C10H13N4O8	1412	4074	3566	4174	3408	6930	6274	6630	7444	4590	3480	5458	4886	3434	3148	4012	3484	3338	5146	4960	2966	2866	3310	2550	3978	2948	2804	2728	1876	4304	3086	4084	4706	2966	4488	4702	5580	3546
1.96		329.191	330.198	0.301	10.2			[M-H]-	true		C12H33N3O3PS	0	3596	3452	2672	844	752	184	522	0	0	3252	2366	0	414	1024	0	1814	3710	0	0	652	11522	1040	2840	3544	46578	202	878	0	676	0	3334	840	878	178	376	0	446
1.97		92.9283	93.9355					[M-H]-	true			1672	4138	3646	3440	3288	5106	4098	4322	5394	5796	4092	3760	2660	2020	2576	2662	2916	3696	2994	3716	2288	1638	3728	3354	3924	3674	3458	3272	2674	3862	3532	4400	3952	3032	2474	3414	4102	2940
1.97		113.024	114.032	0.032	4.3			[M-H]-	true		C5H6O3	8018	2930	1966	2182	6298	2682	2478	1780	1838	5018	1982	556	606	2688	7412	1464	9866	2300	1028	2940	3438	6954	6606	8520	3180	10094	2974	8976	8370	4148	9550	3078	530	10234	1864	4002	2250	4138
1.97		172.843	173.85					[M-H]-	true			1458	3686	3734	3166	2574	4948	5610	6626	7236	3938	2542	3224	4278	2804	2204	2390	1866	1940	4022	3452	2338	2282	1796	1464	2208	1622	2136	1706	1684	2044	1526	1786	1908	1522	1856	2018	2230	1726
1.97		195.811	196.819					[M-H]-	true			10576	13608	11776	10662	10450	11904	10812	9700	9674	9058	8574	8610	8412	6852	7794	7118	5820	5842	6200	6542	6516	5794	6056	6436	5442	4648	5426	5792	4426	5074	5090	4612	5066	5656	4554	5118	5312	4912
1.97		278.982	279.989	0.487	38.6			[M-H]-	true		C10H5N2O6P	0	6900	7722	6688	13830	6982	7090	6488	5576	12792	6204	4126	0	7222	18190	3766	19798	7228	2100	6392	8422	14346	13770	17938	5506	18462	7720	18188	18320	6864	21364	6342	1720	17132	3982	6052	3286	6932
1.97		288.068	289.075	1.239	11.3			[M-H]-	true		C14H14N2O3P	710	2290	2840	3050	2296	5020	3924	4670	5056	2712	2940	4172	3282	2760	2040	2476	2216	2646	4248	4130	2376	1984	2164	2424	2512	2594	2058	1994	2178	2958	2216	2580	3140	2020	2456	3024	4122	2896
1.97		367.106	368.113	0.113	29.9			[M-H]-	true		C12H22N3O8S	10518	3042	2736	2214	3360	1452	1538	0	1348	2750	2186	884	0	950	2334	0	2076	1666	0	814	1156	1534	2692	1912	1560	2414	1214	1586	1064	534	2450	2002	644	2440	0	2046	0	282
1.98		129.056	130.063	0.343	9.6			[M-H]-	true		C6H10O3	6550	488	0	402	200	282	0	528	300	416	208	0	442	438	222	258	200	0	72	506	398	414	320	184	368	350	0	0	488	0	348	328	252	210	198	284	0	0
1.98		160.842	161.85					[M-H]-	true			1776	4708	4314	4090	3478	4940	4252	3778	6380	3546	2798	2540	1350	2000	2344	2508	2676	3148	2082	2830	1916	2072	2490	2212	2242	1916	1812	1692	1190	1916	1794	2092	1894	2088	1604	2476	2086	1786
1.98		181.028	182.035					[M-H]-	true			15342	10374	0	0	0	0	0	0	0	10416	0	8290	0	0	0	0	0	0	0	0	0	0	0	0	0	0	0	0	0	0	0	8358	10994	0	9622	0	0	0
1.98		181.988	182.996	-0.336	20.4			[M-H]-	false		C6H4N2O3P	0	390	508	488	574	0	0	0	260	0	508	0	0	0	0	0	0	0	0	0	0	0	0	5450	614	2794	0	0	0	0	0	354	0	0	0	0	0	0
1.98		222.062	223.07	0.371	4.9			[M-H]-	true		C7H13NO7	4450	7692	6140	7550	22226	11668	3358	4862	7624	5270	9680	7598	1646	8650	27418	5208	38170	6902	2572	7878	12652	26972	29710	35450	8520	36462	9950	34040	29694	11718	44860	6542	3152	36822	5084	9812	4278	14934
1.98		300.04	301.047	-0.718	26.6			[M-H]-	true		C9H11N5O5S	0	7418	8788	7260	6182	12852	12138	11528	2778	12702	7932	7182	5182	3832	7444	6172	7618	7838	7052	7134	3578	5986	8204	7768	8654	8462	6204	7162	3798	6166	7126	9138	7090	7610	5730	8558	8004	5716
1.98		310.076	311.083	-0.295	18.6			[M-H]-	true		C18H16O3P	0	2368	2822	2660	838	1096	906	918	2950	1044	2924	630	976	3758	966	5382	4024	2636	996	1018	7286	630	5488	7372	2990	942	12172	822	1352	574	4366	3234	6584	820	8884	1132	718	2230
1.98		315.176	316.183	0.525	24.8			[M-H]-	true		C23H24O	0	984	942	0	822	706	0	0	0	918	852	1182	0	464	0	596	864	1004	0	766	820	1816	384	902	988	4422	0	428	0	474	0	960	0	478	608	766	0	386
1.98		317.094	318.101	0.256	11			[M-H]-	true		C15H17N3O3P	0	2154	2656	3080	2794	5016	4626	5528	6898	3340	2708	2518	3718	2364	2364	2622	2638	2526	3314	3508	1884	2212	2030	1834	1722	2682	2162	2074	2398	2450	2190	2630	2458	1808	2172	3054	3442	2720
1.98		369.031	370.038	0.132	23			[M-H]-	true		C20H9N3O3P	0	488	726	456	0	0	0	0	0	0	692	0	0	0	0	0	4290	660	0	0	0	438	2872	1246	0	0	196	592	0	0	0	804	0	0	156	0	0	0
1.98		383.139	384.146	0.266	29.2			[M-H]-	true		C22H18N5O2	0	1356	1484	1802	622	812	626	740	2098	884	1776	458	0	0	0	2598	2014	1530	0	708	3458	0	2400	0	1730	0	5952	0	0	724	1792	2032	3546	494	3726	612	566	1178
1.98		425.3	426.307	0.424	31.8			[M-H]-	true		C16H47N2O8P	0	1200	2422	1364	0	0	0	0	2746	0	1896	0	0	6038	0	6150	5098	0	0	0	7274	0	6412	8292	1688	0	9544	0	0	0	0	1200	8096	0	6472	0	0	0
1.98		425.416	426.424	0	34.2			[M-H]-	false		C21H63O3PS	0	0	0	448	0	0	0	0	0	0	0	0	0	824	0	1150	0	480	0	0	2180	0	0	2040	0	0	5068	0	0	0	624	0	1550	0	2800	0	0	0
1.98		835.535	836.542	0.42	32.8	810.2	MoNA GNPS July 2020	[M-H]-	true	[2-(hexadecanoyloxy)-3-[octadec-11-enoyloxy]propoxy]({[2.3.4.5.6-pentahydroxycyclohexyl]oxy})phosphinic acid	C43H81O13P	0	980	0	1186	0	0	544	898	0	94	0	1256	536	4646	512	5800	52	778	2598	582	2588	0	0	0	1056	0	2180	0	0	1030	0	1170	1246	0	4198	1496	658	962
1.99		80.9653	81.9726					[M-H]-	true			2222	7332	8606	9940	5290	3182	4300	3490	3190	6434	9968	4872	4670	2958	3198	2964	6078	12974	4870	3852	2552	4818	7790	8994	21598	12216	3850	18420	14384	4394	5874	18824	2868	5172	2642	4870	5520	3532
1.99		98.9671	99.9743					[M-H]-	true			8228	12786	12550	12378	12924	11116	11594	11308	12406	12086	11466	10920	11198	9972	11284	12060	10648	12348	1890	12360	10302	10540	11152	11054	10766	13344	12132	11490	9570	11828	10766	11954	12168	10062	10580	10618	11666	10674
1.99		110.976	111.983					[M-H]-	true			1640	4870	5832	6962	4186	1520	4228	3490	1804	5370	9634	3602	3480	2012	4078	1238	4474	11902	4700	4124	2478	3960	6238	6966	15588	9414	3176	19422	14110	4770	6760	15748	2302	5784	2454	5122	4234	3168
1.99		158.083	159.09	-2.264	5.3			[M-H]-	true		C10H11N2	5628	1388	0	0	1166	160	280	0	422	208	0	0	274	1172	1210	0	1092	456	0	144	1184	0	376	1478	1316	856	270	982	932	998	0	1458	1562	238	0	0	274	1124
1.99		161.045	162.052	-0.647	8			[M-H]-	true		C6H10O5	4956	0	2502	2586	3002	0	1720	0	0	2644	2210	1664	962	1302	3488	0	4764	0	1704	1450	2176	3272	4776	4570	1870	4538	2606	4698	3686	1778	5396	2260	1186	4266	1450	2238	1342	2488
1.99		162.84	163.848					[M-H]-	false			2218	4288	4024	3526	3378	4476	4324	3970	6380	3742	3078	3428	2484	2292	2570	2436	2038	2452	220	3262	1670	2146	2618	1968	2568	1760	1718	1850	1336	1950	1712	2290	2686	1826	1816	2018	2742	2080
1.99		192.067	193.074	0.242	6.9			[M-H]-	true		C10H11NO3	3390	7034	5416	5880	4412	10294	12218	10276	2804	9108	7298	5746	11500	8286	5164	13112	5424	6368	11802	9942	7600	4290	5414	5554	7134	5004	8154	4848	3398	11700	4374	8676	14780	4540	12444	9062	10312	9020
1.99		210.045	211.052	0.387	21.9			[M-H]-	true		C12H7N2O2	0	1714	1282	1286	6816	1422	1148	1384	1444	1344	1590	1130	1564	1338	1188	0	0	1592	1982	1208	1220	2396	1130	4774	1914	1782	1400	1168	1138	1488	1212	1486	1248	1704	894	0	0	1218
1.99		220.065	221.072	-0.022	18.8			[M-H]-	true		C8H15NO4S	0	2204	2896	2544	862	3830	2900	2936	902	4528	2036	3512	2268	3330	0	5950	612	2870	3862	1460	3362	1080	458	726	2818	766	3422	1032	876	1684	628	2758	10026	780	7778	2460	4054	2104
1.99		236.097	237.104	-0.618	23.1			[M-H]-	true		C10H15N5S	1784	2704	1942	1854	1988	3494	5156	4156	0	5214	3282	3310	4714	4522	0	5630	1592	3256	6734	3912	0	2708	1912	3610	3280	1998	3122	3804	1796	4440	2146	2978	8630	0	9006	2846	5146	4560
1.99		242.034	243.041	0.444	9.2			[M-H]-	true		C8H10N3O4P	0	842	0	0	5894	0	0	0	0	0	998	0	0	0	0	0	398	1102	0	0	0	0	446	4478	1290	21936	0	0	0	0	0	1758	0	0	0	0	0	0
1.99		295.008	296.015	0.847	16.6			[M-H]-	true		C8H4N6O7	0	1838	0	1618	2756	2498	2556	2738	3156	3168	1696	1412	382	1206	3816	740	5002	1394	676	1526	1550	4412	3872	4856	1950	5232	1842	4856	4076	1540	8150	2516	1168	5294	998	2534	1092	1746
1.99		337.087	338.094	-0.437	22.9			[M-H]-	true		C19H17NO3P	0	1794	1596	1504	514	2552	4300	1292	0	4166	0	2500	5168	1170	656	0	550	0	8194	1996	0	696	0	600	1884	0	0	0	0	3856	0	1822	592	0	0	0	4832	722
1.99		339.079	340.086	-0.214	21.9			[M-H]-	true		C9H16N4O10	25874	1282	618	668	598	0	0	618	638	1084	440	528	0	784	800	786	348	0	0	912	740	666	0	0	598	592	506	596	0	0	0	506	762	642	752	650	466	598
1.99		347.162	348.169	0.631	8.7			[M-H]-	true		C18H24N2O5	0	5102	6562	6182	1978	1438	1500	1460	7008	1664	5494	1332	1428	11386	1340	11540	9878	5994	1542	2198	20346	1228	11042	18362	6080	1574	27770	2472	4752	2356	10044	5322	12522	1500	20836	2290	1744	6062
1.99		390.17	391.178	0.023	40.6			[M-H]-	true		C15H23N10OS	0	1238	1504	1232	854	0	870	0	0	2224	1974	2930	646	3856	2356	4766	0	2376	1764	2474	2994	3052	0	462	1986	0	3076	532	0	1824	0	2258	3808	476	3822	2894	1254	1954
1.99		425.139	426.147	-0.934	6.5			[M-H]-, [M+Cl]-	true		C16H25N7O3PS	0	127202	143502	140538	44836	40974	37024	30702	157546	39366	140162	26196	25218	258618	29742	284038	203084	133568	26132	42622	371652	23988	256838	378416	138588	35928	613440	33616	75460	32896	202060	135934	343598	36906	459196	49914	25718	114356
2		126.971	127.979					[M-H]-	true			2972	4236	4796	4336	4286	4552	4724	5606	5702	4578	4544	2998	1666	2510	3202	2442	2182	3948	2294	3216	1930	2010	2734	2096	3952	2144	2496	2018	1692	3408	1916	3480	2646	2260	1960	3182	1856	1960
2		139.985	140.992					[M-H]-	true			0	7952	9190	8178	11402	10728	11176	10272	548	17008	8684	13482	3820	9168	16842	11210	3326	9020	8306	16030	11248	15508	3590	3544	11412	5612	10326	5812	538	18770	672	11194	15974	9502	8126	15094	8118	15860
2		190.055	191.062	0.186	34.6	785.8	Bruker MetaboBASE Personal Library 3.0	[M-H]-	true	N-Acetyl-DL-methionine	C7H13NO3S	0	5082	4276	4240	1454	2476	2768	1728	0	5992	4804	7964	3630	13560	2886	16414	0	4104	7278	5224	11226	3164	0	410	4514	466	8610	422	0	3534	0	5356	24860	0	24962	5524	5166	2636
2		200.023	201.031	0.198	15.6			[M-H]-	true		C6H8N3O3P	0	3258	3682	3904	9002	1492	0	782	6786	9646	2950	2562	0	464	1130	890	928	5338	0	0	630	7074	1088	13684	2630	26128	0	19226	4394	740	2808	4052	822	2978	0	702	3718	1442
2		202.109	203.116	0.427	9.5			[M-H]-	true		C9H17NO4	4446	2410	2094	2678	716	3450	2692	2456	412	4542	2514	3306	4592	6218	872	9244	406	2480	8000	2156	3660	1302	1010	1198	3290	446	4504	1754	376	2684	186	3656	19776	730	16882	2052	5248	1876
2		235.04	236.047	0.191	26.7			[M-H]-	true		C7H12N2O5S	8944	5710	4854	5548	9364	2178	2466	1772	770	5600	6266	4414	0	13680	10192	9060	1884	5630	4658	3834	14178	12576	1606	2820	8614	3840	14254	6422	666	2452	1100	6546	12488	3882	14934	5802	2978	2806
2		301.16	302.167	0.795	13.9			[M-H]-	true		C14H26N2O3S	224	0	204	658	994	450	0	0	0	0	536	0	0	0	0	0	1378	438	0	0	0	830	804	1276	806	6316	0	0	0	0	132	904	470	494	0	0	0	0
2		320.082	321.089	0.23	14.5			[M-H]-	true		C19H9N6	0	0	1486	1900	1168	2922	0	2268	0	4476	2070	3020	1086	0	3150	0	0	2352	2454	3054	0	3676	0	0	3200	0	368	600	0	4036	0	2864	0	0	1012	5898	0	3066
2		355.065	356.073	0.403	2.3			[M-H]-	true		C15H19NO5PS	54104	0	0	0	0	566	504	0	0	242	0	450	0	298	0	604	0	832	516	702	502	0	0	0	0	432	374	424	0	680	0	0	0	0	546	0	626	728
2.01		135.085	136.092	-0.234	8			[M-H]-	false		C6H16OS	15096	0	0	0	0	0	0	0	0	0	0	0	0	0	0	0	0	0	0	0	0	0	348	0	0	0	0	0	0	0	0	0	0	0	0	202	0	0
2.01		135.141	136.148	1.604	8			[M-H]-	false		C7H20O2	12862	0	0	0	0	402	0	0	0	466	0	0	0	0	0	0	0	0	0	0	0	0	0	0	0	0	0	0	0	0	0	0	0	0	0	0	0	0
2.01		135.188	136.195					[M-H]-	false			11678	0	0	0	0	0	0	0	0	0	0	0	0	0	0	0	0	0	0	0	0	0	150	0	150	0	180	206	0	0	0	0	0	0	0	0	0	0
2.01		135.236	136.243					[M-H]-	false			4496	0	0	0	0	0	0	316	0	0	0	0	0	0	0	0	0	0	0	0	0	0	0	0	108	0	0	0	0	0	0	0	0	0	212	0	0	0
2.01		200.99	201.998	-1.188	32.5			[M-H]-	true		C6H4NO7	0	0	0	0	4434	0	0	0	0	0	508	0	0	0	0	0	0	0	0	0	0	0	0	1208	852	7298	0	0	0	0	0	724	0	0	0	0	0	0
2.01		241.12	242.127	0.284	11.2			[M-H]-	true		C11H18N2O4	1342	6258	6634	6214	3394	3212	4086	4302	2434	6726	5828	3020	1192	5542	3462	6224	1704	6908	2218	3120	6258	4352	1924	27656	8058	2886	6616	17888	680	1654	468	8968	10462	2146	8316	4292	2764	3632
2.01		245.103	246.111	0.326	11.2			[M-H]-	true		C11H18O6	14826	13440	12192	9062	0	422	0	0	0	266	11482	544	464	642	0	0	412	13664	504	0	596	0	516	0	11582	0	364	0	110	300	0	16592	682	0	0	212	546	0
2.01		275.104	276.112	0.638	12			[M-H]-	true		C14H16N2O4	758	2040	1926	2332	868	1270	922	1184	1020	1502	1880	870	468	886	968	1146	446	2052	720	784	1128	954	796	19074	2546	718	2064	14328	284	766	668	2628	1880	400	1316	1250	948	2028
2.01		314.172	315.18	-0.92	19.4			[M-H]-	true		C16H27O6	0	2354	1716	2048	1746	1192	1020	1274	94	5406	2126	4476	432	2142	1344	2516	0	2012	1502	2200	2532	1668	0	0	2976	836	3208	898	0	2442	0	3056	4240	828	3380	5034	1554	2446
2.01		350.175	351.183	0.648	15.8			[M-H]-	true		C14H29N3O5S	18120	1590	2156	2314	0	0	0	0	0	0	2068	0	0	0	0	0	122	2314	0	0	0	0	0	0	4758	0	0	0	0	0	0	3150	0	0	0	0	0	0
2.01		424.155	425.162	0.292	18.5			[M-H]-	false		C18H21N10OS	0	0	1070	784	262	0	562	0	0	1546	800	452	772	0	3632	0	0	868	490	580	0	6212	0	0	1002	0	0	544	0	0	0	730	0	0	0	0	846	0
2.02		65.9988	67.0061	0.278	3.4			[M-H]-	true		C3HNO	8614	10500	9768	9330	8006	8004	8770	8922	6092	8158	9334	8166	9230	10460	8374	8854	9482	8122	8676	7730	9256	9520	8862	8532	6726	9744	9202	6912	8220	8886	6486	7344	8932	8398	8838	8816	7760	6800
2.02	-0.22	89.0242	90.0324	-0.219	11.7	996	Bruker MetaboBASE Personal Library 3.0	[M-H]-, [M+COOH]-	true	Lactic Acid	C3H6O3	677626	774094	728408	742686	282536	609704	675194	665596	46018	781760	652100	706506	392498	706832	309732	806350	111908	758356	749016	562650	644522	351574	176264	275448	805556	218404	760068	208446	70212	365426	132522	888168	979928	244750	924576	738970	681898	344100
2.02		121.005	122.012	0.299	8			[M-H]-	true		C5H2N2O2	18042	26582	25960	28870	27746	30406	27372	29968	35544	27438	24456	24068	25004	23970	23422	21962	25082	22674	21520	23372	19346	20348	20704	19628	20082	19510	16996	19050	21070	20282	18444	20032	18726	18306	17394	17506	17784	17522
2.02		163.025	164.032	-1.065	8			[M-H]-	false		C6H4N4O2	4566	498	1010	1024	758	720	0	526	450	892	1124	898	1052	734	0	0	764	618	0	510	824	898	584	716	1022	562	636	844	1234	688	938	864	968	586	738	790	478	0
2.02		176.041	177.048	1.636	37.7	881.2	Bruker MetaboBASE Personal Library 3.0	[M-H]-	true	N-Formylmethionine	C6H11NO3S	1216	1896	2270	2388	0	2244	0	2118	0	3050	2626	4060	2464	5382	0	8484	0	2970	2026	2046	4244	1400	0	0	3002	556	4636	0	0	0	0	2752	12798	0	12600	1754	3930	1164
2.02		218.067	219.075	-0.92	37			[M-H]-	false		C9H9N5O2	296	1036	874	586	918	620	804	656	740	1436	1418	1346	0	680	814	1188	862	1152	0	768	1014	1350	974	762	1920	1720	566	0	740	0	660	2510	0	1192	0	0	0	704
2.02		225.063	226.07	0.938	7.5			[M-H]-	true		C7H14O8	32152	0	1006	446	864	0	0	524	0	798	768	0	0	852	0	1066	0	1004	0	0	726	0	754	960	782	1028	0	1000	1312	0	1190	0	2646	736	1868	500	0	692
2.02		255.823	256.83					[M-H]-	true			1260	9734	8894	8820	10178	7726	7830	7556	11302	7422	7480	7786	8756	7942	6948	6434	8396	6148	7472	7120	6814	6642	5574	6572	4834	4616	5952	5208	4336	6328	4828	4448	4262	5272	5284	5604	5522	4706
2.02		269.088	270.095	0.389	4.7			[M-H]-	true		C9H18O9	12788	16684	15502	19946	20010	12264	11766	12722	586	33700	26014	12360	1356	13108	25282	13250	13138	33408	4912	16594	19448	27146	25892	30916	40868	28404	32922	23722	6238	12446	20110	44744	15402	27934	16660	46642	11614	19594
2.03		43.0192	44.0265	0.314	2.5			[M-H]-	true		C2H4O	18454	18330	21842	19600	9060	18394	18076	20212	984	22966	21264	22938	9796	19978	8640	24914	4188	22534	22516	16420	19868	11838	5354	7586	24324	7276	23838	8338	2882	12856	4646	26240	26556	9138	30284	22382	21714	10008
2.03		178.053	179.06					[M-H]-	false			0	10586	10834	9606	8240	19996	19166	18624	4062	16392	11304	10920	11482	10148	9290	11012	8136	11432	10526	15058	9124	8692	11528	9878	13382	10526	9210	9320	7534	14486	12440	14344	11848	10852	9366	13182	13258	15364
2.03		184.047	185.055					[M-H]-	false			19722	0	0	0	0	388	0	0	0	0	0	0	0	0	0	0	0	0	0	0	0	0	0	0	0	0	0	0	0	0	0	0	0	0	0	0	422	0
2.03		206.049	207.057	0.114	8			[M-H]-	true		C7H13NO4S	0	988	900	1022	0	620	1258	558	438	0	974	526	578	1340	802	3782	438	1080	852	958	1456	616	596	0	1460	0	9680	446	0	474	494	1844	5838	552	5456	932	952	432
2.03		218.013	219.02	-0.637	8.7			[M-H]-	false		C11H8O3P	15946	236	0	0	0	0	0	0	0	476	0	0	0	0	0	0	0	0	166	0	0	378	0	0	386	0	326	0	0	0	0	0	0	0	0	0	0	0
2.03		221.013	222.02	0.57	8.8			[M-H]-	true		C9H7N2O3P	20208	83670	74132	77534	13464	73950	77506	84334	0	135782	85688	73956	18876	61094	13658	93464	1786	89396	73092	38236	54330	18394	5546	9528	101632	6626	78916	6062	1006	13780	0	125322	154528	7100	130168	98358	63934	18368
2.03		298.99	299.997	0.758	19.2			[M-H]-	true		C14H6NO5S	1450	19470	18888	19238	5242	16424	20140	19476	0	33376	21548	17066	3806	17510	4386	22104	872	23514	15312	8828	14152	6076	1784	2938	29224	2462	21958	2020	1704	4448	1104	36254	40874	2176	34836	25030	14808	5402
2.03		323.107	324.115	0.813	23.6			[M-H]-	true		C21H14N3O	0	1456	1404	1746	1156	1722	2066	1502	2918	1444	2612	1000	752	624	908	1054	700	2830	1584	924	756	776	964	1012	2976	1990	804	736	1042	848	1470	2866	796	1776	862	1754	1460	774
2.04		69.0097	70.017	0.298	6.7			[M-H]-	true		C2H2N2O	3584	3490	4654	4720	4130	2362	5044	5278	6472	4846	5070	3668	5936	3984	6354	3044	5206	3628	5098	5224	5236	5184	4830	5880	5110	5212	3082	5100	5346	5578	4842	4596	2768	5016	4054	4918	3320	5320
2.04		89.0678	90.0751					[M-H]-	false			5250	4144	5982	4036	840	2508	3478	3182	0	6232	3788	4696	1040	5998	826	7552	0	4340	6334	3430	5386	930	450	0	6394	758	5028	470	62	948	0	8100	8340	714	12064	4680	5416	1522
2.04		89.0992	90.1065	2.024	8			[M-H]-	false		C5H14O	16410	19098	18092	18432	4574	15216	16836	16504	0	19510	17682	17434	8480	14766	5320	16476	762	19402	19046	13272	15706	6836	1936	3738	20332	2450	19070	2198	0	6294	1064	22052	24280	2832	23718	18484	17134	6226
2.04		104.025	105.033	0.001	9.7			[M-H]-	false		C5H3N3	5976	5848	7054	6400	7230	6910	6716	7052	6626	4432	6114	6810	7280	6784	6594	6428	7448	5608	6484	6720	6380	7396	6638	6438	5746	6440	5542	7230	7050	6216	7402	4886	5930	6282	6542	5546	6248	6818
2.04		114.056	115.063	0.06	14.88			[M-H]-	true		C5H9NO2	600	842	818	830	280	244	490	258	0	330	972	876	192	2460	250	1958	126	1040	390	420	1276	158	0	98	908	166	4210	0	0	736	0	1258	2546	376	3504	1270	662	614
2.04		116.026	117.033	0.26	8			[M-H]-	true		C6H3N3	9078	11740	10960	10670	10728	10328	12316	9978	11012	9684	11106	10884	12362	10882	10986	10418	11582	9102	10726	10634	10240	10700	10810	9316	8704	11064	8690	9466	10034	9836	9816	8246	10068	9828	8718	8978	9130	9504
2.04		117.021	118.028	0.336	8			[M-H]-	true		C5H2N4	4066	5378	4638	4754	3262	4440	5060	4280	2154	5104	4802	5028	2866	4912	3460	4664	3066	5220	4444	3514	3604	3688	2488	2686	5058	3178	5100	2756	2364	2454	2810	4260	4698	2816	4216	4362	3316	3486
2.04		155.037	156.044	0.232	8			[M-H]-	true		C8H4N4	3564	5278	4600	5094	6046	5122	4928	4072	4076	4550	5290	4690	5426	4920	4816	4688	4840	4076	4878	5950	5398	5304	4964	5030	3882	5042	4376	5698	5428	5062	5238	4420	3802	5720	4114	4672	6084	4524
2.04		180.032	181.039	0.364	11.2			[M-H]-	true		C9H3N5	34936	43502	43686	43848	42970	42938	45352	40664	38718	36770	36918	39766	39780	36716	38948	38856	39920	35336	36982	37602	39310	37786	35674	37086	31240	36636	34412	37388	37542	38312	36090	30386	31552	35256	33444	32192	34602	37400
2.04		185.011	186.018	0.58	9			[M-H]-	true		C8H2N4O2	4146	4512	4704	4378	3140	4232	5236	4640	2534	4268	3938	4456	4248	4708	4144	4942	2502	4416	4972	3148	4196	2510	2524	2812	5078	2444	4504	2332	2796	3904	2432	4394	5542	2424	5070	3746	3798	3192
2.04		192.034	193.041	0.114	9.9			[M-H]-	true		C6H11NO4S	7218	13154	14334	14648	4862	5512	5036	5936	1668	9472	13036	15466	4412	28518	2790	38228	0	13458	7876	11012	24272	3418	1764	1906	16012	2134	59944	1774	1756	6134	0	18130	41320	2692	60016	15416	6502	7940
2.04		201.039	202.047	-0.245	13			[M-H]-	true		C6H8N3O5	3660	5196	6502	4296	896	3840	4382	5162	0	8092	5218	5780	1442	4500	1182	5418	450	5380	5392	2290	4418	1144	552	738	5882	638	6644	284	520	1228	688	8572	11004	230	9254	7116	4348	1660
2.04		205.026	206.034					[M-H]-	true			0	4102	5026	2010	2426	2100	4184	2216	2128	1322	2000	4120	2618	2018	2036	2070	1944	4926	3488	1938	2152	2252	2116	0	4578	1996	2020	2600	2608	2280	1924	5002	4606	2170	0	2216	1988	1688
2.04		206.094	207.101	0.226	23.4			[M-H]-	true		C10H13N3O2	7170	1506	1232	2006	1672	1708	1406	1430	566	1492	1274	1182	444	1074	1480	1296	1234	1300	1252	1036	1476	846	1878	1546	1508	1342	1704	1132	776	1294	1158	1958	2360	1402	1836	1440	930	1056
2.04		262.99	263.997	0.459	25.3			[M-H]-	true		C11H6NO5S	1614	6218	6872	6202	3128	6010	5614	5632	0	5832	6338	6994	4328	8816	2506	8328	0	7154	8404	4132	6372	3486	1240	1620	7684	1458	7380	1612	194	3442	460	7806	10192	690	10424	5766	6814	4288
2.04		301.096	302.104	0.913	21.6			[M-H]-	true		C15H10N8	6096	7342	6272	6592	3408	6582	5180	6020	612	7182	7166	6242	3156	6208	2548	6812	1546	6080	6404	5024	5072	3336	1312	1780	7998	2118	5926	1878	630	2674	1068	6600	8630	1502	7702	6700	4886	3366
2.04		311.099	312.106	-0.552	13			[M-H]-	true		C8H19N5O6P	0	2890	2650	3022	2596	0	0	0	506	0	3578	0	0	0	0	0	458	2504	642	454	486	0	700	30720	3570	35318	566	0	516	470	0	3950	0	436	426	0	0	586
2.05		90.0099	91.0172	0.183	6.9			[M-H]-	true		C4HN3	5044	4514	4404	4890	4754	4538	5252	4564	3924	4908	4422	4920	4502	3684	4078	4136	3760	4184	4648	4628	3814	4410	4460	4714	3624	3610	3998	4210	4156	4406	4324	3828	3272	3356	3884	3292	3788	4712
2.05		114.01	115.017	-1.116	8			[M-H]-	true		C8H3O	3370	4146	3724	2762	3628	3676	2934	3332	3238	3550	2728	3420	3566	3410	4008	3810	4586	3764	2892	3536	3234	3986	3734	3142	2992	4032	2984	3604	3664	2956	3438	2722	3028	3550	2850	3116	3182	3166
2.05	0.11	130.088	131.095	0.26	8.1			[M-H]-	true	Leucine	C6H13NO2	51060	6036	6132	6584	10128	8886	0	7864	3804	8460	8112	6974	3952	9318	10564	8888	11924	9702	7294	10816	10456	9862	16976	13742	11800	10218	13242	11768	6488	10286	10000	13584	10640	10426	13432	13538	7528	12638
2.05		132.02	133.028					[M-H]-	true			12742	15004	13416	12836	18230	18332	14754	14248	15136	20148	12684	14440	15650	22994	14430	24720	14942	14836	13662	15982	15026	11768	13976	14580	17662	10908	11106	0	14334	17420	15374	18472	12158	11704	11648	12234	16238	15764
2.05		153.021	154.029					[M-H]-	true			10304	13542	13312	14034	15920	14068	14516	12918	12702	11154	12932	13002	14314	15316	14978	13340	15216	11726	13836	12692	13158	12836	12384	12142	10472	13040	11212	13236	12028	11808	11970	10476	10086	12440	9996	10116	11284	11352
2.05		253.05	254.057	0.0143	inf			[M-H]-	true		C7H14N2O6S	954	1914	2520	1838	2854	1242	1304	972	444	2978	2606	2574	592	4414	3680	2286	458	3218	1516	1078	4708	3640	0	492	3260	920	7904	0	0	1040	0	4076	4748	516	5168	3026	1144	1252
2.05		259.076	260.084	0.649	34.7			[M-H]-	true		C10H16N2O4S	0	1186	1284	1248	680	828	1340	1040	0	944	1154	604	528	838	560	882	360	1172	2010	746	1324	680	400	5866	1178	604	2558	3948	240	614	470	1484	3400	526	3400	1400	948	486
2.06		89.1129	90.1202					[M-H]-	false			4998	5662	4996	5402	1018	4230	4556	4164	0	6236	4936	5968	1940	6514	578	8198	0	6496	6772	3682	4760	1404	524	0	7658	0	6912	0	0	0	176	8766	11462	0	10340	6568	5458	1606
2.06		177.982	178.989	-0.81	27.2			[M-H]-	false		C8H4O3P	1326	2484	2344	2048	0	152	0	230	222	0	1702	174	0	114	0	0	146	2562	0	0	0	150	242	926	3178	630	194	0	0	0	166	3814	190	0	0	0	266	0
2.06		196.028	197.035	-0.715	27.2			[M-H]-	true		C5H11NO5S	2602	8736	8742	10834	15098	5328	6102	4426	3612	10748	10902	7764	4058	16042	19738	14216	9264	12648	7804	6186	19390	20438	8434	8308	14334	6898	24538	5762	3020	5828	2378	18226	22684	8368	20498	13126	5316	7290
2.06		207.043	208.05	0.194	13			[M-H]-	true		C10H4N6	17018	22466	21058	21202	23300	23378	20942	20234	21990	19086	21814	19450	21828	21054	20476	18904	21022	17318	20880	20724	18768	19914	19094	18974	15898	18578	19510	18226	19752	19018	18132	15324	16588	18230	17292	15630	18256	17396
2.06		227.104	228.111	0	8.5	881.2	Bruker MetaboBASE Personal Library 3.0	[M-H]-	true	ATPA	C10H16N2O4	1862	5544	5732	5980	2122	1412	758	776	1738	2010	6106	1624	422	2634	2254	2726	1694	7914	1274	1628	2884	3266	1994	62132	8400	1790	2648	50016	802	0	638	9610	3828	702	3288	1232	1494	2878
2.06		273.034	274.042	-0.09	8			[M-H]-	true		C21H6O	1284	674	896	814	682	0	0	0	1066	594	974	674	0	2634	1096	3762	0	976	1360	734	0	6162	504	972	1080	402	0	1288	0	1546	274	1322	0	0	0	0	0	0
2.07		85.0045	86.0118	0.165	4.2			[M-H]-	true		C2H2N2O2	18638	20104	18854	20694	19370	19746	18186	17188	17002	17860	18502	19052	18960	19002	22696	18628	20432	19932	19914	17572	17972	19348	16470	18246	15846	17702	17180	16492	17500	17156	15588	15358	17274	16006	14698	16446	16768	13058
2.07	0.16	87.0089	88.0162	0.112	4.2			[M-H]-	true	Pyruvic acid	C3H4O3	12772	3872	5628	5040	3604	4414	3708	6712	0	7038	5750	5402	3358	4464	3148	1764	2188	5968	5342	4368	2344	3974	1608	3610	6434	3020	6604	2890	2176	3696	1732	6248	5972	2840	2538	1902	5090	3272
2.07		89.0881	90.0953					[M-H]-	false			10314	11690	10802	10832	1852	8866	9780	9774	0	12310	10986	10788	3932	10080	2576	11558	0	10830	10522	6654	8458	3240	744	1632	11182	0	10392	0	0	0	0	12448	14106	1278	13480	10526	9376	2970
2.07		140.026	141.033	0.315	8			[M-H]-	true		C8H3N3	3604	4860	4036	4080	3998	4278	4074	4986	4548	4336	3864	4122	4000	3782	3750	4344	4852	4300	4024	4016	3458	4012	4158	4784	4284	4366	4166	4376	3722	4584	4880	3468	3640	3590	3898	4588	4256	4640
2.08		134	135.007	0.061	4.6			[M-H]-	true		C5HN3O2	8842	13866	14054	14424	13302	13990	14364	14682	14750	14086	16940	14462	15500	15746	15606	15490	13864	12000	14200	14032	12994	13718	14048	13584	12230	13302	12896	13466	15916	14330	14078	11954	13652	14292	11846	12534	12920	13552
2.08		208.935	209.942					[M-H]-	true			2952	37192	36998	35838	37326	41586	40088	38778	41940	37862	34600	37856	51948	31324	34962	36766	36302	38984	36306	41432	32214	31344	39704	33754	39596	34414	38584	32304	32086	41104	40088	41442	40248	36946	34318	44494	41504	44664
2.08		242.177	243.184	0.345	2.4			[M-H]-	true		C13H25NO3	41292	43524	41188	36080	2138	6154	1298	1790	2418	1922	44144	8178	4136	3910	3126	2080	4908	42940	3286	4782	9376	12108	8754	7238	49260	39768	5728	4544	4916	5204	1540	53744	16718	3706	2538	7600	6360	7256
2.09		118.005	119.012	0.207	6.4			[M-H]-	true		C5HN3O	46296	59424	61568	64898	64054	62776	62330	61408	52964	55562	57366	58874	64852	61970	60496	58066	60954	48284	58678	58826	59490	57556	55612	55652	50020	55980	56382	55476	61084	56104	55532	48912	48104	54730	46550	51326	50226	52028
2.09		141.021	142.028					[M-H]-	true			46546	65966	62650	65422	65382	65972	62662	61556	62072	60696	58808	59898	66332	64434	65526	64536	62368	60218	63260	60908	62672	61282	62110	60670	56994	60414	57124	61664	64500	59446	59436	51958	55626	60916	53476	52324	55596	52648
2.09		231.089	232.096	-0.213	15			[M-H]-	false		C11H12N4O2	6544	630	808	744	594	0	536	518	564	298	590	624	0	516	0	516	0	644	808	494	592	0	578	888	766	862	786	0	450	730	0	0	582	656	716	462	0	708
2.1		102.01	103.017	0.134	6.7			[M-H]-	true		C5HN3	127784	158834	167910	162748	161990	160100	162978	160964	158524	157900	157802	161522	169146	154840	156102	154202	155708	145574	151802	155186	149970	159316	147722	151270	148270	147726	147102	154362	158358	151484	148412	143708	142476	147334	142818	139646	145582	143952
2.1		160.015	161.023					[M-H]-	true			4338	6420	6482	7194	6574	6420	6462	6574	6566	5230	5832	5910	7014	5290	6818	6256	6436	5766	6450	6306	6384	6738	5734	5836	6778	6036	5842	6018	6054	5532	5960	6000	5590	6348	5428	5328	5860	6774
2.1		187.04	188.047					[M-H]-	true			7990	0	0	0	2354	0	0	0	0	0	0	0	2104	0	0	0	0	0	0	0	0	0	0	0	0	0	0	588	0	0	0	0	13198	0	0	0	0	0
2.1		189.038	190.045	0.915	26.2			[M-H]-	true		C9H8N3S	8062	12264	11788	12210	9862	16616	17632	14348	0	29484	12790	9870	4196	0	0	17198	6056	10844	7228	8518	11934	0	3258	2740	10092	0	15314	0	0	5024	1844	10188	22560	17710	27674	14232	5152	5032
2.11		221.024	222.031	-0.023	12.1			[M-H]-	true		C6H10N2O5S	0	496	0	0	12706	0	0	0	0	0	0	0	0	0	412	0	0	906	0	524	0	0	0	0	976	704	0	0	0	562	0	0	0	0	0	0	0	290
2.12		65.0148	66.022	0.236	4.5			[M-H]-	true		C3H2N2	10200	12826	13384	13532	15372	15208	12694	13556	13676	13172	13318	13512	13948	13648	14424	14306	15838	13338	14194	13578	13220	14704	13446	15020	14026	13764	13438	14984	14368	13290	13556	11842	12210	12974	13930	13382	13854	13156
2.12		93.0096	94.0168					[M-H]-	true			28794	33576	34602	32750	32648	32410	33588	32086	30656	29296	29528	34132	31850	31246	32744	29646	31120	30504	31404	29200	28840	28704	29342	28464	26524	28204	28158	28664	28738	27256	26824	24772	27728	25610	25250	23612	26026	25930
2.12		164.045	165.052	-0.158	8			[M-H]-	true		C5H5N6O	4306	4660	4440	4876	4284	4268	4366	4282	4266	4310	4316	4286	4038	4254	4214	4186	3996	3830	3954	3862	3630	3376	3636	3842	3360	4110	4058	3118	3578	3556	3618	3498	4084	3776	3942	2816	3522	3368
2.12		251.098	252.105	0.397	5.5			[M-H]-	true		C11H16N4OS	50066	0	0	0	0	0	1238	1280	0	1202	1242	0	1184	0	1298	0	0	1360	0	0	1426	1302	1276	0	0	0	1234	1750	1374	1432	1198	1308	1214	0	0	0	1308	0
2.12		264.07	265.078	0.082	8			[M-H]-	false		C9H18N2O3PS	5460	0	0	0	0	0	0	0	330	0	0	0	0	530	278	0	1226	0	0	0	0	0	0	0	0	1068	0	0	0	0	0	0	0	0	0	0	0	0
2.12		293.177	294.184	0.861	25.8			[M-H]-	true		C13H29NO4P	4896	5938	11074	10774	11464	10990	0	10392	6696	9074	10564	10282	13924	12320	11242	11434	12626	10160	13058	0	12224	13488	12340	10158	9666	12568	10178	12498	15706	15610	11062	9112	10606	11090	11028	10078	12292	12256
2.12		333.128	334.135	0.312	10.4			[M-H]-	true		C17H22N2O3S	5314	0	0	0	0	0	0	0	0	0	0	0	0	422	0	0	0	0	0	0	0	0	0	0	236	0	0	0	270	0	0	302	0	382	0	414	446	0
2.13		93.046	94.0533	0.174	26.6			[M-H]-	false		C5H6N2	1472	726	876	694	0	364	0	594	460	0	1084	420	0	0	516	514	358	718	120	456	464	884	640	4556	686	348	276	2134	0	230	0	990	446	0	0	354	336	1308
2.13		122	123.007	0.256	7.7			[M-H]-	true		C4HN3O2	8152	11322	14044	13364	12046	11124	11384	11390	10926	10686	10924	11268	12230	10328	11144	12464	10064	10644	10876	10194	9734	10378	11074	9514	9166	9868	9434	9256	8850	8914	9348	9350	8964	9726	7836	8278	9220	8682
2.13		126.017	127.024					[M-H]-	true			0	0	0	0	0	0	0	0	0	0	4598	0	0	5240	0	6410	0	0	2748	0	6176	3676	0	0	0	0	6964	0	0	0	0	5162	10302	0	9238	4650	0	0
2.13		130.05	131.057	-0.641	3.6			[M-H]-	false		C5H9NO3	0	4036	0	3342	2926	0	0	0	0	6800	4578	5990	1518	7934	4080	8212	0	4786	5820	2388	7410	3932	0	2632	5724	0	8612	0	0	1962	0	5330	14126	1268	13860	4510	2962	2560
2.13	0.19	130.088	131.095	0.25	5			[M-H]-	true	Isoleucine	C6H13NO2	53106	15892	16476	15050	12104	17010	13950	15008	3718	22118	17042	15186	7498	15770	15394	19756	14170	19254	12000	16134	18706	13382	16756	18232	22538	14852	22126	14864	7364	11438	16882	24378	31700	16262	27484	22310	12324	12878
2.13		145.016	146.023	0.214	8.6			[M-H]-	true		C6H2N4O	33654	58564	57994	58660	61594	58926	59398	62658	62084	58494	60150	59394	63392	58466	58584	54596	57882	55118	56488	56080	58516	57952	58570	57060	57040	57374	55388	58426	60712	56538	56396	51444	50768	54090	51586	50114	56164	52690
2.13		201.087	202.094	0.298	13.2			[M-H]-	true		C6H12N5O3	0	4506	4068	4130	4052	0	0	1426	0	8564	5354	6096	0	5008	4996	4082	0	4644	3718	2806	5946	4342	0	0	5736	0	7542	1746	0	2084	0	6296	6938	2194	5140	8210	3518	2430
2.13		228.161	229.168	0.262	21.2			[M-H]-	true		C12H23NO3	2040	3184	3980	3834	788	1452	408	590	542	420	4438	770	1072	356	482	970	796	4152	756	794	1442	2106	2350	1450	4306	2764	930	654	880	646	550	4252	2336	620	394	924	1230	1022
2.13		275.054	276.062					[M-H]-	true			0	5362	5688	6380	4682	2258	4084	3440	0	7354	6080	7526	2064	7982	4350	9240	2600	6806	4302	4566	5696	4670	2630	10034	7484	2542	6844	2362	0	0	0	7226	14306	0	10134	8802	3778	2396
2.13		278.071	279.078	-0.641	11.5			[M-H]-	true		C14H16O4P	0	0	0	740	1996	2524	874	1402	0	1364	956	2826	0	0	3338	1072	0	684	2004	1754	506	5212	480	0	792	1882	660	2168	0	3242	0	926	2178	2178	870	3528	2418	2280
2.13		281.109	282.116	-0.554	5.3			[M-H]-, [M-H-H2O]-	true		C14H20NO3S	568692	1016	676	336	0	628	486	388	312	418	0	654	0	0	0	0	0	244	0	0	0	0	222	0	0	0	0	0	0	0	0	0	474	0	0	0	0	0
2.13		287.146	288.153	-0.215	17.6			[M-H]-	false		C9H24N2O8	412	2322	2236	2208	1988	3046	3118	2968	0	2948	2338	2994	2288	2210	1580	1958	2184	2350	1522	3932	2432	1474	2900	1712	2262	1838	2300	946	1620	0	1714	3700	2674	2790	1806	2142	2038	4020
2.14		41.9989	43.0061	0.324	7.4			[M-H]-	true		CHNO	12994	19970	22666	24250	21252	23174	22112	20656	18258	21420	19576	18114	21270	17806	20112	19570	20212	19088	22902	20838	18568	19292	18110	21964	17398	18474	18976	19380	20942	19312	19998	18888	18436	19156	19986	16750	19732	19304
2.14		135.971	136.979	-2.43	18.5			[M-H]-	true		C5HN2OS	2114	7600	8108	7994	8394	8080	7734	7730	8502	6932	6616	7796	6746	6396	7628	7752	7080	6502	7886	6872	6800	6488	7094	6776	6340	7474	6714	5914	5980	6600	6784	6772	5908	6110	6060	6544	6480	6514
2.14		137.035	138.043	-0.148	6	941.5	Bruker MetaboBASE Personal Library 3.0	[M-H]-	true	2-Pyrimidine Acetic Acid	C6H6N2O2	8308	5854	6360	7880	2278	1528	0	1978	3798	1642	6624	3580	1208	2352	3396	3346	1854	7682	1580	2754	4068	7734	6250	39652	8054	7324	1834	15652	2086	1680	0	7684	3378	2320	1536	2392	3890	1740
2.14		161.011	162.018	0.213	13.7			[M-H]-	true		C6H2N4O2	7472	13062	13046	13304	13284	13472	12856	13498	13156	11810	12888	11598	13084	12636	12376	12094	12854	11758	12578	12252	11148	11188	12486	12084	12068	12652	11670	12546	11808	11192	10936	9798	11146	11814	9780	11462	10026	9406
2.14		325.018	326.025	-0.807	16.1			[M-H]-	true		C11H8N3O9	294	9102	9048	8234	8270	8566	9658	9042	8480	8468	8158	7794	7278	7130	7566	7164	7760	8332	7428	8542	7410	7236	9382	7240	7338	7196	7028	7684	8258	8130	8396	7268	6898	8446	7436	7944	8350	8908
2.15		163.061	164.069	0.045	8			[M-H]-	false		C6H12O5	1274	7988	6574	6608	6700	4042	5618	3578	3014	14660	7566	6410	3758	5118	6270	5562	7372	7492	5290	4226	6404	6306	8770	4906	8388	7824	5886	5654	5724	2434	7120	10690	5130	7732	3932	6546	7042	4612
2.15		165.021	166.028	0.292	8			[M-H]-	true		C9H2N4	16680	18638	17212	18758	19240	18700	18574	17516	17968	18306	18856	17856	17886	17342	18292	17254	17290	17868	18112	17456	15910	16416	15950	16878	16668	16180	17262	16692	17300	17604	16920	15858	18260	16552	17298	17734	17374	17012
2.16		161.995	163.002	-1.389	29.4			[M-H]-	true		C4H6NO4P	7670	13358	13406	14450	13266	12428	13992	12860	13944	12608	13018	12700	14710	13964	13870	12316	13962	12962	15316	13156	12090	13810	12990	12744	12440	12324	14790	12614	12722	12402	13970	12078	11744	12902	10922	11226	12268	11370
2.16		164.072	165.079	0.18	59.42	803	Bruker MetaboBASE Personal Library 3.0	[M-H]-	true	Phenylalanine	C9H11NO2	266768	21580	21316	21206	21716	21228	22978	18858	7750	34706	21382	21404	7464	17256	26422	15218	23498	26154	13846	29190	22198	19648	34934	40906	29406	24246	27006	31772	12878	24452	27780	33684	20326	26734	23976	32028	15170	34132
2.16		176.998	178.005					[M-H]-	false			0	1162	0	1244	10138	0	0	0	0	0	0	0	0	0	0	0	0	0	0	0	0	0	0	0	0	216	0	138	0	0	0	1808	0	0	0	0	0	0
2.16		178.018	179.026	-0.959	16.9			[M-H]-	true		C6H5N5S	1594	14730	13198	14258	6986	19962	25112	8902	1648	44072	15314	8994	8220	19036	5500	15584	3686	16978	8058	7332	35500	4152	2544	2148	21564	4744	32110	2704	1424	16148	1780	21522	27276	4228	23696	10526	11470	16562
2.16		192.993	194	-0.97	28.6			[M-H]-	true		C5H2N6OS	30364	3428	3768	3516	3386	0	0	0	0	0	3488	0	0	0	164	0	0	5012	0	0	0	0	0	12222	4468	7648	0	0	0	0	0	5380	0	0	0	0	0	0
2.16		212.023	213.03	0.5	8.6			[M-H]-	true		C7H8N3O3P	844	21276	25010	24858	22306	7408	8490	4938	0	53624	23740	27062	2080	53766	28372	40554	1360	28534	7178	12208	48630	32578	1362	1396	31820	2124	64664	1722	432	17760	722	39016	62384	3924	78688	27152	7298	15460
2.16		286.912	287.92	-2.781	29.6			[M-H]-	true		C8H2O8P2	138	9956	9424	10430	10504	11572	10446	11214	13840	9384	8882	9146	9182	9314	8544	8638	8688	9392	10908	10810	9512	9168	10120	9382	9482	9252	8888	9590	9394	10952	11006	9476	8094	8906	8016	9574	10294	10926
2.17		174.025	175.032	-1.186	8			[M-H]-	true		C9H7N2S	0	3536	0	2774	4086	0	1732	0	0	4208	2242	0	0	0	7120	0	0	0	0	0	2350	0	0	0	988	0	0	0	0	0	0	0	3898	0	4462	4636	0	1112
2.17		192.067	193.074					[M-H]-	false			9658	1134	1256	0	1282	0	338	1348	550	1844	1268	924	952	946	1160	0	780	0	716	1094	1166	968	1666	1566	1502	1668	1388	1308	776	1138	1690	1646	0	1044	1070	1700	818	1284
2.17		214.136	215.143					[M-H]-	true			1314	1964	2188	2406	2582	2212	2226	1906	2280	1904	3212	2380	2828	2664	2458	2532	2916	2100	2368	2042	2130	2238	2282	2928	3324	4438	2496	2202	2448	2418	2722	2190	2372	2048	2352	2138	2152	2120
2.17		266.071	267.078	0.404	26.4			[M-H]-	true		C8H11N8OS	0	6720	7442	7514	11396	4222	3168	3022	432	9478	4202	6506	920	4532	13024	6710	1098	2416	2964	3990	4614	12198	262	0	774	3814	6940	5580	154	1902	362	472	8170	4664	8902	8480	776	1944
2.17		288.91	289.917					[M-H]-	true			88	5440	5192	5378	5316	4732	5454	5160	4852	4624	4786	4094	4916	4080	4360	4042	4110	3764	4476	5166	4244	3512	4752	4454	4120	4170	4670	4092	4988	5166	5208	4626	3794	3888	4392	4670	4646	4716
2.18		129.021	130.028					[M-H]-	true			0	19832	19662	21610	19336	18988	19286	18802	19334	19104	19466	19528	22258	21628	21396	19976	22034	19080	20794	20338	20542	0	0	18686	17862	19588	17514	0	0	19232	19278	17986	20148	18986	16512	16474	19328	17908
2.18		160.062	161.069	0.126	6.1			[M-H]-	true		C6H11NO4	1034	18466	19940	16744	15878	10052	11040	6574	1946	20922	19000	15808	5182	25518	21730	25584	2602	18636	16580	5326	28680	23454	3408	10880	18620	5258	28238	9702	1248	4900	1722	18628	33646	5902	35034	13690	12760	5394
2.18		164.174	165.181					[M-H]-	false			6168	0	0	0	0	208	0	116	0	0	0	0	0	0	0	0	0	0	0	0	0	0	0	414	0	0	0	0	0	0	0	166	0	0	142	224	0	0
2.18		185.055	186.063					[M-H]-	true			0	0	0	0	0	0	0	0	0	0	0	0	0	0	0	0	0	0	0	0	3144	0	0	0	0	0	4256	0	0	0	0	0	1928	674	5374	0	0	0
2.18		327.016	328.023	-0.641	17			[M-H]-	true		C7H13N4O7PS	0	3308	3266	3192	3610	3814	3716	4110	4288	3662	2994	3956	3790	3088	3300	2826	4070	3366	3182	3618	2900	3268	3780	3360	3784	3426	3146	3486	3630	3292	3624	2768	2862	3488	3182	3112	3470	4252
2.19		112.041	113.048					[M-H]-	true			24274	3910	2898	3376	2850	2138	3242	3092	398	7072	3918	4522	2188	1546	2680	1612	1234	4544	3058	3598	1578	3208	1672	912	5032	3154	1312	2098	390	2514	656	5176	1526	3238	1260	5576	3308	3086
2.19		187.109	188.116	-0.176	26.4	710.3	in-house spectral library	[M-H]-	true	Ala-Val	C8H16N2O3	0	3388	2976	2590	2500	2240	2796	1422	326	3906	2480	2254	1690	3776	4072	2874	1406	2642	3724	1454	4532	6916	1098	2060	3110	988	3164	2742	0	0	0	2796	3486	1610	4226	2094	2732	1054
2.19		190.017	191.024	-0.555	29			[M-H]-	true		C12H3N2O	124824	17780	20518	20042	17256	14534	19844	15136	4806	38990	23570	24306	11598	10358	18324	11122	9336	27686	20726	20998	7880	17100	9300	6818	27604	16518	8256	11948	4514	15726	4926	31992	10210	18936	7680	30848	18102	20674
2.19		231.045	232.052	-0.022	12.8			[M-H]-	true		C8H12N2O4S	1272	2514	2446	2398	1800	1036	1102	1158	0	996	2560	1058	0	5276	2488	5260	1692	3026	0	972	10030	2332	1218	1084	2920	1380	16926	1434	0	1246	852	2766	6110	1694	15676	942	900	1338
2.19		272.124	273.132	0.303	8			[M-H]-	false		C17H21OS	0	3070	2926	2586	2050	0	0	0	0	7026	3302	3208	0	2184	3436	2712	0	3124	0	0	3098	3016	0	0	3318	2028	3832	1540	0	0	0	4122	3622	1830	3674	4420	0	0
2.19		360.24	361.247	-0.463	25.7			[M-H]-	true		C19H31N5O2	6380	956	922	934	1302	1054	0	928	856	968	972	472	456	426	1186	2126	586	1298	652	0	3540	1432	1586	4572	1272	766	658	2232	720	0	1816	1474	606	0	376	0	0	1938
2.2		98.0249	99.0322	0.19	11.2	853.5	Bruker MetaboBASE Personal Library 3.0	[M-H]-	true	Succinimide	C4H5NO2	1818	1482	1752	1980	1548	1588	1842	0	1232	1970	1594	1318	1348	2616	2024	4834	1264	2196	0	2056	2716	1428	0	1188	1948	1208	3774	1282	0	1470	1088	1752	3144	1806	3856	2678	1956	1522
2.2		176.003	177.01	0.532	25.9			[M-H]-	true		C5H7NO4S	11820	6362	7616	6666	4586	7884	8048	6786	696	11238	7746	4596	2888	16228	6692	22644	2514	9608	6488	5136	18264	5322	1574	1986	10984	2590	23084	3298	802	3468	1096	10366	21784	4818	19060	10206	5796	6156
2.2		217.066	218.073	0.935	35.1			[M-H]-	true		C8H14N2O3S	1470	0	844	0	614	0	0	0	0	0	864	640	534	416	0	3364	0	738	0	0	968	0	0	0	0	0	2280	0	0	0	0	878	4068	0	4816	764	700	0
2.2		225.02	226.027	0.375	10.7			[M-H]-	true		C13H6O4	0	0	370	326	1078	0	0	0	0	0	464	0	0	0	0	0	0	686	0	0	0	0	0	2568	0	6148	0	0	0	0	0	656	0	0	0	0	0	0
2.2		273.128	274.135	0.294	27.1			[M-H]-	true		C12H22N2O3S	0	24466	31374	27570	22062	42720	45228	47204	8524	32256	27500	24826	27220	19592	18416	27938	22118	25668	20816	42992	20296	13172	28872	20702	26488	20242	25430	16536	12650	39730	22806	30930	29982	17674	18784	30386	28650	49680
2.2		273.629	274.637					[M-H]-	true			0	8444	7550	7292	6308	12546	12262	12020	2908	8318	7516	7486	7452	5008	4664	6046	6708	7144	5994	13178	6000	3230	7488	4910	7360	6510	6694	4790	2938	11984	7282	7762	7110	5876	5170	9124	9114	15028
2.2		328.152	329.159	0.179	16.6			[M-H]-	true		C10H26N4O6P	0	2812	3364	2998	2622	3634	3580	3830	1264	5462	3472	2324	1010	2120	3044	1736	2618	4312	2108	2092	2388	2432	4130	3806	4844	2600	2598	2946	1774	1270	3076	5564	3296	2370	2864	3576	1800	1238
2.2		336.077	337.084	-0.457	12.8			[M-H]-	true		C12H21NO6P2	282	2004	1836	2356	3242	2900	2600	1716	0	6568	2414	4526	938	0	6280	0	0	2704	3502	3666	0	7380	0	0	4156	2848	0	2436	0	3236	0	4172	406	2870	0	10146	3582	2008
2.2		467.305	468.313	0.663	21			[M-H]-	true		C23H48O7S	0	4066	4456	4374	3012	5746	6364	7744	1400	5588	4612	3424	4602	3730	3130	4042	2992	3866	3782	6950	3220	2048	4924	3294	4830	4270	2922	2588	2242	6918	4534	4784	5240	2912	3160	4986	4498	8550
2.2		547.262	548.269	0.604	15.5			[M-H]-	true		C25H45N2O7PS	0	9892	9462	9472	8038	13728	15172	16198	3620	11000	9926	6620	11056	6338	6608	9734	7618	9512	7570	15424	7262	5666	10298	7308	11962	7986	8606	6302	5254	15768	8562	10066	8968	7460	6624	10564	9954	18914
2.21		155.01	156.017					[M-H]-, [M-H]-, [M-H-CO2]-, [M-H]-	true		C8H2N3O	816360	15290	13642	14112	4568	3222	4394	3330	1522	11280	15588	15402	4524	28790	6850	41656	1906	16116	11942	6136	17604	8504	2870	4088	17224	2108	23424	2172	1724	4722	1708	18670	62074	1768	61086	7848	7446	4610
2.21		181.051	182.058	0.274	7.4			[M-H]-	false		C9H10O4	0	9308	8880	7934	5846	11458	9966	11364	2008	10554	9884	11440	6794	9238	5470	9290	4976	9030	12464	11462	8698	5576	5952	7346	10564	6190	10118	7996	4080	10082	4396	10674	16606	6630	14140	12064	11112	9454
2.21		190.053	191.061	-0.816	5.4			[M-H]-	true		C13H7N2	138086	0	1296	938	0	0	0	0	0	442	956	522	0	2996	776	3894	0	1024	700	440	2624	0	0	1052	970	0	4922	0	0	660	0	1878	3948	0	7424	680	544	482
2.21		190.072	191.079	-0.179	7.7			[M-H]-	true		C7H13NO5	0	3216	3716	2916	1222	1572	1614	1054	0	3014	4188	3428	1228	7060	2428	8660	952	3656	4140	1664	6416	1616	624	2844	3846	882	7272	2640	504	1352	454	4634	11956	884	12502	3368	2476	1158
2.21		191.019	192.027					[M-H]-	true			15374	3440	2832	3084	2724	2310	2678	2148	1904	3450	2712	2688	1782	1692	1956	2016	2710	3358	3636	2040	1730	1982	0	0	2736	2176	1598	2112	0	2032	0	2692	1554	3038	1396	2896	1860	2202
2.21		244.029	245.036	-0.447	15.4			[M-H]-	true		C13H10O3P	0	1548	1454	1284	1900	2496	1576	1728	296	4038	1968	2312	676	0	4872	0	496	2002	2486	1978	0	5442	0	154	2212	2538	442	2220	0	2514	0	3124	0	1830	0	5738	3110	1250
2.22		163.025	164.032	-1.21	8			[M-H]-	false		C6H4N4O2	4944	1654	1662	1172	916	936	1002	754	0	1444	974	1112	904	1750	1252	1602	3256	1224	636	922	1602	976	2958	1768	1120	1582	2534	1048	680	726	804	1496	2000	1230	2086	826	592	924
2.22		236.072	237.079	-0.879	26			[M-H]-	true		C9H17O5S	0	828	814	0	16914	0	0	0	0	0	560	0	0	0	0	0	0	628	0	0	0	0	0	0	1058	0	0	0	0	0	0	0	0	0	0	0	0	0
2.22		261.135	262.142	0.481	1.5			[M-H]-	true		C12H22O6	794	2326	2372	2434	1416	742	756	670	1180	684	1778	832	612	956	1914	680	6466	2720	584	460	1984	1910	7796	2752	1574	4910	630	1778	834	1076	848	2576	750	696	540	784	1176	1488
2.22		448.307	449.315	0.636	5.1			[M-H]-	true		C26H43NO5	0	7472	6506	7396	6510	9326	9346	11564	7560	7168	8010	7198	6308	6904	6714	8874	6692	9006	6578	7710	8712	7572	8342	7210	9132	7128	10324	6876	9312	7166	11550	10782	11300	7090	10128	9146	6910	8058
2.23		121.005	122.012					[M-H]-	false			17694	12556	0	8166	0	9410	0	0	10278	11596	11810	9888	10932	8390	9992	9754	0	8890	9422	9644	9050	6490	9664	10092	11256	11612	8306	7868	9512	9828	0	6544	10144	9128	9326	7754	7512	8282
2.23		162.029	163.036					[M-H]-	true			6078	9720	9900	10472	7788	0	0	0	0	10922	0	1900	2474	18246	8626	0	2230	11592	6218	6122	0	8122	0	0	9406	5122	33304	5446	0	1526	0	0	0	5738	0	0	5188	5120
2.24	-0.13	122.025	123.032	0.382	40.3	929	in-house spectral library	[M-H]-	true	Nicotinic acid	C6H5NO2	224788	704	502	446	486	460	0	0	0	0	602	522	392	0	574	746	710	534	0	0	944	0	482	424	656	0	0	588	0	520	0	624	0	556	0	0	892	492
2.24		157.021	158.028					[M-H]-	true			808878	11394	13200	0	9764	0	0	0	0	0	0	11314	0	0	5784	5796	0	0	11134	4040	11788	0	0	0	16062	0	0	0	0	0	0	0	59614	0	55638	8720	7684	0
2.24		175.043	176.051					[M-H]-	true			4046	4728	5774	5530	4846	5442	0	4506	4986	5558	4952	5414	5246	5016	5192	5410	5074	4974	5556	5232	5444	4698	5562	4756	4268	4500	4752	5400	5226	5230	5216	5378	4530	4842	4506	4644	4552	4526
2.24		188.036	189.043	0.556	8			[M-H]-	false		C6H10N2O3P	7458	1816	1822	458	1630	532	688	448	0	730	664	506	1692	1848	458	2370	522	2740	502	2676	1156	1318	788	458	464	1448	1914	1790	526	448	634	642	620	604	478	656	2136	656
2.24		195.008	196.015	-0.99	32.4			[M-H]-	true		C8H7NO3P	15876	2410	0	2652	33900	0	0	0	780	0	2772	0	0	0	0	0	0	2344	0	0	0	0	0	0	2974	0	0	0	0	0	0	3816	0	0	0	0	0	0
2.24		265.148	266.156	0.47	25			[M-H]-	true		C12H26O4S	2574	14366	15544	15066	15728	15732	14586	15798	15558	14976	15266	15966	16950	16542	16048	16072	15700	16740	16648	15508	17856	16690	16302	17808	15866	17054	17018	17180	18158	17554	17328	15978	15972	16648	15944	15664	17018	17464
2.24		291.022	292.029	0.646	40			[M-H]-	true		C9H13N2O5PS	0	4070	4236	4182	3806	3238	4524	4218	4174	3748	3834	4656	4530	4568	4750	4738	4236	4016	3292	4926	5018	4706	4550	4488	3970	4426	4228	5262	5744	3800	5210	3750	3968	4136	4826	4190	4534	4550
2.25		113.036	114.043	0.16	15.5			[M-H]-	true		C4H6N2O2	296652	1826	2496	1772	1416	704	762	572	0	2302	2732	1912	436	4356	3070	5306	0	2082	1576	710	2258	2840	0	634	2892	0	3056	0	0	1094	0	2678	10122	0	9406	1444	1950	1288
2.26		116.929	117.936					[M-H]-	true			2454	31706	31402	30978	33310	35288	34820	40336	0	33092	33826	33978	42312	36052	32162	31510	34758	30298	35206	32720	32100	33256	33668	32726	28732	30874	30280	32186	34184	33348	29994	24566	24518	26782	23660	22794	26474	27008
2.26		146.046	147.053	0.187	5.9			[M-H]-	true		C5H9NO4	8780	0	11102	11096	7464	1022	6336	4574	1976	0	10772	9876	3892	0	0	19626	2286	11058	15042	0	0	11178	2460	9548	10994	3614	0	0	0	3350	832	12176	29686	2412	28974	9032	9540	0
2.26		199.073	200.08	0.12	27.9			[M-H]-	true		C8H12N2O4	0	0	998	0	1444	0	0	0	0	0	0	0	0	868	0	1200	866	0	0	0	0	1394	0	8196	1660	888	1328	8504	0	400	446	0	1710	674	1154	936	0	0
2.26		215.964	216.971	0.324	33.1			[M-H]-	true		C5H4N3O3PS	2886	14742	14658	14286	16118	16020	14944	17244	17178	14738	14818	14200	0	15132	15132	14526	16236	15224	16182	17190	16164	16132	17118	17196	16074	17004	14846	16950	19132	18838	19258	15498	13120	15866	14202	14254	16010	17576
2.26		217.119	218.127	0.012	8			[M-H]-	true		C9H18N2O4	0	2608	2918	3472	1150	2134	3114	2270	0	5974	3454	1730	1766	1634	7740	1230	2986	2964	4152	0	1688	12584	2966	4768	3386	0	1882	4364	0	0	0	3436	1446	1298	2050	1352	3408	1112
2.26		235.073	236.08	0.563	11.6			[M-H]-	true		C11H12N2O4	94710	1824	2406	2690	2940	2300	2114	1844	1168	2680	3676	2492	820	1938	1940	1206	3908	3610	1518	2806	1626	1568	8452	6246	5340	3236	1536	2626	2104	2434	2858	6506	1126	3346	1154	3110	1710	3132
2.26		249.057	250.064	0.385	8			[M-H]-	true		C9H10N6OS	0	746	0	0	0	0	0	0	0	0	0	0	0	812	4590	0	0	0	0	0	0	0	0	0	594	0	2988	0	0	0	0	0	1056	504	2792	0	0	0
2.26		259.113	260.12	-0.773	26.8			[M-H]-	true		C9H25O4PS	0	2446	3194	3746	2116	5968	4898	7462	746	3678	3344	2920	4258	2368	2512	3870	2090	3068	2422	5060	1816	1462	2876	2624	2776	2068	2786	1848	0	5200	2012	3270	4092	2560	1940	4510	2926	5352
2.27	-0.09	148.044	149.051	0.262	26.6	865	Bruker MetaboBASE Personal Library 3.0	[M-H]-	true	Methionine	C5H11NO2S	45580	15890	14850	14918	18086	16972	15386	15848	5148	23840	16408	14018	5038	13198	17942	11834	18024	19608	8576	15392	17170	16142	23810	19826	19692	19604	17842	17854	9272	15550	18106	22334	14370	22732	16174	25968	10714	18478
2.27		152.996	154.004	-1.984	8			[M-H]-	true		C10H2O2	0	1700	2022	2604	1624	720	606	536	0	1298	2254	1330	502	4208	2810	5496	1392	2406	1456	844	3354	2504	1800	6702	2696	2268	5744	4138	0	312	0	3720	9208	3506	7836	1844	800	834
2.27		155.037	156.044					[M-H]-	true			0	0	3240	4168	3048	3788	4154	3726	3650	3306	4004	4122	4010	3874	3602	2988	3676	3502	4134	4354	3304	3788	3328	3184	3688	3972	3232	4646	5720	3998	3048	4128	2726	3548	3506	4688	3728	4222
2.27		163.061	164.068					[M-H]-	false			0	7936	7446	9044	8330	4958	7040	4682	6494	13396	10012	7010	3874	7790	6924	6534	10056	9254	6264	4396	9032	6544	11570	8926	9128	9010	7664	5316	6644	3144	10216	9476	8714	7786	6392	7476	6960	5856
2.27		194.906	195.913					[M-H]-	true			1220	39636	44502	44552	48806	48116	49412	0	0	40290	44970	46510	0	48030	46382	42110	56300	41734	50438	0	43456	44570	52354	42968	42276	44282	40252	0	0	52422	0	34904	29604	37006	33074	32744	44240	41688
2.27		211.083	212.09	0.332	14.9			[M-H]-	true		C7H16O7	0	896	0	0	0	0	0	0	0	0	1038	0	0	0	24312	0	0	1064	0	0	0	0	0	0	1528	0	0	0	0	0	0	734	0	0	0	0	0	0
2.28		46.9964	48.0037					[M-H]-	false			4408	1046	1288	1884	1594	1496	878	1166	334	1738	1416	710	522	668	1086	1048	754	1056	988	1444	1038	1322	1390	2370	1088	1422	1686	1392	590	1028	1486	1554	1164	1118	1548	1590	934	1266
2.28		254.936	255.943					[M-H]-	true			8242	192	226	358	230	0	80	152	0	308	428	320	0	130	250	502	166	344	76	0	320	130	0	0	542	0	490	126	0	0	0	202	192	0	600	0	0	228
2.28		621.303	622.311					[M-H]-	false			0	1940	2404	2750	1044	6008	6756	5410	0	2954	2194	2674	4482	0	1394	2820	0	2852	6080	2814	2724	1730	0	0	2676	0	2008	396	0	4574	0	2706	2850	420	3562	2484	5516	5780
2.29	-0.03	116.072	117.079	0.233	7.8			[M-H]-	true	Valine	C5H11NO2	26504	3640	2822	2922	3012	2290	1998	1870	1216	5886	2830	2518	376	1828	3440	1674	4042	3130	1572	1662	1760	2414	4542	5914	4746	3902	2584	4432	1900	2200	2742	4176	1882	3518	1970	3636	2146	2834
2.29		174.056	175.063	0.091	8.7			[M-H]-	true		C10H9NO2	12254	684	0	0	320	0	476	0	0	0	680	0	0	0	0	0	600	484	0	580	250	380	888	1006	786	682	0	0	406	416	800	646	0	620	0	524	0	0
2.29		222.045	223.052	0.286	28.8			[M-H]-	false		C7H13NO5S	0	3078	2026	2514	1108	864	1590	1072	472	2294	2066	2268	926	2814	1006	5668	0	2566	1444	876	1882	1192	0	468	2384	538	3430	782	0	664	0	2672	7882	458	8944	1872	1442	1004
2.29		254.071	255.078	0.522	7.5			[M-H]-	true		C10H14N3O3P	3268	7040	6142	7020	6404	6900	7022	6200	7050	7056	6390	6674	6632	7324	6266	6784	6628	6132	6724	6582	6836	6102	6442	5972	6350	6132	5658	6720	7116	6356	5774	6720	5614	6320	6804	7084	6032	7072
2.29		267.074	268.081	0.538	73.3	958.9	in-house spectral library	[M-H]-	true	Inosine	C10H12N4O5	12816	10844	11800	12856	5034	5644	5096	6326	0	8596	12350	15178	3902	23830	3110	26680	2454	12164	7196	13074	13848	1660	2418	2194	11888	2194	18406	1336	518	8318	710	12240	37664	3542	43800	11384	5374	16274
2.3		70.0302	71.0375	0.355	8			[M-H]-	true		C3H5NO	6390	140	234	120	0	0	298	0	0	0	132	470	0	522	0	0	136	0	424	0	234	126	0	0	130	0	384	172	0	98	156	200	380	0	422	206	0	0
2.3		128.365	129.373					[M-H]-	false			0	3448	3162	3194	3346	2082	2642	2226	736	5132	3000	2256	978	2414	3730	3362	2032	3604	1878	1478	2992	3148	2688	4638	3892	2778	3604	3948	1474	950	2316	4468	6038	2866	4736	3788	2098	1574
2.3		164.041	165.048	-0.485	8			[M-H]-	false		C8H9N2S	1346	0	0	3158	0	2792	2978	0	5828	0	0	0	2920	0	3970	2674	3686	2392	0	0	2980	2864	3530	2818	2508	3862	2314	3466	3002	2828	3746	0	2458	3082	2886	3064	0	3384
2.3		165.991	166.999	0.646	15.3			[M-H]-	true		C7H3O5	0	1818	2306	2172	2714	2950	2738	2312	2222	1124	2850	2348	1802	1434	2956	2592	4462	2090	1810	2456	1750	3086	3574	2670	2274	4336	2270	5494	2772	932	4862	910	2192	5968	2888	4222	2318	1672
2.3		257.073	258.08	0.633	28.1			[M-H]-	true		C9H14N4O3S	4992	3214	2664	0	3154	0	0	0	0	7188	2874	0	0	1502	4516	3040	0	4080	1688	0	3148	2714	2556	4220	3482	2630	4036	0	0	0	0	4532	8742	2588	6126	3252	1140	0
2.3		295.034	296.042	-0.554	12.8			[M-H]-	true		C9H9N6O4P	0	2444	3898	3632	4812	3998	3940	3642	1716	1758	4028	2770	1196	2714	5690	4628	7502	2738	3986	2302	3264	5482	7778	5530	2236	6398	4336	10836	3528	668	7006	1806	4240	9992	2356	8048	2888	1780
2.3		299.039	300.046	-0.945	37.5			[M-H]-	true		C9H4N10O3	0	0	0	0	4302	0	0	0	0	0	0	0	0	0	0	0	0	0	0	0	0	200	0	0	316	0	0	0	0	0	0	0	0	0	0	0	0	0
2.31		128.036	129.043	0.263	13.1			[M-H]-	true		C5H7NO3	27872	793862	785198	781798	797334	651742	722500	649126	341894	851644	800054	691062	297170	733014	814308	801650	669708	814844	657326	523256	773314	785946	761640	825926	812758	761842	799214	803404	497682	371736	703420	823934	843276	768842	833972	797032	643876	485132
2.31		128.087	129.094	2.447	41.4			[M-H]-	false		C7H13O2	2270	13964	11620	11082	11622	10464	10204	8790	3036	15862	13518	10442	2334	11530	15182	14512	10186	15688	10454	7504	11454	13892	11356	14006	13108	10958	13062	13040	4968	3442	9402	14058	16178	11436	14918	13354	8250	4976
2.31		128.113	129.12					[M-H]-	true			3138	12366	11172	10718	11872	10296	10730	10092	5294	12060	13110	9736	4574	12486	13554	13484	11334	14162	10564	9330	12770	12948	12104	14440	13172	12212	13958	12898	9096	6246	11010	14714	15144	12028	14580	12848	9628	8112
2.31		128.125	129.133					[M-H]-	false			6460	22608	22110	22044	21886	18166	19746	17444	8154	27288	23114	18540	7640	20086	23638	23532	17648	23426	17524	14498	21894	21688	19830	26242	23884	20876	23946	23514	13036	9304	17896	25622	29188	21372	27054	23162	15990	12484
2.31		128.142	129.149	-2.887	8			[M-H]-	false		C8H19N	1412	11064	10514	10524	11140	8798	9604	8158	3056	14894	13266	10136	1800	10896	13180	12734	9372	13106	9004	7032	11166	11440	10402	15602	11642	10038	11530	11860	5122	2636	9004	14446	15842	9572	14824	13122	7332	4012
2.31		128.188	129.195					[M-H]-	false			840	9618	8960	9250	9598	5852	7704	5920	1726	11460	10386	7052	1528	8156	11056	10708	6036	10770	6480	4196	8904	10254	9892	11842	11336	8940	9710	9854	3768	2066	7714	11046	12918	9104	11200	10606	6968	3580
2.31		128.235	129.242					[M-H]-	false			0	2752	3758	3180	3900	2398	2872	2506	0	5642	3728	2212	0	2532	3402	3844	0	3692	2434	1758	3786	0	3278	5746	3748	3616	4398	4580	1476	0	2622	5320	6948	3124	5322	3922	2582	1812
2.31		128.398	129.406					[M-H]-	false			0	2602	2788	2106	2746	1838	2212	2196	870	4166	3006	2048	948	0	3558	4418	2028	3746	1310	1146	2416	2466	2042	4022	3268	2508	3492	2830	0	0	0	2990	4436	2792	2790	2690	1430	0
2.31	0.19	135.03	136.037	-1.368	13.9			[M-H]-	true	Hypoxanthine	C5H4N4O	4888	77598	70526	72834	74558	54024	80546	58364	44640	157204	84242	90572	28448	77082	77970	76416	68592	78570	73142	55756	60726	76866	97774	62218	86340	83228	67650	61164	49812	34960	73044	91760	97674	80260	96786	98956	73724	51764
2.31		150.018	151.025					[M-H]-	true			978	9748	7328	7704	7088	7272	7826	7724	8744	9748	8586	7598	4766	4802	7126	5334	9628	7144	5836	5626	6612	6068	9094	9916	6348	9666	6710	9806	8688	4696	9750	5406	6230	8048	6448	6642	5564	4902
2.31		155.109	156.116	2.405	30.3			[M-H]-	false		C7H14N3O	34008	0	0	0	0	0	0	0	0	0	0	0	0	0	0	0	0	0	0	0	0	0	0	0	0	104	0	0	0	0	0	184	142	0	0	0	0	0
2.31		155.229	156.236					[M-H]-	false			9034	0	0	0	0	0	52	0	0	0	0	56	0	0	0	0	0	0	0	0	0	0	0	0	0	64	0	0	0	0	0	0	0	0	0	0	0	0
2.31		155.304	156.311					[M-H]-	false			4698	0	0	0	0	0	40	0	0	0	0	0	68	0	0	0	0	0	0	0	0	0	0	0	0	88	0	0	0	0	0	0	0	0	0	0	0	0
2.31		193.024	194.031	-0.31	19.9			[M-H]-	false		C6H4N5O3	0	4402	3432	2950	3444	3222	3572	3014	3700	3864	3688	2578	2328	2732	3686	2602	3460	3408	2426	3082	3150	2560	4020	4710	2998	5000	2938	4322	3844	1870	5048	3240	3656	3974	2472	3362	2600	1916
2.31		204.04	205.048	-0.002	29.3			[M-H]-	true		C7H5N6O2	0	3644	4048	4176	3978	3956	3518	3484	1770	4518	3290	0	1748	4078	3834	3208	2636	3862	2822	0	3350	3886	3318	4816	4260	2832	5690	2992	0	0	3118	3932	4200	2792	3334	0	0	1570
2.31		224.024	225.031	0.182	8			[M-H]-	true		C6H11NO6S	1484	3038	3482	3342	3168	1928	3132	1998	1194	3826	3462	1852	812	2492	3202	2562	2590	2622	2232	1354	2664	2718	2182	3244	2700	3896	3458	2762	2072	1222	2630	3672	3796	2752	3210	3730	1914	1366
2.31		227.961	228.968	0.074	48.8			[M-H]-	true		C7H3NO6S	1232	47698	49058	50694	47846	33864	44134	37810	9110	65858	56666	32484	7556	38890	51580	53616	24500	52142	27394	17768	37636	39576	30348	45868	47308	33726	45160	37730	10474	8014	23238	44516	51414	27186	44822	35186	19446	10590
2.31		279.06	280.068	-0.684	13.1			[M-H]-	true		C10H10N5O5	492	11244	10734	7472	9258	7130	8458	7414	5700	11336	9832	5816	2178	3694	7444	5360	8044	6038	5736	4748	5516	5282	8132	14182	6454	11108	6490	11604	8606	2080	10452	6668	7048	10712	5682	6964	4924	3134
2.31		302.001	303.008	0.721	21.1			[M-H]-	true		C13H7N2O5S	1056	21148	21804	19158	22006	21774	23570	20124	14968	19060	20304	17354	12942	16216	18524	18902	22104	18758	17562	19050	19896	20188	23040	24556	18828	25226	21324	26464	21874	17172	25118	19608	16868	23684	18404	19716	21922	16468
2.31		313.043	314.051	0.731	13.4			[M-H]-	false		C10H10N4O8	136282	0	0	332	0	0	0	0	0	0	0	0	0	0	0	0	0	0	0	0	0	0	0	0	0	0	0	0	0	0	0	0	0	152	466	0	0	0
2.31		619.289	620.296	-0.54	42.7			[M-H]-	true		C25H46N5O10S	0	6490	6756	6798	3160	22370	17608	16216	0	10828	6756	8112	15376	12838	6174	11296	7280	8606	17402	11344	9266	6248	7400	7520	8216	1468	10046	3454	0	14446	0	9758	10476	2420	13932	8774	18100	20380
2.32		155.178	156.185					[M-H]-	false			16850	0	0	0	0	0	0	0	0	0	0	90	0	0	0	0	0	0	0	0	0	0	0	0	0	0	0	0	0	0	0	0	0	0	0	0	0	0
2.32		216.088	217.095	-0.235	8			[M-H]-	true		C8H9N8	0	4278	3612	4160	5860	4000	3706	3334	1526	5468	3892	3196	1540	3530	7266	2994	3564	5026	1972	2182	3644	4906	4356	3302	3906	4074	5430	3792	2562	0	4628	4840	2608	4338	2916	4068	2628	2262
2.32		250.076	251.083					[M-H]-	true			0	2096	2672	2718	3570	2012	2054	1744	0	4082	2466	2296	1064	1982	3074	2324	2022	2602	1932	2190	2686	3216	2048	1296	2564	2366	2922	2010	762	1780	974	2554	2912	2440	2590	3086	2040	1734
2.32		275.032	276.04	0.039	13.7			[M-H]-	false		C13H4N6O2	0	3162	2630	2148	3742	1730	1576	1468	0	4348	4158	1808	738	1216	3468	1414	2258	2628	2512	1852	2884	4642	2474	3608	3170	3792	2362	2842	0	1130	336	2450	1842	3424	1772	2204	1670	1284
2.32		285.022	286.03	0.579	42			[M-H]-	true		C9H11N4O3PS	0	384	0	144	6134	0	0	0	0	0	0	0	0	0	0	0	0	490	0	0	0	0	0	0	332	0	0	0	0	0	0	424	0	0	0	0	0	0
2.32		438.102	439.11	-0.822	20.1			[M-H]-	false		C13H22N5O10P	27228	172	0	0	0	0	0	0	0	0	0	0	0	0	240	0	0	220	0	0	0	0	0	0	0	0	0	0	0	0	0	0	0	0	0	0	0	0
2.32		440.118	441.126	-0.525	4.5			[M-H]-	true		C13H24N5O10P	51962	0	0	0	304	0	0	0	0	0	0	0	138	0	0	0	0	0	0	0	0	0	0	0	0	0	0	230	0	0	260	0	0	0	0	0	266	0
2.32		472.17	473.177	0.753	13.6			[M-H]-	true		C12H33N4O13S	0	0	412	0	0	0	0	0	0	0	388	0	0	0	0	0	0	538	0	0	0	0	0	4064	668	9586	0	0	0	0	0	588	0	0	0	0	0	0
2.32		599.32	600.327	0.08	2.89			[M-H]-	true		C27H53O12P	224	75932	83972	85662	16372	65024	69462	77308	136	45534	89242	124088	93672	342828	15716	360792	4894	92336	147396	84654	195226	28826	5488	4218	107648	2498	240256	2636	302	117328	0	113340	378354	2694	366426	62004	146922	104264
2.33		229.083	230.09	0.3	20.6			[M-H]-	true		C8H8N9	526	1040	1180	1414	1322	506	0	730	410	1306	1142	0	0	1186	954	1440	768	1506	0	0	1144	1998	0	8268	1586	0	1406	8014	0	0	370	2066	1500	968	1424	990	680	690
2.33		585.304	586.312	-0.062	38.4			[M-H]-	true		C25H45N7O7P	0	1836	1568	1954	0	948	1320	1322	0	0	926	2172	1092	3472	0	4644	0	1512	2120	2092	3036	626	358	0	1458	0	4442	0	0	2120	0	2224	4696	0	5178	1482	1542	0
2.33		585.341	586.348	0.175	6.8			[M-H]-	true		C30H46N6O6	0	2830	2966	3588	0	0	1974	1884	0	1188	2732	2100	2568	11756	0	15142	0	3560	3236	1322	7380	654	0	0	3122	0	8716	0	0	2062	0	3988	14756	0	14998	1472	2708	1404
2.33		597.305	598.312	0	36			[M-H]-	true		C26H45N7O7P	0	15326	16676	15342	3090	24488	23284	32458	0	9370	16238	27786	23468	42626	3540	56122	0	21398	40134	18584	26588	3222	814	0	19862	464	28670	658	110	24342	0	20856	56256	684	52662	17648	37018	24614
2.34		176.056	177.063	0.941	30.3			[M-H]-	false		C4H9N4O4	912	2494	3000	3160	1868	0	2456	1018	0	0	2940	2282	0	5876	2010	6714	0	3654	2412	0	4566	2378	1146	4096	3864	0	5020	2752	0	0	0	0	9508	0	9868	2128	1778	410
2.34		226.048	227.055	-0.422	15.9			[M-H]-	false		C9H5N7O	4522	538	0	0	0	0	0	0	0	0	0	0	0	0	0	0	0	0	0	0	0	0	0	462	0	0	0	0	0	0	0	0	390	0	0	0	0	0
2.34		247.058	248.066	0.488	13.6			[M-H]-	true		C8H12N2O7	23502	0	0	0	0	0	0	0	0	0	0	0	0	0	10270	0	0	0	0	0	0	0	0	0	824	0	0	0	0	0	0	0	0	0	0	0	0	0
2.34		251.067	252.075	0.065	16.8			[M-H]-	true		C11H12N2O5	2084	0	896	864	0	820	616	612	2380	0	782	642	980	0	0	0	1494	0	526	818	0	0	5216	4992	1242	286	454	0	2038	442	4190	1598	0	540	0	484	0	498
2.34		281.061	282.068	0.619	26.5			[M-H]-	true		C8H17N3O4PS	0	2390	3158	2082	2312	4752	5212	4070	966	2656	0	2718	3532	2050	1946	3180	2246	0	2800	5030	0	1034	2146	1578	0	1824	2942	0	1536	5418	2196	2538	3122	1514	1664	3228	2166	4094
2.34		318.029	319.036	0.83	17			[M-H]-	true		C17H7N2O5	0	5854	6044	5324	13210	2170	2956	2620	620	8992	6812	3454	964	8734	15018	6668	1844	7558	2874	2366	10050	12588	2026	2124	7406	5282	11702	4410	690	1500	1422	7480	6304	5126	6436	4522	1772	1390
2.34		345.016	346.024	0.514	21.6			[M-H]-	true		C10H12N4O6P2	0	1690	1950	1402	0	0	0	0	0	0	2568	0	0	492	0	348	0	2912	476	0	186	0	332	380	3978	0	0	268	0	0	0	4054	0	436	244	222	0	412
2.34		411.127	412.135	0.167	11.4			[M-H]-	true		C11H23N7O8P	42828	0	0	160	928	0	154	0	726	134	0	0	0	0	0	0	0	0	0	0	176	0	0	1974	0	1156	0	0	0	0	0	0	0	0	0	0	168	0
2.34		583.326	584.333	0.645	38.8			[M-H]-	true		C29H38N13O	0	0	932	0	0	1518	2110	1954	0	992	868	0	0	3028	296	3002	0	1240	1412	0	2312	396	0	0	1686	0	3138	0	0	1576	0	2188	3564	0	4188	1086	1648	1596
2.35		105.02	106.027	-1.128	10.1			[M-H]-	true		C4H2N4	265540	0	0	0	0	0	0	0	0	0	1942	0	0	0	0	0	0	1906	0	0	0	0	0	0	0	0	0	0	0	0	0	3074	0	0	0	1818	0	0
2.35		146.046	147.053	0.107	5.6	712.7	Bruker MetaboBASE Personal Library 3.0	[M-H]-	true	N-Acetyl-DL-serine	C5H9NO4	2552	78802	78190	77778	52706	43170	59668	35750	2866	88432	79280	79252	19198	114652	62152	122098	6228	85458	74312	37410	109072	77324	9112	95282	91426	13752	117916	54102	2484	21312	3794	99590	144926	16096	154992	75850	57792	27644
2.35		146.083	147.09	0.23	8.3			[M-H]-	true		C6H13NO3	0	2384	2620	2366	5442	1452	1292	0	366	2526	2554	1642	544	3726	6250	2078	0	2492	1306	1114	3756	5694	1342	1002	2442	3144	4510	2910	0	696	1346	2532	2856	3630	2976	2490	1350	968
2.35		208.029	209.036	0.337	8			[M-H]-	true		C6H11NO5S	0	4532	4676	5312	3168	2176	3012	2626	0	5564	4696	5014	1078	8572	2576	9722	820	5120	3212	2914	8096	3068	586	0	4322	1770	11544	1266	0	2940	876	5374	9528	1454	11464	6960	3112	4038
2.35		218.104	219.111	0.388	7.7	925.5	Bruker MetaboBASE Personal Library 3.0	[M-H]-	true	Pantothenic Acid	C9H17NO5	342	267422	263490	270350	543582	114744	137960	117434	38204	251118	284556	183826	48874	337118	601006	255936	102070	295550	126476	131380	451182	621036	130524	108530	314202	341748	461882	294378	53316	104762	108210	336270	306984	353188	333114	246104	109402	92372
2.35		218.221	219.228	-1.679	29.2			[M-H]-	false		C9H27N6	0	6534	6650	6042	14164	1416	1932	1356	0	5950	7326	3482	0	9802	16180	5660	1122	7226	1704	1478	12028	14350	1790	1212	8816	9744	13528	7778	400	1164	1056	9460	8228	10314	8990	6030	1296	910
2.35		325.091	280.094	-0.427	13			[M+COOH]-, [M-H]-	false		C11H8N10	4010	0	0	0	0	0	0	0	0	116	0	0	0	0	0	0	0	0	0	0	0	0	0	0	0	0	0	0	0	0	0	0	0	0	258	0	0	0
2.35		358.091	359.099	0.828	7.8			[M-H]-	true		C14H13N7O5	24790	0	130	0	0	0	0	0	0	424	0	0	0	0	0	0	0	0	0	0	174	0	0	0	0	0	0	102	0	0	270	0	0	0	0	0	0	0
2.35		470.153	471.16	0.586	8.7			[M-H]-	true		C20H30N3O6PS	8256	688	0	706	1764	0	0	378	612	482	492	0	0	0	0	0	406	346	0	0	0	0	0	3524	562	1242	0	462	226	0	0	508	0	362	0	452	0	0
2.35		571.289	572.296	0.14	4.4			[M-H]-	true		C24H43N7O7P	0	14410	14996	15000	3610	8612	8704	9194	0	4966	17360	15926	8482	79964	6238	59188	896	17074	11298	13722	51568	8322	0	892	19008	376	55790	562	0	13404	0	20644	56536	0	65208	9808	12462	10450
2.35		611.182	612.189	0.254	14.7			[M-H]-	false		C22H34N3O17	5046	0	80	0	0	0	0	0	0	0	0	0	0	0	162	0	0	58	0	0	0	0	0	146	0	276	0	0	0	0	0	0	0	0	0	0	0	0
2.36		150.042	151.05					[M-H]-	true			188302	488	0	0	0	0	0	0	0	0	0	0	0	0	0	0	0	0	0	0	0	0	0	0	0	0	0	0	0	0	0	0	442	0	0	0	0	0
2.36		218.302	219.309					[M-H]-	false			0	1276	1398	1360	4528	446	494	0	0	902	1470	746	0	0	6292	896	0	1494	0	0	3454	6598	410	0	0	1558	3488	1460	0	0	0	1812	1512	1888	1344	1402	408	460
2.36	-0.04	282.085	283.092	0.759	13.4	978	in-house spectral library	[M-H]-	true	Guanosine	C10H13N5O5	718788	914	1660	1536	0	0	1390	0	0	0	0	1374	0	1584	0	1374	814	1390	1594	1442	868	0	768	944	1470	0	966	0	396	1120	0	1036	1572	0	2270	0	1168	0
2.36		569.273	570.281	-0.165	28.2			[M-H]-	false		C20H44N8O7P2	0	1038	940	924	212	1296	1162	1632	0	374	926	0	1532	3510	0	2758	0	978	1326	1248	1556	0	0	0	1126	0	2052	0	0	800	0	1250	2414	0	4108	662	1158	1026
2.37		219.089	220.096	0.29	22.6			[M-H]-	false		C10H12N4O2	0	0	1880	0	0	0	366	0	396	0	0	0	596	0	0	0	2498	0	0	0	0	0	2682	458	0	5668	560	0	998	0	0	2396	614	0	0	836	488	0
2.37		235.073	236.08	0.256	8.4			[M-H]-	false		C11H12N2O4	57084	0	0	776	0	0	0	0	586	0	0	0	468	408	0	0	0	0	0	762	0	0	0	0	0	0	0	0	0	0	0	0	422	0	0	0	0	0
2.38		99.009	100.016	0.203	15.8			[M-H]-	true		C4H4O3	8728	684	704	752	622	428	548	184	278	696	0	514	406	0	516	440	422	846	612	416	644	514	0	624	852	214	842	424	600	472	584	918	650	428	956	388	506	428
2.38		148.008	149.015	0.545	31			[M-H]-	false		C4H7NO3S	0	0	0	0	0	0	492	0	0	0	0	0	0	0	0	0	0	0	1344	0	0	1676	0	0	3568	0	0	0	0	0	0	0	0	3840	0	0	0	0
2.38		178.06	179.068					[M-H]-	false			1028	0	7280	2008	0	1948	1594	1912	0	2998	2068	1812	6134	0	1782	0	1814	0	0	0	0	5206	1706	2388	2236	0	1690	3180	0	1758	0	0	1624	1608	2260	2758	0	1748
2.38	-0.07	203.083	204.09	0.488	6.9	891	Bruker MetaboBASE Personal Library 3.0	[M-H]-	true	Tryptophan	C11H12N2O2	41444	4640	4762	4568	4098	6812	5588	5684	0	8552	5262	5746	2772	3276	4318	5358	4602	6222	3356	7554	5208	4276	7396	10714	6680	5888	6082	8304	2616	7882	5660	7384	4384	5518	5762	8956	4320	9384
2.38		435.072	436.079	-0.646	21.8			[M-H]-	true		C15H22N2O9P2	7260	142	0	0	0	0	0	0	162	0	0	0	0	0	0	0	0	0	0	0	0	0	0	0	0	0	0	0	0	0	0	0	0	0	0	150	0	0
2.39		118.005	119.012	0.216	10.7			[M-H]-	true		C5HN3O	28544	0	0	42534	0	0	0	0	0	0	0	0	0	0	0	0	0	0	0	0	0	0	0	37148	37312	36268	0	0	41576	0	0	0	0	35716	0	0	33900	0
2.39		277.083	278.09	-0.376	21.4			[M-H]-	false		C12H8N9	6898	0	0	506	0	0	0	0	0	0	0	0	0	0	0	0	0	0	0	0	0	0	512	0	0	0	0	0	0	0	0	0	0	0	0	0	0	0
2.39		433.974	434.981					[M-H]-	true			0	1528	1916	2308	0	2382	2144	2102	0	1500	3160	2682	2200	1816	2258	2462	3636	2152	2692	2142	2668	2754	2706	1740	1930	3098	1816	2730	0	1382	0	1222	2676	4110	1726	2448	2322	2128
2.39		624.201	625.208	-0.224	2.3			[M-H]-	true		C21H39N8O8P2S	23066	0	0	0	70	92	0	0	0	0	0	0	0	124	0	0	0	0	0	0	0	0	0	0	0	0	0	0	0	0	0	0	0	0	0	0	0	0
2.4		193.054	194.061					[M-H]-	true			0	3312	3692	3308	3396	3586	4300	3554	3924	3352	3052	3548	3604	3174	3138	3262	2940	3212	4064	3514	3400	3504	3520	3784	3078	3312	3280	3430	3864	3340	3312	3030	3764	2712	2840	3424	4018	3060
2.4		211.002	212.009	-0.762	24			[M-H]-	true		C10H2N3O3	1156	10804	9416	10844	7490	5202	5166	3470	0	15848	11330	10878	2416	15864	7772	14286	1784	10864	9328	6150	16012	11250	1676	1516	12884	3780	16546	3542	0	4170	0	14428	20236	3902	20548	15048	7462	3764
2.4		237.031	238.038	-0.37	6.3			[M-H]-	false		C9H9N3O3P	0	0	0	0	4210	0	0	0	0	0	0	0	0	0	0	0	0	0	0	0	0	0	0	554	0	0	0	0	0	0	0	0	0	0	0	0	0	0
2.41		192.034	193.041	0.135	14.7			[M-H]-	true		C6H11NO4S	0	23926	0	23088	0	9378	12360	8788	0	26522	22842	0	3308	0	16118	0	7378	27178	7844	13964	0	15986	7642	5208	0	14868	0	10282	0	7482	0	28736	76876	0	0	31526	8266	8440
2.41		277.018	278.025	0.473	4.4			[M-H]-	true		C12H4N7S	48028	866	0	792	0	1362	1388	2244	0	144	900	852	1042	426	568	916	606	0	1402	1196	566	550	1286	904	1034	0	828	0	574	1878	878	746	0	560	578	992	1174	1588
2.41		444.083	445.09	0.627	20			[M-H]-	true		C9H20N9O8PS	7660	298	0	254	0	0	0	0	1382	0	0	0	0	0	0	0	0	272	0	0	0	0	0	2536	0	1812	0	680	444	0	168	0	0	0	0	0	0	0
2.42		149.043	150.05	-0.473	49.8			[M-H]-	true		C5H10O5	10380	2564	0	2384	0	0	0	0	6656	0	0	0	0	0	0	0	0	0	0	0	0	0	0	0	0	4414	0	0	0	0	4564	0	0	0	0	0	0	0
2.42		427.124	428.131					[M-H]-	true			5318	0	98	330	0	0	0	0	362	0	0	0	0	0	0	0	0	0	0	0	0	0	0	794	0	0	0	0	0	0	0	0	0	0	0	0	0	0
2.43		241.012	242.019	0.527	19.4			[M-H]-	true		C9H2N6O3	72504	534	0	0	0	0	0	0	0	0	0	0	0	0	0	316	0	0	266	0	0	0	0	0	0	0	0	0	0	0	0	0	652	0	568	0	0	0
2.43		412.111	413.118	-0.657	15.1			[M-H]-	true		C15H29NO6P2S	8542	460	0	474	758	0	0	0	0	0	0	0	0	0	0	0	0	0	0	458	0	370	0	1884	0	0	0	0	0	0	0	0	0	0	448	0	0	250
2.44		190.072	191.079	-0.064	10.1			[M-H]-	true		C7H13NO5	0	2722	0	2492	2188	0	0	0	3970	746	1744	834	0	3908	1438	3184	10836	1408	440	456	5702	1678	12998	24704	0	2292	6102	1988	3442	0	10074	0	3296	2126	2108	0	0	528
2.44		249.022	250.03					[M-H]-	true			488	66254	68598	68644	90634	44098	46394	31856	0	103220	76742	83240	20680	102148	113764	90634	43704	84046	66426	56018	111742	118820	48880	34490	95100	33600	127326	39814	0	60818	0	101832	124136	48190	119566	81246	53006	62412
2.45		41.9989	43.0061					[M-H]-	true			17888	21080	19164	17866	20374	20074	20128	19378	19280	19148	19262	16448	17118	16926	16766	16166	20648	19556	19160	17986	17844	16980	20414	18712	17662	20990	15964	17084	20390	17228	18048	17790	16284	19018	14610	17402	18432	18712
2.45		79.9575	80.9648					[M-H]-	true			374	9282	9242	9954	10326	6576	6262	5532	336	14926	10100	9036	4650	11844	11958	9424	6316	9854	7656	6570	11422	11880	7318	7066	10342	6396	11492	5670	514	6924	880	10796	11790	6172	10780	8284	6944	7152
2.45		119.976	120.984	-2.31	14.6			[M-H]-	true		C5HN2S	548	8542	12424	11956	14858	8692	8148	6828	704	16786	11232	13758	5182	15992	18044	13720	8630	11766	9674	8516	16192	17656	7624	7990	13700	6746	17242	6404	0	9996	792	12064	15412	8180	14968	10784	7766	8428
2.45		122.976	123.983	-2.429	8			[M-H]-	true		C5H2NOS	0	2672	3860	3924	3686	2682	2442	2090	186	3754	3058	3034	1270	3888	4740	3516	2014	3340	2900	3296	3928	4340	2168	2070	3500	1946	4040	2136	0	2592	0	3748	3744	2382	3544	3076	1928	2646
2.45	-0.04	124.007	125.015	0.139	2.8	999	Bruker MetaboBASE Personal Library 3.0	[M-H]-	true	Taurine	C2H7NO3S	4002	414882	437024	421002	478130	333962	344376	290406	7366	500006	414586	431286	241654	519104	561714	475000	362048	481422	419018	375894	553792	587956	372668	325982	483064	324718	562700	335274	14242	363728	25276	508140	552142	335498	563262	453218	347266	366082
2.45		124.058	125.066					[M-H]-	false			0	3630	4110	3534	4764	2392	2640	1880	0	5746	3624	4236	1342	6016	6866	4962	3038	5052	3972	2884	7708	7942	3394	3034	5358	2474	7406	2694	0	3712	0	3930	5766	2690	7442	5310	3354	3246
2.45		124.083	125.091					[M-H]-	true			0	6740	6932	6860	7612	4814	5126	3556	0	8096	6928	6948	2694	8132	8078	7028	4840	7902	6236	5126	8660	8874	5286	4100	7162	4460	8534	4368	0	4994	0	7660	8110	4164	8502	6578	5008	4956
2.45		124.096	125.103					[M-H]-	false			0	11508	11304	11778	12794	8936	9204	7120	0	13884	11432	11444	4780	12640	13444	10808	9152	13512	11402	9554	15122	16028	9586	7700	13238	7840	15946	8186	0	9688	148	13588	14802	8376	15318	12282	9056	9582
2.45		124.112	125.119	-1.45	8			[M-H]-	false		C8H15N	0	2912	3608	3244	4540	2170	1994	1412	0	4464	3282	2968	1168	5362	6460	4778	2646	4772	3764	3000	6386	7280	2670	2224	5128	2328	7200	1964	0	2826	0	4934	6218	2598	6472	4202	2766	3100
2.45		124.158	125.165					[M-H]-	false			0	2188	2502	2332	3550	1558	1580	1520	0	4104	2976	3506	966	4372	4802	3412	2048	3660	3116	2072	4636	5164	1920	1924	3920	1708	5306	1476	0	2146	0	3926	5232	1828	4906	3340	2044	2010
2.45		161.995	163.002					[M-H]-	true			7754	11948	10736	11496	11524	0	12390	13930	0	11876	10762	9404	0	11462	10678	10298	10270	9528	10968	10746	11492	10000	10996	11576	10388	10634	10294	11352	10792	11198	10556	10112	9074	10068	9608	8678	10632	9734
2.45		175.043	176.051	0.756	27.5			[M-H]-	true		C13H6N	3578	5382	5520	5754	5678	5842	5936	5330	5722	5364	5756	5268	5568	6768	5284	4706	5926	5456	5782	6454	6168	5654	5362	4956	5278	5340	5692	5792	4918	5254	5610	4794	5610	5424	4984	5636	5206	5594
2.45		188.995	190.003	-0.371	8			[M-H]-	true		C6H7O5P	0	2174	2172	3032	2794	1554	1830	1730	382	2552	2730	3088	1990	2260	2972	3194	1882	2102	2056	1966	3504	3736	1994	1880	2888	2190	4044	2078	340	2234	444	3100	4204	2200	3938	2828	1882	2300
2.45		222.062	223.07	0.405	5.2			[M-H]-	true		C7H13NO7	2000	28100	23386	25338	21408	16484	27594	19160	6634	44188	24092	15622	5412	16304	27474	19432	29138	28072	17618	10008	15110	24486	38808	31816	29438	27682	16816	21940	13730	4254	21530	33814	24890	27390	17612	22640	18228	8232
2.45		286.978	287.986	2.991	28.2			[M-H]-	true		C9H8NO6P2	0	11416	21738	21578	20738	23924	19920	16582	138	9030	25796	24892	20316	21126	32338	29444	32358	19686	26718	25798	26288	33618	31046	17234	17914	25350	21068	34790	0	9844	454	11668	27994	40210	24204	41450	26022	21894
2.45	0.03	341.109	342.117	0.557	1.7	900.4	MoNA GNPS July 2020	[M-H]-, [M+Cl]-	true	Disaccharide	C12H22O11	514028	10218	10368	8766	52102	1282	1496	0	39824	1678	8382	1248	0	768	1902	0	1292	10350	796	608	3310	1872	2438	137542	11160	64898	1172	18338	5546	782	7794	10884	1668	2956	706	1268	1228	0
2.45		384.115	385.123	0.652	2.8			[M-H]-	true		C13H23NO12	772318	14778	15926	16142	91834	1684	2260	0	65588	2198	13472	2012	1256	1064	2688	1392	1782	14906	1468	0	4702	1872	4524	207242	16710	101416	2248	24680	8340	0	13944	18218	1974	4314	992	1454	1314	0
2.45		404.105	405.112	0.674	8.1			[M-H]-	true		C12H23NO14	14944	2108	1834	2338	6844	464	0	0	5798	410	1852	262	202	542	458	808	336	1280	180	164	0	0	584	14720	1784	8818	0	2918	868	304	1878	1810	566	506	0	0	256	256
2.45		466.124	467.132	0.762	9.9			[M-H]-	true		C14H29NO14S	4672	27236	23156	23568	110730	3140	4202	2166	3662	3750	22938	3228	1344	1528	5016	2620	4354	23238	1546	1762	8932	3992	8614	176766	24924	111252	1856	36494	1224	1246	2342	26802	3556	6182	0	2698	2836	1280
2.46		146.973	147.981					[M-H]-	false			94	1672	1390	1466	1688	1148	1128	904	0	1914	2196	1888	780	2414	3176	1906	1158	2398	1798	1266	3360	3734	1330	1262	2578	1610	2652	938	50	1666	0	2962	3466	1154	3096	2236	1282	1400
2.46		164.001	165.008	1.578	8			[M-H]-	true		C7H3NO4	300	4910	4542	4526	4984	3258	4192	2968	576	5520	5496	4514	4740	4552	5708	4288	3552	4888	3870	3788	6374	6554	3254	4028	4520	5120	5752	3044	0	3988	0	5574	6592	3350	7662	4214	4614	3240
2.46		179.056	180.064					[M-H]-	true			9608	9528	8904	7148	7674	6020	7724	5590	3768	13212	7974	5198	2584	4596	9914	7132	8942	8900	4828	2990	4538	7714	13062	9968	8930	8846	4904	7248	5690	2014	7800	11910	8782	8752	6274	8262	5888	3202
2.46		271.004	272.012	-0.293	29.7			[M-H]-	true		C7H13O7PS	0	66954	53954	50142	50460	48038	52416	49262	0	68484	62742	58254	38786	50730	43964	48568	48218	52958	57380	49134	57082	49902	45296	55756	59780	52952	57490	44696	874	52140	962	57750	55876	48232	51168	41002	55742	52042
2.47		85.0045	86.0118	0.166	8			[M-H]-	true		C2H2N2O2	12168	13264	0	13138	15136	13114	14582	13818	13022	13286	12104	13662	14420	14526	12414	12750	13868	11806	13070	12352	12892	12354	12848	12312	11462	13716	12200	11962	11044	12968	11406	11234	11462	12014	10508	11908	11544	11286
2.47		145.016	146.023	0.201	10.8			[M-H]-	true		C6H2N4O	30178	0	50152	48444	0	0	0	0	0	49290	48158	48272	0	46856	44358	44820	0	0	0	0	0	45576	0	0	46442	47462	42094	47882	53552	0	0	44960	43200	0	0	0	43890	0
2.47		152.004	153.011	-0.306	25.2			[M-H]-	true		C4H3N5S	0	3704	3726	3890	4824	1580	2684	0	0	5218	3632	4040	0	4074	5396	3726	2390	4728	3066	0	5194	6306	2302	2286	3952	1814	5258	0	0	2386	0	4654	5366	2580	5724	3924	2106	2474
2.47		165.04	166.048	-1.411	11.4			[M-H]-	true		C6H6N4O2	161048	7372	8042	8966	6896	4872	10204	7564	8290	26206	7470	4966	1854	3462	8542	5580	8786	8486	7018	4380	4084	7422	14146	17364	9686	12574	4348	8938	3056	2814	11480	10078	12952	9038	5088	6998	4668	3912
2.47		192.088	193.095	1.453	8.8			[M-H]-	true		C5H13N4O4	0	570	584	320	1048	204	160	0	1262	0	606	134	0	0	706	0	0	504	434	216	432	596	0	1594	484	6324	0	1406	882	0	0	606	0	234	0	456	602	250
2.47		195.033	196.041					[M-H]-	true			1696	3858	3598	4172	3022	5554	4162	4338	6102	4060	3714	5050	5452	4646	4276	4270	4224	4004	4406	4352	3542	3102	3834	5362	3528	4548	3766	4880	7658	4438	6456	3730	3184	4500	3246	3792	4766	4900
2.47		217.083	218.09	0.134	11.5			[M-H]-	true		C8H14N2O5	0	16190	17688	19920	8266	6906	11562	5602	0	22574	20634	18280	3352	41762	7724	43946	646	22994	20118	7542	27298	11358	812	0	23396	4490	33664	6212	778	3548	1252	25930	64402	5484	66078	18222	16724	4908
2.47		225.044	226.051	0.495	14.4			[M-H]-	true		C9H11N2O3P	0	2366	2300	2234	2438	2370	2846	2778	3842	0	2284	2520	2492	2584	2786	2326	2778	2556	2636	2376	2100	2032	3014	2596	2436	3096	1990	3202	4332	0	4508	2754	2832	2414	0	2608	2806	2604
2.48		106.984	107.991					[M-H]-	true			0	27318	27382	24774	33570	14714	16266	11990	0	34988	25786	26376	7288	33578	38094	28666	16812	28190	22514	19122	41084	43486	15522	16818	32600	13204	45114	13788	0	17508	0	34300	42142	19560	44654	29620	17874	0
2.48		187.072	188.079	-0.551	13	774.2	Bruker MetaboBASE Personal Library 3.0	[M-H]-	true	Na-Acetyl-L-glutamine	C7H12N2O4	1174	4020	4436	4428	7350	0	3200	1936	0	6154	5662	3552	1028	7138	8692	6984	0	5990	2922	0	8064	9466	0	0	6788	4534	8570	3154	0	0	0	7802	9564	4496	9654	5036	2438	0
2.48		396.007	397.014	-0.153	29.5			[M-H]-	true		C22H8NO5P	0	4544	5706	5402	6416	4400	4968	3646	0	4788	3734	3508	2064	3948	3262	3326	2506	3176	2464	2868	2516	2530	2388	2296	2806	1542	2380	1892	0	2676	0	2596	1768	1750	2194	2040	1770	1948
2.49		93.0096	94.0169					[M-H]-	true			17730	0	28362	0	29044	0	0	0	0	0	0	27170	0	0	22394	26928	0	23868	0	26226	0	22386	0	24710	22434	0	20326	0	0	0	22302	18994	19012	21518	19762	21878	23644	20936
2.49		183.982	184.99	0.113	33.8			[M-H]-	false		C5H3N3O3S	1434	4218	3722	3910	4676	3428	4024	3176	1886	4384	3664	3634	1882	3586	3674	3546	2732	3718	2910	2576	3612	5054	2898	2330	3548	2222	3546	2620	0	2494	1736	3108	3538	2258	3528	3390	2072	2652
2.49		195.009	196.016					[M-H]-	false			0	0	530	0	11112	0	0	0	0	0	736	0	0	0	0	0	0	516	0	0	0	0	0	0	962	0	0	0	0	0	0	812	0	0	0	0	0	0
2.49		196.012	197.019	-0.989	8.3			[M-H]-	false		C7H5N2O5	0	0	1730	1318	0	2570	1802	1720	3720	3884	1982	0	0	0	0	0	2176	1784	0	0	0	0	4044	2970	1542	5160	0	5084	4736	1174	9848	2432	0	2196	0	0	0	0
2.49		203.067	204.075	0.105	15.7			[M-H]-	true		C7H12N2O5	0	3742	3668	4152	1380	0	2712	1306	0	3374	4290	4974	0	8848	1696	12394	0	5226	4526	1754	4860	2008	0	0	6218	0	5522	1290	0	870	0	6754	21792	1166	19510	3780	4514	0
2.49		375.951	376.958					[M-H]-	true			0	14592	13678	14970	15360	14138	14896	13640	504	11456	13582	13036	13914	15180	13756	13214	13140	14880	14444	15494	13868	13846	12690	10158	14238	9940	13796	12164	1338	15878	1660	13168	12284	12952	12518	14334	14946	13310
2.49		418.001	419.009	0.514	47.8			[M-H]-	true		C10H17N2O10P2S	0	8964	5970	4714	4424	4240	5438	5952	0	8198	6368	5294	4924	4722	3596	4012	3628	4788	5144	4334	4608	3588	3706	5282	4722	5232	4720	3518	0	3788	0	4934	5836	3492	4120	3496	5128	4466
2.5		192.034	193.041	0.115	4.8			[M-H]-	true		C6H11NO4S	0	25962	23790	29630	16634	14680	17832	10328	0	55046	29938	31430	4436	52944	30190	61192	12438	36080	12782	17544	34772	25632	12448	9428	28382	25036	40780	15172	1774	10448	0	39420	71466	17474	70286	44188	12628	15816
2.5		215.068	216.075	0.27	12			[M-H]-	true		C8H12N2O5	2842	2112	1560	2008	738	0	894	0	1010	0	2336	0	0	648	562	1312	1138	2220	0	0	1146	1496	1978	18036	1960	1800	1364	16700	1328	0	1658	2572	1558	1028	1608	554	0	0
2.5		319.087	320.095	0.438	10.6			[M-H]-	true		C14H16N4O3S	15696	634	0	332	0	198	0	0	0	0	782	0	0	0	0	0	0	884	0	0	0	0	0	0	542	0	0	0	0	0	0	652	0	0	0	0	0	0
2.5		343.007	344.014	0.259	7.8			[M-H]-	false		C12H4N6O7	4430	0	0	0	0	0	80	0	0	0	0	0	0	0	0	0	0	0	0	88	0	0	0	0	0	0	0	348	0	0	0	0	0	100	0	0	0	0
2.5		453.928	454.935					[M-H]-	true			0	3110	3200	3264	3364	3450	3332	3240	0	3144	2934	3278	3620	3554	3284	3568	4538	3324	4420	3550	3308	3520	3964	3194	3172	3184	3900	3474	612	4938	636	4044	3260	3016	3182	3556	3710	4176
2.51		197.953	198.961	-1.186	8.7			[M-H]-	true		C7H4O3PS	2034	3026	3758	3406	2342	4202	4426	4036	4844	2468	2318	3038	3032	3028	4866	0	4212	2352	4004	3220	5110	2038	5220	4698	4206	3130	3148	5624	4530	3978	5534	0	0	3024	3268	3712	4308	5248
2.51		243.082	244.089	0.7177	71.71	953.1	Bruker MetaboBASE Personal Library 3.0	[M-H]-, [M+Cl]-	true	Biotin	C10H16N2O3S	811006	1410	1936	1600	1170	1616	2080	1634	0	2372	1972	1276	872	934	1472	1176	1640	1600	892	1370	1122	1222	2386	1652	1930	1622	1622	1258	1302	1084	2560	2250	1576	2138	1460	2158	1416	994
2.51		346.099	347.106	-0.515	16.1			[M-H]-	false		C17H19N2O4S	5252	0	0	0	0	0	0	0	0	0	0	0	0	0	0	0	0	0	0	0	0	0	266	0	0	0	0	0	0	0	0	234	0	0	0	400	0	0
2.52		135.971	136.978	-2.491	19.6			[M-H]-	true		C5HN2OS	1718	6550	6612	5964	6682	6916	6126	6024	4946	6482	5932	6372	4814	6498	7134	5806	5014	4996	6036	6186	6350	7256	5206	5286	7092	4310	6972	5840	4606	4264	4418	5044	6574	5174	6760	5668	4874	5002
2.52		162.041	163.049	-0.87	28.9			[M-H]-	true		C6H5N5O	0	0	1896	1780	2320	0	0	0	0	0	2310	0	0	4636	2662	4556	0	3048	0	2674	5198	2262	0	0	4452	2470	4348	0	0	0	0	4108	6138	3090	5532	2664	2186	964
2.52		173.058	174.065	0.29	14.9			[M-H]-	true		C7H6N6	0	1004	2906	0	4124	0	2174	1360	1024	0	764	0	0	0	5384	4286	0	4594	528	1346	4566	5220	4006	0	3936	0	4802	0	0	1082	1222	4834	1300	0	6038	2654	0	0
2.52		333.077	334.085	0.244	10.2			[M-H]-	true		C16H17NO5P	978	7218	6896	7286	5148	8556	8682	8668	9324	6176	6710	6378	7902	7404	6582	6190	8184	5644	6580	6644	5912	6108	7910	6090	5192	6360	5566	7474	8332	6814	6876	5658	5610	6844	5868	6582	6928	7256
2.53		135.03	136.037	0.142	17.5	813.3	Bruker MetaboBASE Personal Library 3.0	[M-H]-	true	Threonate	C4H8O5	21176	16484	16846	16160	14584	8992	13638	9474	10956	29200	17436	12622	3812	12830	16896	15126	36560	19202	8580	5986	13032	17368	46310	44510	20700	22170	12668	17412	8776	3160	12516	21642	17860	20376	15264	15526	8874	3148
2.53		152.037	153.044					[M-H]-	false			4184	0	396	0	286	0	0	364	0	0	324	404	0	0	0	302	0	0	0	0	0	0	484	0	0	564	164	0	286	270	364	0	0	324	338	0	304	444
2.53		260.078	261.085	-0.743	36.7			[M-H]-	true		C11H11N5O3	6388	460	414	468	272	432	270	0	0	0	0	210	0	0	0	0	0	0	0	0	384	0	0	0	400	368	270	718	0	0	0	578	556	0	418	0	370	0
2.54		125.025	126.032	0.238	8			[M-H]-	true		C6H6O3	5768	0	0	0	0	0	0	0	408	0	0	0	0	0	0	0	0	0	0	0	0	0	0	574	0	0	0	0	814	0	550	0	0	0	0	0	0	0
2.54		160.039	161.047	0.187	8			[M-H]-	false		C7H5N4O	14264	0	0	0	0	0	0	0	0	0	0	0	0	0	0	0	0	0	0	0	0	0	0	1132	0	0	0	316	0	0	0	0	0	0	0	0	0	528
2.54		208.988	209.995	0.736	17.5			[M-H]-	true		C6H3N4O3P	7364	856	0	0	1122	0	292	414	0	0	0	0	0	650	0	0	0	0	750	476	0	0	514	1962	0	2552	0	452	0	0	118	640	0	0	550	0	0	614
2.54		254.071	255.078	0.603	12.9			[M-H]-	true		C10H14N3O3P	4510	6102	5854	5160	5746	5862	6998	5992	6022	5858	5740	5984	6152	6318	6018	6628	5464	6080	5558	6448	5718	5666	5614	6788	5456	5936	5748	5720	5732	5286	6950	5966	6268	6674	5714	5658	5728	5794
2.55		97.0297	98.0369					[M-H]-	false			6990	260	274	250	138	0	0	112	0	246	0	0	210	152	232	0	372	222	182	0	0	206	474	634	222	174	0	86	0	0	0	290	206	104	0	0	0	0
2.55	0	114.056	115.064	0.208	4.6			[M-H]-	true	Proline	C5H9NO2	16880	8608	6882	8014	3474	5268	6342	4660	536	11328	8522	11860	2850	11474	5038	15856	2158	9482	8308	5126	9618	5182	2516	2496	11436	2526	14534	2510	724	3604	1638	12542	34990	3078	28764	8726	8382	5110
2.55		142.051	143.058	0.013	4.3			[M-H]-	true		C6H9NO3	10228	5150	4886	4950	3100	4188	4190	3700	606	7052	5624	5898	2406	7428	3900	11346	1298	6606	6716	3196	6184	2732	1756	0	6920	1536	6696	1646	0	2210	0	6144	19112	1790	16002	5226	3974	2418
2.55		190.016	191.024	-0.792	12.9			[M-H]-	true		C12H3N2O	2354	8404	7626	8292	5498	5192	9836	8790	4004	8148	5446	10780	5060	6768	6216	8410	4228	8622	8160	8166	6818	6256	4370	4602	10188	6466	9046	4148	3764	5960	4026	10414	8098	6060	7754	14240	8702	8062
2.55		264.072	265.08	-0.042	17.7			[M-H]-	true		C9H15NO8	37620	442	0	0	0	0	0	0	0	0	420	0	0	0	0	244	0	0	0	178	0	334	896	1140	460	0	0	0	0	0	662	590	262	0	0	0	0	0
2.56		73.0296	74.0369					[M-H]-	true			14704	222	0	0	0	158	118	0	0	96	0	0	0	0	0	0	148	138	0	0	0	0	0	482	270	0	0	0	0	0	168	0	100	0	0	0	0	0
2.56		88.0405	89.0478	0.128	5			[M-H]-	true		C3H7NO2	5396	4202	3052	4626	2410	2930	4008	3994	1424	6926	4330	4046	1410	4466	4066	5070	3592	6520	4808	2650	3966	3202	4224	2802	5946	2926	4110	2634	1764	1734	2308	6500	8582	3094	7158	5190	4318	2364
2.56	-0.01	130.062	131.07	0.109	21.8			[M-H]-	true	Creatine	C4H9N3O2	0	2984	3010	3162	2820	3296	4044	3086	1038	6984	4468	3586	1530	3852	4032	5490	4126	5624	4618	2082	5088	3914	4202	3674	5784	2856	5052	3160	1418	1794	3604	6806	6870	2548	6548	4396	3986	2686
2.56		441.035	442.043	-0.486	19.3			[M-H]-	true		C15H14N4O10S	14426	566	586	212	1178	0	290	0	1160	0	134	0	0	0	132	0	356	222	0	0	0	0	590	2428	354	218	0	208	0	0	0	0	0	186	0	0	0	0
2.57		116.929	117.936					[M-H]-	true			2180	27628	29700	27774	27574	34252	34032	0	45788	30240	31514	34850	0	32354	32116	30876	32872	34066	34504	34954	30232	31054	34430	33854	33124	33448	29964	36284	0	31842	36246	30418	27294	30044	26794	28498	28550	29980
2.57		164.042	165.049	0.426	8			[M-H]-	true		C8H9N2S	0	3042	2580	2890	2552	4024	0	2700	0	2648	2816	2884	4186	0	4244	2772	4198	0	0	0	0	0	4208	0	0	0	0	4152	5994	4218	5420	0	0	0	0	4316	4094	4162
2.57	-0.05	191.056	192.064	0.325	inf	910	Bruker MetaboBASE Personal Library 3.0	[M-H]-, [M-H]-	true	Quinic Acid	C7H12O6	804972	2244	3598	2754	1470	0	1172	1008	2254	1348	2682	1158	958	410	16674	2534	1178	3436	1790	1810	1732	2126	2940	12212	3888	3110	1620	2138	1560	1268	1028	4986	1314	1118	1164	1262	0	1136
2.57		233.078	234.085	0.087	46.2			[M-H]-	true		C7H8N9O	0	0	646	0	0	0	0	0	0	1058	0	0	0	0	0	868	0	590	0	0	698	0	0	4112	1310	206	922	1654	0	0	0	634	1484	0	1714	770	672	0
2.58		118.005	119.012					[M-H]-	true			17088	0	36750	0	0	0	0	0	0	0	0	0	0	0	35750	0	0	0	0	0	0	0	0	0	0	33228	0	0	0	0	0	31842	31676	0	0	0	0	0
2.58		194.906	195.913					[M-H]-	true			3748	52492	61034	64218	62194	70236	63362	73452	83272	60560	63614	67888	79714	65080	65736	69670	67150	65942	67826	71462	65052	65820	68716	65748	66852	65928	59548	65170	70748	69014	69424	61628	53228	58686	52236	58756	58022	59918
2.58		249.054	250.062					[M-H]-	false			0	924	1182	1070	1316	0	0	488	0	1066	1016	0	0	2388	1220	2270	0	1380	454	714	2322	1832	272	0	1330	684	3682	892	0	0	0	1804	4056	970	4926	690	0	0
2.59		161.046	162.053	0.252	6.4			[M-H]-	true		C6H10O5	90790	0	0	0	612	0	0	0	768	0	730	0	0	0	0	0	0	0	0	0	0	0	3264	5948	1138	0	0	0	0	594	0	0	0	0	0	0	0	762
2.59		330.052	331.059	-0.694	12.7			[M-H]-	false		C14H12N4O4P	26888	0	0	0	0	0	0	0	0	0	0	0	0	0	0	0	0	0	0	0	278	0	252	0	0	0	332	0	0	0	0	0	436	0	0	0	180	0
2.59		405.109	406.116	0.394	19.2			[M-H]-	true		C16H19N6O5P	4298	0	252	0	0	0	0	300	192	276	758	0	0	0	0	0	0	590	0	0	0	0	0	0	0	316	0	0	362	136	0	454	0	0	0	0	0	0
2.6		85.0296	86.0369	0.125	3			[M-H]-	false		C4H6O2	4896	222	178	0	152	0	0	0	120	0	0	0	0	0	104	270	334	256	164	108	162	0	220	418	216	0	0	0	0	0	308	0	0	0	0	0	0	0
2.6		191.501	192.508					[M-H]-	false			10242	0	0	0	0	0	0	0	0	0	0	0	0	0	0	0	0	0	0	0	46	0	0	0	0	0	0	0	0	0	54	0	0	0	0	0	0	0
2.6		226.083	227.091	0.119	36.3			[M-H]-	true		C9H13N3O4	0	888	1092	1308	0	512	790	516	0	1446	924	1538	0	2350	1056	3078	0	1044	1236	774	1148	600	0	2404	1408	0	1690	1546	0	326	0	1330	4150	414	4454	1544	1282	0
2.6		406.979	407.986					[M-H]-	true			4388	0	0	0	0	0	0	0	0	0	0	0	0	0	0	0	0	0	0	110	0	0	0	0	0	0	0	74	0	0	0	0	0	176	0	0	0	0
2.6		503.054	504.061	-0.946	41.4			[M-H]-	true		C16H26O12P2S	30862	0	0	0	0	0	0	0	0	0	0	0	0	0	150	94	0	142	0	114	0	0	178	0	0	0	0	0	0	0	0	0	126	0	0	102	130	0
2.61		122.073	123.08	0.424	9.5			[M-H]-	false		C6H9N3	124	0	0	0	400	0	0	0	798	0	0	0	0	1032	572	926	1514	176	0	0	1130	228	1452	4674	0	544	824	922	1002	0	2024	0	1742	784	1214	298	0	108
2.61		196.073	197.08	0.034	9.9			[M-H]-	true		C8H11N3O3	1286	5022	3896	5096	3668	4660	5636	4638	2272	7694	5252	4848	1750	3434	4480	4300	5104	8204	3876	3888	3568	4214	5840	4674	6570	5094	4968	4966	3450	3192	6086	6250	5954	4814	5768	6000	4644	2752
2.61		272.883	273.891					[M-H]-	true			688	11034	10514	12118	11968	12904	13440	13552	17228	13158	13084	12644	15808	13160	12632	12440	12444	12216	14834	13994	14088	13736	13148	11272	13234	13506	11372	12096	14356	12590	12750	11540	9808	11112	10984	10472	10896	11078
2.61		391.107	392.114	-0.147	6.6			[M-H]-	true		C14H24N3O6P2	24378	0	0	0	0	228	0	0	0	0	0	0	0	0	0	0	0	0	0	0	0	0	0	0	0	0	0	0	0	0	0	112	0	0	0	0	0	0
2.62		276.055	277.062	0.004	8			[M-H]-	true		C6H18N2O6PS	4024	0	1014	0	0	0	0	0	0	0	0	0	0	0	0	0	892	0	0	0	0	0	1064	1992	0	0	0	0	0	0	0	0	0	0	970	0	0	0
2.62		326.125	327.133	0.771	13			[M-H]-	true		C14H15N8O2	418	1046	1096	1230	1752	156	260	0	956	0	838	0	174	0	1040	566	4078	0	0	268	752	810	4676	8128	478	1190	1316	1760	1656	0	4970	598	682	2394	862	684	0	0
2.62		330.131	331.138	-0.441	12.5			[M-H]-	false		C9H24N4O7P	0	1012	1350	1150	960	816	976	0	0	2214	1220	2150	486	2318	1568	2314	0	1162	968	634	1826	1820	0	496	1688	722	2082	394	0	0	0	2194	3018	352	4052	1950	878	488
2.63		180.173	181.18	-0.122	8			[M-H]-	false		C9H25O3	5864	0	0	0	0	0	0	0	0	0	0	0	0	208	0	0	0	0	0	0	0	0	322	430	0	0	0	0	0	0	0	0	0	0	0	0	0	0
2.63		256.073	257.08	-0.06	9			[M-H]-	true		C9H14N4O3P	11162	1560	1230	1734	1038	1274	1116	1402	0	1936	1512	1408	0	1432	1340	1056	0	1660	1212	0	1376	1152	2120	2922	1948	1404	0	1684	0	0	1544	0	1740	1204	1912	1486	1094	0
2.64	0	180.067	181.074	0.167	2.2	977	in-house spectral library	[M-H]-	true	Tyrosine	C9H11NO3	240292	24266	23530	21688	21344	26140	22104	22562	9312	41292	26872	22922	8044	17430	26600	22856	25744	32330	16442	19344	19224	20816	38124	60142	35858	26738	28866	37266	13976	18050	28596	39716	34096	31054	31486	36592	17842	23674
2.64		291.022	292.029	0.686	22			[M-H]-	true		C9H13N2O5PS	0	5816	6068	5376	5454	5704	5980	5486	5470	5336	5422	6000	6060	5830	5290	5862	6266	5352	5836	6456	5984	5830	6608	5420	5532	6290	6006	6470	6806	6304	6674	5614	6054	6376	5578	5736	5772	5882
2.64		292.141	293.148	0.49	9.6			[M-H]-	true		C12H23NO7	0	2620	2452	2272	4498	0	0	372	4470	0	1316	130	0	2594	2042	3482	15666	850	0	334	3852	0	18778	25162	486	2192	7484	2692	3636	0	14208	0	3586	2578	3452	548	0	0
2.65		172.098	173.106					[M-H]-	false			0	770	710	562	1018	380	264	388	1190	368	552	444	366	594	588	826	4058	146	162	0	1274	558	3952	6946	480	876	2242	0	1378	558	3942	454	1106	1668	1068	792	260	318
2.65		197.023	198.031	0.415	8			[M-H]-	true		C10H4N3O2	236	0	0	1198	0	0	624	808	1488	1422	1400	0	0	1884	1442	0	1780	0	1554	0	0	1048	4480	0	2210	0	0	1824	2214	0	3036	1972	1540	2140	0	0	1120	0
2.66		195.051	196.058	0.165	2.8			[M-H]-	true		C6H12O7	4788	25646	27698	28160	15098	15708	37500	15694	5136	101398	31924	41152	6816	29256	18480	29646	13416	32228	24100	14300	18922	18950	18116	14994	33084	17098	13062	16762	7470	8086	11520	36542	47998	18952	32768	36942	26794	13390
2.66		374.004	375.012	-0.418	43.2			[M-H]-	true		C10H9N5O9S	0	4336	4070	3834	3512	4014	3928	3962	5016	3064	4032	4054	4604	3972	3742	3790	4256	3598	4222	4342	4816	3664	4136	3692	3512	4368	3794	4312	4564	4426	4594	3400	3340	4316	3284	3718	4434	4352
2.67		41.9988	43.0061	0.307	2.3			[M-H]-	true		CHNO	17310	23366	21554	20472	20038	20026	18460	17266	15504	15052	17740	16144	17754	18248	16628	19510	19680	19282	20402	18110	18512	22196	20708	18618	20420	17638	19806	19980	16728	16966	18038	19322	20136	17060	18042	19666	18590	18892
2.67		222.044	223.052	0.435	10.5			[M-H]-	true		C7H13NO5S	0	1156	1492	1608	644	680	722	538	0	2036	1148	1754	374	2344	646	3248	506	974	596	828	1522	772	408	0	1422	432	2112	418	0	436	0	1652	5860	492	4642	1876	1026	698
2.67	-0.01	328.047	329.054	1.561	12.5	941.6	in-house spectral library	[M-H]-	true	cAMP	C10H12N5O6P	801448	3468	5010	5886	0	0	3940	0	0	7308	4052	4852	0	6966	0	7300	1622	5682	4232	2548	8502	4684	1954	0	5144	1744	7564	0	0	0	0	7226	11992	0	12526	4362	2772	3444
2.67		328.188	329.196	0.251	3.2			[M-H]-	false		C11H30N4O5P	26942	0	0	0	0	0	0	0	0	0	0	0	0	0	120	0	0	0	156	0	0	0	0	206	0	0	0	0	0	0	0	150	138	158	0	0	0	0
2.68		183.016	184.024					[M-H]-	false			0	2756	2934	2656	2058	1562	1806	3062	1230	1202	3454	2198	1280	2680	3388	3266	3846	3240	2506	1074	2038	3004	5530	6052	4174	5614	2742	3414	2058	1638	4422	3948	5358	4488	2906	3476	2624	1434
2.68		197.953	198.961	-1.1	18.5			[M-H]-	true		C7H4O3PS	2766	4758	4810	4692	4590	4968	4722	4750	5494	4644	5350	4590	5694	5190	4770	4394	5210	4616	4720	5494	5708	5358	6136	5318	5390	5738	5618	5210	5534	5558	4802	4268	4732	5820	4516	5376	5292	5528
2.68		215.964	216.971	0.21	31.4			[M-H]-	true		C5H4N3O3PS	3788	33788	31918	33326	33698	34144	33658	34866	35416	33386	32596	32270	34230	33130	34228	35488	34296	33090	36246	35936	35718	35222	36304	35522	33852	36504	34716	36490	39120	36954	35464	35378	32956	35522	35282	35864	36118	33478
2.69		158.021	159.028					[M-H]-	true			0	3038	2954	2514	3612	2534	1944	3450	1358	1460	3148	2424	1002	3312	3206	3602	4054	3382	3058	1026	2338	2622	5068	5520	4354	4234	2708	3874	1670	1750	2902	4466	4876	5234	2720	2956	2122	1394
2.69		175.044	176.051	0.789	8.7			[M-H]-	true		C13H6N	2476	4464	4572	5134	4770	4924	4566	4946	4582	4556	0	4446	4788	5398	5086	5200	5218	5304	5110	4476	4474	4608	5898	5292	4508	4696	4564	4586	5686	4590	5296	4726	5280	4946	5354	4802	4944	4962
2.69		230.069	231.076	0.194	18			[M-H]-	true		C10H9N5O2	16310	0	0	0	0	278	0	0	564	0	0	0	0	0	0	178	0	0	0	0	0	0	0	0	0	0	0	0	0	0	0	0	0	150	0	0	0	0
2.69		313.931	314.939	-2.97	25.1			[M-H]-	true		C9H2NO10P	644	5296	4930	4838	5416	5562	4850	5156	5256	4354	4910	4922	5672	5206	5222	4394	5076	4964	5244	4620	5262	5174	5296	5150	5294	5432	4372	5038	5734	5110	5300	4926	5036	5218	5172	4784	5632	5070
2.7		173.093	174.1	-0.47	5.2			[M-H]-	false		C7H14N2O3	1188	2208	0	1828	1558	1930	738	0	0	604	2486	0	0	0	0	3428	0	0	0	0	0	0	3050	2858	0	2568	0	0	0	0	2250	3158	4012	2230	3626	2750	0	0
2.7		212.059	213.066	-0.127	11.2			[M-H]-	true		C12H9N2O2	4022	0	0	0	0	0	0	408	0	486	0	0	0	0	0	0	0	0	0	0	0	0	0	0	0	0	0	0	0	0	0	0	0	0	0	0	0	0
2.7		245.126	246.133	-0.939	10.5			[M-H]-	true		C11H20NO5	0	1326	1540	1178	0	396	1000	294	0	902	1224	1434	600	2468	720	4256	378	1512	2360	422	1088	636	796	964	2016	376	1336	620	222	80	496	2554	7126	794	5682	1654	1784	0
2.7		330.998	332.006	-0.172	29.2			[M-H]-	true		C11H5N6O5P	246	9310	8688	9398	9188	9268	8894	9488	9746	6956	8774	9656	10476	9382	8968	9320	10412	8126	9300	10190	9062	9108	9708	9236	8974	9970	9102	9508	11094	12792	11064	10132	8524	9492	7666	9652	10484	9980
2.71		72.0093	73.0166	0.228	8			[M-H]-	true		C2H3NO2	4718	226	378	478	584	232	474	300	196	970	0	292	0	0	0	562	512	506	244	416	334	646	560	0	676	722	0	0	314	182	590	856	0	548	510	444	370	382
2.71		74.0251	75.0324					[M-H]-	true			17052	0	0	0	1344	0	1304	792	896	1814	1606	0	394	0	1928	0	1126	1140	542	784	1384	1558	0	2964	1340	2196	1066	1434	0	460	1088	1488	1754	736	376	1354	578	646
2.71		390.966	391.973					[M-H]-	true			1156	6450	8388	7194	7038	7658	7484	6722	8916	5894	7400	7788	8800	7948	7002	6548	7748	6814	7970	8628	7340	6994	8182	7706	7198	7826	6104	7536	9550	9530	8172	6856	5774	7642	7216	7686	8318	9514
2.72	-0.02	118.051	119.058	0.211	4.9	965	in-house spectral library	[M-H]-	true	Threonine	C4H9NO3	243104	18374	16820	18826	22082	11126	13316	9930	6146	36684	19064	11204	2440	18088	33588	15248	19560	23020	7988	8758	17548	30116	30752	42354	24876	27748	21078	32312	10082	5630	20906	28494	21998	24240	21064	21072	8104	8662
2.72		118.138	119.145	1.327	8			[M-H]-	false		C7H19O	4834	0	0	0	0	0	0	0	142	0	0	0	0	0	312	178	234	226	116	0	0	0	0	410	370	0	0	434	0	0	196	338	0	128	146	0	0	0
2.72		182.057	183.064	-0.111	10.8			[M-H]-	true		C7H9N3O3	24336	0	0	0	0	0	0	0	0	0	0	0	0	0	0	0	554	564	0	0	188	0	0	632	0	0	0	0	0	0	0	380	662	0	698	0	0	0
2.72		524.299	525.307	0.05	9.23			[M-H]-	true		C24H48NO9P	0	2692	2760	3150	1080	3690	4232	4500	0	2322	2278	5234	4074	6576	1046	5706	1034	2818	4474	4174	3960	1872	1168	1174	3302	612	4388	812	402	5354	236	4156	7248	932	6992	3514	6544	4988
2.73		130.142	131.149					[M-H]-	false			5394	0	0	0	0	0	0	0	0	422	0	0	0	0	0	82	0	0	0	0	0	0	0	0	136	0	0	0	0	0	0	0	1074	0	922	0	0	0
2.73		172.958	173.965					[M-H]-	true			50164	107494	117232	114630	119548	0	121066	109982	124018	113478	116620	109640	122352	0	119056	114344	125508	121132	124724	118184	126942	124498	127930	122572	123164	124846	125424	126494	132672	128408	129308	125908	0	124764	0	123236	126094	113862
2.73		203.104	204.111	0.144	19	954.1	Bruker MetaboBASE Personal Library 3.0	[M-H]-	true	Suberohydroxamic Acid	C8H16N2O4	8938	454	768	482	620	0	502	0	0	828	694	0	0	0	644	544	270	378	0	0	0	656	0	0	576	734	186	0	0	0	0	0	0	408	244	0	0	0
2.73		265.094	266.102	-0.108	35.2			[M-H]-	false		C7H17N5O4P	862	610	808	694	358	0	0	0	0	624	866	0	0	0	518	0	564	1338	0	408	602	908	730	9310	862	522	702	7964	610	0	0	1542	1196	770	772	398	0	0
2.73		522.284	523.291	0.43	28			[M-H]-	true		C23H40N8O4P	0	1904	2062	2296	680	4912	4712	4426	218	4080	1842	5266	4042	2658	920	3444	0	2540	4272	3640	1636	1126	606	0	2734	476	1944	440	0	7874	0	2812	3560	832	4088	3294	6022	7508
2.74		237.03	238.037	0.275	7.4			[M-H]-	true		C5H10N4O5S	0	1600	1132	1442	32410	0	0	0	0	0	1432	0	0	0	0	0	0	1662	0	0	0	0	0	0	1748	682	0	0	0	0	0	1656	0	0	0	0	0	0
2.74		243.063	244.07	0.35	10.2			[M-H]-	true		C9H12N2O6	0	6720	6692	7550	11784	4052	4688	2840	0	11668	7466	6704	1084	10864	13610	7162	1382	9518	4500	3516	11140	13764	1416	1370	6954	3898	8086	2306	0	2820	0	9384	9726	3282	10306	6354	3504	3158
2.74		278.117	279.125	0.141	30.8			[M-H]-	true		C16H15N4O	0	0	0	0	0	0	0	532	0	428	502	0	0	0	418	0	0	444	0	0	0	310	0	6668	0	520	0	0	0	0	0	0	0	0	0	334	0	0
2.74		287.053	288.06	0.567	4.4	993.5	Bruker MetaboBASE Personal Library 3.0	[M-H]-, [M-H-C6H8O6]-	true	Orotidine	C10H12N2O8	0	153030	157296	162156	260676	85980	116456	67812	0	250910	157326	148082	23376	225640	266510	163858	24086	165228	103834	62680	223658	299786	20966	21660	163160	61622	185366	54168	532	55542	682	176746	208984	77330	211320	142840	76384	64366
2.75		130.051	131.058	0.089	inf	958.4	in-house spectral library	[M-H]-	true	4-Hydroxyproline	C5H9NO3	268104	29680	29458	31108	33322	16380	21918	15702	0	50600	30988	21888	5584	47364	43624	54418	12968	40670	17362	13410	42306	47378	19478	13932	39678	29602	58848	18956	7512	8502	15580	49496	93176	22238	80142	32032	19690	15320
2.75		158.043	159.051	-2.369	6.8			[M-H]-	true		C6H9NO4	83152	8984	10078	8178	9824	6250	6724	5370	0	13708	9098	6018	0	13034	0	17352	3588	10942	4728	3878	0	14368	5202	3972	11116	6776	0	5266	3020	3296	5348	0	21976	6096	0	6788	4784	3634
2.75		206.056	207.064					[M-H]-	true			20408	2874	2722	2606	1906	1576	1890	1424	720	3900	2780	0	394	3510	3972	4184	1480	3014	0	1504	3514	0	1294	1014	2712	1782	4236	1714	672	654	946	3562	6624	1802	4702	2004	0	1256
2.75		217.083	218.09	0.026	20.3			[M-H]-	true		C7H8N9	0	3142	3200	3550	4670	1544	2490	1618	1844	5450	3846	1708	228	4130	5770	2854	6532	4306	1016	1290	4114	5526	8530	6412	3818	5824	4622	4096	3678	898	6702	4896	3456	6194	2602	4114	1328	1684
2.75		275.931	276.938					[M-H]-	true			14632	55066	58298	56564	54280	59608	61674	0	0	53846	56804	0	0	58002	56804	54790	62872	57730	0	0	60958	59902	63090	61228	57928	63410	61190	62392	0	0	65370	59260	56112	59972	59486	60992	0	0
2.75		287.185	288.192	-0.021	8			[M-H]-	false		C13H26N3O4	0	2442	2132	2198	5596	926	1120	558	126	4644	2210	2136	0	3692	5062	0	0	1512	1016	548	2616	5440	154	0	2260	486	2774	0	166	580	0	3214	4180	404	4840	1912	0	0
2.75		310.097	311.105	-0.081	18.7			[M-H]-	false		C15H20O5P	0	1222	0	1402	1486	664	0	0	1664	698	924	566	0	802	1382	0	4048	710	630	500	756	956	4392	5386	800	1602	2044	1742	2090	644	4366	0	0	1922	874	826	452	704
2.75	-0.33	353.049	354.057	0.479	17.5	712	Bruker MetaboBASE Personal Library 3.0	[M-H]-	true	Phenol Red	C19H14O5S	94442	65098	69062	75030	52346	150848	137730	177058	30578	93224	80124	89492	102066	47312	48516	77580	57964	87894	79510	141180	45492	33584	96252	68948	92520	65952	69404	57436	47494	147200	79396	101092	91078	61406	62444	108538	95428	156934
2.79		151.026	152.034	0.19	6.5	970.1	Bruker MetaboBASE Personal Library 3.0	[M-H]-	true	Xanthine	C5H4N4O2	3826	17762	17978	16092	16588	21814	16158	18178	5556	23796	19558	24006	7342	13324	18098	22894	13440	22514	11654	30964	15238	13904	18580	28786	25050	17364	23580	25058	9116	27816	17136	22528	28538	15330	24040	27364	15112	31950
2.79		195.034	196.041					[M-H]-	true			2330	3936	4192	3832	3314	3872	3736	3840	4196	4132	4074	4184	4566	4694	4842	4986	4400	4624	4656	4940	4276	4272	4462	4044	4532	4304	4350	4040	4966	5088	3758	4368	4348	4264	4224	4452	4974	4448
2.79		290.089	291.096					[M-H]-	false			2544	3072	2324	2452	11020	1010	2596	1880	1658	4196	2402	1034	434	1866	3108	2398	1404	2674	596	632	494	1390	2676	2490	2806	2162	1648	1968	1700	196	1504	2336	3068	1602	2026	1860	1594	680
2.8		165.04	166.047	-1.634	15.3			[M-H]-	true		C6H6N4O2	53690	5472	6362	6784	15120	2822	6860	3808	17362	14774	6952	4594	1280	3656	6708	5322	6540	7714	2768	3000	3670	6524	8708	15026	6570	12974	3782	6466	5262	1828	6558	8412	5268	5392	4594	4746	3102	2708
2.8		245.044	246.051	0.6	8.6			[M-H]-	true		C7H11N4O4P	5754	61450	66554	66426	62180	14488	44410	18978	1128	93260	74242	49820	10646	111188	93978	138422	60934	77298	36834	15304	85228	106798	54106	64766	84256	53048	90604	47642	1444	7778	2108	94692	185312	50674	174866	43092	37256	15054
2.8		514.154	515.162	0.555	1.9			[M-H]-	true		C19H31O16	7318	0	0	0	0	0	0	0	0	0	0	0	0	0	0	0	0	0	0	0	0	0	0	0	0	204	0	0	0	0	0	390	186	0	0	0	0	0
2.81		154.948	155.955					[M-H]-	true			6852	13126	12736	14268	0	16168	14642	0	15106	12838	14620	14836	16178	14004	0	14316	15958	14674	14374	15720	14664	14312	16380	15226	13786	14920	14906	15880	15656	16394	16970	16018	15352	14372	14846	14760	16630	15308
2.81		241.012	242.019	0.426	23.6			[M-H]-	true		C9H2N6O3	45582	1292	1776	1676	1676	758	0	746	0	1896	1824	0	0	3524	2006	2596	1152	2678	624	0	6008	1884	882	0	3182	978	6306	1288	0	0	0	2104	3524	936	6548	1676	1106	948
2.81		257.042	258.049	0.631	23.1			[M-H]-	false		C8H4N9O2	10500	384	498	348	0	0	184	0	0	0	0	0	0	0	384	204	0	0	0	0	0	0	0	0	0	0	0	0	0	0	0	0	0	0	0	0	0	0
2.81		310.903	311.91					[M-H]-, [M-H-H2O]-	true			9490	60090	61530	59406	58940	67122	65914	65212	70028	52422	59242	62026	0	57828	59298	61354	64864	61896	0	73154	62564	57174	63242	64582	57868	64130	64662	64400	78272	0	74222	60814	58072	63540	59394	67186	0	80126
2.82		171.007	172.014	-0.612	21.8			[M-H]-	true		C8H2N3O2	0	16350	19964	20072	24196	4620	12342	5318	0	24102	20658	13346	3486	31516	43000	34586	29452	25964	11292	5280	26046	46826	32486	33794	28552	28860	29948	23118	1128	3374	1414	33336	46508	27632	42376	15796	11944	5010
2.82		232.925	233.932					[M-H]-	true			22386	0	72594	75220	72316	0	74016	0	0	66950	70414	0	0	0	75164	0	0	70352	0	0	72260	68878	74208	74452	0	74800	73884	76198	0	0	83056	77632	70110	78226	0	81648	0	0
2.82		250.093	251.1	-0.156	12.2			[M-H]-	false		C9H17NO7	4076	0	0	0	0	0	0	0	0	532	0	0	0	0	0	0	0	0	0	0	0	0	0	0	0	0	0	0	0	0	0	0	0	0	556	0	0	0
2.82		333.077	334.084	-0.017	21			[M-H]-	true		C16H17NO5P	2004	5380	5174	5232	5596	5992	5594	4960	4374	3868	4524	4972	5260	3550	3490	3430	3506	3716	3362	3516	3868	3820	3708	3576	4170	3282	3500	3628	3732	3736	3550	3390	2928	3344	3162	3432	3628	3282
2.83		242.08	243.087	0.092	13.9			[M-H]-	true		C7H18NO6P	0	2010	2432	2498	2018	936	1500	660	504	2012	2224	1686	748	3686	3332	3502	2658	2816	1348	500	2862	3630	2842	2314	2500	2524	3606	1756	636	520	636	2992	4606	2844	4508	1538	1344	706
2.83		256.096	257.103	0.085	12.7			[M-H]-	true		C8H20NO6P	0	1982	1856	1802	2440	586	890	812	0	1882	2618	1176	472	2404	3114	2600	2254	1998	1178	574	2444	3546	2626	3374	2698	2382	2458	2114	252	576	296	2430	3760	2530	4352	1340	1036	780
2.83		259.076	260.083	-0.975	15			[M-H]-	true		C11H12N6S	346312	218	0	476	0	0	444	0	0	430	202	400	0	0	0	0	248	0	0	0	172	0	0	0	0	384	412	0	0	0	394	0	428	0	394	448	332	242
2.83		298.08	299.087	0.426	11.8	798.8	Bruker MetaboBASE Personal Library 3.0	[M-H]-	true	8-hydroxy Guanosine	C10H13N5O6	5616	0	0	0	0	346	0	0	0	0	364	0	0	0	0	0	0	0	0	0	0	0	0	0	0	0	406	0	0	0	366	410	0	0	0	0	0	0
2.83		335.082	336.089	-0.1	32			[M-H]-	true		C10H19N5O4PS	4212	0	0	0	0	0	0	0	376	0	0	228	0	0	0	0	0	0	0	0	0	0	0	0	344	0	220	0	296	0	0	0	0	0	0	302	0	310
2.84		286.061	287.069	-0.579	9.6			[M-H]-	true		C9H13N5O4S	330	17272	20254	18230	50204	2878	5418	2902	0	8262	19688	5572	0	20484	60588	18098	25976	20382	1254	4362	30910	51908	27948	33208	24386	18538	60996	14856	1068	1720	818	23392	17062	27450	28978	20932	0	9120
2.84		405.146	406.153	0.915	22.6			[M-H]-	true		C14H32O9P2	4134	0	174	0	0	0	0	170	0	136	0	0	0	0	216	340	0	418	186	372	0	0	226	0	326	180	0	0	222	374	0	0	0	0	264	276	0	258
2.85		273.055	274.062	0.157	5.5			[M-H]-	true		C10H14N2O5S	9588	0	0	0	0	0	0	0	0	0	0	0	0	0	0	0	0	0	180	0	0	0	0	0	0	0	0	0	0	0	238	0	0	0	0	0	0	0
2.86		145.175	146.183					[M-H]-	false			5672	6412	6284	6276	8666	2768	5464	2728	2000	12798	8088	3618	0	8146	13030	5422	8400	9136	938	1780	8820	12016	11372	9150	9734	11158	9072	8558	4356	1036	9598	10022	6888	9698	8302	8874	1734	2102
2.86		145.448	146.455					[M-H]-	false			0	0	0	1632	1658	1092	0	896	700	4184	1648	878	0	1628	2660	0	1968	2020	0	796	1684	2516	3468	1882	2410	2498	1914	1982	0	538	2020	1914	1680	1814	1428	0	0	0
2.86		291.022	292.029	-0.951	28			[M-H]-	true		C7H18O6P2S	0	4344	4900	4950	4486	5438	4534	6296	5266	4474	4662	5302	6256	5386	5582	5760	4536	5726	5278	5996	5562	5112	5210	5600	5172	4958	5336	4538	5606	5684	5824	4634	4510	4786	0	5010	5254	5320
2.87		62.9911	63.9984					[M-H]-	true			8148	0	0	0	0	0	0	0	0	0	0	0	0	138	0	0	0	0	0	0	0	0	0	0	0	102	0	0	0	0	0	0	0	0	0	0	0	0
2.87		101.072	102.079	0.148	34			[M-H]-	false		C4H10N2O	2138	2670	2144	2172	3378	1444	1534	1412	1776	5538	2708	1790	214	2328	4494	2308	2326	3238	756	1078	2654	3890	3294	3252	3308	4346	2710	3296	1760	980	3230	3878	2252	3356	2436	2676	1396	1228
2.87		109.041	110.048	0.238	8			[M-H]-	true		C5H6N2O	1958	2260	1706	1842	3120	1132	2092	1336	970	5534	2786	1550	462	1924	3818	1566	2556	2394	832	1308	3022	3218	3442	2528	2812	3058	2888	2526	1738	646	2554	2634	1846	3062	2600	2420	758	1032
2.87		128.035	129.043	0.139	3.2			[M-H]-	true		C5H7NO3	59768	69580	70056	72086	87232	44054	60274	39366	33312	143396	74518	42064	6090	77266	119716	59938	85796	90544	20716	36496	84724	115198	111888	92214	93750	109428	92180	90706	58842	18826	100750	105388	79570	100082	83940	88166	31848	35646
2.87		131.137	132.144					[M-H]-	false			7080	0	448	0	186	0	386	0	0	1182	440	368	0	520	612	0	264	472	152	0	182	516	206	0	432	0	670	0	0	0	326	490	1240	394	982	0	0	0
2.87	0.02	145.062	146.069	0.308	7.4	990.8	Bruker MetaboBASE Personal Library 3.0	[M-H]-, [M-H-H2O]-	true	Glutamine	C5H10N2O3	483134	484534	513164	521958	631336	310598	461060	316936	252200	799256	544888	340254	48498	559018	758366	457376	591950	615904	177030	246602	617728	771372	741038	655852	632764	723478	641428	622862	410482	156398	669392	706380	533762	691154	578878	589276	211814	252146
2.87		145.116	146.124					[M-H]-	false			6472	6830	7506	6876	10668	3808	6700	3788	2524	13690	7334	3642	0	8390	12692	6192	9294	9982	1582	2382	9478	13506	12840	10688	8668	11652	10482	9144	5438	1332	9088	10018	7144	9500	6708	8574	1834	2614
2.87		145.144	146.152	-1.504	8			[M-H]-	false		C6H18N4	7724	7522	8276	8216	9790	4750	7404	4474	3662	13004	8644	6056	0	10100	11478	7990	10916	11206	1704	3426	11396	13178	13048	11772	11630	12610	11370	11616	7680	1632	12310	12090	9736	11888	10420	10564	2582	3980
2.87		145.158	146.165	-0.9	8			[M-H]-	false		C7H20N3	11546	14306	14076	15518	18252	8664	13748	9512	6784	26006	15112	9656	590	13152	22990	13252	16788	16940	3250	5938	17278	22346	21318	17840	18538	21108	18166	17496	12052	2694	18682	19986	15096	18954	15964	16248	4312	6118
2.87		145.224	146.231					[M-H]-	false			2656	3276	4288	3996	5724	1824	3318	1692	1184	12372	4186	1860	0	5298	8038	3024	5796	6082	844	1128	6408	9966	9612	6862	7268	9016	6462	6036	2856	678	7534	8252	4328	7972	5186	5250	1258	1410
2.87		145.274	146.281					[M-H]-	false			0	1572	1524	0	2504	1188	1408	0	0	5270	2174	1032	0	1676	3196	1472	0	2422	0	0	2738	3912	2958	2106	2546	3288	0	2450	1186	510	2854	2988	1906	2622	1926	0	948	0
2.87		145.413	146.42					[M-H]-	false			0	1628	1410	1658	2080	1008	1132	858	758	4450	1886	1234	0	1938	3178	1392	2274	2146	0	788	2134	3714	2620	2260	2434	3196	2516	2354	1130	0	3036	2868	1726	2262	2040	1940	534	796
2.87		164.04	165.048	1.685	inf	704.5	in-house spectral library	[M-H]-	true	Methioninesulfoxide	C5H11NO3S	387486	2600	0	2292	0	2110	2688	1966	2212	3078	2290	2550	2292	1902	2606	2646	2976	2368	1906	2230	2672	2234	3456	3002	2988	2196	2518	2808	2538	2894	3018	4216	2532	2208	2576	2240	1924	2180
2.87		167.04	168.047					[M-H]-	true			3894	17120	16446	15110	15088	12330	16352	14270	19752	19740	19236	15578	0	12420	0	12150	16084	15798	0	12692	14256	12346	17172	17538	15814	18878	0	15944	17988	10254	15972	16072	0	16820	10672	13278	11588	11144
2.87		183.018	184.025					[M-H]-	true			710	1528	3170	3022	3150	3874	3070	2350	2302	1560	4274	3702	1362	2904	6000	4964	5708	2620	2536	3932	3246	5374	5690	3132	3000	5222	3172	6366	4394	1060	4852	1788	2936	8138	2722	7352	3614	3812
2.87		221.068	222.075	0.045	8.5			[M-H]-	true		C9H10N4O3	10108	10018	9378	10534	13366	6366	10110	7272	5732	23248	11054	7668	1706	9742	17104	9380	11894	11224	3400	5492	10544	15634	15242	12118	13222	15752	12670	12632	6922	2728	13174	12862	10870	14360	10204	9050	3472	4712
2.87		229.045	230.052	-0.573	13.8			[M-H]-	true		C6H8N5O5	1542	6482	5354	4842	6208	4774	4820	5314	5608	7278	7216	5396	1546	4042	4612	3810	4838	5450	3908	4062	5728	4848	5874	6060	4892	7416	4744	5968	5212	3370	5530	5618	4318	5906	4620	4742	4500	4266
2.87		245.019	246.026	0.828	11.6			[M-H]-	false		C8H8NO8	610	840	1310	1384	1814	2018	1660	1796	1886	1166	2516	1766	960	1720	2822	2330	3676	1476	1350	2052	3150	2724	3594	2050	1686	2656	2010	3894	2610	1006	3420	1132	2218	4544	1640	3908	2162	2162
2.87		319.028	320.035	-0.926	12.1			[M-H]-	true		C11H15NO6PS	2152	2616	2086	2426	3004	1914	2874	1280	850	5242	2450	1522	264	2242	4126	1718	2544	2890	810	1138	2968	3486	3474	2814	2742	3712	4144	3612	2318	766	3038	3242	2196	4634	2666	2876	1062	1176
2.88		70.03	71.0373	0.184	8			[M-H]-	true		C3H5NO	4226	550	494	816	792	622	752	418	84	1396	918	490	188	1014	1072	1178	710	1088	412	226	800	1568	1080	802	1024	1114	1266	598	372	396	418	1080	2022	542	1246	732	376	288
2.88		108.018	109.025	-1.755	27.9			[M-H]-	true		C4H3N3O	0	7170	0	6196	8740	0	6052	4110	0	14592	9244	9628	1618	9118	14586	9460	0	8272	6054	4926	12686	14712	0	0	7538	2244	12816	3640	0	0	0	7438	0	2216	0	10356	5864	5376
2.88		114.019	115.027	-0.459	5.7			[M-H]-, [M-H-H2O]-	true		C4H5NO3	25140	3852	0	0	4176	0	4470	0	0	8436	4556	3870	706	6364	5818	7356	0	4208	1184	1536	5584	5770	3836	3878	5756	4650	6540	4456	2196	1442	0	5128	9322	4232	9238	4744	0	0
2.89		100.041	101.048	0.136	3.6			[M-H]-	true		C4H7NO2	8400	0	0	0	376	248	176	0	90	290	280	0	0	0	0	140	294	0	106	0	354	214	114	376	364	226	190	168	0	0	298	0	180	146	0	208	0	116
2.89		111.02	112.027					[M-H]-	true			154078	2972	0	0	34904	1386	0	1540	934	0	0	2132	0	1496	0	1886	0	0	0	0	0	0	954	0	0	0	0	1778	0	1252	944	0	1720	0	2586	1116	0	0
2.89	0.12	131.046	132.054	0.293	2.9	988.1	Bruker MetaboBASE Personal Library 3.0	[M-H]-, [M-H-H2O]-	true	Asparagine	C4H8N2O3	311464	50796	52752	55646	56946	31560	52160	36028	12588	106576	53164	42242	9220	82558	76560	88410	43480	65718	27446	26150	74996	81472	52752	51862	66684	55546	78094	49834	20996	13456	38624	69594	123290	50180	110036	55364	30820	23402
2.89		191.02	192.027	0.194	16.5			[M-H]-	true		C6H8O7	65244	2652	2916	1732	2422	2564	2066	2450	1772	2970	2466	1812	0	2558	2654	2034	4166	2258	1966	1704	2168	2594	3884	4638	2606	2970	2316	2360	1750	2026	2204	2794	2354	2422	2028	1820	1512	1776
2.9		195.051	196.058	0.153	9.1			[M-H]-	true		C6H12O7	60630	8054	8694	10572	13026	4216	11904	6032	6960	29414	10458	7724	2770	6632	9742	7110	8682	11264	5352	4998	6036	8396	10548	45560	11086	16512	4770	20186	6718	2816	6970	11934	9348	8266	7468	7214	5194	4122
2.9		296.047	297.054	0.805	11.7			[M-H]-	true		C9H17NO6P2	5652	0	0	0	0	0	0	0	0	0	0	0	0	0	0	0	0	0	0	0	0	0	0	0	228	0	0	0	0	0	0	0	0	0	0	292	0	0
2.91		129.02	130.028	0.9	7.7			[M-H]-	true		C5H6O4	11892	7690	8128	6724	6250	6992	6858	7092	7532	6180	7150	7104	7260	7602	6390	0	7960	6284	7686	0	7538	7144	7160	7854	6546	6976	7418	7194	7286	6898	6252	6566	7064	7458	6182	5914	8100	6282
2.92		248.974	249.981	0.794	28.3			[M-H]-	true		C4H5N5O4PS	16262	0	16460	0	17048	0	0	16366	0	0	0	0	0	0	16714	16754	0	16960	0	16372	0	0	0	15374	0	0	0	0	16172	16502	0	0	0	0	15632	0	0	15814
2.92		585.3	586.307	-0.683	27.3			[M-H]-	true		C16H48N10O9P2	2238	3124	2356	2384	1814	2558	3494	4042	2902	2626	2572	2140	2316	2148	3664	3734	3038	3518	4294	1788	1856	2386	3920	2310	2928	2368	1468	1672	1546	1448	5134	2830	2520	0	2366	3328	3212	3590
2.93		74.0248	75.0321					[M-H]-	false			15324	1172	1056	1202	1618	758	0	0	0	1782	0	814	412	1508	1548	1438	0	1226	412	608	1246	1876	1258	3930	1482	1418	1694	1828	786	330	0	1310	1820	1062	1810	1090	694	398
2.94	0.05	174.089	175.096	0.211	5.6			[M-H]-	true	Citrulline	C6H13N3O3	2080	2366	3112	3930	2088	1626	2836	2042	1532	6678	4174	2928	1106	3308	3142	5264	3824	4550	2036	2054	2554	4760	6100	7842	4940	4090	2662	3180	3322	988	4384	5806	8460	3112	5752	5054	2128	1576
2.95		93.0096	94.0168					[M-H]-	true			17620	18572	18800	0	19320	18478	20024	19702	0	18684	0	17650	0	18336	17344	18444	17622	0	19512	18166	18498	17650	17926	0	18052	18326	18008	0	0	0	0	17520	16666	15174	14846	0	17876	0
2.95		104.032	105.04	-2.275	4.2			[M-H]-	true		C3H7NO3	250774	12426	12076	12750	17140	5946	9396	6076	5282	32926	16394	6422	0	14660	0	15460	14634	18984	0	5948	19452	0	0	59954	0	19650	0	29734	9144	0	13988	20826	0	16194	0	12990	5340	7498
2.95		309.062	310.07	0.607	24.3			[M-H]-	true		C9H11N8O3P	0	0	0	0	5594	0	0	0	0	0	0	0	0	0	0	0	0	386	0	0	0	0	0	0	0	618	0	0	0	0	0	0	0	0	0	0	0	0
2.95		390.965	391.973	-0.209	21.6			[M-H]-	true		C12H5N6O6PS	3804	6626	7516	6486	0	8614	0	0	9056	4832	7026	7918	9302	8758	6322	6730	0	7782	0	8668	9034	8314	0	6352	8468	8306	9704	0	0	9822	8716	7606	5654	0	8546	0	0	9386
2.96		175.044	176.051					[M-H]-	true			3310	3898	3902	4396	3214	3530	4184	3784	3502	4986	4064	4404	3364	3952	4754	3808	3942	4412	3736	3714	3576	3828	4910	5576	4100	4578	4430	4648	3834	4018	4084	3702	3952	4282	3682	4050	3650	4896
2.96		261.056	262.063	-0.331	17.5			[M-H]-	false		C13H13NO3P	4046	0	0	394	0	0	0	148	0	458	0	624	0	200	414	386	272	0	0	0	0	0	292	0	0	0	352	0	0	404	0	0	0	0	0	0	0	194
2.96	-0.04	308.099	309.106	0.523	5.1			[M-H]-	true	N-acetylneuraminic acid	C11H19NO9	1642	14028	16638	17648	12398	8168	20182	11214	8086	47178	16128	15902	3560	15244	18408	20838	16664	20420	6148	7630	10054	18792	24800	24962	22602	21764	11986	17114	15234	3522	19780	25356	24410	16560	19090	18898	9166	7320
2.96		421.066	422.074	0.674	3.5			[M-H]-	true		C12H22O14S	2220	1468	2054	1864	15816	0	0	0	2960	634	1424	408	0	176	210	384	0	1588	0	0	1140	884	0	13040	2632	6930	0	644	238	0	438	2372	0	916	490	0	0	0
2.97		283.069	284.076	0.385	14.3	991.9	Bruker MetaboBASE Personal Library 3.0	[M-H]-	true	Xanthosine	C10H12N4O6	19584	1436	1930	1848	1642	1350	1226	1536	720	2998	2048	4200	786	2712	2030	3730	1276	2468	1278	2032	3858	2030	1588	998	3782	1222	3882	736	986	928	1296	2946	4744	930	4940	4248	1650	1118
2.97		313.931	314.939	-2.981	14.5			[M-H]-	true		C9H2NO10P	0	3512	4070	4180	2992	4214	4156	4528	4368	3538	4002	4324	4808	3466	4868	4354	5234	4332	4508	4944	4734	4170	3880	4416	4580	3800	4198	4244	4408	5408	5234	4510	5136	4458	3376	4220	4636	4886
2.98		93.046	94.0532	0.186	27.8			[M-H]-	false		C5H6N2	6538	542	956	734	180	160	278	138	214	106	650	0	0	270	176	226	206	674	108	0	176	294	444	11572	1502	212	140	5834	326	0	190	1034	352	0	226	296	226	330
2.99		137.036	138.043	-0.067	3.7	924.7	Bruker MetaboBASE Personal Library 3.0	[M-H]-	true	2-Pyrimidine Acetic Acid	C6H6N2O2	0	3388	4004	3964	950	948	786	0	1174	0	4466	866	868	1222	800	0	0	5624	0	0	0	1880	1838	79674	5292	0	0	45832	994	1186	836	5668	1082	0	854	676	0	0
3		110.073	111.08					[M-H]-	false			4232	130	0	0	0	0	114	0	86	246	0	0	0	0	0	222	82	172	0	80	0	0	0	298	286	0	0	206	0	0	0	294	0	0	0	96	0	0
3		194.906	195.913					[M-H]-	true			15652	37878	42426	43974	44690	49688	52434	52740	54528	51304	49614	0	0	58090	0	56034	0	0	60476	0	0	0	0	0	0	0	0	0	0	0	0	0	0	0	0	0	0	48024
3		251.067	252.075	-0.156	8.4			[M-H]-	true		C7H15N3O5P	23886	0	0	0	414	0	0	0	486	0	0	0	0	0	0	0	0	0	0	0	0	0	0	0	0	0	0	0	0	0	0	0	0	0	0	0	0	0
3.01		270.993	272	0.461	33.5			[M-H]-	false		C6H11NO7PS	0	126	0	0	0	0	0	0	0	0	396	0	0	0	0	0	0	410	0	0	0	0	0	0	400	4160	0	0	0	0	0	324	0	0	0	0	0	0
3.01		280.105	281.112	0.533	25.9			[M-H]-	false		C17H17N2S	1196	1240	1892	1356	2690	0	0	0	1510	968	1154	0	0	820	2860	936	3058	1064	0	0	1332	1396	4764	9118	1002	2174	1656	2120	3548	0	5082	0	1116	3428	866	534	0	0
3.03		111.045	112.052	0.066	8			[M-H]-	false		C6H8O2	15034	0	0	0	0	0	108	0	0	0	0	0	0	0	96	0	92	0	0	0	104	0	108	0	0	0	0	288	108	0	0	0	0	0	0	0	0	104
3.03		143.035	144.043	0.3	8			[M-H]-	false		C6H8O4	4440	620	466	456	0	0	402	340	582	414	524	444	500	422	0	598	542	496	402	506	448	0	526	646	426	352	0	428	462	502	666	0	574	0	472	528	798	474
3.03		154.948	155.955					[M-H]-	true			10758	13926	14254	14432	0	14966	0	15612	0	15658	14940	15898	15532	15628	14802	15004	13830	15454	15072	15110	15148	15342	15506	16698	15874	0	16784	14568	15482	15878	15442	14528	16358	15078	15680	15840	15460	15714
3.03		172.958	173.965					[M-H]-	true			81504	0	111156	0	116376	121098	0	0	0	0	111604	0	0	117840	118310	0	0	113500	0	0	0	122124	125056	0	119778	118502	117126	0	0	0	0	119512	119674	116312	123794	0	0	0
3.04	0.06	154.062	155.07	0.165	8.7			[M-H]-	true	Histidine	C6H9N3O2	453514	7972	8400	8082	6846	4558	6308	4984	3060	16000	9964	5514	2124	5262	7990	6374	6990	7294	3800	3636	5374	7214	11144	18912	14152	10088	6930	12064	4200	2156	7200	14416	8234	8042	7146	8888	3668	3468
3.04	-0.04	173.046	174.053	0.393	18.1	779	Bruker MetaboBASE Personal Library 3.0	[M-H]-	true	Shikimic Acid	C7H10O5	759700	0	0	982	1266	0	1062	1350	0	1002	1086	1068	0	0	1546	1014	1152	1270	0	0	1304	1220	1174	0	0	1118	1126	1040	1300	1044	1218	1116	0	1130	0	1120	0	1190
3.04		173.136	174.143					[M-H]-	false			13870	536	522	532	510	490	524	598	618	534	612	586	556	524	602	724	648	546	636	496	570	502	628	616	554	0	536	652	554	0	638	574	536	628	640	0	642	664
3.04		173.223	174.231					[M-H]-	false			9702	0	0	0	0	0	0	0	0	0	0	0	0	0	0	0	242	0	0	0	0	0	0	0	182	0	0	0	0	0	0	0	0	0	0	0	0	0
3.04		216.052	217.059					[M-H]-	true			16350	0	0	0	0	0	0	0	0	0	0	0	0	1082	0	0	2210	0	0	0	0	0	0	0	0	0	854	0	0	0	0	0	0	0	0	650	582	0
3.05		171.033	172.04	-0.013	17			[M-H]-	false		C10H6NO2	4820	0	0	0	0	588	0	0	0	0	0	0	0	0	640	0	0	0	0	0	0	0	0	0	0	0	0	0	0	0	0	664	0	0	0	0	0	0
3.06		116.929	117.936					[M-H]-	true			6284	14528	14598	15474	15992	0	19694	20488	0	20436	19772	21928	0	21302	20942	20420	19530	21184	0	0	21974	20888	21432	19974	21154	20704	22040	18902	0	0	19676	19460	17760	18858	18486	18230	20486	19938
3.06		367.286	368.293	2.807	36.3			[M-H]-	true		C15H45O7P	220	776	826	776	236	492	494	286	332	296	1060	4984	384	0	196	308	492	974	0	960	478	522	394	436	1114	562	3442	484	416	620	198	754	616	0	1618	766	962	2850
3.07		41.9989	43.0062	0.358	2.6			[M-H]-	true		CHNO	11390	13548	13316	13868	15910	15742	13396	14002	13198	14638	15628	13476	13818	14634	14396	14332	13406	13688	14538	13722	15266	16160	16122	15770	15574	14908	15858	15224	13108	12686	13792	14462	13484	14516	15406	15754	14892	13926
3.07		330.999	332.006	-0.113	14.8			[M-H]-	true		C11H5N6O5P	3624	7474	7258	7936	7936	8452	8620	7990	8284	8348	7536	7878	9220	8838	9178	8750	7866	8954	8032	9068	8592	8454	10244	8590	8674	6440	9576	8368	9488	8718	9112	8528	7884	8074	8890	8372	8822	9590
3.08		167.021	168.028					[M-H]-	false			0	17492	15004	16108	6662	25142	33592	27814	0	53262	13378	18556	9728	6092	8652	9184	714	10604	14222	15700	6070	7742	232	666	7662	3336	13344	10360	464	6042	0	4908	10934	2130	16320	18264	6616	7684
3.08		272.884	273.891					[M-H]-	true			4518	9698	11050	11834	11968	12410	13586	13566	14214	0	12406	14188	15256	14702	0	14472	14246	14446	15424	14552	0	0	0	12458	15168	0	15908	0	0	0	14346	12326	12498	11886	12744	11096	12266	11736
3.08		321.131	322.138	-0.951	14.8			[M-H]-	true		C9H21N7O4P	0	2340	2208	2464	2140	1010	2474	1424	0	6542	2396	1902	802	2882	2616	3884	1994	3116	1008	1252	2828	3128	2078	2290	2942	1648	2044	1820	0	540	0	2582	5138	1664	4334	2328	1642	1042
3.09		214.049	215.056	0.62	19.7			[M-H]-	true		C8H5N7O	0	24662	33874	30004	49982	2730	7132	4266	952	9760	35644	8924	3276	51618	75406	38084	115238	43854	5416	5816	39748	80104	108004	103912	43922	80092	35292	79584	2046	1460	2110	53132	46900	79628	43874	11504	6750	3096
3.1		297.083	298.09	0.176	19.2			[M-H]-	false		C9H12N7O5	0	642	736	482	860	508	522	584	4260	532	636	568	442	888	578	368	610	622	682	458	0	426	886	1320	770	1720	726	608	786	390	490	1092	384	648	0	630	0	322
3.12	-0.08	383.115	384.122	0.673	11.4	995	in-house spectral library	[M-H]-	true	s-adenosyl-homocysteine	C14H20N6O5S	30230	1404	1746	1918	1472	532	1180	614	0	2580	1806	2112	652	3364	1894	4488	630	2548	1008	0	3142	1968	582	302	2292	652	2572	666	0	598	0	2670	7274	628	6434	2396	1132	1372
3.13		390.965	391.973					[M-H]-	true			4232	6982	7732	7902	7550	8842	8398	8628	8964	8510	8498	9518	9814	8808	8632	8806	10736	8946	9256	8942	9376	9086	9464	8820	9086	9262	9178	9874	9286	9302	9530	9024	8734	10040	9266	9162	9306	8940
3.14		275.931	276.938					[M-H]-	true			40240	59260	61228	63274	64864	66358	65142	68178	64940	65154	64034	67294	70214	68294	67550	65774	66260	70284	67782	0	68586	69214	69160	66902	68318	67138	71264	68014	0	0	69736	66334	65776	68670	67964	67102	0	0
3.14	-0.06	324.094	325.102	0.648	6.9	953	in-house spectral library	[M-H]-	true	N-Glycolylneuraminic acid	C11H19NO10	516	8256	9224	9956	7170	3778	10504	5816	1338	33154	10784	9292	2796	15336	15122	17372	6800	11366	4408	3890	8662	21434	8732	6872	12724	5820	6962	8672	2534	1328	3250	13506	21922	6798	17210	9496	5774	4528
3.15		266.088	267.096					[M-H]-	true			1244	1236	1330	1076	2126	0	0	0	1590	744	998	138	0	816	1662	1264	2852	694	0	0	1368	1726	4266	14190	338	1558	2150	3522	4240	0	4158	658	948	2080	1134	0	0	566
3.16		193.036	194.043	0.129	8			[M-H]-	true		C6H10O7	2264	3796	4836	5040	3908	1742	5206	2976	2624	14044	5046	4706	1162	3476	5260	4342	6048	4736	2560	2048	2090	4446	6096	5072	4904	4878	2458	4026	3684	1162	4786	4940	3868	4624	3642	3978	3056	1642
3.16		267.073	268.08					[M-H]-	true			986	6748	7456	8746	9832	3480	12196	5640	834	19918	8320	4716	1922	8622	13110	9954	13258	9518	4768	2260	6302	15110	11492	9530	8460	8612	4740	8272	1358	1458	1916	9962	12950	8090	8130	4924	5706	3054
3.16		307.115	308.122	0.568	8.3			[M-H]-	true		C11H20N2O8	232	6832	8728	8014	20056	2736	7268	4256	20066	13188	6616	4886	1186	9238	19326	8576	39456	6886	2504	2934	12568	12158	50084	46242	4532	18822	14130	15308	41788	1054	60420	4526	6644	22652	8298	4646	4142	2424
3.16		335.157	336.165	0.229	32.9			[M-H]-	false		C12H24N4O7	0	468	814	0	660	0	0	0	1102	0	0	0	0	0	354	0	2662	0	0	0	0	0	3522	3256	0	794	566	1144	2754	0	4654	0	0	1444	0	0	0	0
3.17		187.072	188.08	-0.086	6.6			[M-H]-	true		C7H12N2O4	0	1802	1996	1788	3976	0	0	498	2908	0	0	0	0	1412	3048	1568	6600	0	0	0	2586	1856	6950	7664	838	2966	2580	2860	7380	0	9964	738	922	3844	1332	0	0	0
3.17		293.1	294.107	-0.57	24.1			[M-H]-	true		C11H14N6O4	356	1228	1578	1856	3092	322	918	850	2232	1054	1304	838	0	2408	3240	3092	4072	1352	0	470	1896	2538	5764	6340	1596	2840	2354	2416	5162	418	7268	854	2434	3366	2726	944	0	926
3.18		292.892	293.899					[M-H]-	true			17986	0	40408	0	40928	0	41952	0	46752	41924	41832	0	0	42188	47026	43978	0	46884	0	0	46306	46692	49360	0	0	0	48800	44666	0	0	0	46468	44986	44812	0	50208	0	0
3.19		134.047	135.055	0.216	10.6			[M-H]-	true		C5H5N5	46962	1066	932	0	512	274	0	0	0	1206	0	0	0	692	0	642	0	258	0	0	890	0	0	0	432	0	0	0	0	0	0	0	768	240	774	0	0	0
3.19		202.054	203.062	0.166	29.6			[M-H]-	true		C8H13NO3S	10096	140	406	0	0	0	0	0	0	390	0	306	0	166	0	486	0	0	0	0	0	0	190	0	394	0	0	132	0	0	0	0	0	0	242	0	0	192
3.22		231.089	232.096	0.372	14.8			[M-H]-	false		C11H12N4O2	12826	418	0	314	314	324	428	330	530	382	0	536	214	382	542	64	274	400	0	0	432	200	0	304	0	146	0	524	338	508	206	336	238	0	254	0	0	184
3.23		274.244	275.252	-0.585	8			[M-H]-	false		C15H35N2S	4456	0	0	0	0	0	0	0	0	0	52	0	0	0	60	0	58	0	0	0	0	0	0	0	0	0	0	0	0	0	0	0	0	0	0	0	0	0
3.25		357.104	358.112	-0.1	26.2			[M-H]-	true		C15H23N2O4PS	9980	330	380	334	376	0	496	0	604	0	300	350	378	0	386	230	330	0	350	416	218	416	470	764	460	572	290	618	310	0	570	408	752	0	0	0	0	0
3.26		232.925	233.932					[M-H]-	true			64254	115666	114506	116464	124186	122180	125072	120824	124502	121094	113924	123950	136712	133254	128524	128334	128850	128982	0	130820	126290	118050	126860	0	126058	123000	130864	126248	135276	0	0	120770	120408	120506	132620	0	0	0
3.26		310.903	311.91					[M-H]-	true			42946	110356	121018	119338	125082	124256	118456	126706	114362	116836	114954	123868	0	136244	130454	114432	0	126664	0	0	122766	125700	131122	0	122306	120812	133132	133402	0	0	0	122046	122894	123248	133800	134818	0	0
3.26		313.931	314.939	-2.946	16.4			[M-H]-	true		C9H2NO10P	1392	3110	2544	3048	3684	3792	4042	4206	3838	3236	3926	3986	3986	4184	4250	4862	4002	4522	4038	4576	4626	4110	4364	4624	5020	4072	5108	3746	4478	3964	4382	4264	3486	4174	4036	4484	4120	3822
3.28		370.869	371.877					[M-H]-	true			26976	90188	100954	97268	99148	98462	97816	95816	95162	95420	95120	101734	0	108008	106138	105660	0	102156	0	117554	110442	102964	113338	112836	107966	109070	114504	107110	0	0	0	112714	101944	110074	109142	114870	0	0
3.28		399.11	400.117	0.451	13.5			[M-H]-	true		C14H20N6O6S	4944	192	112	0	0	0	0	0	0	0	0	0	148	0	0	0	0	0	0	0	0	0	0	0	0	0	220	0	0	0	0	0	0	0	0	0	0	0
3.29		333.06	334.067	0.62	7.1			[M-H]-	true		C8H13N7O6P	1610	38488	40320	43856	26858	13318	51382	31284	924	76576	46118	43424	9284	181860	42086	167786	21378	59878	14094	20982	110686	62684	23404	19010	64930	25440	64582	51614	1692	5830	2106	72900	178124	36682	153478	27834	32478	15100
3.3		154.948	155.955					[M-H]-	true			9336	13988	0	0	14934	15128	12224	15844	15448	12450	13124	14586	15792	13348	14892	14478	13108	13696	15240	15044	15768	14476	15350	15010	15700	16038	15864	15082	16744	15366	16340	14002	15064	15608	15860	15632	15574	15940
3.33		88.0405	89.0478	0.115	3.3			[M-H]-	true		C3H7NO2	22662	3706	4038	3896	14210	1108	3482	1782	662	16520	6692	2432	820	10498	27966	8798	15650	8520	1314	1908	11338	33216	15884	14098	8740	15044	7786	13332	2114	1162	2004	10226	9924	15936	9310	4854	2228	1752
3.33		114.013	115.021	0.207	8			[M-H]-	false		C3H5N3S	0	0	0	0	1804	0	0	0	0	0	0	0	0	0	4326	0	2438	0	0	0	1674	3408	1898	0	1424	2406	1820	0	0	0	0	1174	0	1610	0	0	0	0
3.33		115.004	116.011	0.219	inf	949.8	in-house spectral library	[M-H]-	true	Fumaric acid	C4H4O4	108230	2194	2394	2202	4698	0	2400	1256	0	4580	2932	1178	0	3790	9982	3004	6270	3040	0	1424	4960	9072	5534	5860	3748	5154	3964	4840	1216	0	1248	3868	2832	5732	3494	1674	1098	1302
3.33	-0.06	132.03	133.037	0.112	2.6	978.3	in-house spectral library	[M-H]-	true	Aspartic Acid	C4H7NO4	407968	82404	87050	87266	266682	30280	99638	45682	14156	251266	123684	61024	13710	197220	495850	154976	264872	172370	29388	40926	223904	555178	284322	290448	186940	287212	166212	303162	45060	24104	50844	206628	172902	311030	165242	90640	46026	63350
3.33		132.109	133.116					[M-H]-	false			6936	482	418	482	3500	0	684	336	0	3226	948	0	0	2122	8880	1194	3302	1164	0	0	2732	9756	4324	4104	1682	4162	1432	4422	144	0	0	2190	1422	4388	1354	0	0	0
3.33		132.121	133.128					[M-H]-	false			11724	654	778	828	5682	0	1068	0	0	5234	1438	280	52	2732	11628	1618	5068	0	0	0	4774	10572	6960	7428	3228	7154	2728	7794	0	0	314	4128	2776	7978	2524	0	454	0
3.33		132.138	133.146	-0.959	8			[M-H]-	false		C7H19NO	4148	0	290	0	1802	0	512	0	0	1208	0	0	0	1034	5910	530	1688	694	0	0	1124	6854	2106	2274	914	1810	856	2330	0	0	0	1260	672	2368	0	382	0	290
3.33		154.013	155.02					[M-H]-	true			14016	4574	4122	4070	8904	1232	4608	2162	748	8008	5258	2204	504	5322	9190	4000	6802	6320	1074	1736	6228	9384	10144	9906	6856	7864	5538	7238	1944	810	2206	5496	4162	6792	4106	2208	1922	1760
3.33		225.1	226.107	0.272	11.2			[M-H]-	true		C9H14N4O3	0	2804	2426	2878	2284	1720	3922	3372	3366	7124	3250	2118	594	3196	2970	3578	2974	3064	1652	1794	2304	2094	5010	3802	3764	4416	2012	3402	4876	502	5802	3844	6300	4278	3580	3324	1646	1434
3.34	0.37	102.056	103.063	0.14	2.3			[M-H]-	true	2-aminobutyric acid	C4H9NO2	19764	12728	14794	16266	26292	4526	16754	7288	768	59158	19598	18818	2936	42440	44048	38060	10634	24190	3762	10878	35676	48322	10958	11020	33754	32432	31084	29816	3496	4284	3222	31932	46166	33522	44806	26542	8836	13126
3.34		132.083	133.09	0.663	8			[M-H]-	false		C9H11N	4242	454	540	482	2206	78	442	0	0	1454	680	168	0	1250	5902	750	2048	938	0	0	1340	5722	2498	2574	960	2360	1062	2692	0	0	0	1152	1062	3294	938	484	0	0
3.34	-0.04	146.046	147.053	0.288	9.5	987.3	in-house spectral library	[M-H]-, [M-H-H2O]-	true	Glutamic acid	C5H9NO4	393862	288834	311396	328712	563648	106974	338460	155762	20218	795038	426558	388848	61824	715814	761354	685152	225844	548434	107934	221746	677636	780010	226534	222066	562562	611020	581536	594198	66892	114692	83234	633434	741480	612618	761610	505618	196324	256064
3.34		146.101	147.109	0.53	8			[M-H]-	false		C7H17NS	3978	2426	2812	3064	8368	680	3446	888	0	12694	3808	3006	0	10378	11774	10894	1244	5202	456	1602	8526	12652	1418	1560	6940	7278	6500	7080	0	464	244	8420	10874	8176	11640	6236	1032	1838
3.34		146.129	147.136	-0.926	8			[M-H]-	false		C6H17N3O	5518	3320	3142	3398	7756	654	0	0	0	10930	7844	6956	0	12624	12520	11966	1654	9974	0	2614	11434	13198	2936	2678	10388	10404	10502	10732	0	0	0	11210	12090	10558	13886	8724	2122	4012
3.34		146.16	147.167					[M-H]-	false			3264	2016	2242	2564	6392	494	2558	656	0	10606	4190	2802	0	10442	11592	9932	1092	6218	476	1226	9100	12106	1122	1518	6606	7618	6702	7472	0	530	294	10018	12252	7054	12848	4870	948	1178
3.34		146.209	147.217					[M-H]-	false			2708	1642	1738	1986	5158	512	2244	610	0	11558	2906	2328	0	8616	9532	7516	770	4482	410	1192	7036	10854	1198	0	5046	5648	5480	5652	0	0	0	6588	9676	6354	9642	4324	784	0
3.34		152.003	153.01	0.714	inf	817.3	Bruker MetaboBASE Personal Library 3.0	[M-H]-	true	3-Sulfinoalanine	C3H7NO4S	0	0	570	0	0	0	234	0	320	484	956	0	406	0	672	0	2654	764	476	0	1222	0	4792	4418	1584	980	1362	840	672	0	1220	1522	1564	724	1198	0	596	674
3.34		168.03	169.038	0.066	10.5			[M-H]-	true		C7H7NO4	14454	0	0	0	15184	6782	0	10260	2148	0	17626	2176	3430	16378	13842	15696	8790	0	7920	12488	16682	12914	9404	7716	18728	0	16578	0	3804	6370	3858	0	17380	13466	18878	0	9812	10106
3.34		184.002	185.009					[M-H]-	true			0	594	1528	1416	1744	454	1126	842	0	860	2578	2302	526	2680	4044	4326	2126	2878	1206	2554	4264	4138	3002	1722	2484	3570	2730	5170	1132	0	1034	1672	5464	5814	4782	5208	2426	3214
3.34		245.971	246.979	0.284	14.9			[M-H]-	true		C9H2N3O4P	1166	912	514	944	2936	210	966	284	0	5476	1310	1794	0	3284	5544	3264	910	2286	406	762	3572	5678	1028	726	3366	2596	2562	2678	0	450	152	2856	3890	3580	3440	1804	558	868
3.34		260.024	261.031	0.365	1.9			[M-H]-	true		C8H5N8OS	262	2598	2894	3420	3272	3202	4582	3114	1350	8008	4698	4444	1314	4054	4358	5626	4186	5724	4072	3058	3856	3692	6988	4706	7906	5866	5604	4826	3626	1800	5500	8938	9472	5714	6926	6774	3872	3324
3.34		315.071	316.078	2.225	18.8			[M-H]-	true		C23H10NO	0	1368	1190	1712	3846	470	2022	612	0	5444	3034	2658	0	6276	5012	5344	1002	2594	0	0	4116	5118	722	0	3028	3054	3014	2810	0	0	0	2918	0	3108	3122	2262	0	0
3.34		337.061	338.068	-0.252	8.9			[M-H]-	true		C9H17N5O5PS	0	3244	3500	4028	4192	0	3610	2314	0	11400	4706	4562	0	0	3682	3476	1282	5694	1196	2728	3690	2658	0	1566	4560	3846	3888	2492	0	0	0	5186	4624	2568	5262	2684	1468	1440
3.34		349.133	350.14	0.764	19			[M-H]-	true		C17H23N2O4P	458	1754	2096	1740	0	0	0	0	0	0	2242	282	0	0	0	0	0	3486	0	0	0	0	0	0	4070	0	0	0	0	0	0	4598	0	0	0	206	156	0
3.34		359.046	360.053	0.084	32.9			[M-H]-	true		C14H18O7P2	1312	4506	5548	4156	3624	1340	5296	2168	0	9064	4286	3760	370	2782	2316	2976	636	3632	884	2282	2128	1750	1218	1030	3240	3142	3244	1806	0	858	0	3120	2656	1298	2220	1674	1288	1958
3.35		146.142	147.149	-0.893	31.9			[M-H]-	false		C7H19N2O	7758	6934	7460	7776	16124	1152	3912	2338	0	24964	11358	10238	0	20636	21762	19650	3456	15400	844	4436	18644	22380	4544	3460	15758	16562	15782	16130	660	1296	0	17082	20530	16860	20800	14230	3282	5864
3.35		194.906	195.913					[M-H]-	true			5260	0	0	0	43930	0	0	0	0	0	0	51556	0	61792	61602	62548	59756	59798	0	62256	66828	68292	63982	65882	68266	65182	69116	64884	59714	58910	55598	62696	58686	61356	63020	55602	51972	52402
3.35		292.892	293.899					[M-H]-	true			7382	42318	0	40156	40308	45364	35394	42726	0	31424	36734	46390	48808	48268	43024	48454	50214	47486	50334	49650	52006	48930	47046	48040	47322	46098	54214	51738	56676	59046	54026	47948	50538	51084	45236	51226	53212	54802
3.35		353.034	354.041	-0.222	11.1			[M-H]-	false		C7H20N2O8P2S	0	604	500	774	1616	0	0	0	0	0	1946	1962	0	2656	2634	3490	1164	2102	0	1952	3120	3040	0	994	2708	3162	3248	0	0	0	668	0	4304	0	3472	3734	1260	1982
3.35		373.133	374.14	0.275	13.7			[M-H]-	false		C16H20N7O2S	5510	4462	4680	4242	0	0	0	0	146	0	4398	0	0	0	0	0	0	4416	0	0	0	0	208	0	4992	0	0	0	0	0	0	6500	0	0	0	0	0	0
3.38		102.01	103.017	0.18	7.6			[M-H]-	true		C5HN3	24798	29328	0	28152	29938	0	0	0	0	0	0	0	0	0	0	0	0	0	0	0	0	0	0	0	0	0	0	0	0	0	0	30670	0	0	32926	0	0	0
3.39		41.9988	43.0061	0.269	14.6			[M-H]-	true		CHNO	6942	10638	11362	11184	12114	12774	12004	12618	12490	10350	13136	10944	13768	13394	12404	11792	13516	12420	13624	13410	16448	15374	15594	12898	12758	13654	14082	17982	15356	12560	13434	12918	12912	13144	12286	12334	13416	14030
3.39		275.931	276.938					[M-H]-	true			16862	0	0	0	52728	0	0	0	0	48876	64926	0	0	65584	61018	70264	64404	61128	0	70366	70168	66050	67018	67428	67094	66090	69114	66552	71060	71894	0	64492	68236	67802	66390	65964	68260	69174
3.39		335.118	336.125	0.687	26.1			[M-H]-	true		C13H18N7O2S	326	2194	2096	1676	0	0	0	0	0	0	2460	0	0	0	0	0	0	4256	0	0	0	0	0	0	4388	0	0	0	0	0	0	4302	0	0	0	0	0	0
3.4		232.925	233.932					[M-H]-	true			37188	0	120752	0	111738	0	0	0	0	100020	0	0	0	132538	128478	129282	0	125778	129842	0	126936	125424	127244	127302	123758	118920	121308	129524	0	137228	132594	129804	132880	131986	134716	126710	135854	135972
3.4		310.903	311.91					[M-H]-	true			25574	0	0	0	108888	0	0	0	120948	89624	109162	123934	139894	141582	127784	134544	138574	130668	141430	137424	142760	138616	134330	128888	130940	135174	136026	132552	156450	152524	148478	139714	138316	137536	153442	140812	148098	151616
3.4		345.088	346.095	0.812	11.9			[M-H]-	true		C14H15N6O3P	0	706	1054	1076	1860	648	1492	792	0	3020	1214	1452	1646	3494	4168	3172	408	1238	1332	1508	3504	5948	762	474	1636	1364	1386	1868	328	1188	0	1432	2368	2174	2956	2204	2358	2268
3.4		362.103	363.11	-0.303	10.6			[M-H]-	true		C21H17NO5	8922	0	0	0	0	0	0	0	0	0	0	0	0	338	0	0	0	0	0	0	372	0	0	0	0	0	378	180	0	0	0	354	0	374	468	0	0	0
3.4		370.869	371.877					[M-H]-, [M-H-H2O]-	true			14168	0	0	0	87884	0	0	0	0	68970	88358	0	126346	124020	109384	114580	117430	102562	118358	0	125068	118814	116690	120852	119146	121552	131356	125026	143492	149734	139936	131188	125584	126938	139066	129422	137680	143196
3.4		390.965	391.973	0.659	42.1			[M-H]-	true		C19H5O8P	0	3950	5440	5480	5410	5542	5782	0	2934	5498	5894	8292	9600	7844	6836	7150	7610	6842	8802	6350	8068	8334	8078	8476	8100	7652	7926	8554	10500	10180	9312	7820	8446	8934	8404	8142	7972	8454
3.41		172.958	173.965					[M-H]-	true			48134	0	0	0	101636	0	0	0	0	89338	0	0	0	113108	104344	0	0	0	0	0	117522	115018	0	0	0	0	0	0	0	0	0	0	112638	0	0	0	0	0
3.41		348.087	349.095	0.641	13.3			[M-H]-	true		C14H16N5O4P	5522	0	0	0	378	0	0	0	0	190	0	242	0	2460	602	1162	0	634	0	0	2454	1374	0	154	840	0	2182	502	0	0	0	1054	3156	852	3998	668	0	242
3.42		409.237	410.244	2.32	12.19	875.4	Bruker MetaboBASE Personal Library 3.0	[M-H]-	true	1-Palmitoyl Lysophosphatidic Acid	C19H39O7P	0	536	956	0	0	0	280	334	0	396	0	1940	604	2818	0	3500	0	0	1268	1544	1390	622	0	0	0	0	1762	0	0	702	0	1332	4752	664	4356	1496	1192	818
3.42		667.19	668.197	0.465	9.7			[M-H]-	true		C34H33N6O5PS	0	1212	1088	930	1202	1504	1662	1554	410	1656	1416	1404	1926	1766	2138	2160	1926	2062	1942	2718	2000	2260	3112	1916	2754	1986	2402	2188	1888	4328	3252	3842	2868	2184	2428	4100	2908	3000
3.43		389.128	390.135	-0.763	16.9			[M-H]-	true		C17H28O6P2	0	1968	2428	2174	0	0	0	0	0	0	2294	0	0	212	250	0	0	3354	376	0	0	0	0	0	4498	188	0	158	0	0	112	4168	0	226	182	0	0	168
3.43		562.035	563.043	0.62	6.3			[M-H]-	true		C22H15N2O16	25350	912	786	760	782	0	1204	692	0	4570	1076	1656	534	2042	2068	1804	1532	1378	712	838	1652	2118	0	1600	2092	1198	712	1652	100	440	0	1796	2322	1990	1426	1188	1306	1518
3.44		171.067	172.074	0.249	6.8			[M-H]-	false		C8H12O4	13864	26168	26620	26352	694	0	176	256	250	580	33778	336	512	306	406	0	510	33204	534	428	304	0	520	324	35428	386	278	266	418	460	216	36662	266	324	478	216	374	210
3.44		540.054	541.061	0.27	9.8			[M-H]-	true		C15H21N5O13P2	123128	2566	2326	2230	3052	1174	3384	1726	216	9706	2494	3348	1590	6956	5814	7628	4166	3376	1862	2246	5918	8078	4016	3746	4828	3884	2686	7136	348	1540	0	5736	12214	7834	8282	4836	5744	5922
3.45		116.929	117.936					[M-H]-	true			2084	6764	9848	9598	13180	6612	13482	0	16212	12880	13868	16300	0	17696	17860	18810	0	16796	0	19976	20010	19164	20406	22782	19524	20268	21066	20106	20906	20462	19348	17740	19564	19008	18812	18482	18988	19878
3.45		134.047	135.055	0.188	17.5			[M-H]-	true		C5H5N5	67262	1552	1278	1040	1182	0	1920	442	0	5094	1018	1292	362	2052	2024	2006	1280	1524	602	1132	1202	1508	0	828	1732	0	1050	1444	0	0	250	1914	2570	1264	1390	892	1110	1482
3.45		307.084	308.091	0.55	34			[M-H]-	true		C12H15N5O3P	0	0	0	1558	0	218	0	0	0	0	0	0	0	0	0	0	332	0	0	0	0	0	0	398	2456	0	0	0	0	0	0	0	0	0	0	0	0	0
3.46		297.171	298.178	0.209	14.5			[M-H]-	true		C16H26O5	0	3384	3140	3740	442	0	0	0	676	0	3978	0	0	0	620	0	0	4808	0	0	0	0	496	0	4850	408	0	0	0	0	0	6358	582	444	0	0	0	0
3.47		127.077	128.084	0.2	7.7			[M-H]-	false		C7H12O2	1554	2956	3130	3380	0	0	0	0	0	0	2986	0	0	0	0	0	0	3332	0	0	0	0	122	0	3920	0	0	0	0	0	0	4644	0	0	0	0	0	0
3.48		271.105	272.112	0.278	4			[M-H]-	true		C10H16N4O5	87212	546	0	0	0	0	0	0	0	0	0	0	0	0	0	0	0	0	0	0	0	0	0	0	0	0	0	0	0	0	0	0	0	0	0	0	0	230
3.48		526.166	527.173	-0.007	10.1			[M-H]-	true		C22H32N4O7PS	0	2084	2580	3090	3014	2974	2472	3036	726	4220	3376	3056	1850	4742	4748	3986	4230	3862	4124	3420	7676	4974	4332	5240	5516	4466	7076	5448	5546	6234	8044	7350	8926	6910	9922	9390	6956	7020
3.49		199.97	200.977	0.27	7.8	868.4	Bruker MetaboBASE Personal Library 3.0	[M-H]-	true	Cysteine-S-sulfate	C3H7NO5S2	0	942	782	928	0	0	0	0	840	776	1332	0	0	0	0	0	1834	2036	428	272	694	632	6292	6446	2436	2668	0	8986	12964	824	8584	5022	640	1562	492	0	590	790
3.5		382.075	383.083	0.01	22.8			[M-H]-	true		C20H17NO5S	0	1444	822	756	2056	726	896	626	0	2178	1044	458	0	162	2340	0	2344	1152	0	784	264	2848	3336	3552	1442	4738	0	3610	0	480	0	1628	342	4254	0	0	574	980
3.52		211.002	212.009	-0.81	48.3			[M-H]-	true		C10H2N3O3	40844	442	0	0	0	0	0	0	0	624	0	0	0	0	394	0	302	170	0	0	382	0	0	394	0	0	0	0	0	0	0	304	0	716	0	0	0	0
3.53		454.112	455.119	0.051	27.2			[M-H]-	true		C20H23O12	124	10138	8726	9082	4008	7598	13076	12474	0	10632	9192	10356	4726	16094	4084	22736	1890	10390	12482	6420	15580	5800	578	618	11740	2000	23328	1838	0	4006	130	13814	38752	2820	32952	20266	16002	8704
3.54		662.102	663.109	-0.133	54	772.4	MoNA GNPS July 2020	[M-H]-	true	NAD	C21H27N7O14P2	6542	0	0	110	0	0	0	0	0	0	0	0	0	298	116	0	0	0	0	0	0	0	0	76	0	0	0	0	0	0	0	186	196	0	0	0	0	0
3.56		56.996	58.0033	-2.207	8			[M-H]-	true		C2H2O2	5694	6466	6832	6286	7158	0	5674	6938	6706	6934	6406	7846	6144	4960	7788	6226	0	0	5334	6768	3616	6120	7780	6494	6592	5936	6446	5934	5176	6014	7922	6168	5622	4054	5476	5396	5714	5880
3.57		115.004	116.011	0.273	12.4	997.2	in-house spectral library	[M-H]-	true	Maleic acid	C4H4O4	179854	2228	1974	2026	1446	1338	0	0	1056	0	2280	1526	1444	1782	1978	1760	1722	2972	1518	1436	0	1668	1950	1494	3014	2386	1634	1650	1974	1818	1666	2924	1452	1462	1636	1242	1696	1468
3.57	-0.05	306.077	307.084	0.503	10.4	956	in-house spectral library	[M-H]-	true	GSH	C10H17N3O6S	7342	18204	16546	15468	28496	8596	28826	11810	1178	81590	15730	28062	7150	47456	50864	34790	2542	14054	9186	13334	36550	79684	1968	1388	13498	16812	15110	16930	1442	7340	848	13374	22938	22056	41688	20866	19084	21124
3.57		328.058	329.066	0.208	8.7			[M-H]-	true		C9H17N2O9S	1398	4202	4042	4336	6766	1966	7034	2664	294	16684	3282	6266	1672	10398	11586	7772	1052	3434	2118	3088	9564	16060	0	508	3714	3922	3472	4406	0	2104	0	3232	4862	5556	8486	4900	5540	4824
3.58		301.054	302.061	0.879	36			[M-H]-	true		C10H15N4O3PS	0	622	992	580	21688	0	0	0	0	0	0	0	0	202	0	0	0	1018	0	0	0	0	0	0	744	0	0	0	0	0	0	868	0	0	0	0	0	0
3.58		323.036	324.044	-0.368	10.9			[M-H]-	true		C8H6N9O6	0	766	858	816	18706	0	0	0	0	0	976	0	0	0	0	0	0	1026	0	0	0	0	0	0	1020	0	0	0	0	0	0	996	0	0	0	0	0	0
3.6		307.113	308.12	0.72	7			[M-H]-, [M-H-H2O]-	true		C15H20N2O3S	0	13612	13076	14948	16830	10510	13566	10156	2582	19030	14304	8932	3428	15588	20724	18474	9934	15050	7120	7006	17458	19508	12810	10944	16304	18586	22950	17204	9158	4730	13150	21196	28546	18916	24634	15688	11934	8012
3.64		144.976	145.983	0.318	48.5			[M-H]-	true		C8H2OS	4342	3514	3976	4062	2994	4278	3978	4128	4268	4388	4560	4174	2724	3158	3162	2940	3456	4654	3572	3054	2646	2628	4368	4172	3568	4412	3576	3882	2660	3328	3886	3700	3470	3162	3248	4084	2976	2790
3.66		106.986	107.993	2.489	8			[M-H]-	true		C5H2NS	7600	4966	4758	4930	12952	6322	6384	6452	7930	7166	5394	5592	2974	2976	4778	4226	5220	6780	4314	5662	3572	3900	7466	5178	7354	4184	4066	4946	3352	4118	5396	5456	4806	5506	4864	7486	4088	3628
3.7		100.986	101.993					[M-H]-	true			11580	10738	12516	10744	10156	11628	12098	12352	12616	13356	12272	11728	9338	9558	10382	11874	11450	11368	9648	10832	8886	9348	12390	11698	12324	10932	9760	11948	8114	9182	10958	12732	11288	10702	9004	13638	10586	10250
3.7		239.017	240.024	0.45	52.5	829.1	in-house spectral library	[M-H]-	true	Cystine	C6H12N2O4S2	21146	0	0	0	0	0	0	282	782	0	0	0	0	0	0	0	0	0	0	0	0	0	836	0	0	0	0	0	2700	0	2080	0	0	0	0	0	0	0
3.7		261	262.007	0.355	28.3			[M-H]-	true		C9H11O5PS	5976	0	0	0	0	0	0	0	218	0	0	0	0	0	0	0	0	0	0	0	0	0	0	152	0	0	0	0	602	0	820	0	0	0	0	0	0	0
3.73		56.9959	58.0032	-2.258	8			[M-H]-	true		C2H2O2	7080	7530	7064	7560	7628	7220	7090	5902	8630	8262	8562	10024	7966	6444	7118	8090	7536	8282	8092	8012	5744	6858	6646	6982	7108	7690	7214	7070	6340	6802	8736	7058	7346	6920	8624	7278	5792	6570
3.73		241.145	242.152	0.331	10.4			[M-H]-	true		C13H22O4	4816	3838	3764	3862	356	492	396	400	426	264	3588	374	370	232	368	214	272	3432	364	250	378	372	268	318	3510	352	0	266	524	384	108	3306	376	336	300	288	248	284
3.73		305.045	306.053	0.911	13.5			[M-H]-	true		C16H8N3O4	1370	814	1134	988	802	532	514	386	0	1048	806	678	502	4270	1046	2728	302	956	436	500	4910	1114	264	0	974	498	2054	340	266	350	230	796	2700	606	3474	422	436	592
3.75		318.077	319.084	0.851	13.2			[M-H]-	true		C17H11N4O3	4046	0	0	0	398	0	0	0	0	0	0	362	0	0	452	394	0	0	0	0	348	1058	0	0	262	428	0	388	0	0	0	0	0	304	176	0	0	0
3.75		398.035	399.042	-0.734	42			[M-H]-	true		C20H9N5O3S	4032	0	0	0	0	0	0	0	728	0	0	0	0	0	0	0	200	0	0	0	0	0	848	0	0	0	166	0	880	0	2830	0	0	0	0	0	0	0
3.76		250.072	251.08	0.014	9.7			[M-H]-	true		C8H16N2O5P	21886	0	0	480	0	0	558	0	0	0	0	0	0	0	0	442	0	0	0	0	0	0	0	0	0	0	0	0	0	0	0	498	0	0	0	0	0	0
3.77		93.0095	94.0168					[M-H]-	true			15868	16136	19476	19738	18724	20984	22568	20430	0	20220	20130	20470	15478	15362	19168	17352	18704	18686	17424	19530	14968	16036	18966	18830	18386	17628	16100	15254	13494	13772	15600	17194	15408	15140	13436	16190	13978	14130
3.78	0.11	173.105	174.112	0.419	10.7			[M-H]-	true	Arginine	C6H14N4O2	16242	2224	2522	2082	1742	1506	4182	2418	2402	5802	2152	2364	1506	1962	2124	2382	6138	2070	1170	2088	1754	1516	6082	5018	2370	2130	1556	4540	4808	896	6978	2580	2556	4618	1918	1904	1944	2146
3.78		187.098	188.105	0.425	23.1	882.1	Bruker MetaboBASE Personal Library 3.0	[M-H]-	true	Nonanedioic acid	C9H16O4	1952	1948	1574	2134	1528	924	1136	1432	1722	790	2400	1046	1426	1120	1556	1184	1666	2690	1182	1250	1466	2228	2196	1982	2080	4024	1552	1612	1562	1216	1302	2410	1326	1380	1206	1230	1046	1370
3.78		218.067	219.075	0.327	22			[M-H]-	false		C8H13NO6	0	2028	1458	1292	758	838	1468	688	0	2582	1308	1422	614	4738	1056	4008	272	1242	0	620	2928	2190	272	208	1370	0	1260	0	0	0	0	1224	3292	700	4632	1212	878	744
3.79		282.039	283.046	-0.98	11.8			[M-H]-	true		C9H10N5O4P	5674	1048	1066	868	1036	0	1270	736	0	2948	1014	950	366	1844	2086	1660	780	1002	536	582	1424	1312	764	962	1478	542	346	1174	0	146	0	900	2226	758	1464	462	856	752
3.8		144.976	145.983					[M-H]-	true			0	2982	2722	3272	3606	3586	3472	3774	4130	3984	3108	3840	2656	2400	3264	3168	3376	3692	3026	4144	2814	2560	4102	3506	3672	3916	3498	3150	3354	3134	3768	4316	3980	3560	3270	3738	3454	3492
3.8		173.082	174.089	0.078	32.9			[M-H]-	false		C8H14O4	1342	1932	2344	2196	1180	1024	806	882	1324	1052	2080	804	1084	1288	1266	950	1158	2792	1050	982	1320	1630	1724	1782	2534	2828	932	1344	1292	1076	1122	3326	900	824	918	1356	1390	940
3.8		304.062	305.069	-0.103	19.6			[M-H]-	true		C14H14N2O4P	0	0	430	456	484	0	234	0	0	0	404	0	0	1500	0	2464	1154	552	0	0	2398	390	346	0	772	670	1116	542	252	0	0	514	8786	300	2426	184	0	0
3.81		130.051	131.058	0.246	13.8			[M-H]-	true		C5H9NO3	14624	0	0	0	0	0	0	0	0	0	0	0	0	0	0	0	0	0	0	0	0	0	0	0	0	0	0	240	0	174	0	0	0	0	0	0	0	0
3.81	-0.02	174.041	175.048	0.312	15.3	897	Bruker MetaboBASE Personal Library 3.0	[M-H]-	true	N-Acetylaspartic acid	C6H9NO5	338824	1036	1196	0	0	376	764	422	474	0	1192	820	0	1070	1438	0	2184	944	740	0	996	1914	1186	1474	644	1016	656	1618	0	460	670	632	636	1430	1150	0	444	0
3.81		174.145	175.152	0.281	8			[M-H]-	false		C10H23S	8752	0	0	0	0	0	0	0	0	0	0	0	0	0	0	0	0	0	0	0	116	0	0	0	0	0	0	0	0	0	0	0	0	118	0	0	92	0
3.81		239.028	240.035	0.386	33.9			[M-H]-	false		C11H6N5S	6414	0	0	0	216	0	0	0	0	0	0	0	304	0	0	0	0	0	0	0	0	0	0	0	0	78	0	0	0	0	0	0	0	0	0	0	0	0
3.81		371.071	372.079	-0.559	17.1			[M-H]-	true		C12H14N5O9	6330	0	208	0	0	0	0	228	0	218	0	0	0	0	0	0	0	0	0	0	0	0	0	0	0	0	0	0	0	0	0	0	0	0	0	0	0	0
3.82	0.01	131.083	132.09	0.09	11.6			[M-H]-	false	Ornithine	C5H12N2O2	5382	608	396	172	386	348	842	784	578	1016	292	524	164	468	594	424	864	426	228	338	530	190	982	1248	642	488	474	698	798	0	1160	490	622	928	602	572	396	560
3.83		157.051	158.058	-0.948	8.5			[M-H]-	true		C8H6N4	2494	3748	3392	4858	750	574	792	436	450	504	4188	506	650	656	626	662	534	4300	600	710	0	724	396	562	3298	536	474	508	562	0	454	3550	622	544	530	496	516	580
3.83		218.013	219.02	0.514	26.4			[M-H]-	true		C13H3N2O2	5720	0	0	0	0	0	0	0	0	0	0	0	0	0	0	0	0	0	0	140	90	230	144	250	0	0	180	202	80	90	0	0	0	186	0	108	0	0
3.84	0.05	145.051	146.058	0.194	7.9			[M-H]-	false	Adipic acid	C6H10O4	76970	2186	2702	1578	508	0	662	762	994	498	2682	0	678	1322	1064	0	848	2662	616	820	0	0	1252	2114	2774	2298	0	1070	942	926	960	2818	828	764	976	588	920	1022
3.84		147.024	148.032					[M-H]-	true			203814	4856	0	0	0	0	2672	0	0	7664	0	0	2708	0	2900	0	0	0	0	2588	0	0	0	0	0	0	0	0	2704	2956	0	0	3618	0	6336	2850	0	2856
3.84		187.025	188.032					[M-H]-	true			15420	308	474	450	0	526	446	306	0	0	0	330	422	506	436	316	404	0	326	350	310	434	0	514	386	0	0	0	542	626	320	302	0	252	470	428	382	316
3.85		100.986	101.993					[M-H]-	true			4786	8804	10264	7516	7346	8890	10556	11060	11168	10296	12042	11072	7854	7540	0	9362	10596	0	9486	10388	7038	0	10870	9924	10500	10418	0	10316	8814	8548	9886	0	11212	10300	0	0	10554	10092
3.85		139.002	140.009	-0.778	8			[M-H]-	true		C4H2N3O3	4910	0	0	290	0	0	0	0	0	1154	0	0	0	0	0	452	0	0	0	0	0	0	0	0	0	0	0	0	0	0	0	626	0	0	0	0	0	0
3.86		230.013	231.02	0.189	13.3			[M-H]-	true		C8H9NO5S	9040	0	0	0	0	154	0	0	0	0	0	0	0	0	0	0	0	0	0	132	0	0	0	350	0	0	0	158	0	0	0	0	0	0	0	0	0	0
3.87	0.08	115.004	116.011	0.202	5.3			[M-H]-	true	Fumaric acid	C4H4O4	28474	3172	3078	4172	3290	1594	3230	1602	0	6800	3382	7110	1650	11126	5582	10950	1582	4326	2148	2710	7264	7840	1422	1798	3744	4632	4544	4560	1510	1920	1326	4340	9768	3988	11004	3084	2608	2694
3.87	0	117.02	118.027	0.377	38.5	990	in-house spectral library	[M-H]-	true	Succinic Acid	C4H6O4	86620	5490	4442	5268	4228	2006	6502	3696	2540	12342	6136	6126	1580	4432	8040	8078	6990	6140	2350	2972	3358	7180	7494	7388	6374	6668	3872	4104	5134	2632	5300	7350	8524	4818	8764	5392	5000	3284
3.87	-0.06	133.014	134.022	0.22	5.1	741	in-house spectral library	[M-H]-	true	Malic Acid	C4H6O5	204830	40534	40224	42004	39158	10796	32484	15608	2042	79522	41264	64616	16832	131400	65568	125984	18376	40568	16320	35300	89142	90780	12606	14954	34982	45594	42604	51424	9118	15932	6062	35018	98474	45450	118626	32848	29070	28228
3.88		73.0295	74.0367	-0.034	8			[M-H]-	false		C3H6O2	5660	0	196	186	0	0	0	148	0	420	146	132	156	236	220	304	178	212	0	170	444	320	304	236	192	0	0	0	0	112	308	0	418	234	420	326	306	0
3.88		121.045	122.052					[M-H]-	true			54212	0	0	0	0	0	0	0	0	0	0	0	0	0	0	260	0	0	0	0	0	0	0	0	0	0	0	0	0	0	0	0	0	0	0	124	0	0
3.88		154.997	156.004	-0.571	8			[M-H]-	false		C4H2N3O4	5034	452	926	962	548	498	1060	510	0	1846	1048	1290	0	1900	1446	2338	510	928	0	736	1202	1286	300	0	594	634	978	1054	0	0	0	570	2110	806	2208	842	634	400
3.89		133.107	134.114	0.986	8			[M-H]-	false		C7H18S	4246	268	0	266	226	0	0	148	0	922	392	692	0	1988	708	1834	114	424	144	0	876	974	0	0	0	414	82	470	0	0	0	338	1150	416	1538	0	0	244
3.89	-0.02	149.009	150.017	0.194	8	757	in-house spectral library	[M-H]-	true	Tartaric Acid	C4H6O6	53218	826	342	206	468	0	0	0	0	0	0	0	284	0	0	0	0	0	108	0	0	0	0	0	0	0	0	0	0	0	0	0	0	0	0	0	0	0
3.9	-0.08	606.074	607.081	-0.399	23.3	982	in-house spectral library	[M-H]-, [M-H-C13H23NO15P2]-	true	UDP-GlcNAc	C17H27N3O17P2	101866	2410	1846	2292	1924	888	3566	1296	0	7622	2378	2606	1034	5582	3196	3974	1816	2240	0	1308	2766	3942	1422	1412	1842	924	630	2050	0	0	0	2252	4158	1848	3922	1044	1824	1222
3.9		628.056	629.063	-0.044	3.3			[M-H]-	true		C15H21N9O15P2	24280	776	820	1040	608	322	1606	932	0	2890	980	804	632	2038	1588	2554	952	1202	402	554	1228	1544	760	796	766	646	548	942	0	0	0	1358	2570	938	1438	484	1196	704
3.91		127.077	128.084	0.194	10.6			[M-H]-	true		C7H12O2	1082	6952	6216	5476	228	146	214	0	342	464	6994	188	264	154	182	0	148	6024	464	218	362	242	0	238	7028	416	294	190	408	0	156	5192	118	286	260	266	280	214
3.91		171.067	172.074	0.263	7.1			[M-H]-	true		C8H12O4	13272	60636	63286	60228	1556	1286	984	932	1894	1400	66546	1076	1858	1526	2338	1718	2264	62068	2364	2060	2530	3646	1950	2134	56238	1486	1954	2198	2922	2174	1684	55632	1530	2168	1280	1314	1334	1142
3.92	0.04	129.02	130.027	0.267	0.8	707.8	in-house spectral library	[M-H]-, [M-H]-	true	Itaconic acid	C5H6O4	58244	2798	2474	3094	2678	3142	2824	2712	2550	2874	3050	2712	3712	3254	3150	0	3304	3358	2872	2918	3754	4022	3328	3772	4182	3610	3252	2850	3386	2604	3718	2808	2692	2544	3292	2148	3162	2728
3.92	-0.04	784.15	785.157	0.142	36.7	732	in-house spectral library	[M-H]-	true	FAD	C27H33N9O15P2	35974	150	0	0	0	0	0	0	0	150	0	0	0	0	0	0	118	0	0	0	0	0	106	0	0	0	0	224	0	0	0	0	0	0	0	0	0	0
3.92		806.132	807.139	0.72	23.9			[M-H]-	true		C30H30N7O18P	8980	0	0	0	0	0	0	0	0	0	0	0	0	0	0	0	0	0	0	0	0	0	0	0	0	0	0	0	0	0	0	0	88	0	0	76	0	0
3.93		56.996	58.0032	-2.239	8			[M-H]-	true		C2H2O2	4264	5616	6332	5980	5358	5880	6102	6614	5680	6104	6486	6914	6160	5612	5590	5878	6528	6942	6554	0	4814	5198	7286	6202	6296	5702	5656	5510	0	6548	4852	6250	5548	5594	6536	6640	6756	6568
3.93		85.0297	86.0369	0.157	10.7			[M-H]-	true		C4H6O2	11704	208	0	0	380	0	188	310	0	86	164	192	544	182	0	252	0	130	0	294	0	154	126	0	0	278	0	276	174	0	344	0	234	0	286	0	208	0
3.94		134.047	135.055					[M-H]-	true			18928	0	432	0	384	0	0	0	0	696	398	380	0	0	0	428	0	0	0	0	358	432	0	0	0	0	0	0	0	0	0	390	516	184	0	0	0	230
3.94		241.012	242.019	0.391	40.3			[M-H]-	true		C9H2N6O3	16500	1080	1616	1234	1800	348	2002	842	0	4010	2026	1294	0	4178	2720	2348	2078	1236	574	852	2092	2568	1564	1046	1020	1014	0	1944	0	0	0	1326	1864	1966	1834	0	1310	1168
3.94		241.074	242.081	0.463	12.9			[M-H]-	true		C12H10N4O2	15772	616	234	496	0	142	0	0	0	408	296	306	0	0	0	0	176	212	0	282	0	330	0	0	330	0	292	400	0	0	0	0	0	0	216	0	256	0
3.95		59.014	60.0213	0.124	5.5			[M-H]-	true		C2H4O2	28160	574	522	338	600	510	356	316	452	634	658	596	740	718	800	546	702	0	632	420	584	486	426	644	524	626	538	588	526	496	582	282	392	0	410	238	538	474
3.95		124.986	125.993	-2.249	20.6			[M-H]-	true		C5H2O4	7382	1220	0	0	0	0	0	612	394	494	484	904	860	454	366	634	420	388	0	0	290	406	500	376	0	0	386	378	540	140	0	132	0	336	0	428	378	0
3.96	-0.05	565.048	566.055	0.242	8	944	in-house spectral library	[M-H]-	true	UDP-hexose	C15H24N2O17P2	76128	1066	852	768	1080	0	1130	382	0	2720	596	906	0	2794	1980	1858	0	862	0	494	1248	1812	794	894	774	596	538	1482	0	0	0	806	1346	1106	1178	414	652	794
3.96		587.03	588.037	0.414	12.5			[M-H]-	true		C13H18N8O15P2	28588	450	0	676	508	0	824	264	0	1788	0	466	0	1270	792	766	642	524	398	360	794	774	630	530	520	270	362	576	0	0	0	538	820	736	728	378	0	594
3.97		93.0096	94.0168					[M-H]-	true			6118	13746	0	0	15924	0	0	20996	22062	20048	17786	0	13826	14474	18144	15732	18276	21214	0	0	0	15090	16886	0	18234	16480	15752	15260	11430	12286	15006	17282	15676	15952	13620	16304	14506	13392
3.97		265.083	266.091	-0.964	18			[M-H]-	true		C13H10N6O	249744	0	0	0	0	0	0	0	0	416	0	0	0	0	0	0	0	0	0	0	0	0	0	0	0	0	0	296	0	0	306	0	0	0	0	0	0	0
3.97		330.071	331.079	-0.747	11.7			[M-H]-	false		C9H14N7O5P	4140	0	0	0	0	0	0	0	0	0	0	0	0	0	0	0	0	0	0	0	0	0	0	0	202	0	268	0	0	0	0	0	0	0	0	0	0	0
3.97		609.012	610.019	2.056	46.1			[M-H]-	false		C17H26O16P4	4566	0	160	234	296	0	0	0	0	554	168	278	0	252	0	282	126	464	0	0	348	0	0	0	174	0	0	0	0	0	0	214	314	238	190	216	0	0
3.98		180.031	181.038	0.233	11.4			[M-H]-	true		C4H10N2O4P	23536	1714	1746	0	1990	2264	1726	0	0	1744	2030	2162	1864	1688	2030	2138	1808	0	1976	2040	1978	0	1512	1914	1422	1588	1620	1656	1878	1788	0	1680	1840	1478	1642	1778	1436	1366
4		580.046	581.053	0.126	36			[M-H]-	true		C17H14N10O12P	4662	812	0	0	0	128	0	0	0	0	0	0	0	0	0	0	0	0	0	0	0	0	0	0	0	0	0	0	0	0	0	0	0	0	0	0	0	0
4.01	-0.02	145.098	146.106	0.23	22			[M-H]-	true	Lysine	C6H14N2O2	9282	210	172	0	268	0	350	180	292	700	0	0	0	0	84	0	768	0	0	178	0	0	0	0	0	176	0	158	0	0	0	240	0	318	0	0	0	0
4.02		96.9606	97.9678					[M-H]-	true			21872	9244	8288	7594	6978	4556	7164	4980	5728	8942	7440	7588	9078	9932	6296	7284	9574	8016	6300	6714	7722	7356	8006	9848	6358	8506	5202	9940	16812	6286	7978	5348	4640	7936	6542	5062	5768	6148
4.02		118.942	119.95					[M-H]-	false			5576	3334	4184	2972	2924	2164	3620	3358	4202	3902	3222	3398	3134	4430	3112	3306	3958	3876	2176	2914	2350	3110	3730	5024	3700	3852	2890	3416	5900	3372	4436	2656	3208	3400	3180	3194	2612	3404
4.02		125.036	126.043					[M-H]-	true			35564	122	92	306	180	172	404	184	0	326	144	216	0	340	0	204	214	0	310	0	0	0	0	0	296	236	196	378	258	388	0	180	436	0	206	222	0	0
4.03	-0.03	321.05	322.057	0.63	10	778	Bruker MetaboBASE Personal Library 3.0	[M-H]-	true	TMP	C10H15N2O8P	509724	1994	724	0	238	0	346	0	0	784	0	0	0	208	0	532	0	242	156	0	142	474	0	0	0	0	0	0	0	0	0	0	180	100	188	0	0	0
4.03		440.999	442.007	-0.012	35			[M-H]-	false		C13H16O13P2	6556	0	0	156	0	158	0	86	0	0	108	0	150	86	0	0	0	0	0	202	136	0	0	0	0	0	0	0	152	0	170	0	142	0	150	78	0	0
4.04		121.03	122.037	0.136	8.4			[M-H]-	true		C7H6O2	1070	3030	3482	3800	3068	2956	3018	2212	3128	2366	3172	3108	4022	3374	3388	3850	3016	3058	3184	3722	4158	4110	3338	3636	3286	3784	3392	3632	3600	4318	3576	2556	2928	2508	3010	2904	3590	3430
4.04		165.021	166.028	0.818	26.6			[M-H]-	true		C4H9NO4P	9210	28224	27782	26814	27626	25782	26424	24006	25464	21798	27980	26912	31232	30036	29086	29576	28768	29162	28972	27790	32248	35188	27462	28736	28914	28578	26632	29880	32542	30676	26132	26956	23486	29060	28608	25082	27468	27038
4.04		411.044	412.052	-0.586	5.7			[M-H]-	true		C9H14N7O10S	12440	0	0	0	0	0	0	0	0	0	0	0	0	226	0	0	0	0	0	0	0	0	0	0	0	0	0	0	0	0	0	0	136	0	0	0	0	0
4.04		420.975	421.983	-0.432	40			[M-H]-	true		C17H4N5O7S	9174	0	0	0	0	0	0	90	0	0	0	0	0	92	102	86	0	0	0	174	198	0	0	0	0	0	0	162	0	0	0	0	108	0	0	0	0	0
4.05		88.988	89.9953	0.011	21.4	734.1	in-house spectral library	[M-H]-	true	Oxalic acid	C2H2O4	15290	1150	690	994	910	732	534	560	660	626	692	768	1484	1444	710	1330	894	544	1086	748	1126	1088	642	914	740	630	1204	718	1896	864	590	1010	552	708	996	420	812	580
4.05	0	229.012	230.019	0.237	13.9	996	in-house spectral library	[M-H]-	true	Pentose-phosphate	C5H11O8P	17282	0	0	264	0	0	0	0	0	542	0	242	0	0	0	0	0	0	0	0	0	0	0	0	0	0	0	0	0	0	0	0	0	0	0	0	0	0
4.05		288.951	289.958	2.865	44.5			[M-H]-	true		C11H3N2O4PS	9874	1532	1418	1414	1402	0	1538	1408	1210	1526	1456	1818	2344	1694	1558	1606	1482	1430	1532	1658	1716	1648	1238	1488	1466	0	1330	1290	0	2020	1318	1364	1260	1332	1584	0	1722	1512
4.07		248.974	249.981					[M-H]-	true			13830	0	11380	13328	13636	12632	15074	12602	0	21772	13522	14762	0	0	15594	15508	9908	12856	11408	12866	13842	19210	10356	11148	14058	12436	11382	12808	10102	11100	9710	13498	14334	12216	14720	12584	0	0
4.08	0.01	171.007	172.014	0.245	6.1	942.6	Bruker MetaboBASE Personal Library 3.0	[M-H]-	true	Glycerol-phosphate	C3H9O6P	69152	0	0	0	662	0	538	0	0	0	0	708	0	0	1086	732	0	0	0	0	550	0	0	0	0	0	0	0	0	0	0	0	0	0	500	0	0	0
4.08		354.062	355.069	0.452	29			[M-H]-	true		C10H17N3O9S	8522	0	0	0	0	0	0	0	0	0	0	0	0	622	0	0	0	0	0	0	0	0	0	0	0	0	0	0	0	0	0	0	366	176	0	0	0	0
4.08		386.928	387.936	-0.491	43.4			[M-H]-	false		C16H6O6P2S	4040	0	0	0	0	0	0	0	0	0	0	0	0	0	122	0	0	0	0	0	0	106	0	0	0	0	0	0	0	0	0	0	0	0	0	0	0	0
4.09		246.968	247.976	0.684	31.4			[M-H]-	true		C10H3NO5P	14196	0	0	0	0	0	0	0	0	190	0	0	0	0	72	0	0	0	0	0	0	52	0	0	0	0	0	0	0	0	0	0	0	0	0	0	0	136
4.1		337	338.007	0.531	12.7			[M-H]-	true		C9H12N2O8P2	50790	698	296	200	290	178	750	0	0	888	82	444	0	260	84	248	290	0	0	326	132	116	120	0	230	88	0	394	0	0	0	0	192	0	216	194	262	216
4.11		414.978	415.985	-0.92	23.9			[M-H]-	true		C11H10N6O6P2S	17460	422	402	0	206	0	300	120	0	500	286	0	0	124	0	0	0	0	0	176	0	0	0	0	0	0	0	92	0	0	0	86	0	114	0	0	0	0
4.12		300.979	301.986	0.414	13.4			[M-H]-	true		C10H2N6O4S	9264	0	0	0	182	0	0	134	0	442	312	0	0	0	0	0	0	0	0	0	0	0	0	0	0	0	0	0	0	0	0	0	204	0	0	0	0	278
4.12		401.007	402.014	-0.848	5.9			[M-H]-, [M-H-H2O]-	true		C11H11N6O7PS	60732	0	0	0	0	0	198	0	0	790	0	0	0	0	0	0	0	0	0	0	0	0	0	0	312	0	0	0	0	0	0	0	0	0	0	0	0	0
4.13	-0.08	259.023	260.03	0.37	4.4	988	in-house spectral library	[M-H]-	true	Hexose-phosphate	C6H13O9P	205920	3004	1844	1418	1132	984	2684	1202	122	6048	1140	1460	572	786	934	874	1164	604	552	848	488	682	566	884	946	408	0	782	0	364	0	834	532	862	572	728	1376	1330
4.13	-0.02	323.029	324.036	0.511	9.6	984	in-house spectral library	[M-H]-	true	UMP	C9H13N2O9P	260672	1760	1052	1002	558	310	1316	708	122	3448	892	1226	368	1266	1208	978	604	692	598	616	840	812	380	700	706	576	490	1088	0	566	148	462	654	1024	574	704	782	1090
4.13		425.081	426.088	-0.824	44.9			[M-H]-	true		C13H24N4O6P2S	18452	804	454	470	556	390	300	136	0	946	310	0	100	352	136	0	0	418	0	292	0	338	1074	954	582	0	0	288	0	240	0	0	372	112	0	96	0	238
4.16		290.034	291.042	0.048	40.1			[M-H]-	true		C6H16N2O7PS	4942	0	0	0	0	0	0	0	0	184	0	0	0	0	82	0	0	0	0	82	0	0	0	0	0	0	0	0	0	0	0	0	0	126	0	0	0	0
4.17		236.024	237.031	0.246	8.7			[M-H]-	true		C7H11NO6S	34222	284	0	432	0	0	294	304	0	312	0	310	208	342	0	402	346	122	242	272	0	0	0	214	170	0	448	152	108	144	184	284	296	74	264	0	0	0
4.17		266.067	267.075	0.369	5.8			[M-H]-	true		C12H13NO6	28186	0	0	204	0	284	128	312	0	0	122	138	0	0	0	0	406	0	94	0	0	0	0	0	0	198	0	208	0	0	0	0	0	0	236	0	0	0
4.17		318.848	319.855					[M-H]-	true			804	2728	3002	2890	1814	2364	2502	1952	2314	2290	2168	5150	2900	3050	2352	2452	2444	2282	2182	1824	2976	2112	1400	1940	1442	1540	1720	2004	2010	2044	1526	1426	1652	1734	1506	1278	1248	1342
4.17		354.954	355.962					[M-H]-	true			450	1972	1908	2142	1742	1920	1768	1940	2474	1940	1594	4014	2072	1786	1494	1906	2488	1830	1602	1224	1706	1832	1478	1510	1404	1364	1108	1240	1010	1010	1536	1522	1410	1060	996	962	1068	1318
4.18		234.872	235.88					[M-H]-	false			1226	4098	3870	3808	4838	3842	3768	4012	3578	3512	4060	9528	3610	4252	4254	4034	3612	4952	3918	3436	4484	4388	3576	3438	2182	3362	3926	3102	2750	3424	2146	1886	2366	2932	2778	2096	2000	2242
4.18		235.872	236.879					[M-H]-	false			0	470	264	406	164	346	208	0	348	296	720	8674	202	250	268	366	444	378	404	392	484	350	494	412	284	244	186	340	384	176	0	344	266	116	198	220	510	326
4.18		236.871	237.878					[M-H]-	false			1036	2746	3124	3430	3420	5090	2396	2786	4526	2568	5748	11534	4818	4822	2848	2668	2614	2310	2750	1914	5378	2360	1828	1950	1606	1828	1848	1390	2410	2216	1418	1606	2184	1836	1946	1612	1444	1332
4.18		237.871	238.879					[M-H]-	true			1610	4564	5878	4444	5546	4212	4212	4246	4158	3496	5100	10050	4502	4270	4124	4398	4460	5034	4522	3738	4200	4144	3114	3338	2938	3182	3714	2800	4238	3738	2530	2546	3290	3466	2338	1892	2256	3222
4.18		238.87	239.878					[M-H]-	true			1632	4596	5168	6206	5278	5090	6362	6622	4526	5634	5748	11534	6320	4822	6186	6884	5554	4806	4450	4816	5378	5088	5198	5300	5254	4158	4336	3416	5270	5774	4388	2416	4124	4826	4536	2304	2470	2634
4.19		240.871	241.878					[M-H]-	true			2440	6818	7170	7390	7774	7228	6362	6622	5852	5634	8026	15088	6500	6060	6186	6884	5554	7042	6674	4816	7652	5884	5198	5300	5254	3692	4336	6168	5270	5774	4388	2880	4124	4826	4536	3438	3782	3660
4.19	0.01	322.045	323.053	0.646	6.1	995.1	in-house spectral library	[M-H]-	true	CMP	C9H14N3O8P	144122	1550	590	396	288	0	308	0	224	1102	0	0	162	0	154	0	146	0	0	166	0	0	0	0	0	186	0	0	82	0	0	142	0	0	0	0	0	382
4.19		400.023	401.03	-0.853	0.9			[M-H]-	true		C12H18O11PS	27546	422	0	0	0	132	0	104	0	0	138	104	178	0	140	186	0	0	0	144	0	0	0	210	0	0	0	164	124	252	0	0	258	156	408	0	0	176
4.2	-0.03	346.057	347.064	0.849	13.3	992.4	in-house spectral library	[M-H]-, [M-H-C5H9O7P]-	true	AMP	C10H14N5O7P	307176	4288	2884	2920	1788	1776	6378	2818	298	16276	3150	3880	1424	3678	3138	2498	4192	2818	1206	2674	1334	3132	2702	3062	3272	2016	776	4890	662	2716	470	3554	2746	4118	2534	1632	3494	5294
4.2		478.002	479.009	-0.5	10.5			[M-H]-	true		C13H22O11P3S	10050	0	164	0	0	0	0	0	0	0	90	0	0	0	0	0	0	0	0	0	0	0	0	0	0	0	0	0	0	0	0	0	0	0	0	0	0	0
4.2		516.054	517.061	0.974	9.9			[M-H]-	true		C15H26N3O9P3S	5636	0	0	0	0	0	0	0	0	0	0	166	0	82	0	0	0	0	0	0	0	0	0	0	98	150	0	0	0	0	0	0	0	0	0	0	0	0
4.21		261.979	262.987	-0.887	16.6			[M-H]-	false		C8H9O6P2	9128	122	0	0	0	0	0	112	0	0	0	108	0	0	0	0	0	0	0	0	0	0	0	0	0	0	0	0	0	0	0	0	0	0	0	0	0	0
4.22		292.892	293.899					[M-H]-	true			9852	0	0	0	0	0	0	0	0	0	0	38516	0	0	0	0	0	0	51762	0	0	0	0	0	0	0	0	0	0	0	0	0	0	0	0	0	0	0
4.22		424.034	425.041	0.658	10.6			[M-H]-	true		C15H13N4O9S	54636	876	510	488	402	484	1310	490	0	2704	510	594	512	0	614	530	752	510	160	574	236	588	504	580	534	334	0	1006	0	572	0	440	620	796	396	434	614	564
4.22		502.011	503.018	0.1	36.3			[M-H]-	true		C15H21O13P2S	17300	126	0	104	0	0	220	236	0	674	0	168	0	164	290	0	402	254	0	0	0	252	240	86	0	0	0	214	0	0	0	172	0	0	0	0	0	226
4.22		579.987	580.995	0.181	49.1			[M-H]-	true		C26H14O12PS	5880	0	0	58	0	0	240	0	0	376	0	0	0	0	0	0	0	0	0	0	0	0	0	0	0	0	0	0	0	0	0	0	0	0	0	0	0	0
4.26		93.0095	94.0168	0.095	4			[M-H]-	true		C4H2N2O	11210	9528	9906	14104	12558	14206	16128	14174	0	16552	11844	13276	10324	10666	10908	10398	15146	13198	10862	11070	0	10320	12538	12176	15856	12468	10460	9302	7890	11116	10762	13278	9706	9242	0	0	10032	11060
4.28		99.9259	100.933					[M-H]-	true			1950	1944	3002	2768	3128	3204	3058	3258	3200	3570	3706	6666	3164	3510	2942	3588	3610	4904	4000	2882	4218	3534	3828	3066	2892	2510	2368	3212	2576	2776	2768	2450	4110	3042	2452	2372	1974	2708
4.28		114.934	115.942					[M-H]-	true			2096	2730	2814	3038	3508	4246	3818	5310	5456	4768	5114	7988	4244	3474	4256	3320	4174	6784	4646	4344	4692	4400	4732	4742	3896	3632	3556	3786	3788	4202	3970	3454	4256	4476	3578	2582	3054	2956
4.28		116.929	117.936					[M-H]-	true			35588	47984	55130	55554	60962	68212	67980	76656	75688	75998	78818	141180	67770	61980	69584	73264	83870	106368	75360	65640	86344	69362	80614	80784	68674	60728	60908	65812	67018	64242	64894	59328	87826	76160	55884	47298	54298	54844
4.28		194.906	195.913					[M-H]-, [M-H-H2O]-	true			82186	121050	139284	142442	156970	159580	154158	173492	168092	170976	191626	359424	172892	169018	170260	186434	212198	266596	193240	156330	226326	190076	182110	185718	160042	147896	155696	161774	174326	172812	152320	130698	207016	183306	143442	115028	128072	124238
4.28		294.831	295.838					[M-H]-	false			0	254	202	202	0	0	402	428	0	264	0	4366	0	412	174	316	418	1238	304	248	620	0	236	286	390	124	262	252	308	322	0	0	492	620	0	0	0	0
4.28		310.99	311.997	-0.18	15.5			[M-H]-	true		C19H5O3P	9868	13194	14600	13718	13956	15312	16664	18920	17422	18310	18448	39246	13438	12862	13154	14040	16706	23366	15124	13792	14580	12078	16042	15392	13864	11562	10772	11060	10830	12474	14000	11974	16200	14844	9894	8898	8848	8650
4.28		325.006	326.013	0.674	27.4			[M-H]-	true		C16H8NO5S	1634	1686	0	2020	2526	2276	2548	2646	2928	2820	3674	6032	1878	2020	1882	1952	2586	3450	1980	1918	2036	2326	2450	2184	1934	1946	1604	1898	0	1584	1596	1394	2614	2410	1862	1318	0	0
4.28		350.861	351.868					[M-H]-	true			6036	10456	11490	11602	13176	11556	13428	14954	13518	14406	17632	26392	15410	16716	14054	17064	17894	20712	15158	14204	18352	16104	15216	17718	15072	13340	14912	13666	15144	15492	14848	12078	17076	18082	12864	10170	11504	11658
4.29		192.912	193.919					[M-H]-	true			5030	6672	8712	8322	9714	9280	10994	11042	11530	11046	12892	26612	12074	10882	10556	11564	12728	17566	11916	10232	14194	13054	12536	11910	9714	8778	9864	9938	11698	10804	10356	8136	12628	12974	9060	6714	8024	7492
4.29		195.001	196.009					[M-H]-	false			0	886	1318	0	1244	1550	1560	1548	0	1732	2126	5810	2000	1672	1492	1962	2314	3482	2050	1304	2544	1746	1650	1786	1600	1196	1522	1214	1710	1336	1358	972	1994	1790	490	784	640	0
4.29		195.017	196.024					[M-H]-	false			1062	1480	2098	2046	2462	2896	2764	2974	2832	3170	3704	10560	3076	3326	3084	3670	4476	7358	4148	2824	5222	3672	3576	3546	3132	2440	2732	2758	3474	3128	2740	1844	4352	3960	2262	1792	1918	1948
4.29		216.854	217.861					[M-H]-	true			302	622	754	834	1210	726	436	924	896	902	1214	14882	1014	628	746	682	1144	2462	996	594	1294	776	756	668	590	618	620	552	910	746	696	424	1316	976	526	310	396	408
4.29		270.891	271.898					[M-H]-	false			1502	2310	2684	2670	0	2918	3360	3330	3946	4140	4236	6976	4814	3864	3756	3524	4476	5182	3510	3478	4216	3612	3740	3448	3390	3344	3278	3760	4030	4056	3916	2852	4068	3570	2828	2216	2568	2496
4.29		272.884	273.891					[M-H]-	true			30098	40128	50110	51672	54432	56252	56950	63370	61806	63476	71716	110004	68234	60724	59060	60304	73386	86720	63920	59576	77704	65468	67636	68072	62326	53380	54720	57098	60488	60906	56550	47724	74052	65984	52200	42168	46002	47430
4.29		351.862	352.869					[M-H]-	true			1608	3104	2864	3746	3282	4600	3816	3474	3616	3782	4542	7160	4786	4766	3394	4282	4696	5554	5526	4082	5146	4480	4554	4112	4230	4244	3974	3770	4678	5402	3874	3228	4980	4794	4068	3092	3700	3556
4.29		388.967	389.975					[M-H]-	true			2064	2408	2916	2562	3654	2790	2968	3252	3546	3324	3904	6270	2510	2584	2686	2796	3310	4344	2948	2920	3824	2566	2870	3210	2988	2306	3048	2338	2710	2918	2610	2078	3552	2836	2292	2086	1878	2110
4.3		428.838	429.846					[M-H]-	false			1152	1940	2746	2818	2678	2710	2602	2776	2748	2848	3538	5632	3838	3192	3594	3420	3386	4526	3636	2970	3592	3772	3512	3594	3050	3580	3708	3214	3246	3560	2876	2138	3642	4368	2792	2056	2612	3242
4.34	-0.08	611.145	612.152	-0.036	32.2	901	in-house spectral library	[M-H]-	true	GSSG	C20H32N6O12S2	10834	876	730	664	1438	840	1256	852	0	3514	1368	1630	444	1662	2518	1842	1882	1272	414	994	1544	3250	1440	1546	1942	1112	932	1512	476	446	318	2250	2366	1534	1738	1168	962	1508
4.35		155.01	156.017	0.118	22.1			[M-H]-	true		C5H4N2O4	10096	1104	492	718	408	336	462	0	400	320	306	432	0	254	190	386	234	376	390	184	354	396	198	284	0	224	282	182	240	280	366	378	218	0	536	244	234	176
4.4		96.9698	97.977					[M-H]-	false			14440	0	0	894	0	880	2850	0	384	4674	1094	654	0	0	0	1218	0	0	0	1234	0	0	0	0	0	0	0	0	2148	570	2536	0	0	1990	0	1178	0	0
4.42		174.954	175.962					[M-H]-	false			9162	9930	10980	9628	10072	10868	11044	10100	10262	18064	10068	10030	10546	9870	10044	10560	9986	10180	11258	10984	11250	11254	11060	10804	0	11408	10250	10514	10216	11764	11144	10264	10036	10404	11132	10274	9918	10226
4.43		252.926	253.933					[M-H]-	true			37224	4384	4358	3234	3966	3194	10284	6472	3122	23756	4984	5694	3152	2804	4782	3940	9758	3480	2346	4544	2288	0	9524	8624	4152	4510	1708	10322	6878	2290	9712	4062	3204	10118	3056	3444	3164	4020
4.43		390.869	391.876					[M-H]-	true			10050	1278	978	1064	1054	998	3096	2050	826	5736	1222	1500	1076	912	1582	1346	3332	1002	1084	1402	476	1220	2552	1706	1000	1622	0	3478	1980	932	2744	1304	1014	3394	714	1098	1154	942
4.44		330.902	331.91	-2.804	14.6			[M-H]-	true		C9H2O10P2	7912	1014	936	844	1044	1302	2124	1472	868	3960	852	1462	764	758	1076	974	2322	1072	618	742	362	522	2114	1576	734	1054	460	2518	1344	778	2202	836	754	1708	668	786	852	734
4.48		229.012	230.019	0.645	42.6			[M-H]-	true		C8H2N6O3	14856	0	546	0	0	0	104	0	0	0	0	0	0	0	0	0	0	0	0	0	0	0	0	0	0	0	0	0	0	128	0	0	0	0	0	0	0	0
4.5	-0.02	362.051	363.059	0.594	0.6	994	in-house spectral library	[M-H]-	true	GMP	C10H14N5O8P	204834	2292	942	660	416	342	826	780	0	1846	438	696	446	0	402	488	370	390	476	320	0	0	310	336	370	0	0	282	0	444	0	356	400	376	224	0	312	520
4.5		384.033	385.041	-0.28	2.7			[M-H]-	true		C11H16NO12P	12454	474	228	0	0	0	0	0	0	288	178	0	0	0	0	0	0	0	0	0	0	0	0	0	0	0	0	0	0	0	0	0	0	0	0	0	0	0
4.5		440.029	441.036	0.639	6.2			[M-H]-	true		C15H13N4O10S	43014	646	194	0	0	0	0	0	0	506	204	0	0	0	0	80	0	156	0	96	0	0	0	0	0	0	0	206	0	0	0	0	0	0	0	0	108	0
4.51		322.06	323.068	0.132	4.3			[M-H]-	true		C11H17NO8S	28012	0	0	0	0	0	0	0	112	0	0	0	0	0	0	0	138	0	0	0	0	0	0	0	0	0	0	0	114	0	0	0	0	0	0	0	0	0
4.52		150.042	151.05	0.111	10.8			[M-H]-	true		C5H5N5O	33030	424	134	0	0	0	172	0	0	226	0	0	0	0	0	0	0	0	0	0	0	0	0	0	0	0	0	0	0	0	0	0	0	0	0	0	0	224
4.53		310.903	311.91					[M-H]-, [M-H-H2O]-	true			98266	0	0	141130	0	0	0	0	0	0	0	0	0	168688	0	176546	0	0	0	0	175400	178178	0	0	0	0	0	0	165538	0	0	0	0	0	0	0	0	0
4.56		275.931	276.938					[M-H]-	true			47832	69576	67110	69160	69208	0	0	0	0	72732	75104	0	0	0	73964	73980	0	0	0	0	77882	0	0	0	0	0	0	0	0	76408	0	0	0	0	73954	0	0	0
4.57		205.035	206.043	0.05	20.6			[M-H]-	true		C6H4N7O2	6194	920	320	462	1082	500	290	566	392	676	528	434	562	676	0	502	0	590	496	504	570	464	0	342	438	436	0	264	666	254	618	272	376	576	456	0	366	462
4.6		213.002	214.009	-1.08	16.6			[M-H]-	true		C6H4N3O6	8046	0	0	0	0	0	0	0	0	360	0	0	0	0	0	0	0	0	0	156	0	0	0	0	0	0	0	0	0	0	0	0	0	0	0	0	72	0
4.61		87.0087	88.016	-0.039	5.6			[M-H]-	true		C3H4O3	4918	406	238	578	376	382	320	538	236	504	566	488	346	0	504	500	0	506	418	0	380	412	340	532	0	608	234	0	348	334	478	482	380	382	0	0	424	300
4.61		111.009	112.016	0.192	8			[M-H]-	true		C5H4O3	26832	890	670	348	564	0	244	794	0	1246	418	560	0	220	316	632	296	828	0	294	224	0	408	0	0	0	0	0	0	0	0	0	0	0	0	350	0	536
4.61		276.931	277.938	0.028	8			[M-H]-	true		C7H4O8P2	8310	11884	11772	13018	12160	14066	13012	12284	0	12456	12820	12528	0	12886	13412	14382	13912	14380	0	0	0	13196	0	13316	0	12654	13378	13174	12964	12732	13242	13454	13836	13078	13274	13300	0	0
4.61		353.908	354.916					[M-H]-	true			2700	3988	4176	4384	3628	4366	4014	3614	4074	3840	4076	3738	4444	4534	4718	4284	4352	4464	4338	4332	4328	4732	3874	3510	3768	4046	3810	3770	4268	4364	3688	3596	3962	3430	3516	3510	3458	3818
4.61		502.929	503.937	0.947	41.2			[M-H]-	true		C15H6NO17S	10768	190	0	0	0	154	0	0	0	268	0	0	0	0	0	0	0	0	0	0	0	0	0	94	0	0	0	0	0	0	0	0	0	0	0	0	0	0
4.64	-0.08	422.088	423.095	0.508	17.3	987	in-house spectral library	[M-H]-	true	Succinic-GSH	C14H21N3O10S	112862	636	388	202	0	318	0	0	0	286	0	0	0	0	0	0	0	0	0	0	0	0	0	0	0	0	140	0	0	0	0	0	0	0	0	0	0	0
4.69		85.0297	86.0369	0.155	10.2			[M-H]-	true		C4H6O2	4184	470	246	438	344	0	348	226	120	392	0	374	0	0	0	178	458	0	0	216	166	252	494	564	258	0	172	322	180	106	248	0	288	344	0	236	398	204
4.69		191.129	192.136	0.288	43.9			[M-H]-	false		C9H20O4	23526	0	0	0	0	0	0	116	0	0	0	0	0	0	0	0	254	0	0	0	0	0	0	70	80	0	0	0	0	0	0	0	0	0	0	0	0	0
4.7		191.083	192.091	-0.99	27.2			[M-H]-	false		C8H17O3P	12794	146	0	0	0	0	0	0	0	0	0	136	0	0	0	0	0	0	0	0	0	0	0	0	0	0	0	0	0	0	0	0	0	0	0	0	0	0
4.7		191.15	192.157	-1.429	8			[M-H]-	false		C7H20N4O2	14152	64	0	0	0	0	0	0	0	54	0	0	0	0	0	0	0	0	0	0	0	0	0	0	0	0	0	0	0	0	0	0	0	0	0	0	0	0
4.72		129.02	130.027	0.521	6.3			[M-H]-	true		C5H6O4	9696	2192	1512	1902	1714	0	1850	2034	1626	3144	1708	1920	1744	1818	1754	2422	2288	1770	1552	1640	0	2128	2050	2132	1852	1610	1684	2012	1534	1642	1420	2144	1666	1880	0	2044	1630	1708
4.72	-0.2	275.018	276.025	0.251	3.7			[M-H]-	true	6-phospho gluconic acid	C6H13O10P	103170	1550	836	728	234	264	346	0	0	404	0	0	0	0	0	0	0	232	0	0	0	0	0	0	0	218	0	0	102	0	274	0	0	0	0	182	0	190
4.72		316.974	317.981	0.367	10.8			[M-H]-	true		C9H8N2O7P2	42140	734	258	0	0	0	0	0	0	0	0	0	0	0	0	0	0	0	0	0	0	0	0	0	0	0	0	0	0	0	0	0	0	0	0	0	0	0
4.73	-0.1	191.02	192.027	0.239	6.5	966.9	in-house spectral library	[M-H]-, [M-H]-	true	(Iso)Citric acid	C6H8O7	776602	34496	15892	12102	14566	8288	26674	18288	6034	40588	11270	16832	11668	12126	14920	12340	32358	10546	10316	10908	7216	10834	27216	26982	11942	9368	5726	16454	9644	6294	9154	10274	13002	18192	10242	9120	18938	14590
4.73		219.015	220.022	0.145	27.6			[M-H]-	false		C6H2N7O3	9080	490	0	154	176	0	0	0	0	0	0	0	0	128	90	0	0	0	0	0	0	0	0	0	0	0	0	0	0	0	0	0	0	0	0	0	0	0
4.75		310.903	311.91					[M-H]-, [M-H-H2O]-	true			98886	0	0	0	150208	0	147324	144538	0	133268	156622	0	184776	181904	175036	172294	178112	0	183208	159790	177128	172788	172404	179936	0	165916	167842	168418	190596	188070	0	165596	172522	167764	175202	0	179310	181932
4.77		370.869	371.877					[M-H]-	true			103510	0	0	0	0	0	0	0	0	0	0	0	0	225832	0	0	0	0	0	0	0	0	0	0	0	0	218550	0	0	0	0	0	210740	0	229686	0	0	0
4.79		134.047	135.055	0.105	13.4			[M-H]-	true		C5H5N5	44510	0	468	400	274	0	154	0	0	422	0	0	236	0	0	0	0	0	0	318	0	0	0	0	208	0	0	0	0	0	0	0	0	140	0	0	0	0
4.8		196.977	197.984	0.791	9.1			[M-H]-	false		C6H3N2O4P	1814	744	776	900	782	278	328	330	1018	0	924	230	420	522	304	318	492	988	486	444	630	492	246	6178	814	474	398	508	624	418	252	942	0	428	426	442	368	300
4.8		238.987	239.994	0.75	18.3			[M-H]-	true		C8H5N2O5P	4850	0	824	0	0	0	0	0	0	0	482	0	0	0	0	0	96	462	230	0	0	0	192	0	564	0	180	244	272	0	0	626	0	0	104	0	144	0
4.8		309.507	310.514					[M-H]-	true			6752	352	0	0	0	0	0	0	0	0	0	0	0	0	0	0	0	0	0	0	0	0	0	0	0	0	0	0	0	0	0	0	0	0	0	0	0	0
4.8		620.02	621.027	0.891	2.1			[M-H]-	true		C13H20N8O15P3	91428	850	202	262	230	0	310	228	0	420	0	0	0	0	0	0	0	0	0	0	0	0	0	0	0	0	0	0	0	0	0	0	0	0	0	0	0	0
4.81		353.909	354.916					[M-H]-	true			2360	3452	3716	3530	3960	3606	3932	3888	4230	3668	3676	3900	4222	4140	3984	4456	4070	3708	4706	4068	3956	4090	4084	4650	4252	4600	4072	4724	3908	3762	4108	3638	4212	3656	4430	3514	3702	3874
4.81		642.001	643.008	0.849	9.3			[M-H]-	true		C16H17N6O18P2	5220	92	0	0	0	0	0	0	0	0	0	0	0	0	0	0	0	0	0	116	0	0	0	0	0	0	0	0	0	0	0	0	0	0	0	0	0	0
4.82		157.014	158.022	0.129	12			[M-H]-	true		C6H6O5	14406	0	340	448	340	538	0	518	534	454	312	556	492	552	448	0	436	0	302	686	712	352	522	0	510	0	500	0	444	488	528	748	492	0	250	290	416	462
4.83		201.004	202.011	0.11	2.5			[M-H]-	true		C7H6O7	93400	504	218	188	0	0	0	80	0	0	0	214	80	0	0	0	0	234	0	0	0	98	0	0	0	0	0	172	0	0	0	0	0	0	0	0	0	0
4.83		276.931	277.938	-0.185	8			[M-H]-	true		C7H4O8P2	8170	11414	13684	12978	12088	12556	13558	13532	13244	0	0	12976	13466	12582	14604	0	14290	13418	14314	13242	13000	13264	13448	13200	12468	12922	13354	13442	0	0	13336	12974	12680	13120	13152	0	13004	13608
4.85		210.992	212	-0.709	31.7			[M-H]-	true		C6H4N4O3S	6782	0	716	674	492	0	0	0	498	378	936	0	0	0	0	202	0	798	172	0	228	248	0	548	716	356	0	0	424	0	0	1186	0	358	0	0	0	0
4.85		275.931	276.938					[M-H]-	true			43678	0	0	0	0	0	0	0	0	0	0	0	0	73054	67738	0	0	0	0	75332	0	76588	77310	79500	76140	0	75176	0	0	0	77938	0	0	72222	0	78054	0	0
4.86	-0.06	184.986	185.993	0.121	10.1	974	in-house spectral library	[M-H]-	true	Phosphoglyceric acid	C3H7O7P	153560	1680	760	706	206	0	0	0	0	0	0	162	0	0	0	0	314	0	0	0	0	0	0	0	0	96	0	0	0	136	0	0	0	272	376	0	0	0
4.87		262.963	263.97	0.562	22.2			[M-H]-	true		C10H3NO6P	45070	404	186	0	0	0	0	0	0	0	0	0	0	0	0	0	0	0	0	0	0	0	0	0	0	0	0	134	0	0	0	0	0	0	0	0	0	0
4.88		196.025	197.033	0.2	18.6			[M-H]-	true		C8H7NO5	8412	614	0	588	0	378	0	652	0	938	510	488	0	752	0	0	0	0	520	684	0	304	0	492	398	0	0	0	0	0	0	314	0	584	0	426	404	0
4.91	-0.16	402.995	404.002	0.209	4.6	724	in-house spectral library	[M-H]-, [M-H-C5H10O10P2]-	true	UDP	C9H14N2O12P2	248174	1670	952	478	200	388	1332	598	158	3266	0	702	524	632	394	532	598	466	364	546	466	310	374	478	552	284	168	654	352	160	420	538	374	578	416	406	650	664
4.92		480.973	481.98	0.382	8.9			[M-H]-	true		C9H10N9O9P2S	64906	254	0	0	0	0	410	326	0	668	0	220	0	210	0	0	0	0	0	184	0	0	218	0	0	0	0	0	0	0	0	264	0	166	0	0	0	440
4.97		174.988	175.995	-2.933	12.4			[M-H]-	false		C8H2NO4	5424	0	0	190	0	0	0	0	0	0	0	0	334	0	0	0	0	0	0	0	0	0	0	0	0	0	0	0	0	0	0	90	0	0	0	214	0	0
4.97		423.993	425					[M-H]-	false			4452	556	0	586	0	0	0	0	628	638	0	0	0	0	658	634	0	0	574	804	0	0	740	0	0	0	0	0	0	0	0	0	618	0	722	0	586	0
5		190.037	191.044	0.156	12.3			[M-H]-	true		C7H5N5O2	3368	31540	18276	9892	6982	5338	3210	2734	0	1864	0	1176	0	0	748	0	0	540	462	672	510	256	426	228	0	314	0	0	0	0	0	160	0	220	180	0	0	0
5.02		292.892	293.899					[M-H]-	true			32882	0	0	0	0	0	54184	0	0	0	0	58504	0	0	0	0	0	0	0	62672	0	0	0	0	0	0	0	0	69328	0	70178	0	0	0	0	0	0	0
5.02	-0.27	426.023	427.03	0.909	30.9	997.5	in-house spectral library	[M-H]-, [M-H-C5H10O10P2]-	true	ADP	C10H15N5O10P2	239558	2476	1310	1020	108	662	3818	2404	410	9142	1400	2168	854	840	678	1076	2348	1424	920	1338	350	456	2170	1930	1468	1122	484	1566	552	0	404	1394	1672	1146	1018	1326	1936	1884
5.02		504	505.007	0.414	7.8			[M-H]-, [M-H-H2O]-	true		C15H14N4O12PS	55640	494	298	0	0	120	670	466	132	2140	400	538	326	0	240	210	630	306	256	482	144	288	492	458	0	190	0	386	0	234	0	208	438	326	334	448	714	326
5.02		581.977	582.984	-0.272	8.4			[M-H]-	true		C15H22O16P3S	11702	0	0	0	0	0	0	248	0	376	0	0	0	0	0	0	168	0	0	0	0	0	0	0	0	0	0	0	0	0	0	0	156	200	0	0	0	0
5.03		276.931	277.938	-0.052	8			[M-H]-	false		C7H4O8P2	7832	0	11640	11958	12296	11424	14108	12312	0	13440	11956	12746	13330	13084	13634	13360	13774	14464	13692	14224	13896	12610	0	13180	0	12788	12136	13560	12830	13872	13974	12128	12626	13056	12634	12552	0	12856
5.06		353.909	354.916					[M-H]-	true			2994	3060	3656	3412	3984	3460	4252	3688	4088	3034	3366	3488	3700	3612	3636	3452	4240	3922	3908	4148	4554	3938	3946	3908	3756	4666	3396	3862	4092	4088	3886	3654	3076	3942	3866	3740	3726	3952
5.08		116.96	117.967					[M-H]-	true			0	2280	2500	2522	2258	2534	2612	2428	672	4162	3068	2828	1998	3428	3252	3492	1986	3290	2902	2170	3174	3060	1688	1590	3120	1644	3798	1698	0	2136	0	3078	4114	0	3252	1598	0	2642
5.1	-0.04	148.965	167.983	0.203	1.4	999	in-house spectral library	[M-H-H2O]-, [M-H]-	true	PEP	C3H5O6P	49148	564	0	134	0	0	0	0	0	0	0	0	0	0	0	0	0	0	0	0	0	0	0	0	0	0	0	0	0	0	0	0	0	0	0	0	0	0
5.11		244.953	245.96	1.646	0.5			[M-H]-	true		C6H2N2O7S	95810	304	0	0	0	0	0	0	0	0	0	0	0	0	0	0	0	0	0	0	0	0	216	136	0	0	0	0	0	0	0	0	0	0	0	0	0	0
5.14		125.036	126.043					[M-H]-	true			8158	314	140	284	0	0	344	0	0	126	90	0	156	278	188	0	196	0	0	0	0	0	204	0	122	0	0	220	90	0	0	62	0	0	0	0	246	282
5.19		830.096	831.103					[M-H]-	true			21936	0	0	0	0	0	0	0	0	114	0	0	0	0	94	0	0	0	0	0	0	0	0	44	0	0	0	0	0	0	0	0	0	0	0	0	0	0
5.21		434.041	435.048	0.541	26.6			[M-H]-	false		C11H20N2O12PS	21374	0	0	0	0	0	0	0	0	0	0	0	0	0	62	0	0	0	0	0	0	0	0	0	0	0	0	0	0	0	0	0	0	72	0	0	0	0
5.22		403.556	404.564					[M-H]-	true			214810	1086	610	230	192	0	186	120	0	360	0	118	0	176	0	0	0	0	0	260	0	0	246	0	0	0	0	0	0	0	0	0	0	178	0	0	148	0
5.22		472.528	473.535	0.856	17.5			[M-H]-	true		C21H65N10O	47936	174	0	0	0	0	0	0	0	0	0	0	0	0	0	0	0	0	0	0	0	0	0	0	0	0	0	0	54	0	0	0	0	0	0	0	0	0
5.23	-0.19	808.119	809.126	0.244	17.6	881.3	in-house spectral library	[M-H]-	true	Acetyl-CoA	C23H38N7O17P3S	416838	612	274	196	0	0	74	0	0	0	0	0	0	152	58	0	0	136	0	0	0	0	0	0	0	0	0	0	0	0	0	94	0	0	0	0	0	0
5.24		381.086	382.094	0.26	14.3			[M-H]-	true		C14H22O10S	16252	0	0	258	0	0	244	0	0	214	0	0	0	0	0	0	0	0	0	0	0	0	0	0	0	0	0	0	0	0	0	0	0	0	0	0	0	166
5.26		230.069	231.076	0.273	30.7			[M-H]-	true		C10H9N5O2	9854	402	162	0	0	0	0	0	0	458	0	0	0	0	0	0	0	0	200	222	0	0	0	0	0	138	142	220	0	0	0	0	0	0	0	0	0	0
5.28		122.025	123.032	0.273	11.3			[M-H]-	true		C6H5NO2	14202	608	464	152	84	0	0	0	172	224	156	242	176	202	132	0	0	0	0	0	276	350	244	98	0	0	220	0	0	0	0	0	0	398	166	0	210	0
5.28		371.021	372.029	-0.346	39.5			[M-H]-	false		C8H6N9O9	18792	2846	2576	2594	2578	2832	0	2912	3276	2692	3090	3060	4788	3948	3992	3446	5182	3698	4230	4102	0	0	0	0	3770	0	3750	5148	6498	5048	6218	3862	0	5364	3304	4304	5482	5302
5.28		743.052	744.06	0.169	5.3			[M-H]-	true		C21H27N6O18P3	17234	300	124	0	0	0	0	0	0	0	0	0	0	0	0	0	0	0	0	0	0	0	0	0	0	0	0	0	0	0	0	0	0	0	0	0	0	0
5.29		558.065	559.072	0.262	22.7	955.8	Bruker MetaboBASE Personal Library 3.0	[M-H]-	true	ADP-ribose	C15H23N5O14P2	18738	0	226	84	0	0	0	0	0	0	0	0	0	0	0	0	0	0	0	0	0	0	0	0	0	0	0	0	0	0	0	0	0	0	0	0	0	0
5.3		382.551	383.559					[M-H]-	true			18010	1000	758	160	242	292	286	180	214	372	0	0	218	0	0	0	0	110	0	0	0	146	0	0	0	0	0	0	0	0	0	0	0	0	0	0	0	0
5.3	-0.14	766.109	767.116	0.742	17	915.3	in-house spectral library	[M-H]-	true	CoenzymeA	C21H36N7O16P3S	21460	0	0	172	0	186	0	174	0	170	96	0	0	0	0	0	0	0	0	0	0	0	0	0	0	0	0	0	0	0	0	0	0	0	0	0	0	0
5.31		353.908	354.916					[M-H]-	true			3038	3412	3518	3622	4218	3430	4124	3896	4540	3610	3888	3696	4022	4440	3562	3860	3682	3420	3818	4478	3328	3896	3414	3320	3882	4062	3442	4026	4652	3996	3530	3566	3344	3694	3022	3378	3426	3812
5.31	-0.13	442.018	443.025	0.512	3.7	981	in-house spectral library	[M-H]-	true	GDP	C10H15N5O11P2	92460	1082	688	458	290	336	640	430	242	1030	376	282	218	0	0	0	250	0	212	0	182	0	336	160	0	0	0	338	0	0	0	182	0	132	0	0	352	280
5.31		519.995	521.002	0.424	9.9			[M-H]-	true		C14H20O15P3	27194	250	252	0	102	0	174	0	0	364	0	102	0	0	0	0	0	0	0	0	0	0	0	0	0	0	0	0	0	0	0	0	0	0	0	0	96	0
5.32		116.96	117.967					[M-H]-	true			0	2064	2190	2354	2890	2590	2182	2126	0	3438	2218	2394	1522	3946	3114	3620	2352	3242	2494	2450	3682	3452	1738	1842	3202	2164	4162	2454	970	2640	1332	3264	5192	2484	5150	2602	2140	2624
5.33		505.989	506.996	0.534	12.6	980	in-house spectral library	[M-H]-, [M-H-C5H11O13P3]-	true	ATP	C10H16N5O13P3	21508	928	650	630	0	0	0	0	0	0	0	0	0	0	0	0	0	0	0	0	0	0	0	0	0	0	0	0	0	0	0	0	0	0	0	0	0	0
5.34		150.042	151.05	0.249	10.6			[M-H]-	true		C5H5N5O	30214	874	0	0	0	0	450	382	0	612	394	0	134	0	126	0	0	0	0	0	0	0	0	0	206	0	0	0	0	0	0	0	0	0	0	0	0	0
5.35		190.037	191.044	0.044	10.1			[M-H]-	true		C7H5N5O2	0	0	18016	10348	6812	5052	2544	3070	1936	1684	1644	0	0	0	0	1016	0	0	606	0	472	0	410	442	388	316	0	262	138	0	276	0	66	0	0	0	178	92
5.35		276.93	277.938	-0.45	8			[M-H]-	true		C7H4O8P2	9868	11858	0	0	11794	12498	12900	12594	13560	11904	12772	0	12744	14264	12832	14280	0	12852	14268	15130	12926	13450	12472	13876	0	0	0	13568	0	13102	13534	12660	11786	12810	12686	13500	13316	0
5.37		310.903	311.91					[M-H]-	true			122816	0	0	0	0	0	0	0	167268	0	0	0	0	0	0	0	0	0	0	0	0	0	0	0	0	0	0	0	0	0	187112	0	0	0	0	156946	0	0
5.42		191.02	192.027	0.414	3.8			[M-H]-	true		C6H8O7	40816	3432	2110	1908	1988	1482	2312	1680	0	2576	1898	1430	0	1674	1640	0	2550	0	1404	0	1236	1166	2106	2040	1372	1540	0	0	1554	0	0	0	0	0	0	0	0	0
5.42	-0.09	338.99	339.997	0.836	4.8	979	in-house spectral library	[M-H]-	true	Fructose-1,6-bisphosphate	C6H14O12P2	118528	1828	608	444	502	436	550	384	358	860	0	510	260	166	256	244	0	0	0	464	0	208	0	0	0	0	0	0	0	0	0	0	212	0	0	162	152	294
5.42		398.956	399.964	-0.618	12.9			[M-H]-	true		C8H10N4O9P2S	38752	660	462	230	0	0	282	414	0	270	0	0	0	0	0	112	0	120	0	0	0	0	0	0	0	0	0	202	150	0	0	0	0	0	0	0	0	0
5.43		476.934	477.941	-1.274	45.6			[M-H]-	true		C21H5NO9PS	4608	230	0	0	0	0	82	0	0	0	0	0	0	0	0	0	0	0	0	0	0	0	0	0	0	0	0	0	0	0	0	0	0	0	0	0	0	0
5.44		233.03	234.038	0.185	12			[M-H]-	false		C8H10O8	4468	2484	1942	2548	2452	2028	2204	2064	2330	1764	1970	1842	2696	1774	1754	1826	1940	1612	2090	1974	1864	1674	1700	1884	0	2092	1538	2040	2284	1912	2088	1662	1234	1862	1436	1664	1716	1652
5.44		292.892	293.899					[M-H]-	true			41836	0	52328	52418	53316	0	0	0	59120	0	0	0	0	0	0	0	0	0	0	0	0	0	0	0	0	0	0	0	0	0	0	0	0	0	0	0	0	0
5.46		155.01	156.017					[M-H]-	true			4224	746	472	544	288	0	0	0	0	0	168	0	0	182	0	372	0	130	0	0	284	0	0	370	0	330	0	230	0	0	0	0	86	0	176	0	214	0
5.47		275.931	276.938					[M-H]-	true			55826	0	0	0	0	0	0	0	0	0	0	0	0	0	0	0	0	0	0	0	0	0	0	0	0	72526	0	68792	0	0	0	75896	0	0	0	0	0	0
5.49		134.047	135.055	0.261	20.1			[M-H]-	true		C5H5N5	0	0	0	506	536	802	0	0	200	4456	320	72	0	0	0	0	0	0	0	124	0	0	198	340	0	104	0	106	210	0	0	0	342	0	0	0	0	104
5.52		190.037	191.044	0.019	19.7			[M-H]-	true		C7H5N5O2	16858	0	16564	9516	5970	4054	3066	2358	2072	1634	1588	0	1152	1114	950	1036	682	632	748	608	396	300	222	0	310	576	168	274	170	0	0	0	150	162	318	0	0	0
5.59		353.908	354.916					[M-H]-	true			2992	3608	3858	3482	3284	3612	3750	3886	4198	3494	3402	4026	4690	4182	3648	3812	3346	3422	3490	3434	3986	3502	4050	3802	3254	3504	3554	3956	4340	3320	4388	3794	3224	3592	3546	3634	3716	3540
5.6		116.929	117.936					[M-H]-	true			2950	5438	7344	6580	5836	8750	7788	9608	9700	9912	10160	22098	8160	8158	8924	8798	11438	14884	9584	9342	11292	10004	11094	11998	10886	9386	8930	10046	8644	8774	9488	7702	10524	9970	7060	8206	7620	7060
5.69		41.9988	43.0061	0.261	8			[M-H]-	true		CHNO	7728	11204	12560	10910	11672	11704	13460	10562	11142	10718	12252	10532	11674	10920	11554	14028	11708	11918	11818	13252	12372	14546	12892	12120	12536	11178	12748	14458	13186	13004	12164	13558	11142	12186	12792	14088	13210	13866
5.69		382.551	383.559					[M-H]-	true			39016	534	180	182	0	0	0	0	0	0	0	0	0	0	0	0	0	0	0	0	0	0	0	0	0	0	0	0	0	0	0	0	0	0	0	0	0	0
5.7		191.02	192.027	-0.975	16.2			[M-H]-	true		C7H4N4O3	23178	3102	2074	1910	1590	1496	1924	1730	1688	2434	1594	1566	1488	0	1302	1392	2108	0	0	1612	0	1278	1706	1490	0	1290	0	1508	0	0	1502	0	0	1212	0	0	1534	0
5.7		406.544	407.551					[M-H]-	true			89636	742	446	264	0	0	196	0	0	0	164	0	0	0	0	0	0	0	206	0	0	0	0	0	0	0	0	0	0	0	0	0	0	0	0	0	0	0
5.7		417.532	418.539					[M-H]-	true			13052	310	0	0	0	0	0	0	0	0	0	0	0	0	0	0	0	0	0	0	0	0	0	0	0	0	0	0	0	0	0	0	0	0	0	0	0	34
5.71		134.048	135.055	0.293	13			[M-H]-	true		C5H5N5	34704	0	0	472	0	512	1742	1112	308	0	972	1134	682	590	822	792	760	234	786	870	326	276	856	800	758	256	132	524	246	196	304	690	998	212	526	854	0	1000
5.72		194.906	195.913					[M-H]-	true			8150	12890	16034	16258	15284	19720	18942	22726	22970	22410	23790	54852	18702	18464	0	21114	26570	36646	22148	20806	23972	21520	24682	24994	0	19264	17628	16390	0	14822	0	18582	0	23356	14212	0	15748	10578
5.72		535.586	536.594					[M-H]-	false			14552	0	182	148	148	0	0	0	0	0	0	0	0	0	0	0	74	0	0	0	0	0	0	0	0	0	0	0	0	0	0	0	0	0	0	0	0	0
5.74		535.085	536.092	-0.985	15.2			[M-H]-	true		C15H22N8O10P2	35236	1084	0	472	0	0	258	0	0	338	0	0	0	0	468	0	0	0	0	0	0	0	0	0	0	0	0	0	0	0	0	0	0	0	0	0	0	0
5.74		546.072	547.08	-0.933	43.1			[M-H]-	true		C32H7N10O	6408	146	0	0	0	0	0	0	0	0	0	0	0	0	0	0	0	0	120	0	0	0	0	0	0	0	0	0	0	0	0	0	0	0	0	0	0	0
5.75		178.018	179.026	-0.979	6.2			[M-H]-	true		C6H5N5S	19994	660	396	354	232	232	0	122	0	106	148	154	164	182	0	0	314	0	0	74	0	116	82	98	0	0	0	198	0	0	0	180	0	0	0	0	160	0
5.75		276.931	277.938	-0.333	8			[M-H]-	true		C7H4O8P2	11448	11998	12038	12462	13118	12664	13436	0	12728	12362	13840	12472	12740	13578	12952	13278	13802	13512	13062	13726	12502	12518	0	13168	14674	12206	12498	13264	13470	13662	12878	0	13702	0	0	13022	13082	11942
5.77		353.908	354.916					[M-H]-	true			3178	3598	3714	3908	3406	3428	3778	4258	3718	3828	3704	4168	3986	0	3286	3316	3606	3384	3724	0	3598	3452	3498	3780	3582	3808	3640	3864	4218	3554	3680	3154	3466	3890	3360	3562	3600	3270
5.98		197.953	198.961	-1.1	22.2			[M-H]-	true		C7H4O3PS	4958	4624	4666	4136	4312	4176	4732	4270	4092	4446	4920	4288	4286	4418	4324	4330	4496	5864	4412	4300	4988	4424	4494	3916	5166	4454	4580	4674	4884	4538	4474	4332	4266	4044	4318	4614	4840	4024
6		216.964	217.971					[M-H]-	true			3346	3896	3934	3680	3624	3718	3854	3816	3876	3652	5044	3990	4548	3878	4028	3840	3748	3934	4224	3880	4286	4228	3952	4254	3746	4536	4326	4378	4168	3534	3778	4394	4094	4070	3858	4324	4358	4252
6.04		353.909	354.916					[M-H]-	true			3042	3408	3166	3646	3228	3592	3714	3360	3368	4552	3456	3758	3530	3756	3198	3816	3938	3308	3546	3872	3440	3732	3510	3238	3310	3496	3120	3264	3912	3396	3170	3632	3120	3954	3004	3524	0	3078
6.09		275.931	276.938					[M-H]-	true			0	0	0	0	0	0	71192	0	0	0	0	0	0	0	0	0	0	0	0	0	0	74334	0	0	0	0	0	0	0	0	0	0	73530	0	0	0	0	0
6.17		197.953	198.961	-1.279	23.4			[M-H]-	true		C7H4O3PS	4608	4320	4384	4418	4514	4686	4614	4804	5040	4560	4694	4728	4728	4208	5278	4476	5108	4498	4654	4966	4084	4338	4152	4824	5044	4716	4536	4528	4746	4746	5054	5362	4952	5278	4594	5156	4562	4610
6.28		353.909	354.916					[M-H]-	true			3160	3450	3128	3198	3346	3176	3354	3596	3486	3594	3146	3500	3630	3470	3318	3476	3964	3292	3270	3924	3312	3444	4066	3962	3236	3786	3114	3570	2962	2966	3170	2896	4300	2966	3262	2968	3046	2998
6.44		41.9988	43.0061					[M-H]-	true			14860	14462	16434	16530	14708	15170	15330	15972	16408	14590	14020	14388	14298	14090	15134	0	15120	16570	0	18458	14108	14110	13546	16154	15488	15518	16766	0	16404	19902	17126	15088	15332	15536	16284	18636	18538	14610
6.48		197.953	198.961	-1.132	10.9			[M-H]-	true		C7H4O3PS	4448	5578	4290	4416	4900	4572	4424	4146	5058	5172	4134	4720	4974	5600	4314	5138	4242	4892	5486	4822	4874	4418	5080	5390	4492	5920	4582	4706	5010	4780	5328	4826	5000	4776	5262	5394	6514	4520
6.5		371.001	372.009	-0.166	17.7			[M-H]-	false		C13H4N6O8	1872	0	2372	0	2502	0	2768	3106	0	2242	0	0	0	3566	0	3116	0	0	0	3460	0	4040	0	3990	0	0	0	4276	4020	3900	4594	4440	0	3978	3190	0	0	4062
6.61		41.9988	43.0061	0.31	3.1			[M-H]-	true		CHNO	15456	15976	17752	16570	17148	17944	16472	17690	16940	17318	15530	17884	16936	0	16228	16414	14396	15686	17576	15810	19716	15238	17010	16340	16074	16248	16106	16618	17540	16586	18802	16032	15576	16456	20310	18794	19142	18684
6.62		215.964	216.971	2.256	33.3			[M-H]-	true		C10H2O4P	29598	34004	33902	34774	0	35000	36576	35224	0	35314	0	0	0	0	0	33280	0	34264	0	0	34508	34018	34554	34280	35790	0	33444	32366	33464	33518	0	34446	34944	0	34326	34814	34362	33304
6.64		688.714	689.721					[M-H]-	true			0	2876	2856	2930	0	2988	2740	2802	3276	3796	3068	3392	2984	0	3466	3234	3468	3348	3590	3648	4130	3560	3524	3262	0	3598	3724	3708	3874	3246	3732	3750	3380	4096	3402	4052	3678	3728
6.67		94.9808	95.9881	-2.712	25			[M-H]-	true		C4H2NS	0	0	0	0	0	35360	0	0	0	39912	0	0	32934	0	0	0	0	0	0	0	34466	0	0	31858	0	0	0	30430	0	0	0	0	0	0	0	0	0	0
6.68		371.001	372.008					[M-H]-	false			2714	0	2876	2962	0	3074	3134	0	3358	3348	0	0	3906	0	4110	0	0	0	4444	4308	0	0	4440	0	0	4288	4368	4762	0	4442	5196	4562	4444	0	4134	4606	0	4506
6.69		550.769	551.777					[M-H]-	true			5566	4922	5580	6020	5836	5424	5520	6216	5588	5888	6170	6448	6446	7154	7238	6852	7178	6194	6762	6550	7206	7440	6556	7462	6738	6610	6564	7904	7492	7160	7326	7242	6084	6982	6068	6634	7130	7422
6.73		352.859	353.866					[M-H]-	true			11314	0	12204	11956	11554	13194	11246	11402	11308	12228	13134	13186	14234	0	14326	14356	15340	0	13860	14870	14760	15542	14890	0	14960	16922	16830	0	16786	16858	0	0	0	0	15398	0	0	16836
6.73		508.813	509.82					[M-H]-	true			0	0	0	22964	25300	0	0	0	0	0	0	30912	0	29840	0	0	0	0	0	0	0	35926	0	0	0	0	0	0	0	0	0	39208	0	0	0	0	0	0
6.73		628.746	629.754					[M-H]-	true			7490	7142	8146	7396	8052	8682	8342	8238	8392	9166	9016	9080	10056	9644	10168	9208	10474	9714	9988	10406	0	10320	0	11062	0	10338	10172	12152	11052	11038	11500	10590	9868	10614	9992	10782	11292	11978
6.76		197.953	198.961	-1.17	12.5			[M-H]-	true		C7H4O3PS	4688	4684	5034	4802	5072	5670	6462	4682	5396	5298	4404	5358	4448	4334	4606	4546	4756	4420	4964	4216	4582	4756	4730	4542	5418	4840	4442	5650	4980	5570	5176	5316	6288	4764	6270	5166	4930	4700
6.78		412.826	413.833					[M-H]-	true			6158	6620	5616	6358	6400	6386	5692	6976	6942	6934	7106	7418	7858	8618	8636	8452	8562	7936	8980	8690	9132	9574	9128	9550	10456	9260	8990	9902	11120	9588	9952	8414	9282	9214	8860	9272	9786	9840
6.81		292.892	293.899					[M-H]-	true			0	54358	0	0	0	0	0	0	0	58174	60302	0	0	0	0	0	0	0	64050	0	0	0	64846	0	0	0	0	0	0	0	68868	0	0	0	0	0	68116	0
6.83		76.9702	77.9774					[M-H]-	true			6588	7360	6848	7558	7158	6932	6316	7110	6148	7498	7016	6856	7308	6508	6262	7476	7690	6470	6694	6338	6474	6364	6250	6426	5894	6374	7142	6476	6648	6008	7880	6782	5822	6530	6442	6146	7210	7296
6.83		232.925	233.932					[M-H]-	true			0	0	0	0	0	0	0	0	0	0	0	0	0	0	0	0	0	164084	0	0	0	0	0	0	0	153708	0	0	0	0	172156	0	0	0	0	0	0	0
6.85		172.958	173.966					[M-H]-	true			0	0	0	0	0	0	0	0	0	0	0	0	0	0	179934	0	0	190322	0	0	191216	0	0	0	187920	0	0	0	184536	0	0	180312	0	192978	184644	0	194040	186986
6.87		490.803	491.81					[M-H]-	true			6032	5738	6000	6694	6344	6320	6896	7068	0	7484	7428	7310	8422	8358	9174	10990	8746	8720	10190	9200	9794	9806	9692	9726	9432	10090	9322	10362	10652	9978	0	0	8808	10946	9988	11390	11366	10406
6.88		41.9988	43.0061	0.294	2.7			[M-H]-	true		CHNO	18564	16924	15246	14996	15954	15850	15356	15890	14766	16454	15298	15712	17706	14422	15928	14626	16930	16536	15808	16680	17826	15776	16112	16562	15402	16694	17378	16766	15896	16934	18424	18436	17556	0	17526	18010	17370	15750
6.88		94.9807	95.988	-2.801	25.1			[M-H]-	true		C4H2NS	0	0	0	0	0	0	0	0	0	43362	0	0	0	0	0	0	0	0	0	0	39642	0	0	0	0	38146	0	0	0	0	0	0	40328	0	0	43992	42854	0
6.88		173.062	174.07					[M-H]-	false			0	3836	0	3664	0	0	0	3460	3420	3352	3348	0	3808	3718	3730	3642	3740	3868	3760	3966	3928	0	3948	3800	0	3730	3836	3804	3750	3834	4226	3848	0	3962	3862	4152	3984	3848
6.88		688.713	689.721					[M-H]-	true			3122	3154	3584	3116	3228	3236	3412	3262	3808	3558	3248	3566	3634	4106	3398	3884	3626	4040	3516	3650	3794	4066	3910	4068	3752	3948	3846	3924	3970	4870	3908	3668	3956	3910	4102	3648	3700	3930
6.89		371.021	372.028	-0.221	33.4			[M-H]-	false		C10H11N7O5PS	4102	0	4006	4112	0	4262	3922	4298	0	5320	0	5456	5924	6248	7004	6160	6784	6562	6944	7114	0	6976	7150	7068	0	6868	7280	0	0	7464	0	7174	6498	7756	7716	7390	7846	8186
6.9		293.942	294.949	-2.901	13.9			[M-H]-	true		C10H2NO8P	12272	12598	13434	12716	12492	12108	12070	11530	0	0	12382	13154	15164	14734	12122	0	12310	0	0	13852	12860	14574	14384	15550	12962	14838	14350	0	15718	0	0	14374	0	0	0	14206	15210	0
6.91		448.847	449.854					[M-H]-	true			0	0	0	0	0	0	0	70728	0	0	0	0	87078	0	0	0	0	0	0	95258	0	100354	0	98994	0	0	0	0	0	102728	0	0	0	0	0	0	0	0
6.91		508.813	509.821					[M-H]-	true			0	0	25680	27528	0	0	0	0	29224	26780	0	0	34168	33852	0	0	0	0	0	0	37076	38368	0	0	0	0	0	0	0	0	0	0	0	0	0	0	0	43190
6.91		550.769	551.776					[M-H]-	true			5554	5884	6998	6244	5958	6996	6292	5724	6150	6184	6746	6078	6648	6742	7020	0	7380	7024	7628	6842	7318	7598	7156	7214	7502	7632	7266	7776	8038	7270	0	8176	7072	7360	7134	7840	7456	8116
6.92		371.001	372.008	0.653	8.2			[M-H]-	false		C10H16NO8P2S	3112	2886	3136	3186	0	3228	0	3368	3626	3496	4132	3916	0	4610	4604	4342	4716	4506	4556	4668	4616	4698	4890	4766	4818	4898	0	5180	0	4502	5342	0	4394	0	5064	4770	5146	5564
6.96		352.859	353.866					[M-H]-	true			11718	0	11468	0	11404	11960	12546	11748	13170	12920	13184	13986	0	14526	0	0	14500	14098	14862	15332	16306	16024	15868	17522	16026	16680	16674	16880	0	0	17546	0	16292	16728	15892	16676	16734	17092
6.98		766.691	767.698					[M-H]-	true			2688	2594	2434	2428	2550	0	2690	2898	2682	3304	2688	3960	3070	2924	2708	3030	3106	2962	3218	3094	3194	3434	2992	3392	3334	0	3242	3552	3592	3100	3342	3256	3182	3438	3498	3406	3318	3416
6.99		430.836	431.843					[M-H]-	true			0	0	92084	0	0	0	0	0	0	0	0	0	0	0	0	110490	121062	0	0	123518	0	128292	0	132466	0	139152	128548	138972	0	0	140526	131758	121700	132580	121882	119076	133480	0
6.99		628.746	629.754					[M-H]-	true			8240	7862	8774	9068	7906	8984	9218	8776	9340	11176	9984	9712	9872	10560	10664	9692	10766	10902	10624	10966	10856	10868	11016	11558	10796	12080	11472	12056	11758	11406	11382	10850	10920	10440	11434	0	0	10018
7.04		197.953	198.961	-1.111	8.3			[M-H]-	true		C7H4O3PS	4760	4440	4494	5038	4400	4910	4832	5578	5786	4786	4740	4334	4886	4862	4842	5536	4460	5106	4736	4268	4786	4672	4994	4610	4058	4482	4644	4690	4928	4848	4832	5118	4998	4604	5156	4674	4490	4652
7.04		233.975	234.982	0.776	41.8			[M-H]-	false		C9H3N2O4S	2986	3346	3566	3154	3540	3658	3608	3230	3594	3118	3134	3308	3500	3448	3496	3246	3368	3572	3388	3298	3576	3482	4276	3560	3296	3956	3648	4326	4174	3376	3350	3500	3134	3208	2616	3096	3818	3542
7.05		232.925	233.932					[M-H]-	true			161678	164504	165132	0	163552	160962	0	158986	162560	160488	163696	169508	170402	166498	166710	164726	166552	0	162958	167210	161698	166858	167134	168132	164934	0	162372	166704	171746	170654	0	167598	164208	168426	168802	170964	172812	170858
7.05		310.903	311.91					[M-H]-	true			0	160324	161646	0	162436	0	0	163908	0	164902	166660	167318	0	0	0	0	0	175296	0	0	0	0	0	175290	181654	177652	174286	0	0	0	0	181288	173288	182844	0	0	185962	188726
7.05		412.826	413.833					[M-H]-	true			6390	6608	7490	7176	6082	7026	6396	7532	8386	7310	7834	8136	9442	8882	8886	8990	9444	9366	9456	10136	10052	10088	9380	10068	10212	10872	10278	11308	10694	9876	11624	9434	8988	10258	9794	9244	10268	10668
7.08		370.87	371.877					[M-H]-	true			211786	216734	217040	218226	216846	214850	218524	221972	227292	236550	237848	246810	254728	256432	263032	253824	257634	253274	258396	0	271348	279700	275194	276654	285308	285358	270464	293340	293992	283190	293140	279152	271144	286822	256018	279298	286248	295916
7.09		94.9807	95.988	-2.796	25			[M-H]-, [M-H-H2O]-	true		C4H2NS	42896	46530	46078	45012	47260	46910	44688	44824	43398	0	44456	46126	47816	43890	44212	43084	42476	42574	39206	39308	40872	41324	41234	40660	39242	41378	40226	41776	41426	42166	43580	40604	0	43260	43498	0	0	43044
7.1		172.958	173.965					[M-H]-, [M-H-H2O]-	true			195480	203316	201480	203988	207254	201342	203128	198760	193126	192490	194116	194164	186406	190688	194318	190416	190578	189282	193004	193978	0	193468	190046	189172	0	188116	188258	191896	188294	192636	193638	190788	188552	0	188360	194102	196178	178720
7.1		508.813	509.821					[M-H]-, [M-H-H2O]-	true			24470	25444	24156	27532	27286	24684	27892	27840	29290	0	29512	0	33846	0	34910	33740	35366	34650	36962	36644	38570	36264	39726	40234	39696	41894	36432	42742	46376	41266	40954	34844	36394	37088	40160	43684	44460	37736
7.1		550.769	551.777					[M-H]-	true			6402	6316	5696	6578	6540	6330	6388	7642	7012	6664	6780	6774	7536	7022	6768	7202	7134	7584	8184	7318	7424	7636	7344	7398	7480	8820	7440	7732	8124	8310	8104	7042	7080	8382	7798	0	7430	8234
7.1		688.713	689.721					[M-H]-	true			3018	2852	3634	3524	3244	3490	3644	3250	3448	3390	3740	3536	3676	4200	3716	3716	3890	4270	3992	3644	3842	4490	4534	4456	3590	3986	3848	4362	4438	3866	4316	4262	4276	4418	3726	4306	4476	3584
7.11		173.062	174.07	-0.396	8			[M-H]-	false		C6H12N3OS	4338	0	3868	0	3616	3500	3726	0	0	0	3334	3386	0	3994	3510	3976	3654	3976	3754	3768	3764	4036	4034	3642	3938	3952	3864	3838	0	3836	0	4042	3928	3870	0	4154	4076	0
7.11		293.942	294.949	-2.949	20.4			[M-H]-	true		C10H2NO8P	12442	12832	13886	13474	13076	12414	12806	14200	13528	13940	14438	14098	15644	14762	15132	15070	16310	13614	14458	15150	15764	14850	15738	15662	15170	16230	15488	15176	15818	16390	15870	15160	15536	15622	15758	15844	14932	15402
7.12		41.9988	43.0061					[M-H]-	true			14716	16134	15460	18090	16784	15104	15628	18140	14750	15440	16168	19838	15366	17736	15450	14934	15914	18444	15548	16248	16476	16050	15414	16518	15406	17134	17464	16216	18014	15368	18286	19528	18676	18452	16370	17332	18932	17278
7.12		218.964	219.971	0.228	36.7			[M-H]-	true		C5H5N2O4PS	11484	10298	9262	9626	9824	8836	8620	7800	7482	7530	8048	7656	6448	6508	6338	6544	6732	7254	6380	6676	6200	5886	6008	7256	5328	5352	5870	5800	5392	5158	5618	5416	6266	5398	4970	5332	5056	4886
7.13		448.847	449.854					[M-H]-	true			65710	68524	70112	72088	72296	70288	69940	0	76386	79940	80576	84738	86116	87038	87702	91136	86684	88352	92960	0	101962	0	102388	101920	96608	102860	102162	103826	113092	0	103962	105668	93744	103068	93118	95718	104050	107714
7.14		371.021	372.028	-0.092	44.8			[M-H]-	false		C11H17O10PS	4064	4114	4416	4094	4176	4304	4232	4472	5016	4564	4760	5700	5932	6214	6676	6442	6780	6718	6712	6944	7046	0	6818	0	7704	7300	0	7336	7700	0	0	7374	7210	7652	7492	7462	7532	8134
7.17		352.859	353.866					[M-H]-	true			10544	11646	0	11892	11846	11524	12340	0	13440	0	13660	13654	14776	0	15088	15758	14782	14476	14490	0	0	0	0	0	16370	16528	0	16686	0	17026	17346	16694	0	0	15680	15442	16190	0
7.17		371	372.008	0.304	14.3			[M-H]-	false		C10H16NO8P2S	0	3436	3310	3288	3084	3586	3310	3452	3668	3646	3716	4076	4220	4204	4558	0	0	0	4574	4692	4896	4902	4854	4678	0	0	4846	5466	5124	0	0	4622	0	4884	5056	4608	5180	0
7.17		430.836	431.843					[M-H]-	true			84892	85600	0	87640	88016	88356	88272	94904	95940	101908	102888	106072	115462	114926	111868	111334	0	119346	123128	0	134002	0	135942	133406	128308	0	0	0	141866	136304	0	0	0	0	0	127794	0	134360
7.19		628.746	629.754					[M-H]-	true			7690	8956	7932	8828	8838	0	0	9426	9416	9646	9944	9162	11376	0	10232	10500	0	0	10250	11742	10752	9868	10808	0	0	12082	0	11112	11150	11728	0	11600	10466	11592	0	0	11130	0
7.23		233.975	234.982	0.629	26			[M-H]-	false		C9H3N2O4S	3288	0	3638	3870	3524	3428	3254	3262	3154	0	3568	3736	3892	3446	3862	3786	3326	3454	3728	4192	0	3400	3324	3856	3988	3180	3050	4268	3792	3022	3738	3292	2988	3788	3558	3366	0	3238
7.24		232.925	233.932					[M-H]-	true			0	0	0	169032	0	0	161034	0	0	0	0	0	0	0	0	0	0	0	0	0	0	0	0	0	0	170382	0	0	0	0	0	0	0	0	0	0	0	0
7.27		76.9701	77.9774					[M-H]-	true			8388	0	0	0	7792	0	7740	0	0	0	6710	0	0	0	7544	0	0	6656	0	6660	0	7258	6774	6846	0	6444	0	6624	0	6746	0	0	0	6548	6086	7718	0	0
[truncated: 4 more columns]

## Sheet: info
Supplementary table to
Metabolic dynamics of in vitro CD8+ T cell activation
by Joy Edwards-Hicks, Michael Mitterer, Erika L Pearce and Joerg M Buescher
This table contains data obtained with the LC-QTOF HILIC method detailed in the manuscript
For more details please see the methods section of the manuscript
The columns contain the following:
RT [min]	Measured retention time in minutes
Delta RT [min]	Difference between measured retention time and known retention time of standard, if available
m/z meas.	Measured mass/charge ratio
M meas.	Measured neutral mass, assuming the ion identity given in column "Ions"
Delta m/z [mDa]	Difference between measured mass and theoretical monoisotopic mass of the formula in "Molecular Formula" in milliDaltons, if available
mSigma	Score for match of measured isotopologue distribution to theoretical isotopologue distribution of the formula in "Molecular Formula", if available, perfect match = 0, no similarity = 1000, only monoisotopic mass measured = inf
MS/MS score	Score for match of measured MS2 spectrum to the spectrum of compound given in column "Name" in the spectral library given in column "Spectral Library", perfect match = 1000, no similarity = 0
Spectral Library	Spectral library used for annotation, if a match has been found. "in house spectral library" means that the spectrum was recorded for a standard on our machine
Ions	Ion idendity, multiple entries if multiple ions were collapsed into one feature
MS/MS	MS2 spectrum has been recorded for this feature = "true", otherwise "false"
Name	Name of compound, if available. We have removed stereochemical information because the applied methodology cannot discriminate between stereoisomers.
Molecular formula	Molecular formula of compound
Sample names are composed of the following:
Part of sample name	regular samples	QC samples
[8-digit number]	Sample ID # in our database	000000 for QC samples
Sample type	TP = Time point	pool = pooled QC sample or megamix = mix of standard compounds
[2-digit number]	sampling time in hours after activation
_[1-digit number]	number of biological replicate
P	P = aqueous phase of sample (see sample prep)
[chromatography method]	hilic = LC-QTOF HILIC
_[Position in autosampler]
_[2-digit number]	Position of column in column compartment
_[5-digit number]	Continuous number of injection
