# Supplementary material for: Metabolic Dynamics of In Vitro CD8+ T Cell Activation
Source: Metabolites. 2020 Dec 28;11(1):12. doi: 10.3390/metabo11010012 (PMC7823996; doi:10.3390/metabo11010012)
Supplement: Supplementary file 1 [file metabolites-11-00012-s001.zip › metabolites-991822-supplement/Supp_TableS4_polarRP_pos.xlsx]

## Sheet: data
RT [min]	Delta RT [min]	m/z meas.	M meas.	Delta m/z [mDa]	mSigma	MS/MS score	Spectral Library	Ions	MS/MS	Name	Molecular Formula	00000000megamix2_3_01_14280	00000000pools_4_01_14281	00000000pools_4_01_14282	00000000pools_4_01_14283	00048186TP48_1Psoso2_P4b1_01_14284	00048200TP96_3Psoso2_P4c3_01_14285	00048184TP36_2Psoso2_P4A11_01_14286	00048179TP12_3Psoso2_P4A6_01_14287	00048197TP84_3Psoso2_P4b12_01_14288	00048195TP84_1Psoso2_P4b10_01_14289	00000000pooli_4_01_14290	00048175TP00_2Psoso2_P4A2_01_14291	00048196TP84_2Psoso2_P4b11_01_14292	00048192TP72_1Psoso2_P4b7_01_14293	00048182TP24_3Psoso2_P4A9_01_14294	00048202blank_2Psoso2_P4c5_01_14295	00048190TP60_2Psoso2_P4b5_01_14296	00000000pooli_4_01_14297	00048187TP48_2Psoso2_P4b2_01_14298	00048193TP72_2Psoso2_P4b8_01_14299	00048199TP96_2Psoso2_P4c2_01_14300	00048201blank_1Psoso2_P4c4_01_14301	00048194TP72_3Psoso2_P4b9_01_14302	00048178TP12_2Psoso2_P4A5_01_14303	00000000pooli_4_01_14304	00048180TP24_1Psoso2_P4A7_01_14305	00048191TP60_3Psoso2_P4b6_01_14306	00048177TP12_1Psoso2_P4A4_01_14307	00048174TP00_1Psoso2_P4A1_01_14308	00048189TP60_1Psoso2_P4b4_01_14309	00048185TP36_3Psoso2_P4A12_01_14310	00000000pooli_4_01_14311	00048203blank_3Psoso2_P4c6_01_14312	00048183TP36_1Psoso2_P4A10_01_14313	00048181TP24_2Psoso2_P4A8_01_14314	00048188TP48_3Psoso2_P4b3_01_14315	00048198TP96_1Psoso2_P4c1_01_14316	00048176TP00_3Psoso2_P4A3_01_14317
1		542.791	541.784					[M+H]+	true			1676	1751	1928	2412	2083	2878	2236	2460	1894	2155	1242	1859	2110	2226	1962	3668	4278	3342	4112	3163	3517	1904	3456	3043	1736	113	3923	3542	3421	4012	4004	4772	1966	3010	4803	2865	1490	1422
1		604.824	603.817					[M+H]+	true			1545	1662	169818	1450	800	1592	1487	1561	1299	1300	1052	1449	1375	1683	2376	2525	2834	2224	3382	819	3021	2863	3772	2620	926	2649	2414	2326	3118	3256	4448	1204	2458	2409	722	4384	2361	3248
1		613.829	612.822					[M+H]+	true			1966	1860	2135	2067	963	1875	1583	1734	2024	1713	1687	1817	2008	2495	4714	1712	1554	3446	3221	1305	3820	4116	3708	3702	2992	3527	1965	1647	3310	3203	4212	3453	3301	2871	4285	3730	3520	877
1.01		498.267	497.26	-0.063	24			[M+H]+	true		C17H38N8O7P	1910	1576	1479	1270	1536	2229	1530	2770	1383	1781	1426	1073	1032	1961	3334	2961	3685	2928	3818	3079	3459	1482	1194	3039	2740	3001	4301	3158	3498	3350	3300	3295	3586	4046	2962	3864	3343	1509
1.01		507.273	506.265	0.308	20.6			[M+H]+	true		C16H49N2O9P3	1693	1685	2041	1637	2265	2140	1779	2625	1915	1861	1622	2151	326	1934	3370	1425	3894	2834	3247	3734	1511	3575	4000	2738	2166	3136	4033	2809	1631	4414	1232	4132	3377	4412	3794	4573	3490	1585
1.01		569.305	568.297	0.039	27.9			[M+H]+	true		C20H43N9O8P	1727	1961	1955	1288	1771	1594	1480	1648	2231	1140	1575	2478	2029	2069	4143	4160	5306	3982	3706	3969	886	5229	5198	4600	1160	916	5075	3945	3468	4635	4782	3966	4139	3368	4642	4188	4146	3242
1.01		578.31	577.303	0.848	29.6			[M+H]+	true		C19H54N3O10P3	1708	2194	1823	2049	2248	1655	2276	2125	2279	2183	1273	1717	2628	2463	1622	4217	4160	1810	3730	3023	1748	4249	2986	1486	2380	933	4115	2717	4658	4192	3843	3431	4355	3838	4885	4424	3361	3435
1.01		640.342	639.335	-0.89	34.8			[M+H]+	true		C21H53N8O10P2	2472	1529	2531	2092	1865	1314	1541	1402	941	1402	1342	2274	2211	1712	1097	3906	4118	4494	4330	3005	1199	4422	5378	3873	4088	1078	4048	3124	3382	4368	4839	3905	3466	3110	4281	1026	3337	3003
1.01		649.348	648.341	-0.873	8.1			[M+H]+	true		C23H50N7O14	2004	221	2166	1278	1924	1598	1447	1573	931	1989	1452	2002	1449	1730	1010	1344	3380	906	4394	3669	3166	1677	3124	3039	2550	1620	3733	2280	2525	2976	3206	1459	3676	2926	4053	2994	2896	778
1.03		328.915	327.908	-2.923	30.5			[M+H]+	true		C9H2N2O6P2S	4152	4248	5109	4259	3550	4417	3190	5098	3446	4543	3272	3333	5150	5137	4893	6917	3496	6442	6033	4236	4172	4517	4274	4897	4016	4977	5728	6233	6215	4028	7188	3812	4446	3996	5368	5791	4059	6439
1.04		144.982	143.975					[M+H]+	true			10038	7692	6239	6795	5949	7228	6161	6286	6152	7173	6324	6549	7006	7047	7094	7131	6858	6602	7105	7038	6771	7683	8025	7103	7372	7215	6386	8132	6371	7211	6789	6481	7731	7460	6303	6983	8041	6602
1.04		186.981	185.974	2.262	35.8			[M+H]+	true		C6H3O5P	4942	3872	4090	3747	4348	4032	4257	4696	4068	3856	4341	4568	4644	3932	4601	3623	3496	3838	4224	4220	4086	4443	5118	4121	4336	4633	4064	4929	4245	4069	4061	4675	4261	4274	4444	4136	3676	4845
1.04		276.896	275.889					[M+H]+	true			1944	2200	1965	2051	2445	2635	2572	2178	2975	2648	2946	2985	2603	2646	2471	3686	2726	3538	3049	2940	2535	3174	2550	3448	3922	2631	3774	3051	3046	3650	2721	3812	4071	3316	3798	2882	2804	3435
1.04		287.889	286.881					[M+H]+	true			8793	4775	4502	4318	3468	4959	5410	4132	5938	4287	6371	24571	4234	8024	7418	7753	7144	8568	4822	5828	5132	5739	9271	9740	5650	5785	6137	6053	9851	5227	6518	6562	6794	6866	6788	5592	6773	5401
1.05		184.986	183.978	-0.386	8			[M+H]+	false		C4HN4O3P	9341	9710	9564	9401	10447	10149	10381	10077	10530	9974	10735	10949	10825	11201	11289	10748	10405	10022	10419	10556	10839	10699	10325	10307	10786	10533	9982	10769	11250	11101	10274	10558	11880	11086	10746	10677	11111	11161
1.05		305.897	304.89					[M+H]+	true			3221	2875	3987	2447	3481	3014	3660	2180	3306	3506	4476	4469	4597	3638	4802	4040	4410	4614	5460	5093	5026	6473	3954	5745	3864	4670	4901	5179	5063	4817	5485	5320	3945	5835	4765	4229	4070	4572
1.06		146.98	145.973					[M+H]+	true			3740	2999	3464	3011	2422	3240	3155	2899	3479	2955	2453	3526	3633	3424	3380	2755	3655	2982	3570	4525	3027	3112	3708	3828	2992	3692	3102	3166	4184	3270	2776	3160	3432	2835	3142	2680	2850	3171
1.07		159.969	158.962	-0.702	25.9			[M+H]+	true		C4HNO4S	7815	7363	7556	7187	7356	8005	9039	14079	9524	8820	9397	8477	9376	10007	8552	8756	9915	9196	9850	10032	10656	11125	10871	11004	11082	9559	11450	13229	9431	11072	9263	10619	9206	15336	8520	9385	9665	10078
1.09		214.003	212.996	0.902	12.7			[M+H]+	true		C8H6O5P	3605	3383	3398	3472	3611	4233	4261	3887	3998	3684	3460	3673	3877	3656	3965	3697	3752	4002	3616	3559	4303	3724	3466	4692	3638	3782	4482	3536	4219	3577	4275	4422	3843	4206	3812	4370	4041	3755
1.1		186.058	185.051	-0.108	27.1			[M+H]+	false		C8H11NO2S	4051	3573	4192	3894	3946	3875	3896	3236	3189	3728	3607	4312	4077	3528	3985	3453	2972	4132	3131	3356	3734	4069	3244	3438	3394	3574	2941	3863	2938	3414	3803	3334	3438	3614	3595	3541	4773	4106
1.1		223.988	222.981	-0.305	14.6			[M+H]+	true		C8H3N2O4S	4259	3657	4672	4247	3739	4081	3873	5387	4783	4285	4437	4920	4554	4597	4236	4122	3780	4140	4812	4449	4238	4348	4182	5015	4168	4510	4636	4584	4687	4088	4548	4360	4238	4686	4590	3991	4172	4593
1.13		172.977	189.98	-0.732	26.7			[M+H-H2O]+, [M+H]+	true		C5H4NO5S	0	23624	21277	0	21349	22369	22750	22798	22805	23596	0	22476	20613	22308	21372	19750	23830	0	0	23727	18928	24897	25360	25167	23366	23311	24385	22464	21750	24438	24352	24507	0	22830	22776	25355	23206	25185
1.13		204.967	203.96					[M+H]+	true			4723	4195	3667	4591	4017	3841	3416	4353	0	4095	3612	4492	5379	4372	4375	4032	4298	4318	4146	4543	4278	4813	4890	4653	4582	4155	4372	4460	3325	3986	4613	4012	4764	5417	4151	4198	4575	4227
1.15		186.956	185.949					[M+H]+	true			14104	13184	14433	13058	15463	14684	14373	13681	13654	14890	14013	13347	16353	13494	13727	14160	0	13382	14569	12890	13313	11057	14859	14515	14126	12390	0	13894	13445	12355	14991	12237	12055	13315	12794	13746	0	14436
1.16		224.128	223.121	-0.374	4.5			[M+H]+	true		C8H20N2O3P	10160	0	9131	9478	10357	9539	8195	8562	8644	7388	8463	8561	8880	9061	9601	0	8583	8878	7796	7453	7569	8830	8101	8955	7778	7783	7601	8263	8691	7454	8302	8196	8131	8562	8869	8979	9537	9599
1.16		304.891	303.884					[M+H]+	true			11939	10792	10638	10406	12279	0	9794	12284	12641	11947	13623	14477	13898	16977	15815	16059	12654	13572	18842	13165	14187	16811	15219	15869	13034	14822	14176	14860	14790	15764	13041	15449	15815	15790	14348	15987	15249	16111
1.18		144.957	143.95					[M+H]+	false			4637	5420	4278	3032	4444	3609	3107	2858	3485	3043	3605	3079	3224	3103	3199	2948	2895	2784	2141	2888	3071	2979	2580	3338	3018	2598	2626	2889	2727	2690	2499	2677	2949	3104	3044	2938	2856	3031
1.24		184.986	183.978	-0.25	8			[M+H]+	true		C4HN4O3P	11014	9767	9804	0	0	9967	10458	11280	11081	10761	10540	11085	0	11252	0	10966	0	10694	0	0	0	0	11945	10079	10350	10316	10640	10831	0	0	10938	0	10733	0	11055	0	10949	12205
1.24		306.893	305.885					[M+H]+	false			3410	3223	3747	3454	4115	3765	4069	4058	4177	4247	4345	4553	4040	4217	4167	5122	3760	4340	4696	4202	4126	4778	4576	5552	4666	4144	4342	4149	4661	4578	4184	4144	4787	4514	4185	4345	3676	3938
1.28		307.891	306.883					[M+H]+	true			4834	3837	4202	3676	4387	3704	3564	3368	3251	3441	121	3677	460	3299	3320	3355	3374	192	204	2820	2760	3037	3572	3092	3448	3287	3363	1334	3108	2866	1187	2976	3356	3280	2799	3527	3113	3343
1.29		172.977	171.97	-0.723	26			[M+H]+	true		C5H2NO4S	21490	22966	20930	21809	22548	21959	23095	25164	22242	20807	22799	22850	23383	24999	23411	23670	23335	23922	22970	25214	25287	24018	23334	25968	23590	23997	23775	24333	24450	24083	25114	26624	24624	25993	24027	24290	26848	26060
1.29		214.004	212.996	0.984	9.8			[M+H]+	true		C8H6O5P	3815	3655	3905	3533	3893	3888	3927	4161	4029	3808	3659	4138	3691	4454	3836	4569	4693	3520	4138	4027	3941	3852	3586	3991	4298	4148	3964	4414	3949	4169	4379	4356	4595	3744	3834	4382	3608	4163
1.3		185.984	184.976					[M+H]+	true			16761	14593	14338	12911	13424	13635	11930	11721	11285	11040	10604	12477	10253	9673	9605	10287	9225	10678	9546	9634	9869	9573	10281	9693	10876	9019	9674	9527	8871	9158	9202	8568	9528	10189	7592	8768	9352	8975
1.31		204.967	203.96					[M+H]+	true			4628	4518	4407	4952	4930	4817	4942	4776	4970	4886	4915	5649	4089	4623	4829	4414	5198	4990	4994	4983	4664	5347	5474	5017	4656	4459	4062	5277	4918	5446	4854	4418	5141	4438	4961	5267	5993	5562
1.33		186.956	185.949					[M+H]+	true			16258	15424	14789	15203	16147	15937	14453	14461	14389	14960	14887	16043	15746	14851	14264	14301	13115	14158	14617	13577	13641	14791	14065	14582	15468	14458	13560	14618	11680	13343	12811	13251	15424	15474	14326	14129	15744	15014
1.33		190.988	189.98	-0.733	26			[M+H]+	true		C5H4NO5S	5871	5874	6296	6298	6554	6716	6815	7077	7907	7027	6898	7023	7159	6806	7245	7542	6915	7820	7269	7839	6932	5818	9947	8388	7100	6840	6866	7129	7443	6418	7522	7182	6890	7802	6674	8298	6518	7614
1.34		224.128	223.121	-0.37	11.5			[M+H]+	true		C8H20N2O3P	10497	10754	10671	11191	12344	10208	9429	9462	9832	8880	10107	10169	9683	0	9786	9329	8615	9590	9372	8791	8734	9736	9873	9026	8976	8610	8738	9330	8474	8649	8524	9956	9229	9659	9445	9522	9709	9577
1.36		186.058	185.051	-0.133	7.3			[M+H]+	false		C8H11NO2S	5377	4528	4485	5046	4760	4286	3232	3895	3892	3375	3898	4465	4587	3897	4296	4014	4772	3614	4448	4266	3877	3765	3616	3612	4052	3805	3780	3813	3685	3843	3831	3909	4135	4030	3684	4934	4108	4675
1.36		186.981	185.974	0.482	29.3			[M+H]+	false		C5H2N2O4S	4109	4231	3784	4306	4343	5058	4209	5098	4886	5026	4147	4465	5032	4246	4391	4050	3971	4382	4794	4302	4367	4048	4834	4753	4002	4969	3708	4812	4722	4995	4112	4241	4976	4436	4209	4277	4342	4092
1.37		304.891	303.884					[M+H]+	true			9886	8896	8409	9221	0	10534	10471	12897	11424	12272	13321	13240	15517	13737	14070	15941	13982	14460	14879	16063	15404	17410	16193	14442	15002	0	16037	15169	16369	0	15480	14288	17302	19068	16186	15063	15722	15689
1.42		276.897	275.889					[M+H]+	true			2073	1451	1626	1266	1497	2396	2126	2207	2254	2430	2715	2235	2134	2673	2797	3068	2775	2280	2731	3416	2629	3519	2860	3970	3748	2663	2814	2843	3280	3095	3530	2475	2779	2911	3265	3835	2850	4217
1.43		141.959	140.951					[M+H]+	true			0	17873	17564	12414	18609	21445	18015	23381	17383	20423	23585	25225	22070	22695	23818	0	22256	24818	26162	26395	24116	32325	23758	29678	27992	24416	23924	25583	24137	25157	25311	30180	30046	26310	27510	27218	26268	32393
1.43		182.985	181.978	-0.663	26.1			[M+H]+	true		C6H2N2O3S	47580	26067	26068	25211	23084	27968	29229	35067	32645	33407	37257	37373	36835	35792	38013	45653	36263	38146	37199	41480	39372	47249	39723	42707	38334	41265	40814	37552	40406	43953	39546	41433	43326	40161	44631	40821	43852	43663
1.43		184.986	183.978	-0.279	8			[M+H]+	false		C4HN4O3P	18683	9820	11151	9596	10102	3130	7387	11173	10413	9593	11286	11771	2167	11172	10789	14364	10330	10274	10447	11143	10196	16323	9715	11248	11576	0	10258	11296	10555	10655	10524	10304	11438	10277	10901	10203	10137	12847
1.43		186.956	185.949					[M+H]+	false			15407	0	13651	0	0	0	12574	0	13627	13942	14842	14223	0	12409	12249	13569	11138	13396	8410	12292	0	0	0	0	12886	12009	11897	0	12811	0	13761	0	0	15000	11841	0	14204	0
1.45		102.115	101.108	0.021	22.6			[M+H]+	true		C5H13N2	0	5956	5771	6039	12254	2591	8613	0	7309	5082	7060	815	9700	11831	3977	0	12390	8782	18316	10958	7139	0	11321	1073	8202	5546	12279	1304	0	15823	15046	11352	0	20286	4446	26460	9096	1179
1.45		159.969	158.962	-0.705	26.4			[M+H]+	true		C4HNO4S	12074	6393	6028	6950	5735	6879	8485	9006	7354	9541	9000	10129	10763	9975	10044	11928	10433	11002	11623	10617	10903	12366	10443	14543	11126	10997	10827	12230	10999	9162	11298	11158	12198	11124	11091	11328	10887	12215
1.45		291.64	290.633					[M+H]+	true			0	6283	5630	7195	7402	322	8700	3330	7444	7191	6326	2109	9652	5215	5522	5923	9635	7004	8924	4107	6795	6763	4322	2948	6018	7646	12392	3394	1807	8954	10695	7368	16424	10017	5757	9808	5532	2563
1.46	0.03	203.223	202.216	0.143	2	872	in house spectral library	[M+H]+, [M+H]+, [M+H]+, [M+H]+	true	Spermine	C10H26N4	8841	195551	186540	198110	370826	141051	280027	52699	209983	249478	199668	36637	252184	291732	140974	3597	265925	193916	406561	243925	190596	3571	235248	42852	201828	141641	244623	54155	26275	260311	244931	193715	2712	357226	98087	433039	175849	59497
1.46		203.336	202.329					[M+H]+	false			0	2263	2910	2944	733	1391	4723	303	3185	4914	3052	0	4659	6925	1567	0	4526	2294	11435	4631	2665	0	4364	222	2934	0	4709	240	0	5438	4803	2980	0	9199	0	113	0	410
1.46		253.239	252.232	0.187	26.3			[M+H]+	true		C14H28N4	0	905	771	1107	1199	819	2815	1082	0	262	762	3522	0	490	1067	0	867	0	922	432	1018	0	708	923	888	1162	1033	934	1019	1056	1420	485	0	1257	1189	1770	975	4706
1.46		300.646	299.638					[M+H]+	true			0	10516	10253	10396	13047	9368	13436	5037	12637	13954	11035	3807	16066	7700	10722	8113	14902	9382	15475	7262	11457	8762	8657	5487	9254	13799	20483	6982	333	11317	15211	11459	19998	16921	10133	15392	12038	3660
1.46		301.147	300.14	0.269	42.3			[M+H]+	true		C7H20N6O7	0	173	2104	3513	188	2584	92	1768	3325	3449	3019	1067	5171	110	83	3243	589	3522	428	578	127	2942	3632	1714	2754	4036	6913	2146	548	147	277	3491	4666	5179	2896	190	2443	1048
1.46		582.273	581.266	0.317	17	958.7	in house spectral library	[M+H]+	true	Streptomycin	C21H39N7O12	163	3084	39	2730	3175	2083	4368	1241	4064	5937	3965	356	6240	2522	3118	2172	5578	3496	5753	2440	4650	2030	3492	1334	4010	4318	7779	1723	601	5015	4210	3732	6447	5443	2396	5346	3757	919
1.47		112.112	111.105					[M+H]+	true			1521	5494	4699	4449	8691	3659	6995	1498	5406	7330	5548	859	5631	6788	4831	207	6096	5220	9568	5917	5532	79	6241	1543	5274	4453	5800	1879	593	6421	6039	4564	257	8460	3716	7751	4683	1616
1.47		119.06	118.053	0.086	11.1			[M+H]+	true		C7H6N2	298	2560	1592	2699	4894	1822	4257	391	2946	3417	2688	94	3427	3683	1850	0	4195	2082	6601	3326	2175	198	3324	407	2664	1861	3028	409	0	4177	4658	2998	193	6231	1031	6360	2541	386
1.47		129.139	128.131	0.075	4.6			[M+H]+	true		C7H16N2	3107	17375	16344	17749	24510	16092	21520	6127	19596	23133	18489	3914	19981	21671	14246	939	23392	15910	26976	19279	17658	618	19496	5562	19456	15483	22137	6463	1946	20399	22523	18712	298	32014	12142	33296	15592	5633
1.47		139.098	138.091	0.132	10.9			[M+H]+	true		C6H10N4	16555	0	0	0	0	0	0	0	0	0	0	709	0	0	0	0	0	0	0	0	0	0	0	626	0	0	0	0	0	0	0	0	365	0	0	0	0	0
1.47	0.04	146.165	145.158	0.16	2.3	949	in house spectral library	[M+H]+, [M+H]+, [M+H]+	true	Spermidine	C7H19N3	54099	168735	167161	170825	251081	171743	243841	69247	217478	247963	191792	27824	239566	218096	172233	8107	229927	191982	292105	197038	173569	6546	213124	73156	197838	175628	230590	78266	20802	246065	253196	198974	4487	305511	168666	296776	202234	41966
1.47		215.223	214.216	0.054	12			[M+H]+	true		C11H26N4	0	873	464	905	10376	1649	6210	1676	1317	1655	735	1195	1464	2322	167	98	1920	478	5472	1050	818	240	1384	553	616	779	1611	511	262	1659	3644	731	0	3798	746	3386	770	588
1.47		303.148	302.14	0.711	23.5			[M+H]+	true		C13H23N2O4P	547	14235	14453	13853	27687	9819	18835	3027	13397	15092	14622	2165	17069	27237	10173	0	20730	14738	28835	21187	12964	0	20928	3273	17456	11744	20317	2965	1547	19088	19771	17454	0	27628	7919	31947	12786	2698
1.47		305.148	304.141	-0.027	10.7			[M+H]+	true		C14H18N5O3	9933	174850	163235	167139	237175	129933	180456	53101	129452	163098	160779	31390	161713	162302	102451	2493	150818	144856	177614	172638	128793	2692	152967	33905	140396	101640	147847	40551	20467	151916	163470	139833	1314	168719	57056	179697	119237	47423
1.48		84.9596	83.9523					[M+H]+	true			1646	4045	3618	3676	1823	2373	1708	2297	2819	4361	4155	3505	3786	2787	2229	1570	2375	4820	2371	5696	3971	1425	4578	1925	5436	2729	3343	1937	4323	3912	3621	5045	2050	2649	1923	3488	4043	2401
1.48		102.034	101.027	-0.023	8			[M+H]+	false		C7H3N	165	1375	1434	2012	1168	271	666	366	1512	1410	2658	595	1684	1832	958	498	1410	1716	1979	2768	2445	382	2398	1189	2628	1806	2812	1262	2676	2715	2764	2950	2350	2135	1083	1853	2649	1741
1.48		122.071	121.064	0.055	8.5			[M+H]+	true		C6H7N3	58180	641	958	1496	371	2131	0	1594	1001	825	731	1935	1139	720	0	1169	997	642	0	0	1312	1323	0	1756	952	1013	1027	2358	1999	300	0	0	2409	376	1735	0	884	2559
1.48		128.019	127.012					[M+H]+, [M+H-H2O]+	true			4794	11109	10640	12271	18048	10235	18008	6399	14782	16663	13762	7773	17541	15710	13257	1991	17501	14102	22976	14756	12725	1790	13955	8569	16248	13523	18933	8593	7672	19588	21901	17738	3112	23688	15936	27523	16850	8107
1.48		140.082	139.075	0.032	8.4			[M+H]+	true		C6H9N3O	71229	2993	3140	2601	1407	3410	860	3579	2016	2115	2498	5953	1579	1661	363	2629	2407	1844	810	1721	2043	2227	2550	5782	2208	1806	1628	4955	3809	1183	1065	2109	5412	728	3279	280	2766	4637
1.48		154.098	153.09	0.127	7.3			[M+H]+	true		C7H11N3O	23739	586	1276	903	251	976	0	1303	694	363	543	1878	440	104	413	0	725	1374	0	546	1131	957	266	1543	728	1006	676	2034	2005	646	0	624	1296	0	942	204	1073	2098
1.48		169.046	168.039	-2.198	47.5			[M+H]+	true		C6H6N3O3	1603	2932	2880	3486	5040	3585	5999	2927	5404	4677	3942	2985	4556	4260	4474	679	6009	4662	6039	4284	3893	726	5010	3781	5336	5239	5975	3624	2621	7162	6807	4913	1571	7070	6754	8487	5993	3274
1.48		171.992	170.985					[M+H]+	true			2940	4893	5970	5077	2480	4225	3276	5077	5324	5553	7785	5543	6399	4876	4115	3634	4368	7680	3992	7935	6195	4247	6635	4302	6938	5728	5224	4380	7154	6788	4648	6388	5989	4206	4195	3888	5883	5118
1.48		200.973	217.976					[M+H-H2O]+, [M+H]+	true			1307	1877	2387	2377	3805	1541	3324	1211	2827	2698	2976	1298	2384	2936	2354	1621	3074	2602	5573	2366	2874	1640	2998	1927	452	2473	4094	1555	464	2903	5440	2740	954	6271	3022	4049	3123	2123
1.48		223.988	222.981					[M+H]+	true			4465	5625	6352	5912	9114	5573	9588	3837	6220	7073	5450	4817	7778	7718	7184	3947	9024	7636	10663	5901	6201	5260	6953	4635	6986	8401	6790	4486	4935	7538	10825	7465	4491	13145	7167	13528	7754	3993
1.48		242	240.993					[M+H]+	true			908	7479	6192	7894	11588	5793	14261	2418	9419	9299	7813	2572	9248	8520	8348	187	11006	7104	15213	7678	6596	203	8921	3005	7544	6613	9690	2927	2803	10639	11771	7948	106	14265	8448	15192	10889	2876
1.48		255.94	254.932					[M+H]+	true			7276	10915	10905	11168	10644	10053	10218	7585	7865	7087	9899	8022	8682	8087	11343	3178	6909	8980	7683	8986	8374	97	8715	354	9008	9381	8030	9399	9202	8200	8418	9970	4797	7236	12016	6951	9186	8648
1.48		271.916	270.909					[M+H]+	true			6686	9746	7837	7778	2748	6866	3155	7056	4301	4555	6651	8136	4613	4299	3665	8676	3256	6028	1813	6831	6458	7443	5248	7373	6772	5824	3408	6948	10446	3855	3240	5709	9759	2325	4404	1678	4974	7869
1.48		273.949	250.962					[M+Na]+, [M+K]+	true			5234	481	7424	7132	7165	6451	6122	5615	5014	300	6245	6714	5136	5156	6646	336	5460	5346	4706	6098	4945	2119	5708	7493	6780	6139	5728	6830	477	202	5381	5608	3505	4670	7014	4652	6956	7095
1.48		289.89	288.882					[M+H]+	false			1215	1457	1598	1651	1103	1534	1382	2217	1703	1516	1567	2742	1497	1430	1541	4120	1678	1948	2079	1749	2179	3490	1828	488	2398	1917	2246	2122	2140	1663	2216	1849	2698	1569	2146	1734	1849	2044
1.48		600.284	599.277	0.464	8.6			[M+H]+	true		C22H47O18	0	2297	927	2369	3364	2271	3650	2412	3125	3936	2398	1096	4556	2716	2251	2747	4431	2716	3978	1436	1314	5018	810	2072	2580	3013	5228	2158	618	1291	3866	2727	8736	4162	2160	4398	1061	1505
1.49		81.5204	80.5131					[M+H]+	true			268	977	818	1015	831	457	710	228	1210	1601	1185	794	1400	1495	611	754	1428	2794	1241	3557	2461	130	2122	1177	2962	1524	2226	1070	1571	2723	2090	4612	2455	1783	1157	2210	2381	1539
1.49		125.107	124.1	-0.009	4.3			[M+H]+	true		C7H12N2	247	5973	4812	5527	11448	3520	8074	998	5020	5849	4451	522	5930	6463	3233	191	4493	3416	8202	4165	2862	103	3894	183	2820	1471	4048	475	481	3634	3100	2069	183	6101	1261	6197	2208	463
1.49		125.986	142.99	-0.291	11.8			[M+H-H2O]+, [M+H]+	true		C5H4O3P	5978	12020	12671	11660	5208	9112	6800	7514	9957	14139	14213	11423	13242	10271	6365	8225	11173	15892	7067	17807	12825	6533	15041	9467	15844	10320	10903	8868	14069	13683	10693	15740	11222	8562	7355	8514	11125	9408
1.49		138.066	137.059	-0.095	6.3			[M+H]+	true		C6H7N3O	15065	209	445	302	283	347	409	236	374	515	137	205	91	273	190	71	252	272	202	265	374	141	310	226	98	262	376	172	190	157	210	246	234	186	293	0	443	242
1.49		151.035	128.048					[M+Na]+, [M+K]+	true			9770	21897	21408	23780	35572	24257	34405	15792	29206	28113	23064	13674	31078	29496	31160	2765	34684	29090	44362	27258	25454	3976	27822	17503	31870	27580	30922	14882	14110	36595	39499	31818	5459	50628	31428	54614	33124	15400
1.49		156.014	155.007	-2.399	48.4			[M+H]+	true		C5H3N2O4	1839	4786	5462	5058	9034	4157	8794	3617	7750	7656	7391	2740	7656	6737	6612	826	7992	6508	12566	6782	6661	1236	8485	3116	7534	6572	10731	5149	3756	12418	12435	7912	1622	15526	8204	12460	7796	3502
1.49		158.165	157.158	0.132	6.5			[M+H]+	true		C8H19N3	539	1122	1401	1262	12086	7776	9387	10252	3694	3878	1258	6039	2894	2928	2231	0	6326	1562	7279	3153	3897	0	3106	8717	962	2545	4376	6584	2150	3089	8556	1174	0	6938	4502	6098	1964	2561
1.49		188.176	187.168	0.006	12.5		Bruker MetaboBASE Personal Library 3.0	[M+H]+	true		C9H21N3O	502	5811	5101	4946	8840	1761	4819	2843	1198	1540	5401	2960	1234	4262	5119	146	2616	4764	8184	6706	1269	397	2302	3328	4698	4155	2330	3632	2453	3032	6316	4602	342	6904	5158	8516	1424	2474
1.49		248.09	247.083	-1.614	26			[M+H]+	true		C13H13NO4	11952	20385	21424	18852	17215	22638	17562	14440	12316	10663	14207	7614	10864	9299	14631	2249	8615	12800	6271	9255	10871	1737	9683	13397	10612	11447	9712	11168	5784	8776	8512	10912	1257	6721	12070	5928	10642	8392
1.49		287.889	286.881					[M+H]+	true			15355	4893	3827	4106	2185	4318	2938	6468	4818	4155	6602	7630	5237	6068	6985	11777	5787	7140	8226	8385	8607	13249	8479	9179	8110	8904	7946	9248	7977	8157	8119	8110	9577	8662	8739	8530	6845	8763
1.49		296.965	295.958					[M+H]+	true			3626	5205	6104	4504	134	4790	4422	3540	3146	3093	3381	4629	3067	4066	4544	1320	3522	236	3570	3525	3358	1447	3324	4123	184	4230	198	3670	125	3659	102	3909	1720	3304	5296	220	4188	3450
1.49		328.915	327.908					[M+H]+	true			10742	3257	1858	1870	2162	3276	2510	4372	3101	3407	5393	5448	4504	5396	5456	9036	6448	5704	5825	6202	6440	9914	5522	6940	6406	6906	6445	6992	6412	5601	6451	5295	8010	5733	5615	4785	5030	6740
1.49		343.145	342.137	0.156	29.2			[M+H]+	true		C8H20N7O8	0	4130	3263	3466	4570	6775	1940	0	5365	3780	4337	428	4343	7667	1287	0	5838	4442	6175	7463	10373	0	7791	0	4194	1215	5636	936	0	5609	189	4491	124	4138	1747	8257	10512	535
1.5		152.947	151.94					[M+H]+	true			1249	1924	2418	1808	1049	2169	944	2404	1714	2414	1794	2822	2430	1667	668	1854	2107	2480	1060	4557	2455	1030	2732	1151	3602	1825	3674	866	3120	2035	1418	2435	1549	492	567	1192	2178	1787
1.5		246.181	245.174	-0.056	22.1			[M+H]+	true		C11H23N3O3	0	1103	384	361	1024	491	896	3899	456	325	572	4306	429	1043	1549	285	561	244	788	643	227	0	1080	2232	560	1504	317	2344	2523	652	644	737	0	226	1865	837	423	4934
1.5		253.91	252.902					[M+H]+	true			0	4727	0	0	0	897	0	0	0	757	1011	9551	0	0	0	0	859	0	0	0	629	14820	0	0	0	0	0	10038	0	0	0	618	11440	622	5292	0	0	10290
1.5		265.112	264.105	0.003	3.6	933.9	Bruker MetaboBASE Personal Library 3.0	[M+H]+	true	Thiamine	C12H16N4OS	772007	11879	11280	15028	5932	22437	5923	20043	14077	10040	9709	23694	13316	9750	7213	15226	12830	11148	6219	12059	17905	14750	10067	27355	11708	11711	12647	21770	17807	10431	9220	10071	28875	5231	15777	6539	15690	21976
1.5		272.943	271.936					[M+H]+	true			2405	10160	8790	9123	6604	9395	7940	6230	7436	10779	9394	5945	9549	9699	5173	1147	13344	8108	10483	5732	7488	1569	6853	4806	6792	4065	8126	3791	260	6578	8927	7041	1879	1407	7075	8439	11392	3835
1.51	0.06	133.097	132.09	0.135	5	997	Bruker MetaboBASE Personal Library 3.0	[M+H]+	true	Ornithine	C5H12N2O2	4598	394	753	1164	618	1039	495	358	536	391	1042	212	289	757	337	4061	746	1332	912	331	775	118	730	386	1012	182	484	361	13605	674	1354	939	346	1083	174	924	1119	1354
1.51		144.048	143.041	0.115	10	905	Bruker MetaboBASE Personal Library 3.0	[M+H]+	true	4-Methyl-5-thiazoleethanol	C6H9NOS	72327	1143	1368	232	471	1158	0	1017	847	913	942	1629	458	608	508	1149	904	886	474	807	139	961	750	1921	716	0	292	1370	1890	764	605	778	1970	418	792	476	1681	1038
1.51	0.03	147.113	146.106	0.05	9.1			[M+H]+	true	Lysine	C6H14N2O2	10566	333	1249	1286	186	1170	472	3033	791	1771	1459	2761	1874	302	329	2910	1796	356	168	181	231	2983	134	3336	470	217	2089	2921	8355	343	2316	1554	3538	1189	174	181	1821	3270
1.51		177.061	176.054					[M+H]+	false			3008	285	541	565	293	436	0	287	82	224	451	224	502	302	155	2985	236	640	290	380	562	219	386	136	596	190	392	355	8026	349	530	568	240	138	313	206	664	186
1.51		220.934	219.927					[M+H]+	true			1302	3702	5314	4771	276	2955	261	2514	2903	4125	5191	3107	2960	2361	779	1775	4496	4882	1000	3567	4457	1406	3432	3192	4104	753	2941	2054	2044	2466	2605	2938	3425	2711	2464	774	4621	2464
1.51		265.33	264.323	-2.273	8			[M+H]+	false		C14H40N4	7165	0	0	0	0	0	0	0	0	0	0	0	0	0	0	0	0	0	0	0	0	0	0	0	0	0	0	0	0	0	0	0	0	0	0	32	0	0
1.51		288.92	249.957	-0.328	5.7			[M+K]+	true		C10H2O6S	5379	13153	10874	10640	9606	8426	11114	6726	7418	13083	13000	115	9514	11027	2741	4980	12554	8846	11449	7849	7135	420	7973	6784	820	4040	6516	5562	141	6782	10129	8807	6957	9097	6900	9602	10506	5316
1.51		356.907	317.943	-0.453	43.4			[M+K]+, [M+Na]+	true		C8H4N2O8P2	178	7443	6436	7861	6615	5202	6011	2684	6004	5837	7581	231	9070	5843	2929	0	7983	4238	5987	5885	6803	0	4264	3462	4876	3015	4297	0	3650	4429	4074	5016	0	3440	4915	7205	5249	2319
1.51	0.02	399.144	398.137	-0.089	8.6	937	Bruker MetaboBASE Personal Library 3.0	[M+H]+	true	S-adenosyl-methionine	C15H22N6O5S	36521	2533	3050	3768	5080	1746	4556	1364	2217	2252	2905	1098	2394	3852	2652	0	2466	2812	4094	2890	1336	0	3198	1541	2408	3072	3196	1563	0	3808	4784	3544	0	5445	2857	4860	1639	349
1.51		408.919	369.956	-0.618	30.4			[M+K]+	true		C14H3N4O5PS	0	4840	4764	5605	3481	7789	3098	1669	5858	4780	4892	2226	7485	5531	1664	1110	7709	3866	5637	3874	8258	1216	4320	3779	3606	2602	7154	509	2070	4933	3289	5124	2875	0	3319	5136	5808	2508
1.51		424.895	385.931	0.244	32.5			[M+K]+	true		C12H3O13P	247	6502	5445	7274	6767	8036	7857	282	7728	5513	5936	256	10333	6786	2709	0	6456	6354	8424	7514	7225	0	5074	5393	6618	3281	7615	4606	0	7650	5061	7039	5612	4416	5478	8235	6544	2922
1.51		492.883	491.875	2.249	33			[M+H]+	false		C11H3N4O11P3S	79	3497	2590	3876	3422	3604	0	1504	3684	2764	2796	2451	4196	3193	928	0	4365	2770	104	4192	4931	1439	4132	2529	4246	2039	3126	2192	2095	4041	2098	2509	0	216	2380	2938	2718	1804
1.52		137.07	136.063	-0.039	11			[M+H]+	true		C5H6N5	182	753	839	2263	1057	1681	1244	88	721	2792	2133	159	927	759	801	173	179	2436	6281	1008	1995	167	2926	242	776	534	1331	481	4771	1150	1448	812	218	366	1273	7263	1867	343
1.52		682.798	681.791					[M+H]+	false			0	2166	2910	2542	4482	1088	4445	1870	2083	3750	2872	1042	2844	3042	4024	0	1605	3038	3810	2703	0	0	1570	1510	2546	3805	0	0	0	2731	3819	2715	0	4562	3988	4765	1087	0
1.53		122.925	83.9613					[M+K]+	true			204	8755	9276	9413	23216	5657	23596	7514	6848	11609	10111	4520	7941	10483	21329	730	5493	11546	15955	9004	2555	794	7699	6715	9096	13632	5244	6782	3629	10251	17370	9651	693	21439	14217	17394	5080	6120
1.53	0.04	156.077	155.07	0.061	11.3	981	in house spectral library	[M+H]+	true	Histidine	C6H9N3O2	10750	1209	1352	1001	936	838	1148	1201	647	942	1260	1623	817	767	946	3170	876	990	1367	649	785	1241	678	1102	1136	679	1011	767	7453	1179	1059	877	1337	1423	802	964	997	1234
1.53		158.962	119.999					[M+K]+	true			5064	4345	1311	5246	6401	1350	5857	5452	4664	9908	4927	5744	6085	9134	5898	5264	4053	5186	7001	5636	1509	4431	2082	4879	4984	7898	2994	4638	1254	2603	6053	5014	4253	5693	9349	7693	4898	4950
1.53		174.938	135.975					[M+K]+	true			869	5098	5134	4928	5260	4170	5318	5742	6300	5403	5440	5161	4880	4470	5520	1549	4756	4932	5086	4937	3971	1396	4976	4916	6440	6259	4066	4975	3535	5466	5149	5168	2164	4442	6172	4634	4346	4506
1.53		178.059	177.051	0.259	8.6			[M+H]+	false		C5H9N2O5	5860	622	500	408	615	567	537	600	633	661	521	457	473	145	69	1621	713	482	264	70	436	810	720	736	640	299	617	641	3169	362	397	436	660	410	110	357	620	563
1.53		191.077	190.069	0.315	27.5			[M+H]+	false		C11H12NS	5195	901	781	738	216	616	430	1096	651	739	498	927	896	263	347	2237	733	508	150	396	562	1377	268	968	836	110	784	1372	4390	574	511	594	1708	164	682	474	0	1541
1.53		258.899	235.91					[M+Na]+, [M+K]+	true			320	25805	24907	26194	45408	14026	47056	22678	23475	29898	26743	13597	25241	28635	41638	1600	16779	30410	36991	22769	9800	1427	22550	19225	28356	38706	16940	18292	11428	30027	43056	27527	2290	49437	39522	40930	15432	16204
1.53		276.871	275.864					[M+H]+	false			0	1569	1643	1517	6252	622	6548	1278	1582	2891	1814	826	1903	2069	6043	0	1333	1914	4256	1551	474	0	1582	758	2258	5269	948	1132	499	2368	5599	1853	0	7302	3569	5781	778	600
1.53		326.887	287.924	1.036	46.8			[M+K]+	true		C8H2O8P2	0	7441	7152	7804	11370	3913	11966	6661	8050	9978	8684	4081	6804	9414	12132	590	5070	8110	9624	6774	66	411	6479	4661	8142	10033	4458	5562	2416	7716	10728	7176	634	11976	9944	11532	3600	4778
1.53		440.869	439.862					[M+H]+	true			6957	8586	4916	5399	8216	7376	6030	5933	7806	5529	7011	7918	7677	6374	3856	10986	6850	7040	6071	7791	8368	11351	5938	7908	7022	4609	7879	7391	7048	5887	6396	7926	11462	5217	6365	8499	9040	8309
1.53		702.864	701.856					[M+H]+	true			4729	3687	3692	2993	109	7954	741	4341	5274	2578	4006	7440	4923	3101	906	7820	5016	3744	1421	4860	9628	10625	4722	6032	3326	1520	6980	4873	7023	3156	98	3620	14682	0	1851	177	8564	5813
1.53		718.837	717.83					[M+H]+	true			637	5543	5402	5739	1582	7801	1712	5680	6816	4501	5107	6144	5394	4386	2200	1655	6186	5252	3736	5144	6727	2039	6097	6682	5670	3833	6388	6357	4714	5446	3027	6069	3301	1567	3644	2658	6326	5760
1.53		734.812	733.804					[M+H]+	false			0	4840	4438	4522	2970	3511	3620	4259	5053	4874	4874	2855	5171	4603	3342	0	3860	6062	4218	5591	2445	285	4280	4708	4796	3713	3390	3576	2774	5579	4373	4800	0	3490	4764	3989	3704	2947
1.53		786.825	785.818	2.319	48.4			[M+H]+	false		C20H8NO23P4S	453	3273	3316	3739	735	4953	1008	4106	4703	3089	3505	5360	4589	3487	1248	1342	4684	3846	2213	4246	5859	1919	4726	4790	3610	1843	176	4179	3781	3843	1414	3748	2407	1423	543	1851	5933	4362
1.54		90.9765	89.9692					[M+H]+	false			7894	5020	6221	5737	3590	6813	3138	6711	5819	6054	4956	7129	5400	4693	2763	6970	5989	5030	3834	4991	6900	8597	5584	6255	5988	4085	5957	6876	6884	6073	3511	6130	10356	2903	4416	3119	7985	7446
1.54	0.05	175.119	174.112	0.051	7.2	922	in house spectral library	[M+H]+, [M+H]+, [M+Na]+, [M+K]+	true	Arginine	C6H14N4O2	21797	19231	21576	20657	23848	25138	17033	23605	20769	19145	22427	24579	25074	17307	14308	24378	24686	19782	21314	20570	25086	26218	21890	22972	21982	15471	22819	19857	25539	19278	17518	20345	34293	18107	16427	22102	22913	24565
1.54		190.912	167.923					[M+Na]+, [M+K]+	true			462	5627	5829	5929	14548	3012	14304	4793	4596	7656	5632	2516	4452	7098	13701	348	3823	6468	9782	4549	1766	351	5402	3698	6328	8782	3778	3867	2392	6659	13288	6067	310	13741	8751	11770	3339	3134
1.54		210.978	209.971	-1.268	23.2			[M+H]+	true		C8H3O5P	16615	0	0	0	0	0	0	0	0	0	0	82	0	0	0	0	0	0	0	82	0	0	0	285	0	0	0	0	217	0	0	0	200	0	0	0	0	0
1.54		219.083	218.076	-0.736	12.7			[M+H]+	true		C5H10N6O4	4000	2843	3517	3180	2265	4256	1718	4175	4171	2953	3499	4394	3334	3001	2083	6094	4849	3186	3344	3217	5194	5390	3770	4115	3162	2477	4525	3448	4523	3197	1778	3174	7381	1755	3078	2869	5243	5243
1.54		226.952	225.944					[M+H]+	true			113998	70158	70093	69452	28051	104452	33430	83982	85902	67099	71040	108869	81116	62178	34139	127720	84098	69230	41455	76290	108162	130430	78561	87047	70734	43857	90046	81584	101673	63688	37169	69950	158031	28959	52708	39797	106355	97684
1.54		235.057	234.049	0.693	10.3			[M+H]+	false		C7H10N2O7	0	816	3134	3384	3571	2967	2957	3150	2823	3413	2907	2968	2797	2816	3300	1100	3912	3102	3996	3748	486	682	2968	3503	3690	2326	3022	2326	2156	3479	4357	3681	1714	4915	3481	4783	3179	3367
1.54		242.925	203.962	-1.08	22.9			[M+K]+	true		C4H3N3O3PS	9958	56168	59147	56382	49034	54174	51169	61795	62414	57874	60438	57545	59682	63953	54695	20203	55910	63726	53922	61114	47045	21306	58341	55994	60172	59405	55615	59473	50113	59741	54339	59743	25788	51434	62815	57027	56748	58645
1.54		290.847	251.884					[M+K]+	true			0	789	939	879	6847	0	6122	0	499	1310	811	0	1073	0	4215	0	565	0	2959	777	0	0	0	0	1270	2950	235	0	0	1097	4562	1263	0	7848	2051	3928	221	0
1.54		294.939	293.931					[M+H]+	true			15198	10554	9693	9800	4572	16543	4460	11008	12624	7330	10655	14370	11293	7726	4217	19280	11833	9332	5368	11675	17236	17162	10883	13795	9414	5623	12365	11925	13746	8698	4444	9031	19193	3580	6339	4642	14810	12439
1.54		310.913	271.95	-0.565	35.2			[M+K]+	true		C8H2NO8S	1878	12878	13350	13219	10433	12860	10715	13715	14451	14111	13888	11779	13062	11303	11238	4540	12280	12766	11687	12490	11849	4838	13383	11492	13134	12247	11900	12222	9143	13484	11524	14167	5178	9293	13157	11720	12505	10734
1.54		342.861	303.897	-2.276	69.3			[M+K]+	true		C8H2O7P2S	152	2250	1994	2338	8011	1120	7686	1487	1613	2606	2662	629	1515	2852	6315	0	1253	2076	5593	1328	490	0	1502	1025	2120	3864	198	1116	299	2729	6422	2796	0	8134	3632	6287	632	868
1.54		362.926	361.919	2.568	41.4			[M+H]+	true		C9H4N2O8P2S	30408	19265	17214	18716	5403	29466	6374	24082	24564	15168	18495	32570	19381	14975	7241	41749	24060	17636	9152	20723	34770	41718	20864	25098	16980	9547	25725	21897	27793	16935	8053	17278	51871	4925	12282	8957	29778	26968
1.54		372.882	333.918	-0.008	71.8			[M+K]+	true		C9H3O10PS	4811	6209	5257	6035	6095	5971	4953	4152	4416	4155	4347	4834	4461	4413	2979	6710	4150	3918	4316	5003	5574	7474	3826	5934	3810	3203	5073	5027	5550	3979	3617	3873	7046	3362	4221	6219	5588	4322
1.54		378.9	339.937	-2.785	33			[M+K]+	true		C9H2N4O7P2	4025	22144	22702	23672	14661	23301	15927	24111	23301	22770	23220	23342	23771	21653	15738	8030	22597	22744	17536	22364	22127	8638	24268	22047	23438	18563	23090	24165	18685	23010	17966	23220	10871	15090	21123	18602	20552	21481
1.54		394.874	371.885					[M+Na]+, [M+K]+	true			88	14842	14006	14116	20306	8485	20773	13248	12696	17742	14156	8718	12924	17354	19433	844	10425	15166	18700	11657	5938	1199	12901	10699	15822	18711	10188	10957	5735	15740	21144	15730	1459	20969	18898	19050	7944	9294
1.54		426.822	387.859					[M+K]+	true			0	0	970	813	7647	142	6333	711	629	1352	925	0	0	1447	4937	0	337	1102	3155	0	0	0	0	276	918	2903	0	264	309	1158	3513	1198	0	7132	1959	3601	205	0
1.54		430.914	407.924	2.632	41			[M+Na]+, [M+K]+	true		C10H6N2O10P2S	28185	19256	17884	18190	4762	35769	5040	24191	25978	17937	19102	37257	21166	15489	6138	44658	25669	18886	9628	20944	39627	47722	24058	26564	18474	10430	29968	24780	29841	16056	6850	18852	61876	4977	12222	6804	32951	28968
1.54		462.862	439.872					[M+Na]+, [M+K]+	true			350	18767	16912	17739	20888	10350	21243	14346	15312	20032	16944	8630	16660	20251	20629	256	12402	17366	20603	15242	7500	1158	15753	12994	17940	20642	10895	12738	7658	19609	22305	18547	1402	22466	21264	23322	10626	10702
1.54		494.81	493.802					[M+H]+	true			146	1339	827	1753	10948	349	10039	316	884	2392	2030	1287	1494	2646	7545	1133	538	1640	4354	755	1292	190	880	640	1648	4680	558	964	1712	2116	7023	1630	143	10171	3826	6767	148	594
1.54		498.901	475.912	0.207	45			[M+Na]+, [M+K]+	true		C13H6N2O12P2S	14726	9257	9006	9764	2832	19673	2570	13102	13315	7226	10199	18732	11568	9277	3058	22239	14074	10470	5456	11810	21402	24748	12841	13718	8740	4300	15837	12446	17705	8235	3304	9910	32671	2421	6914	4523	17239	15945
1.54		530.849	529.842					[M+H]+	true			0	8867	8815	9160	10763	5787	10181	7725	8747	10096	9444	4574	9089	10036	11325	0	8784	9144	10505	8096	3863	649	7499	7079	9900	10355	5910	6828	3744	9133	10546	10391	0	9305	10903	11218	5167	5570
1.54		546.823	545.816					[M+H]+	true			0	3898	3823	3918	9876	0	8252	3257	3509	4824	4179	1293	3846	4417	8737	0	2430	3902	7908	3240	739	0	2988	2389	4340	7133	1646	2186	820	5076	8444	4123	0	9301	7357	8768	1504	1226
1.54		562.797	561.79					[M+H]+	false			0	0	1380	1280	6267	252	4923	77	0	1360	1197	0	140	1312	4593	0	522	1028	2753	685	165	0	118	344	1230	2575	402	501	125	0	4208	1008	255	5617	2362	3513	0	0
1.54		566.888	565.881					[M+H]+	true			7469	6015	5901	7297	1449	12494	1503	9004	8961	5148	6220	13146	8096	4978	1904	13475	9212	6430	2735	7170	13733	15765	8299	9827	6196	3136	11346	8543	10395	5203	2298	5619	21137	1217	3872	2472	11888	12023
1.54		582.863	581.855	-2.027	47.6			[M+H]+	true		C14H5N2O16P3S	1367	8692	9465	9690	4061	10032	4084	10190	10175	7853	9270	9783	9885	8983	4756	3375	9755	9236	5919	9663	9039	87	9535	10776	9268	6930	9929	9799	8083	8545	5562	8821	4283	3864	8025	5233	9892	9894
1.54		598.836	575.847					[M+Na]+, [M+K]+	true			0	7770	7691	6903	6294	4517	6696	6104	6577	7808	8253	4052	7355	6351	6987	378	5211	7004	8194	6515	3338	695	5976	5324	7386	7472	5071	5099	2408	6373	7925	6223	0	5725	7247	7521	3961	3799
1.54		650.85	611.887					[M+K]+, [M+Na]+	true			993	6475	5749	5855	2344	8303	2650	6910	7122	6034	6375	7169	6112	5666	3044	2330	6929	6236	4094	6817	6289	2469	8205	6629	5960	4153	7335	6876	5235	5965	4332	5911	245	2715	5370	4251	7961	6291
1.54		666.824	665.817					[M+H]+	false			0	5064	5107	4659	4549	102	3721	4983	5055	5539	4982	0	5334	6264	4447	0	4743	5840	5526	5342	2332	0	4744	3936	4938	5361	3429	4342	2091	5495	5440	4847	234	3676	4785	5390	3456	3549
1.54		770.851	769.843					[M+H]+	false			2596	0	1957	1882	371	6093	0	2462	2794	1540	141	4717	0	1557	474	5474	3399	2158	680	2924	7229	6436	2992	3480	108	751	4448	3809	4423	2198	0	2348	0	344	1109	726	5965	0
1.55		102.055	101.048	-0.038	4.6			[M+H]+	true		C4H7NO2	8004	1162	1185	1099	1658	0	1107	435	923	667	0	0	681	1132	456	0	772	630	0	528	0	0	918	89	698	511	672	262	0	0	941	707	0	882	301	1121	0	0
1.55		508.857	507.849					[M+H]+	true			2908	0	2726	2795	3039	2881	2560	2525	3133	2360	2372	3406	2607	2771	2025	3266	2911	1910	2427	3884	3371	4660	244	2781	3858	2933	3222	2895	2645	3283	2536	3390	4463	1869	2228	3666	3145	2735
1.55		854.812	815.849					[M+K]+, [M+Na]+	false			0	0	0	0	0	4476	616	3194	0	0	0	3993	0	1859	0	830	3222	0	0	0	4140	1185	3134	3714	2916	1217	3821	2791	2973	2349	1063	2954	0	718	1933	0	4547	0
1.56		104.107	103.1	-0.064	0.9	923.5	Bruker MetaboBASE Personal Library 3.0	[M+H]+, [M+H]+	true	Choline	C5H13NO	1596	70618	69695	67991	81992	63783	101300	61063	69561	64944	70115	64853	65138	65212	73634	27839	60315	67570	63351	57981	55953	36196	64141	60877	67426	66542	66329	63544	45107	63823	91468	66208	45073	88838	65329	68802	64932	68410
1.56		162.17	161.163	-2.536	8			[M+H]+	false		C8H21N2O	3487	0	0	0	0	0	0	0	0	0	0	0	0	0	0	0	0	0	0	0	0	0	0	0	0	0	0	0	0	0	0	0	0	0	84	0	0	0
1.56		296.018	257.055	-0.135	78.7			[M+K]+	true		C11H7N5O3	1341	829	829	712	347	1342	378	1805	653	721	942	4358	650	1016	625	3678	607	1002	500	962	1844	3440	970	1421	676	548	919	1423	2629	954	436	954	4151	486	991	877	1394	2048
1.56		307.892	306.885					[M+H]+	false			3916	3362	3058	3670	1775	3308	1604	3309	2961	1939	2682	3650	2636	2361	1805	3937	2383	2432	1431	2326	2973	4009	2170	1706	1894	1622	1995	2731	2944	2059	1672	2245	4583	1715	1741	1351	2080	2506
1.56		444.117	443.109	0.309	14			[M+H]+	true		C21H19N2O9	19134	0	0	0	0	0	0	67	0	0	0	0	0	0	0	0	0	0	0	0	0	0	0	0	0	155	0	0	0	0	0	0	0	0	0	0	0	0
1.57		114.066	113.059	-0.117	28.3	978.3	Bruker MetaboBASE Personal Library 3.0	[M+H]+	true	Creatinine	C4H7N3O	0	7479	6922	8885	8266	10005	5416	6338	8116	6448	7231	6199	6044	7486	5111	7916	5976	5620	5024	6192	5835	6715	5542	6017	6822	3962	5569	4780	5749	6662	4289	5206	7674	5337	6054	6124	6607	5926
1.57		136.049	135.041	-1.96	8			[M+H]+	true		C6H5N3O	0	4370	3318	2956	1961	5092	0	4429	3918	3201	3926	4304	3381	2452	1345	5990	4296	3000	2629	2784	5662	3750	2754	2315	2576	1180	3141	1899	2823	2825	2086	2879	6702	0	2406	3305	4208	3391
1.57	0.06	162.113	161.105	0.094	6	735	in house spectral library	[M+H]+, [M+Na]+	true	Carnitine	C7H15NO3	550862	20948	19445	23105	22642	14100	23203	43052	14533	16010	19304	51061	15545	22551	31323	5075	12883	18374	15959	15206	8842	4586	14869	31256	19616	22156	11501	38057	36713	14659	17638	19834	6219	17623	23933	17372	14002	53365
1.57		162.213	161.206					[M+H]+	false			11581	0	150	0	136	0	0	0	0	0	0	0	0	0	0	0	0	0	0	0	0	0	0	0	0	0	0	0	0	0	0	0	0	0	0	0	0	0
1.57		200.069	161.105	0.218	5			[M+K]+	true		C7H15NO3	8770	1782	2018	2039	2152	2608	2073	11861	1506	1649	2184	10240	1404	2116	6307	468	1847	3216	2507	1994	2541	0	1558	7682	3290	4320	1542	4276	4740	2492	2595	3475	878	3550	6960	3001	3580	14590
1.57		203.15	202.143	0.066	10.6			[M+H]+	false		C8H18N4O2	0	1919	2492	2247	2227	3035	889	1343	1648	1400	1640	1981	1682	2677	1273	1816	2298	2138	2543	3485	4192	1145	2778	1334	2216	1090	3073	795	4188	1910	1218	2267	2718	1369	1508	2442	3347	1688
1.57		397.004	395.997	0.33	18.7			[M+H]+	true		C15H8O13	6800	0	0	0	0	0	296	0	0	0	0	430	0	0	351	0	146	104	0	167	0	0	0	0	118	0	0	100	0	0	0	0	0	476	0	371	0	446
1.57		417.879	416.872					[M+H]+	true			4704	2881	3753	3749	1922	5003	1925	4535	4516	3351	3667	4943	4079	3395	1952	7843	4000	3464	2127	3830	4921	7234	3636	4450	3672	2131	4699	5586	3877	2696	2155	2944	8709	1491	3762	2508	4914	4342
1.58		146.118	145.11					[M+H]+	true			221	7804	5720	5560	6552	5837	7713	7395	5081	4701	6851	5645	4333	6922	8271	1165	4077	6706	6467	6218	3481	1894	5828	5442	6366	5975	4289	5758	4755	4398	5202	6251	2649	6982	6571	5079	6510	6461
1.58		225.915	224.907					[M+H]+	true			2345	1559	1548	1380	950	1865	1230	2247	1510	1550	1130	2687	2291	1777	1420	3176	2105	1502	1145	1643	1541	3387	1952	2415	1816	1362	2444	1929	2971	2580	1792	2006	5441	950	1791	159	1452	2662
1.58		304.894	303.886					[M+H]+	true			9991	9365	8456	8781	10064	8919	10456	8939	8531	7464	10767	10012	7520	8775	6503	12656	8932	9298	11461	9855	11238	949	8679	13529	9592	17578	11616	10943	9929	9019	10070	8362	13471	8871	8520	6872	11803	11074
1.58		422.135	421.128	0.16	7.5			[M+H]+	true		C18H22N4O6P	7188	0	234	0	225	0	0	0	0	0	0	0	0	0	0	0	0	0	0	0	0	0	0	0	0	0	0	0	208	328	0	264	173	0	0	0	0	0
1.58		456.843	417.88					[M+K]+	true			987	4777	4629	4247	7138	3827	4850	4383	4286	4501	3750	4140	4713	4064	4742	2554	5024	4788	5743	5148	3853	194	5160	4363	5274	5130	5048	5568	3601	5115	4530	4384	2030	5441	5440	5416	4862	4292
1.58		472.817	433.854					[M+K]+	true			0	2183	2151	1914	3535	66	3510	1740	2083	2266	1730	0	2095	2424	3586	0	1932	2826	4632	2312	0	0	1766	1525	2618	2946	0	202	0	2793	4029	2338	0	4887	3359	3626	0	1377
1.59		181.026	180.019					[M+H]+	true			152	76	271	0	111	0	1073	222	111	2424	0	518	194	1532	494	0	134	316	216	0	0	5169	168	4883	376	6008	0	17827	1260	337	1505	127	446	0	0	0	0	0
1.59		320.868	297.879					[M+Na]+, [M+K]+	true			989	5121	5115	5146	7153	3801	7466	4975	4009	4716	4892	4130	4979	5605	6146	1976	4717	5418	6009	5847	4347	1972	4500	6072	6094	6818	5616	5680	4237	6237	6770	6445	2113	7152	5617	6146	5664	5146
1.59		329.017	328.009	-0.298	9.8			[M+H]+	true		C11H9N2O8P	31296	0	0	0	1312	0	165	651	0	0	0	1199	126	0	288	0	244	0	0	0	0	0	0	661	0	344	223	543	0	0	0	0	0	166	0	1097	0	1161
1.59		368.064	367.057					[M+H]+	true			2734	0	0	0	0	0	0	0	0	0	129	0	0	0	0	0	0	0	0	0	0	0	0	171	0	0	0	0	0	0	157	0	0	0	0	250	0	0
1.6		116.107	115.1	-0.039	9			[M+H]+	true		C6H13NO	5882	205	476	196	214	203	113	247	355	483	272	147	87	143	145	220	112	450	82	231	165	110	564	222	294	202	609	222	333	306	369	469	306	370	329	194	96	176
1.6		285.858	246.894					[M+K]+	true			221	1913	1889	2039	4785	1280	4314	1452	1689	3011	2272	1337	2661	2560	4976	488	1723	2132	4170	2147	1185	533	2846	1891	2776	3355	1909	1785	1301	2458	4646	2887	295	5511	3439	4315	1424	1543
1.6		295.101	294.094	0.18	1.5			[M+H]+	false		C9H16N3O8	9349	143	0	0	0	0	0	0	676	0	1428	0	0	0	0	43	65	0	0	0	0	440	262	0	0	0	0	1569	0	0	452	0	1135	84	0	0	0	0
1.6		297.878	258.915					[M+K]+	true			659	4056	3809	2502	3862	2624	3727	3981	3265	3852	3957	3073	3406	2150	4649	1194	2253	3918	3958	3621	1938	1234	3296	3834	3638	3334	1799	4041	2193	3248	3642	3447	1543	3702	3315	3692	2890	3064
1.6		313.852	274.889					[M+K]+	true			255	1679	187	2020	4333	1033	4195	2148	1792	2478	2016	1228	2256	2322	4332	535	1786	1958	3321	2161	1438	141	1990	1659	2642	3054	1334	2246	1420	3356	4725	2303	481	5589	3742	5013	1528	2036
1.61	-0.29	144.102	143.095	0.045	11.1			[M+H]+, [M+Na]+	true	Proline Betaine	C7H13NO2	36171	491	533	275	383	195	393	475	501	78	180	444	524	765	288	486	301	672	130	331	550	347	328	311	78	616	498	252	1123	429	273	455	1029	390	327	462	772	527
1.61		183.024	182.017	0.128	28.4			[M+H]+	true		C5H11O3PS	0	2544	2195	1757	1603	2929	1445	1569	1933	1761	1934	426	2842	1579	1035	785	2021	1658	1137	1667	2668	2392	1230	2108	1062	2072	972	7613	462	1218	809	1109	161	888	756	956	1667	691
1.61		349.892	348.885					[M+H]+	true			3594	3594	3872	2917	2577	4273	2263	3734	3949	2798	3481	4589	3251	2554	1686	4547	4412	4106	3237	3772	4799	5723	4294	3993	3052	2565	4417	4075	4253	2739	1890	3247	5011	2247	2855	2726	3666	5156
1.62		152.026	113.063	0.068	25.3			[M+K]+	true		C6H9O2	0	0	0	0	0	0	0	0	300	0	155	0	0	0	0	0	4187	0	4476	0	4086	0	0	0	0	0	0	0	0	0	0	0	0	0	0	0	0	4724
1.62		184.986	183.978	-0.253	8			[M+H]+	false		C4HN4O3P	6133	3162	3864	2926	2694	0	3167	4445	2981	2163	3156	5614	0	4097	4663	7788	3110	3040	2319	4163	3031	8894	5234	5302	3986	6047	3631	6602	5780	3804	3929	4390	6531	4476	5051	3164	3351	6647
1.62		253.91	230.92					[M+Na]+, [M+K]+	true			9952	7810	7533	8004	4680	10559	5118	11342	8447	6524	8543	11148	8601	7561	5845	13703	7205	7844	5216	8558	9085	15045	9327	10219	8526	6801	9390	10172	12064	7520	5593	8671	14886	5347	7945	4583	8456	10745
1.62		281.905	280.897					[M+H]+	true			4547	5868	5734	3831	3843	5251	3418	7799	6232	5339	6733	8876	4812	5241	4292	9028	7299	6118	5198	6901	7669	10147	5728	6749	7300	4185	6831	7135	7156	4870	3475	5091	10657	4250	4598	4460	8267	7941
1.62		305.148	266.185					[M+K]+	true			951	19280	17261	17179	16204	8244	24128	5914	12797	13381	17386	2970	9805	25027	11085	419	6507	9714	10121	14579	4005	841	15043	2364	9844	9561	9906	3747	675	10312	8341	11176	668	14630	6264	8473	4866	3345
1.63		160.133	159.126	0.116	5	882.7	in house spectral library	[M+H]+	true	Delta-Valerobetaine	C8H17NO2	0	4227	4990	4557	3496	1983	3213	15049	1886	1843	5272	30075	1827	3238	11363	453	2901	5326	4652	3655	3123	738	3078	11275	6126	9649	3114	13015	14354	3027	5151	5233	1170	4598	13738	4888	2998	22166
1.63		185.984	184.976					[M+H]+	false			9768	5252	4592	3770	3454	2950	4176	5692	2833	2490	3074	4488	2386	3264	4681	7853	2592	3306	2597	3402	2866	8167	3726	4483	3310	4361	3078	5027	4843	4153	3807	3998	6048	5011	4752	2561	2892	5485
1.64		141.959	140.951					[M+H]+	true			34118	5965	5470	4964	4555	4333	4990	9704	4208	4429	5464	10289	5103	7518	10494	28955	6846	7624	5783	9677	7358	18029	8461	12256	8240	10181	9263	14912	11228	9301	10200	9970	14058	9455	13309	8649	9038	14903
1.64		159.969	158.962	-0.78	27.4			[M+H]+	true		C4HNO4S	5579	2366	2398	2597	2085	2102	2520	4935	2042	1857	2314	4411	2694	3195	5054	6214	2490	4630	2753	3846	3071	9812	3826	6172	4324	4701	3762	6297	5589	4196	4206	3669	6011	3958	5579	3236	3173	6568
1.64		182.985	181.978	0.948	11.8			[M+H]+	true		C7H3O4P	19018	9185	8963	8483	7596	6610	10410	14273	7187	8431	9321	14976	5897	10832	15629	25368	8713	12980	11173	14804	9597	30010	13127	22163	15714	16105	13431	22145	18018	13243	14298	14047	20589	17119	17963	12764	14343	25460
1.64		186.956	185.949					[M+H]+	true			9328	4883	4248	3627	3676	3786	4424	8054	4029	0	4521	7335	2840	5080	7725	13888	3071	5246	3602	4603	3610	13666	5966	8689	5486	5993	4946	9322	6492	0	4689	6873	9975	0	6617	5017	5297	10221
1.64		265.112	264.105	0.09	19.8			[M+H]+	false		C12H16N4OS	122435	0	1548	0	934	1848	952	1414	1278	1607	1234	1700	1775	0	0	0	1400	1128	906	0	1515	0	0	1557	1208	0	0	1340	1258	0	0	855	0	0	1011	0	1430	1076
1.65		172.977	171.97	-0.69	27.6			[M+H]+	true		C5H2NO4S	10302	4670	3029	2942	2786	2677	3858	6795	3717	2604	3777	6408	2636	4725	6674	10085	3419	4982	3742	5575	3391	13019	5276	7479	4432	6936	4139	8671	8316	4492	5065	4879	10274	4640	6894	4259	3887	9286
1.65		192.159	191.152	0.07	4.6	873.1	Bruker MetaboBASE Personal Library 3.0	[M+H]+, [M+Na]+	true	Triisopropanolamine	C9H21NO3	144	23416	18598	20787	16015	5905	9072	32293	11248	9157	21130	18716	7419	9981	16023	31379	10531	23162	4872	10996	12191	23596	25194	23490	27854	15524	8263	19104	15794	8668	8408	24020	26087	9903	20686	27519	10191	18478
1.65		273.12	272.113	-0.595	17			[M+H]+	true		C11H12N8O	44956	2860	3528	3927	12547	72	211	0	5537	0	0	0	0	229	171	106	2218	0	236	496	0	0	0	0	1006	788	1113	0	0	1097	136	0	0	2103	0	192	1879	0
1.65		303.886	302.878					[M+H]+	true			2850	0	0	0	523	375	919	5713	454	1749	5103	2105	283	5349	415	5226	727	1532	1032	7367	514	5628	666	2561	1232	1606	6717	1032	5002	1297	1261	1184	4208	1431	762	766	933	3878
1.66		102.128	101.12	-0.094	1.7	761	Bruker HMDB Metabolite Library	[M+H]+	true	Triethylamine	C6H15N	1648	5463	5008	4500	2539	1712	1451	6121	3448	2242	4804	3721	2586	2703	3695	6592	2172	5492	1663	3501	1989	8996	5518	4326	5474	4570	1646	4063	3726	2372	1695	6083	5194	2433	3519	3470	1538	5287
1.66		205.974	167.011	-2.278	43.3			[M+K]+	true		C11H3O2	1457	673	441	775	293	0	741	632	0	0	613	0	0	0	1061	3408	896	1082	984	661	486	0	670	0	1094	1307	1005	0	8519	976	1752	750	0	824	0	944	730	1220
1.66		312.999	274.036	0.189	8			[M+K]+	true		C6H8N7O4S	112	2444	1616	1256	2166	4214	1453	1159	3951	3111	1428	1113	4735	2140	1581	1025	4110	1736	2271	2051	3923	734	1560	2011	1912	1636	2545	1507	1475	2470	1766	1905	507	1689	1402	2559	4264	1614
1.66		324.947	285.984	0.725	8			[M+K]+	true		C9H4NO10	0	2400	1930	2820	1392	2553	1434	0	0	1138	2621	1281	1874	3597	0	0	3084	0	2011	0	4092	0	3662	728	1936	0	0	0	0	3395	1564	2685	721	1571	1061	2256	313	0
1.67		44.0494	43.0422					[M+H]+	false			1511	2044	1522	1517	4419	1168	1393	956	1627	1390	1601	792	1858	2683	607	232	2231	1756	4510	1783	2537	120	2510	681	2252	577	2065	974	2181	3160	2063	2580	240	3594	612	5769	1841	1141
1.67		90.0549	89.0476	-0.04	6	996.4	Bruker MetaboBASE Personal Library 3.0	[M+H]+	true	Alanine	C3H7NO2	3214	5138	5345	5342	15873	4940	3671	996	3871	4054	4122	727	4413	8332	1956	1068	7979	6562	13612	10016	6130	604	7853	720	7012	2086	5598	982	6770	10155	6349	6033	966	9535	2110	17257	6958	810
1.67	0.05	106.05	105.043	-0.014	5	905	Bruker HMDB Metabolite Library	[M+H]+	true	Serine	C3H7NO3	8806	5958	5306	4899	7617	3380	8016	3571	3733	4730	4776	3656	5010	2373	7785	13274	6429	6590	9292	2741	4455	2237	3092	4515	6764	7129	5798	5870	61468	4051	18154	7897	4597	10794	8945	9020	5722	4873
1.67	0.05	241.031	240.024	-0.119	9	909	in house spectral library	[M+H]+	true	Cystine	C6H12N2O4S2	6738	633	660	567	0	201	0	289	803	0	404	1277	0	0	0	5065	0	720	0	353	394	5675	0	1769	708	0	0	537	2527	0	0	838	12163	0	0	0	363	418
1.67		259.027	258.02	-0.34	28.9			[M+H]+	false		C6H13NO6PS	0	2835	3025	2989	1595	6146	1493	0	4855	4113	2905	0	5536	2057	135	0	3331	0	1285	0	4411	0	0	0	1122	640	1928	134	0	1681	666	145	0	872	0	784	3534	0
1.68		60.0446	59.0374	0.245	2.1			[M+H]+	true		C2H5NO	1189	867	591	705	1086	682	1242	812	1350	685	786	591	1133	843	994	878	1050	1440	1575	444	713	877	812	553	1152	1583	660	619	8486	594	2579	1119	454	1375	1005	1305	622	1113
1.68	0.06	133.061	132.054	0.331	5.4			[M+H]+, [M+K]+	true	Asparagine	C4H8N2O3	15364	20233	19033	19786	36502	16469	29390	12834	15743	18918	19306	9280	17566	19833	24869	6980	25649	25246	45771	25053	21830	5626	25156	14686	26860	22798	25843	13864	18785	28642	39192	27004	10922	44973	21911	56445	22654	12172
1.68		155.043	116.08					[M+K]+	true			4465	12973	10528	11103	19480	13444	12590	6025	11295	12770	12101	4505	14633	11085	6757	1427	15563	13220	24233	10367	14954	1292	10789	4609	12230	7041	12277	3075	10014	13701	14938	12781	3717	15186	7444	27097	15389	3134
1.68		191.04	168.051	-0.952	10.6			[M+Na]+, [M+K]+, [M+H-H2O]+	true		C5H6N5O2	1328	24730	24538	25517	17638	46855	16626	15112	40314	33021	26388	14257	41911	13653	5401	2332	25787	10248	12636	8618	29190	2018	9107	6637	12366	7241	16266	5101	4386	12394	7561	11663	7163	6265	8508	8755	22999	4587
1.68		219.99	218.983					[M+H]+	true			2774	209	0	406	84	201	0	328	0	188	217	493	0	243	0	937	266	290	208	436	0	430	0	502	326	307	184	353	1099	486	352	471	481	206	413	79	357	432
1.68		222.989	184.025	-0.5	59.4			[M+K]+	true		C8H2N5O	0	2428	2170	2712	5501	1494	5021	180	3033	3978	2433	908	3142	2312	3159	0	1570	1932	3754	1231	783	0	1038	0	2604	3191	1146	256	0	2570	4194	1841	0	3898	2549	2813	1246	570
1.68		247.001	245.994	-0.708	10.2			[M+H]+	true		C9H3N4O3P	2232	3803	4010	3755	3460	3187	1011	5123	3764	3335	4269	7440	4196	5321	9373	7613	5239	7320	5414	6186	6602	9035	6387	10905	8082	9491	9112	10424	8202	7507	6872	7512	11662	7262	9866	7191	7188	10104
1.68		268.983	267.976					[M+H]+	true			1120	3347	2615	2809	1919	3310	2833	3960	2420	3305	2888	4857	2101	4113	2925	2174	3527	3610	2539	4169	3993	3174	3874	4157	3290	2717	4264	4522	3136	3685	2837	3307	4856	2367	3710	2345	3668	3829
1.68		313.981	312.974	-0.939	17.9			[M+H]+	true		C11H6O9P	2244	5334	3985	3880	2910	4815	3182	224	4220	3159	4206	6859	3608	4187	3152	4181	120	3588	2403	4455	5132	6438	5048	6355	4452	3878	4417	7008	2643	3902	2338	3261	7943	2349	3946	2892	4431	6180
1.68		332.043	331.035					[M+H]+	false			0	0	0	1113	0	722	0	0	0	0	0	0	347	0	3842	0	2665	3358	4624	1703	2489	877	2572	2950	0	3938	3735	2569	2713	3463	6400	4045	2003	7504	4293	0	3109	2622
1.69		170.06	131.097	2.003	44.9			[M+K]+	true		C6H13NO2	639	6450	5193	169	6317	7994	5940	0	6879	7618	5440	195	423	3022	5325	341	8676	5828	5607	2832	9017	872	3138	3934	5368	4965	7660	64	304	4939	6019	5410	0	4696	4203	5777	7010	297
1.69		204.967	203.96					[M+H]+	true			3214	1287	0	4593	0	0	4197	3104	3941	855	1873	2815	4791	4207	2564	5303	1320	1702	1245	1940	1402	3786	2058	2535	2320	2195	1564	2575	4102	0	1766	1804	3275	2089	2450	1426	1346	3645
1.69		245.993	244.986					[M+H]+	true			3669	234	4543	4599	496	4261	4700	6705	4212	4403	3467	6612	3486	3968	8633	11027	6035	7784	4642	5132	5233	12996	6571	10041	6948	9260	5912	11637	6966	6555	5872	7211	12057	6329	7203	4777	6007	10104
1.69		347.064	346.057					[M+H]+	true			185	2609	3425	2216	3330	3160	5007	2671	2936	4010	2868	2669	3703	1961	9996	2664	6897	7690	6915	3404	6619	3717	4184	9414	9464	11406	9976	9791	6447	6612	13934	9920	9431	15056	12282	7021	9663	7214
1.7		97.0395	96.0323	-0.108	2.5			[M+H]+	true		C4H4N2O	5017	9497	9904	9044	9826	13933	10141	5931	10541	10807	7346	5742	11619	4780	6712	2403	8591	7152	7653	3830	8625	2584	4554	5542	6244	5292	6904	3891	4845	6263	8247	5526	4842	6541	5625	6303	7473	3393
1.7	0.07	120.065	119.058	-0.06	0.9	967	in house spectral library	[M+H]+	true	Threonine	C4H9NO3	28959	7260	8013	8016	8285	7537	9966	5299	7189	8265	7098	4800	8932	4713	10165	8257	11150	10838	10037	5409	8967	2731	4634	9536	9602	9616	9343	6830	41104	8175	14500	11841	5102	12072	10708	9996	9204	5223
1.7		147.077	146.069	0.129	2.7	967.6	in house spectral library	[M+H]+, [M+H-H3N]+, [M+Na]+, [M+K]+, [M+H-H2O]+	true	Glutamine	C5H10N2O3	38347	172243	169764	172907	239949	169178	327358	162623	200675	251443	192453	148706	231953	117827	306143	110085	324794	274194	315238	133841	244858	122076	160055	227086	272500	310728	282407	213973	209347	235648	428349	283519	200477	408758	296929	278044	277777	184229
1.7		147.171	146.163	-2.463	8			[M+H]+	false		C7H20N3	257	120	0	159	98	0	5274	1749	0	3437	0	0	2935	0	5508	0	6041	6004	8010	0	4664	0	1970	148	5684	7667	0	118	217	4257	0	6532	0	144	5865	4882	4096	1335
1.7		154.059	153.052	-2.327	8			[M+H]+	true		C6H7N3O2	195	7555	8602	8769	7337	14284	1297	7389	10085	7045	7088	9450	11332	13980	2804	3367	12989	7208	7249	16608	17431	2314	12941	6709	7166	4257	10008	6618	8458	9648	6636	9259	9516	6655	5148	1286	14663	11215
1.7		170.035	169.027	-0.688	31			[M+H]+	false		C9H3N3O	0	15279	0	15374	29695	16179	0	8092	0	7001	13049	476	19787	20537	0	0	0	602	262	19998	0	0	0	272	0	0	0	221	61	18289	613	16621	0	22840	0	339	16487	0
1.7	0.05	291.13	290.123	-0.023	11.4	879	in house spectral library	[M+H]+	true	Argininosuccinic acid	C10H18N4O6	212	2248	1563	1417	8155	830	4403	253	1253	1368	1561	0	1645	1436	1273	0	3307	3198	11493	1974	974	0	2166	59	3204	974	2712	431	0	4069	4898	3394	0	6445	1239	12921	1278	133
1.7		326.009	325.002					[M+H]+	true			0	0	0	1107	0	1259	1558	992	1564	1993	0	1186	2337	1436	3542	0	3080	2854	2607	2195	2645	0	2194	2563	2992	4036	3566	2198	1391	3164	4791	3451	0	4472	3583	3353	2926	0
1.71		142.026	141.019	0.075	5.7	995.1	Bruker MetaboBASE Personal Library 3.0	[M+H]+	true	O-Phosphorylethanolamine	C2H8NO4P	0	1864	1592	2157	0	0	370	12305	0	0	2014	14615	0	0	3316	0	349	2496	408	0	0	0	0	10657	2424	3772	0	13291	14460	108	350	2422	0	470	3236	460	0	20338
1.71		169.986	168.978	-1.904	39			[M+H]+	true		C5H2N2O3P	0	8614	9291	8630	6677	16623	5330	3939	13212	10455	8336	5664	14666	10101	1164	0	5408	3790	3426	4119	6980	0	1902	1031	3438	904	4054	1166	0	4374	2057	3220	0	1873	989	3458	6294	1268
1.71		184.073	183.066	0.166	1.1	927.1	Bruker MetaboBASE Personal Library 3.0	[M+H]+, [M+Na]+, [M+K]+	true	Phosphocholine	C5H14NO4P	182	111487	102490	108925	132893	77378	172096	77717	110922	118158	103074	56468	120621	66713	212860	441	117826	117182	142016	55473	78418	451	74322	73652	117016	192872	107457	66473	47024	110366	190620	118549	285	169229	191500	130830	103454	68379
1.71		185.96	146.997	-2.325	26.7			[M+K]+	true		C4H5NO3S	0	3564	3761	3700	6525	3977	5299	1828	5229	6074	4165	2256	6498	5170	1234	0	2763	1532	3077	2374	2187	0	1358	829	1640	1493	1574	0	732	1933	1493	1984	0	2255	1171	3513	1825	636
1.71	0.06	244.093	243.086	0.034	3.2	996	in house spectral library	[M+H]+	true	Cytidine	C9H13N3O5	85092	1112	195	377	2139	582	1244	661	719	1082	476	260	1117	1604	153	405	1599	1860	2653	1948	1099	225	1822	352	104	258	950	992	1180	1832	416	1576	734	1715	904	2359	1444	786
1.71		266.075	265.068	0.607	5			[M+H]+	true		C8H13N2O8	56586	953	902	1219	745	1443	455	709	1042	721	1111	1249	1385	1808	0	0	1327	760	654	1103	1111	0	1052	567	702	227	560	515	972	697	564	0	768	630	114	799	911	1044
1.71		487.179	486.172	-0.801	8.8			[M+H]+	true		C18H36N2O7P2S	37954	0	0	0	0	0	0	0	0	0	0	0	0	0	0	0	0	0	0	0	0	0	0	0	0	0	0	0	0	0	0	0	0	0	0	0	0	0
1.72		84.0445	83.0372	0.074	2.8			[M+H]+	true		C4H5NO	605	6260	5685	5670	12785	4468	13492	3328	6507	7472	4500	1499	7493	2832	8534	1387	9850	8474	10175	3900	5648	1391	3982	4133	7990	9633	8559	3438	3253	9622	12866	8045	3146	14483	9312	13369	6412	2405
1.72		102.055	101.048	-0.059	3.6	716.3	Bruker MetaboBASE Personal Library 3.0	[M+H]+	true	1-Aminocyclopropane-1-carboxylic acid	C4H7NO2	6521	5534	4428	5590	11077	4178	10542	2968	5835	6346	5182	973	6327	3158	10645	1076	7569	6956	11117	3802	4088	610	3392	3141	7088	7155	6906	3258	4438	8044	12050	6907	1357	11286	7197	9766	5449	1703
1.72		110.027	109.02		8			[M+H]+	true		C5H3NO2	0	7258	6483	6006	10225	5435	9577	1535	7428	9836	7589	90	9394	8722	9185	0	10238	7440	10679	7998	6247	0	5262	1388	7964	10747	8083	1805	630	9840	10051	7283	0	9483	8075	10068	6976	1004
1.72	0.09	126.022	125.015	0.046	4.9	997	Bruker HMDB Metabolite Library	[M+H]+, [M+Na]+, [M+K]+	true	Taurine	C2H7NO3S	0	39987	41499	42058	40699	30529	36545	24611	35935	32872	38236	26803	36134	54721	45468	453	40271	44258	37307	47943	28400	440	40357	25698	40840	45099	37006	24984	24162	51094	37332	38524	485	39230	45718	42384	33599	36010
1.72		132.067	131.06	-0.648	4.9	901.6	in house spectral library	[M+H]+	true	4-Hydroxyproline	C5H9NO3	215	54239	1505	54671	103927	2402	100	22551	45257	2995	49111	12781	46376	42165	48350	8827	4930	58678	97266	2436	55821	8526	51986	25417	60900	48922	3954	25619	14630	4010	85787	62513	17280	88640	3056	119409	62410	14390
1.72		192.025	191.017	0.737	36.7			[M+H]+	true		C10H7O2S	573	2978	3144	3776	2259	6661	1741	2376	5957	3315	3017	941	4242	2614	369	61	1530	1042	1115	1203	2579	0	958	618	1092	292	1272	837	0	981	495	845	371	412	626	1055	1685	349
1.72		216.065	215.058	-0.95	25.9			[M+H]+	true		C8H12N2O3P	251	321	261	188	0	406	300	6085	304	0	0	7033	204	193	6349	0	256	358	250	277	351	165	324	6052	186	6249	228	6257	261	290	5165	220	289	6007	5567	0	299	279
1.72		229.118	228.111	0.097	28.7			[M+H]+	false		C10H16N2O4	200	1312	603	1380	1342	1689	645	1922	2476	2161	2063	1658	1911	1359	1150	1086	3407	2428	2325	3306	4025	819	2238	2915	3024	1657	2812	2813	2793	3048	2141	2287	2193	2231	1891	1990	4422	2573
1.72		249.156	248.149	0.084	9.3			[M+H]+	true		C9H20N4O4	0	10613	10823	12532	28422	9294	20587	2935	14786	15184	14528	0	17847	7883	11019	0	28785	18072	30940	10667	22423	0	8291	2395	18126	10758	17101	1907	1383	18295	27405	17043	0	25291	12066	31152	21699	576
1.72		331.068	330.06	-0.591	15.3			[M+H]+	false		C10H13N5O6P	133	4703	0	0	5520	3727	271	0	0	0	170	317	0	2691	230	234	0	0	0	1898	2788	0	0	0	0	0	98	110	0	232	6169	260	69	0	120	343	50	168
1.72		344.017	343.01					[M+H]+	true			3837	0	0	0	0	0	0	0	0	0	0	0	0	0	0	0	0	182	0	0	0	0	0	0	110	0	0	393	0	0	0	0	0	0	0	0	0	0
1.73	0.08	148.061	147.053	0.141	4	934	in house spectral library	[M+H]+, [M+H]+	true	Glutamic acid	C5H9NO4	19587	199058	192367	189386	364879	123791	370969	109487	180964	261118	193142	31268	231804	118658	321512	8172	308786	252770	395540	150722	156479	5578	153349	128811	255118	282327	249796	125527	53422	304033	418676	272742	12685	430388	305343	392292	211040	45911
1.73		166.053	165.046	0.171	8.3	961.4	Bruker MetaboBASE Personal Library 3.0	[M+H]+	true	Methionine S-oxide	C5H11NO3S	18878	1249	1040	1168	1132	1035	810	745	918	759	987	493	1269	892	577	0	1585	1370	1401	836	1667	428	874	994	2208	755	1546	557	1510	1285	1338	2620	917	993	963	2484	1619	963
1.73		177.135	176.127	0.15	8.9			[M+H]+	true		C6H16N4O2	0	1244	1557	2232	923	538	1161	780	1208	919	2024	140	153	333	670	240	1121	1548	1299	347	1205	95	466	1655	1260	4478	770	3921	1581	897	884	1036	950	78	537	561	901	353
1.73	0.08	204.123	203.116	0.169	3.1	965	Bruker MetaboBASE Personal Library 3.0	[M+H]+	true	Carnitine-C2	C9H17NO4	639987	40000	39231	41054	44420	24808	40368	63031	27013	29297	40170	63457	32891	34761	66624	2857	57066	57562	56141	39070	46934	2727	34275	75035	57428	60657	39956	63724	84650	37426	52233	54702	5808	57802	57575	56638	54885	90066
1.73		204.189	203.181	1.403	8			[M+H]+	false		C15H23	6221	0	0	0	0	193	0	195	0	0	241	0	0	0	99	0	264	0	0	0	0	0	104	0	0	0	0	232	211	104	171	0	0	216	170	157	335	323
1.73		204.316	203.309					[M+H]+	false			5639	0	0	0	0	0	0	109	0	0	0	0	0	0	0	0	0	0	0	0	0	0	0	0	0	0	0	0	0	0	0	0	0	0	0	0	0	0
1.73		221.186	182.223	-1.804	41.9			[M+K]+	true		C10H30O2	0	6378	5320	4432	14868	5232	11074	2324	4512	6589	6114	2321	6331	5704	4766	0	4061	4398	9314	2314	3475	0	2894	1819	2792	4474	2692	1000	859	4586	7886	2784	0	8736	3950	9556	4661	879
1.73		357.026	356.019					[M+H]+	true			240	0	810	1266	1555	900	0	2820	723	278	1093	2826	0	2103	0	909	1410	2400	1547	3368	1613	0	3178	246	1660	0	1670	2945	2678	0	130	0	0	1369	1404	2103	0	4068
1.74		118.086	117.079	-0.008	2.8	977.9	Bruker MetaboBASE Personal Library 3.0	[M+H]+	true	Betaine	C5H11NO2	1296	35214	37629	33964	49846	28609	51048	24831	29543	32620	37167	16976	34358	32307	48058	22595	53351	52248	65594	44768	46476	23166	42526	34868	51864	49914	44388	33703	29162	49505	62975	49678	34126	60267	51722	65507	55896	24323
1.74		204.257	203.25	1.026	8			[M+H]+	false		C12H31N2	8319	0	0	0	0	0	0	0	0	0	0	273	0	0	0	0	0	0	0	0	0	0	0	0	0	0	0	172	0	0	0	0	0	0	0	0	0	0
1.74		226.105	225.098	0.24	17.5			[M+H]+	true		C8H17O7	15286	1641	1185	1435	1086	1869	796	3017	1354	956	1307	5128	1014	2320	177	0	853	714	882	1050	1047	0	906	1313	910	561	570	1136	1242	639	310	331	0	518	98	571	193	2238
1.74		235.165	234.158					[M+H]+	true			0	9913	9726	10881	30817	4390	33534	3052	8205	13810	10273	151	12967	3054	33150	0	36051	27088	44614	5957	20516	0	6631	5345	26968	34278	18195	2727	2160	19866	60580	26854	601	50824	33388	47179	28176	1541
1.74		257.147	256.14	0.211	13.5			[M+H]+	true		C9H22NO7	0	24700	21955	21295	32449	43808	17173	9458	37168	30889	21320	8465	37579	16938	2664	397	18752	5740	13976	6146	25872	261	4700	2767	6068	4590	7025	1270	1203	7536	6744	5913	1455	5827	3934	15736	19505	1864
1.74	-0.13	258.11	257.103	0.06	5.82	875	Bruker MetaboBASE Personal Library 3.0	[M+H]+	true	Glycerophosphocholine	C8H20NO6P	0	155912	151972	144640	239158	77274	205452	135242	97610	128092	157433	122079	113089	166115	241006	4610	172493	199776	282873	203326	129414	2682	188802	169538	205778	233487	154829	155715	143397	189140	261062	205950	5125	276250	218192	309022	150698	154784
1.74		280.092	279.085	0.363	4.2			[M+H]+	true		C6H14N7O4P	816	0	0	0	0	0	0	0	0	0	0	0	0	0	0	809	0	0	0	0	0	726	0	0	0	0	0	0	32779	0	0	0	2737	0	0	0	0	39470
1.74		292.198	291.191	0.164	10.8			[M+H]+	true		C11H25N5O4	0	5935	4711	6008	11984	7962	5631	90	8856	9679	4815	430	12203	1532	734	0	3435	1002	2269	376	2752	0	98	232	1012	657	1021	0	125	1267	1605	980	0	1277	716	2510	2519	67
1.75		88.0395	87.0323	0.237	5.7			[M+H]+	false		C3H5NO2	987	1025	1023	926	1974	603	2637	741	748	1078	866	994	828	504	4921	433	859	1220	1725	167	866	0	880	1063	1946	3295	705	1236	722	670	3945	1972	389	2569	2835	1631	1055	1392
1.75	0.07	134.045	133.038	0.047	5.5	923.3	in house spectral library	[M+H]+	true	Aspartic Acid	C4H7NO4	13699	29136	28564	28051	35480	19715	62817	31730	18758	23083	27669	25508	21818	14647	89699	9057	24194	41984	42775	16971	27744	2659	22028	36320	42164	93470	21992	32828	58481	24391	85237	43443	5861	63829	93694	38770	31922	39729
1.75		198.097	197.09	0.037	10.6			[M+H]+, [M+H-H2O]+	true		C6H15NO6	3204	13448	12074	14092	5652	16841	238	21063	21075	20621	11697	20611	22733	2316	12132	6480	24724	13574	8868	3328	23041	6928	4026	22144	15150	14949	22073	18499	20189	10288	11384	15583	23365	5197	17923	5196	19365	19875
1.75		280.995	279.988	0.65	10.7			[M+H]+	true		C8H3N5O5P	3032	1519	2119	1547	726	2356	1015	3606	1794	1831	2574	5851	2314	247	1948	6863	2956	2892	814	2179	4534	9337	44	7794	3134	2884	790	106	5690	2978	273	3600	12701	824	3656	1176	5447	7083
1.76	0.06	136.062	135.055	0.126	8.5	983	in house spectral library	[M+H]+	true	Adenine	C5H5N5	151163	3124	3179	3435	5208	2711	3969	3017	2556	3682	3364	2186	2989	3372	3768	2247	3655	4942	5258	4639	4172	2946	4266	3204	4694	3678	4105	1699	2647	4272	5854	5673	2649	5095	4680	5150	4755	3557
1.76		210.114	209.107	-0.02	26.1			[M+H]+	true		C6H17N4O2S	3000	18225	16082	12104	9736	14045	12843	6466	8375	6829	13882	4513	12301	7012	7713	20191	5643	20114	4606	6839	12526	10799	9359	3854	18222	3936	7525	7593	7643	7707	5546	15221	8082	3504	6174	10379	6605	9719
1.76		280.095	279.088	0.405	10.9			[M+H]+	true		C10H18NO6P	530	76026	73935	71220	61198	89753	48503	77206	72158	70995	75119	103232	77865	74121	30214	933	69576	49660	55143	57272	61919	556	53818	48977	53832	31033	52005	44619	34782	49634	30782	47300	2508	36067	30610	51113	62316	40696
1.76		303.086	302.079	-0.942	23.7			[M+H]+	true		C8H20N2O6P2	933	9276	10339	11635	1993	10329	4109	4939	11011	6052	7084	3268	12472	1116	2005	8583	7228	10706	1923	3165	13550	9734	3336	5200	8506	2864	7924	6027	7066	6085	3120	9259	20210	0	3800	2867	13101	8178
1.76		328.916	327.908	-2.541	33.8			[M+H]+	true		C9H2N2O6P2S	1500	382	0	383	1158	0	255	774	0	112	588	1620	202	743	829	3310	370	502	2367	996	1314	3833	860	1777	806	957	647	2118	1761	1424	2892	794	4579	786	794	1956	1661	2300
1.77		138.053	137.046					[M+H]+	false			275	5347	5646	3547	11894	4862	4802	1402	3596	5972	4557	780	5637	5931	1341	147	6259	3960	8160	3818	5855	0	5746	1474	5196	1575	4295	268	2023	5368	4678	5897	106	5619	2400	9721	4396	115
1.77		158.154	157.147	0.387	3.9			[M+H]+	false		C9H19NO	1356	1179	1257	1335	1116	974	2837	1839	1323	4553	1773	1654	516	2210	5466	1405	1105	2036	1541	1689	990	2008	3458	2661	2108	3852	2806	2382	2788	2310	2678	1366	2606	1151	2170	1855	1693	1482
1.77		169.058	168.051	-2.494	5			[M+H]+	false		C7H8N2O3	0	0	0	0	0	4845	13866	6060	0	5150	0	4318	0	1836	7326	0	16814	2486	8694	0	0	0	4934	6249	2340	9005	10505	4991	5154	9336	9335	7352	3018	7746	8597	6551	12698	3742
1.77		185.033	184.026					[M+H]+	false			0	4341	4516	4565	10646	3393	13749	2431	5720	9159	5417	1226	8321	2377	6672	0	6706	4728	7185	0	0	0	0	0	4844	4666	3952	0	0	4741	8337	3675	0	7280	5970	6092	5120	0
1.77		203.053	180.063		8			[M+Na]+	true		C6H12O6	4886	13197	13608	18002	4375	24649	6011	18716	27083	25254	15320	21957	31266	7518	5645	7422	26106	12754	6557	10512	24684	8194	8239	17308	13402	8452	23101	17755	17508	11652	6882	13435	26739	4486	10907	5338	26334	17708
1.77		214.073	213.066	-0.444	8			[M+H]+	true		C12H9N2O2	963	20336	17400	23778	7833	19844	19445	12106	19238	9147	13539	9850	16970	7090	8883	27863	11024	21978	6099	13754	17714	25993	15373	13562	25714	7585	15532	14762	17466	14250	8785	18577	24989	9003	7395	11506	24942	14156
1.77		215.07	214.063	-0.735	16.5			[M+H]+, [M+Na]+, [M+K]+	true		C9H13NO3P	3337	77152	61387	91008	34706	70874	75948	45577	77262	47285	53703	37362	60041	33064	38877	111572	42160	89440	30678	56445	69423	111571	58315	58808	85440	29939	56165	54342	69228	51705	39061	76128	96071	34280	33478	45378	93675	63239
1.77		230.047	229.04	-0.21	8			[M+H]+, [M+Na]+	true		C15H5N2O	0	8388	6446	8188	6891	5681	11634	2462	6437	6090	6616	1117	7821	2820	5050	1661	2271	8026	2345	4587	2772	1662	2674	2679	6812	3381	2641	2550	2635	3898	5102	5491	1435	4668	3245	6426	5104	2385
1.77		231.044	192.081	-0.115	22.3			[M+K]+	true		C6H14N3O2S	234	35400	28402	34526	30161	21732	47352	10593	21745	21661	25273	7117	28467	11464	19820	7273	12197	29770	15067	16162	10690	6928	12151	10482	30902	12607	12635	11873	9245	14040	21641	24854	5463	22670	11777	25690	18520	10878
1.77		236.055	235.048	0.028	8			[M+H]+	false		C11H9NO5	0	3860	3770	3446	751	10240	969	1799	5930	1967	3209	1614	3495	2275	363	667	471	0	402	827	1673	767	686	0	592	409	845	168	0	492	228	436	1459	406	231	460	1831	390
1.77		296.066	257.103	0.052	7.7			[M+K]+	true		C8H20NO6P	352	38827	41435	38969	89536	32709	58141	28264	39558	58862	43663	26510	55265	48792	19322	523	25061	20474	52616	24463	15830	371	21168	12641	21070	15356	18036	10022	5806	24277	22971	21466	444	34864	14741	50535	19268	9759
1.78		61.0399	60.0326					[M+H]+	false			0	2641	2689	2506	1505	2872	1489	1657	4722	3874	2551	1725	3292	1563	1795	801	3380	2496	1799	2950	4216	525	2276	1539	2342	6018	2806	1765	2424	1924	1621	2247	996	1129	1027	926	4300	1161
1.78		70.0653	69.058	0.179	2.1			[M+H]+	false		C4H7N	1826	4402	3819	4540	11808	3875	5744	1113	3090	5236	5934	769	4075	4495	6769	1775	8696	9762	17640	8857	6709	1247	10071	2923	8038	5795	5430	2637	5323	12181	13730	9308	1852	19802	4752	20292	9174	1931
1.78	0.08	116.071	115.063	0.023	3.2	998	in house spectral library	[M+H]+	true	Proline	C5H9NO2	92987	100652	99625	111663	287162	77693	162763	30431	84632	101147	102290	20609	96792	120877	148661	36328	193071	212608	384491	178119	133843	26493	205145	55868	206086	130951	154102	54979	104916	244526	296268	222485	41113	359349	131818	417907	180671	50366
1.78		116.157	115.149	0.702	8			[M+H]+	false		C8H19	674	567	0	0	5145	343	1153	0	0	0	605	0	0	0	980	0	2048	2340	9124	1561	900	0	2016	0	2506	837	1262	0	0	3514	5713	2542	0	7812	774	7862	1025	0
1.78		186.956	185.949					[M+H]+	true			15293	0	3199	2907	132	161	3581	4462	2564	3041	0	6421	2277	4907	0	13186	2891	3030	2083	4870	2714	12568	6263	0	3722	0	3774	5796	5761	4167	2501	0	9427	5563	0	2992	3725	6588
1.78		192.98	191.972					[M+H]+	true			0	0	0	0	0	0	0	13143	6279	0	6457	16860	5926	8740	0	27304	7705	11600	8414	14917	7565	37269	14209	19195	11378	8608	16641	24004	0	13772	0	0	29396	10187	0	9576	13775	21374
1.78		202.06	201.053	0.35	8			[M+H]+	true		C8H5N6O	0	1147	1345	1089	527	1518	668	3153	1940	1803	1293	4245	1728	1128	1309	6019	1020	1482	586	1324	2659	7201	2024	5932	1202	2109	1585	5299	3928	1363	662	1295	8609	598	1588	488	1364	4976
1.78		236.012	235.005	-0.533	8			[M+H]+	true		C9H5N3O3S	131	0	1083	3168	0	0	1908	1786	0	0	3565	3784	132	0	2053	305	81	1432	1068	980	175	4708	1098	0	1444	1176	2422	1659	151	74	1073	0	1204	1263	1073	1103	102	1341
1.78		262.037	261.03	0.931	32.2			[M+H]+	false		C13H3N5O2	157	2790	0	355	3826	0	2178	1128	0	597	4045	0	233	4340	1985	1350	4636	6066	10977	9152	4726	866	9309	2348	7376	2088	6096	1921	3791	10526	5931	7402	1885	10956	2503	16366	6717	1767
1.78		308.043	307.036	2.805	16.9			[M+H]+	true		C12H3N8O3	191	2689	3353	3757	6414	2150	2217	0	1936	1462	2874	1071	2176	7226	4181	2584	6314	8552	16367	11117	6842	2307	13615	4167	9754	3316	11730	3017	7071	14780	7791	11877	3988	18393	4181	24522	9830	3526
1.78		333.929	332.922					[M+H]+	true			0	2679	3011	2487	2085	2603	2689	2981	2310	3744	2247	3891	2116	3430	2162	2863	1105	3288	3119	4053	4160	5870	2324	2456	2626	2469	2935	3953	2731	3036	2568	3594	4078	3062	4309	3186	2002	3579
1.78		365.105	364.098	-0.116	17.7			[M+H]+	true		C10H16N6O9	31371	0	2270	2532	0	3738	1583	1856	2821	2668	2805	0	0	1787	93	0	0	2818	0	2169	4761	0	106	1909	2452	1321	3251	0	10553	2553	5982	3479	0	0	0	2567	257	1501
1.78		372.058	371.051					[M+H]+	false			0	922	978	966	1032	0	1677	1427	929	767	1074	1285	557	973	3526	500	1605	1784	1361	1032	1273	0	1292	2488	2154	4613	1270	2687	2615	931	2898	2408	0	2097	4289	1282	1568	1997
1.78		453.002	451.995					[M+H]+	false			0	1580	1366	1028	1876	345	113	103	483	0	1424	706	741	1041	0	925	1879	2262	1921	4419	2095	999	4680	1145	2712	597	2477	1076	2091	3160	1466	236	1801	3198	1009	4944	2086	1014
1.79	0.12	112.05	111.043	-0.075	8	882	Bruker MetaboBASE Personal Library 3.0	[M+H]+	true	Cytosine	C4H5N3O	28715	1369	1809	1755	4364	1431	2948	776	1985	1376	1877	824	2176	2330	2305	492	3984	3748	9088	3129	1729	655	3674	592	3124	2076	2798	605	640	4159	6053	3374	471	6081	2980	7798	2513	763
1.79		139.05	138.043	-0.017	8	943.3	Bruker MetaboBASE Personal Library 3.0	[M+H]+	true	Nicoxamat	C6H6N2O2	298	2567	2646	2273	456	686	334	546	610	282	2703	828	1133	688	1111	43993	384	4188	700	430	1808	802	844	374	4148	168	770	190	140226	617	8667	4974	509	616	178	551	556	398
1.79		240.021	239.014	-0.419	8			[M+H]+	true		C10H3N6S	120	1529	1600	1682	207	2193	292	1837	2063	2015	2173	0	2134	2291	0	218	2151	0	2251	2426	0	5646	2682	0	2980	1859	1470	0	0	2923	2175	2699	181	78	138	1621	1705	0
1.79		293.042	292.035					[M+H]+	true			0	1630	1727	1535	1344	1687	1816	1916	1878	1643	2084	1851	1521	1891	2590	0	3132	2712	2147	2037	3348	2526	2388	4245	2924	2637	3496	3232	2486	2413	3247	2820	3595	3712	3092	2549	3811	2987
1.79		310.043	309.035					[M+H]+	false			0	1109	4145	3380	5543	2857	3228	1816	3396	2626	3869	2262	1969	7226	0	3743	5282	7576	8132	10568	5789	3676	12175	5483	8412	4468	7548	4191	7071	10958	7241	8320	5041	8502	4752	9570	7190	4136
1.8		38.9631	37.9558					[M+H]+	false			116	34659	34462	34082	45959	25519	48367	23687	38686	51158	31113	14316	37044	37483	30131	3276	29329	25406	35608	29221	19534	3112	22722	17070	24490	26699	19862	13919	10260	30525	28827	26533	5190	36873	28800	33421	24024	14125
1.8		57.0336	56.0263	0.128	3.7			[M+H]+	false		C3H4O	913	1428	1507	2061	1524	1712	1716	1992	2316	1767	2621	3327	2326	2148	2624	1466	3464	3098	2107	3364	3469	2144	3836	2901	3248	2884	3010	3142	3224	3260	2615	3776	4092	3454	3122	3128	4408	4381
1.8		112.53	111.523					[M+H]+	true			0	1472	1352	1598	1017	991	1351	2138	1239	1388	1352	2472	1051	1932	1708	4343	1280	2400	988	1906	1494	4894	1894	2533	1592	1733	2218	2677	2870	1867	929	1643	3448	1409	2400	1095	1195	2965
1.8		115.085	114.078	-1.718	8			[M+H]+	true		C5H10N2O	260	13515	13973	14045	8762	16045	10037	11650	15532	13904	13335	11387	15554	13600	6946	4463	13096	10808	8620	12316	13637	3924	11845	10195	11438	7540	12533	8810	9280	11887	6894	11290	9461	6481	7377	8366	13967	7840
1.8		115.111	114.103					[M+H]+	false			0	11845	11908	11694	10537	13863	0	10591	12928	11755	10916	10668	12478	11497	8657	6295	11183	11934	11269	13175	13992	7724	12587	11703	11774	10113	12422	10611	11025	12463	9579	283	11719	9593	0	0	385	0
1.8		115.137	114.13	1.759	8			[M+H]+	false		C7H16N	0	10970	11305	11819	6430	12938	7354	9472	12821	12079	10716	8773	12777	11301	5532	2540	10913	9720	8720	12364	13512	3537	11387	9982	10740	6824	11434	7131	8218	11049	5964	10894	8876	6071	6561	6562	12028	5328
1.8		115.181	114.174					[M+H]+	false			0	10556	10569	11019	4720	13262	5708	8606	13171	11484	10459	7293	12951	10836	2767	1525	10651	7072	5310	9369	10238	1546	8699	6560	7782	4132	9486	4398	5004	8053	3843	8152	5492	3136	3834	4525	10949	4045
1.8		131.01	130.003	-2.321	29.8			[M+H]+	true		C8H2O2	0	66938	59398	64643	87361	50454	88693	39062	65889	81909	60828	26958	75702	69882	55706	5561	51356	48492	68413	52384	36198	5855	45046	31384	53472	51147	38555	27779	20213	57919	58616	51926	9170	70188	48062	68457	43296	20047
1.8		185.102	184.095	0.076	6.8			[M+H]+	true		C6H16O6	0	5370	5921	5715	4394	5983	6003	5661	7927	7276	7713	5513	8977	10352	7463	4459	10996	9850	7868	14181	12665	5518	14889	11742	13118	10989	11640	11346	9654	14250	9457	13453	10776	12434	13746	13295	17317	11488
1.8		189.073	188.066	-0.992	11.1			[M+H]+	false		C6H10N3O4	0	2514	2377	2850	0	3264	0	1489	4742	5206	1887	1071	4659	2665	647	464	4447	1330	1461	4459	3666	591	2838	1315	1796	765	2645	1100	859	2513	0	1620	1229	0	1057	1065	3751	782
1.8		207.084	206.077	-0.947	3.1			[M+H]+	true		C6H12N3O5	0	131756	130699	134656	83593	171144	93619	97335	167635	146844	128643	89528	165538	141555	73183	31812	145772	112476	97814	137438	148886	36400	124046	94843	105260	74722	117827	71077	77305	114844	73852	111029	73776	74406	75003	82225	148779	66400
1.8		218.046	217.038	-0.373	9.4			[M+H]+	true		C12H3N5	431	0	0	0	0	0	526	0	0	0	284	0	0	0	0	0	0	722	6211	0	0	145	0	0	1102	0	0	90	0	0	49	752	0	0	0	0	0	0
1.8		232.998	231.991					[M+H]+	true			1369	0	1567	0	0	332	0	0	754	0	0	1916	0	0	0	4614	0	1088	0	1259	0	5278	0	0	0	1675	0	1761	2277	0	0	0	2260	0	0	0	961	2743
1.8		238.014	237.007	-0.006	7.6			[M+H]+	true		C9H6N2O4P	0	57240	54426	55179	54937	58573	56167	56312	59067	57612	57691	57830	61257	59999	55512	59441	59926	57434	54461	61717	61341	58860	63343	62439	61460	57955	60372	59150	0	61284	58796	63612	62381	58496	59785	54148	60066	0
1.8		253.077	252.07	0.877	22.2			[M+H]+	true		C18H8N2	0	4077	3766	3653	5606	2775	4061	3230	3583	3191	3979	3373	3493	5953	4236	4811	4469	5516	5849	6226	4190	5874	6599	5082	4800	3248	4538	4193	4043	6843	4416	4663	4942	6173	3746	6307	3893	4447
1.8		263.074	262.067	-0.785	22.1			[M+H]+	true		C8H12N3O7	0	2122	1998	2716	0	4618	0	2418	4268	3458	2929	2482	3722	3740	0	807	3719	2212	1919	4549	4704	1468	3576	2362	2372	1186	3570	1687	2093	3434	988	2824	2612	1343	1749	1641	5311	2779
1.8		284.026	283.019	0.11	8			[M+H]+	true		C8H5N5O7	0	1344	0	0	1285	0	0	0	0	136	0	78	0	1369	0	0	0	142	0	4533	0	4385	4190	4165	0	272	1525	0	4464	0	1566	0	4744	0	0	0	0	4160
1.8		361.102	360.094	0.222	13			[M+H]+	true		C7H18N7O8S	0	2575	2375	2234	2085	1532	0	1324	1810	1697	1663	1692	1195	2214	3138	0	2302	2892	2391	4089	1874	1855	4302	2234	2972	1724	2206	2106	1905	3344	1805	2602	1748	2243	1849	2640	2601	1424
1.8		386.074	385.067					[M+H]+	false			0	1255	1577	1297	1629	1012	2290	1512	1204	1625	1412	608	1556	1700	3157	0	3027	3244	3396	2659	2272	0	3044	2283	4090	3089	3594	1915	927	3258	4035	2936	389	5401	3371	3478	2726	594
1.81		115.037	92.0473	0.04	7.27	999	Bruker HMDB Metabolite Library	[M+Na]+, [M+H]+, [M+NH4]+	true	Glycerol	C3H8O3	532	894405	874742	885375	694952	936568	756591	834822	923920	883285	862745	811267	915053	877433	595816	459814	868569	798682	731757	878702	893355	527356	854267	795396	818822	670671	828227	706023	724261	813528	619633	819406	773156	643157	662073	685046	878563	634528
1.81		115.119	114.112					[M+H]+	true			0	0	0	23478	13991	0	12077	0	0	13373	0	0	0	14873	13358	0	14328	17648	14148	14392	0	0	17577	15527	16280	10917	20864	10641	11952	0	9612	15991	10592	11306	9836	10594	13665	10710
1.81		158.052	157.045	2.521	15.8			[M+H]+	true		C4H7N5S	0	39285	36655	37886	16419	30484	26458	47574	27942	23385	30655	44965	26292	35445	47170	92149	36864	45498	26872	61532	35885	98576	59083	68875	43820	37055	38609	63594	55868	42102	28010	40887	73177	31440	44671	22649	35958	67016
1.81		158.554	157.547					[M+H]+	true			0	4328	4073	3643	2018	3592	3612	4730	3456	2893	3483	4593	2927	3960	5871	10455	3707	4736	3051	6497	4108	10668	5782	7936	5100	4772	5365	7555	6848	5246	3676	3913	7540	3294	5141	2363	3905	8325
1.81		191.971	190.964					[M+H]+	true			2740	3379	3819	0	0	0	1418	0	1444	0	0	5490	0	630	2620	0	0	0	14677	0	177	0	80	494	4354	0	0	0	4906	0	422	0	4972	0	0	2607	0	0
1.81		202.18	201.173	0.124	8.7			[M+H]+	true		C11H23NO2	13194	61019	54818	58145	38582	30541	127151	94787	86132	158140	71973	100915	12208	70053	304647	195297	94345	139942	81006	117880	40099	127284	290176	133070	169870	274447	166587	190229	112590	122065	154117	183270	224997	99645	194889	136059	103368	189100
1.81		204.076	203.069	-0.654	8			[M+H]+	false		C10H9N3O2	0	4771	3811	3083	1237	3071	0	3335	2747	2240	3048	4566	2801	3385	161	5643	3697	4272	2257	6286	3616	6841	6327	5473	3700	3046	3351	5023	4687	3990	0	2966	5459	0	3417	0	3109	4504
1.81		211.019	210.012	0.103	31.2			[M+H]+	true		C6H11O4PS	150	2229	2843	2885	975	4883	825	2531	4545	3934	3060	3392	5621	3685	440	592	3053	1440	1561	2394	3706	635	2246	1515	1682	667	2291	1124	1293	1894	1037	1511	1500	1081	1696	1744	3919	1046
1.81		234.019	195.056	-0.859	31.4			[M+K]+	true		C6H13NO4S	0	2004	2867	2524	1806	2279	2554	3184	1732	2330	2159	2666	2023	2118	3271	0	1582	1808	14070	2201	1723	0	3058	0	2212	2809	3259	2835	1868	1597	2306	2249	0	1923	2581	2188	1881	2216
1.81		237.025	236.018	-0.027	8			[M+H]+	true		C8H4N4O5	0	1913	1352	1366	1279	2366	1455	2134	1781	1777	1311	2419	1926	2271	2570	4376	2243	2948	2623	3714	3125	4642	2080	4294	3296	2798	3116	3993	4257	3303	2644	2685	4459	2944	3567	3041	3416	4253
1.81		250.08	249.073	-0.807	9			[M+H]+	true		C9H9N6O3	0	7694	8651	7859	10366	7939	5466	621	10366	6020	6461	451	9685	5788	1579	0	12125	5760	12836	3778	8850	0	4220	376	5906	2876	8042	403	335	6670	6866	6360	353	6303	2645	14188	6581	303
1.81		266.054	227.091	-0.05	7.5			[M+K]+	true		C9H13N3O4	0	6412	9127	8793	25359	5619	10836	337	7416	6921	7000	0	8112	4935	2094	665	7801	4682	18132	3288	3798	343	2828	724	4720	1964	3956	393	1199	5422	9805	4218	569	9875	2031	19939	3472	701
1.81		269.054	246.064	0.801	6.7			[M+Na]+, [M+K]+	true		C8H13N3O4P	0	31376	29569	27279	29307	21481	23717	27636	0	19762	23432	26958	0	27141	35056	52428	31873	40890	40554	50909	30528	50904	55059	36184	42054	28200	33442	37450	41095	39683	28246	36625	39404	37523	25938	42628	28424	39531
1.81		283.031	282.024	0.344	8			[M+H]+	true		C9H6N4O7	0	1398	1499	1468	743	1295	1267	2012	1325	1266	1571	2272	1558	2420	2021	3188	2082	1906	2243	3406	2212	3746	3018	4084	2782	2459	2979	2873	3337	2353	1919	2527	3609	3138	2791	1658	2780	3353
1.81		432.985	431.978					[M+H]+	false			191	3429	3444	2532	1319	2965	2065	3675	3431	2446	2839	4048	2347	4087	2033	5004	2761	444	1995	3870	2884	5119	3232	3734	2950	2408	2906	4077	3656	2543	1629	2820	5245	1701	2236	1456	2730	4472
1.82		112.028	111.021	1.475	18.6			[M+H]+	true		C4H3N2O2	0	18740	16685	14035	7569	13730	10410	22325	14874	10829	14932	21479	9198	15969	22017	57056	16393	23572	12734	24459	18512	9810	24864	35958	22162	21646	20215	35138	34591	19010	15492	21438	42069	18464	24232	11365	15941	36457
1.82		239.02	238.013	-0.336	11.6			[M+H]+	true		C7H5N5O3P	0	21743	18756	19866	13533	20994	16290	30596	21016	20529	26647	38647	18914	34770	34625	58546	30658	38874	31472	54470	40145	70810	48278	60276	43614	36278	48151	56650	58962	41981	34088	45556	69721	41972	49167	35306	44813	62656
1.82		243.018	242.01	2.748	8.4			[M+H]+	true		C10H2N4O4	0	4254	4278	3547	2395	4189	3144	6533	4017	3706	4220	7205	3499	5194	6428	11324	4985	5738	3980	8016	5482	14485	7603	9744	6878	5672	5985	8747	8724	5934	4489	6673	11479	5115	7740	4071	5479	9226
1.82		325.143	324.136	0.258	9.6			[M+H]+	true		C12H24N2O6S	71	198	0	183	0	0	84	174	58	122	0	0	0	0	0	0	0	508	7299	0	0	0	0	0	496	67	0	0	0	0	0	461	98	0	0	0	0	0
1.82		360.15	359.143	0.153	13.1			[M+H]+	true		C12H25NO11	11074	691	907	0	0	142	81	904	926	160	732	872	1055	51	1044	283	0	846	818	98	223	126	1000	120	0	683	51	202	1309	876	51	143	90	0	896	165	116	121
1.83		114.055	113.048	-0.026	8			[M+H]+	false		C5H7NO2	1260	1613	1370	1855	5691	1814	2443	525	1223	1520	1653	952	1548	1950	924	539	1166	1436	3071	1187	1221	436	1052	592	1394	740	1013	543	1493	1804	1660	1729	410	2085	816	3926	1524	485
1.83		205.068	182.079	0.093	8.3			[M+Na]+, [M+K]+	true		C6H14O6	0	6437	6573	17972	9978	13245	10732	4569	16824	18069	8851	4995	14078	8418	8195	5677	15766	8876	3664	22187	15276	5400	14193	14269	9610	3516	8375	3099	3850	7738	9522	11760	4984	8749	4989	3801	20165	4171
1.83		241.022	240.014	-0.073	8			[M+H]+	false		C9H6NO7	0	10968	9067	9702	5290	9203	7421	14388	10068	9002	10955	16821	9190	13780	15482	29632	13068	15898	10583	19377	12988	33593	17803	22683	16768	13949	16535	23892	21610	14794	13797	14712	27493	14908	17153	10254	14639	27182
1.83		244.079	243.072	0.411	22.7			[M+H]+	true		C6H9N7O4	0	1521	1454	1503	1539	3369	1215	0	1853	2171	1738	1132	2347	1897	1634	1151	2129	1924	1471	1404	3230	0	1580	1264	2238	1383	2448	1076	4595	2578	1750	2913	577	1405	1253	1914	3181	594
1.83		429.985	428.978					[M+H]+	true			0	7808	7617	7170	3552	6496	3963	9817	7533	6076	8148	11127	6828	11921	8300	14894	10868	12092	8108	12679	12335	15872	13831	15100	11940	8722	10938	12037	13231	10800	5982	10875	15829	9359	9926	8739	11111	13069
1.84		170.081	169.074	0.027	6	967.2	Bruker MetaboBASE Personal Library 3.0	[M+H]+	true	Pyridoxine (Vitamin B6)	C8H11NO3	0	3031	3329	2993	2460	4460	3351	3058	4531	3998	4502	4442	4762	3319	4474	2979	8022	5382	4498	5899	6484	4243	6183	6532	6096	5572	8814	6209	7386	7048	5349	5891	9367	5205	6864	4721	9060	7673
1.84		200.164	199.157	-0.027	6.5			[M+H]+	true		C11H21NO2	12568	470	148	359	0	277	90	278	201	413	0	214	306	0	353	878	544	220	0	94	1002	746	544	388	288	0	651	317	229	0	0	329	1691	68	0	0	652	259
1.84		242.02	241.013	-1.814	38.9			[M+H]+	true		C6H5N6O3S	0	9523	7771	7619	5357	7509	5095	10734	7531	6566	7011	9689	5957	8675	8445	14803	7242	9658	6257	12663	8310	17586	11515	12075	8612	7974	8844	12147	11700	9742	6102	10031	16231	7148	9304	6096	8203	14142
1.84		248.036	209.072	0.242	4.1			[M+K]+, [M+Na]+, [M+H]+	true		C7H15NO4S	335	861	1118	1042	0	0	0	2659	0	0	1083	173	0	0	0	0	0	1800	36058	94	0	0	0	0	2018	0	0	130	1551	0	167	1889	0	294	485	0	0	0
1.85	0.05	134.028	133.02	0.564	12.9			[M+H]+	false	Thioproline	C4H7NO2S	0	2744	1690	2587	4224	1934	2760	3029	0	2326	2084	2371	2768	2150	2209	0	4993	3002	4746	0	2171	0	2154	2846	2976	3418	4460	3849	1659	4157	5235	3354	0	6063	4564	5856	3207	3082
1.85		330.061	329.053	0.963	7			[M+H]+	true		C10H12N5O6P	0	10271	10593	9460	7766	11249	9122	9428	12150	10314	9493	10544	11056	10942	9058	9012	11169	10380	8404	12139	10604	10280	11607	10303	10044	9332	9324	9925	9296	11295	8463	10350	11040	8282	9046	9205	12523	10488
1.86		177.007	176	1.169	7.8			[M+H]+	true		C4H5N2O4P	0	11752	5995	9711	3435	2337	2478	0	2410	1939	2731	3348	4269	3056	3661	11507	2915	4268	4018	5493	4503	9583	5694	4003	3994	0	3931	0	4534	3906	5342	3449	8267	6455	6160	4660	2702	0
1.86		282.12	281.113	0.129	10.1	929.6	Bruker MetaboBASE Personal Library 3.0	[M+H]+	true	1-Methyladenosine	C11H15N5O4	0	2183	3060	2269	4371	2881	2455	858	1999	2222	2280	876	2527	3760	1605	380	3327	2756	4730	4113	4877	85	3910	559	2500	861	2792	569	2095	3524	3403	3030	0	4616	1215	3722	5722	943
1.86		528.903	527.896					[M+H]+	true			0	2535	2172	3001	1436	3014	1785	2663	3084	2827	3509	3256	3280	4287	3467	4892	3388	3366	2689	2713	3216	6300	4722	4576	3688	3533	3999	5061	3918	4167	2906	3891	5359	3382	4225	2734	3586	5336
1.87		118.086	117.079	-0.014	3.4	986.7	in house spectral library	[M+H]+, [M+Na]+, [M+K]+	true	Valine	C5H11NO2	96675	15776	14262	15833	13160	16128	12647	16179	20580	21154	18364	16116	23383	9697	12991	17088	23834	19758	12500	10014	17566	10141	12125	18038	21914	21530	23787	18428	64342	18667	24397	22611	19619	15532	23287	14012	24920	22226
1.87		218.011	217.004	-0.825	26.2			[M+H]+	true		C7H7NO5S	4105	0	306	542	185	0	184	243	0	479	329	369	246	337	387	789	398	342	164	0	180	602	0	986	382	426	156	669	2518	0	635	487	593	214	598	0	201	733
1.87		310.057	309.05	-0.138	13.2			[M+H]+	true		C10H10N6O4P	0	0	0	0	0	0	86	814	0	0	0	893	0	0	1061	679	1109	0	0	0	0	926	0	2130	0	1774	0	1543	6311	0	0	0	1985	0	0	0	0	1707
1.87		406.132	383.143	0.062	6.5			[M+Na]+, [M+K]+	true		C14H25NO11	0	1921	2572	2206	5763	1786	3249	441	1218	1306	2188	304	1878	1481	1127	171	3197	2222	5270	1392	1679	0	1412	388	2336	869	2432	214	604	3377	3296	3093	0	4624	796	5642	1448	228
1.88		72.081	71.0737	0.233	14.2			[M+H]+	false		C4H9N	6815	1664	1606	2426	1202	1867	1449	1111	2683	2885	1559	1174	2929	1665	1319	1185	3262	2176	2437	1575	2892	535	1762	2364	2464	1677	3078	1751	6755	1992	2546	2871	1724	1717	2515	1656	3624	1650
1.88		203.053	202.045	-0.918	8.4			[M+H]+	true		C6H8N3O5	0	3522	3292	3904	934	8208	1462	4757	9604	5687	3642	3117	6182	4925	2870	3013	5554	3138	1659	10088	8440	3246	7175	6890	3524	2604	3347	3995	3779	4510	1271	4376	5426	1259	3383	1722	8311	1921
1.88		263.009	262.001	-0.471	9.7			[M+H]+	true		C10H5N3O4P	9630	93	0	0	0	0	0	0	0	0	0	0	0	0	171	140	169	110	242	0	0	0	116	0	0	0	88	0	0	172	163	238	0	0	0	0	351	145
1.89		172.12	171.112	0.471	8			[M+H]+	false		C6H13N5O	0	0	0	259	0	0	192	0	0	0	451	3417	0	0	139	0	0	510	0	0	0	0	0	0	274	4052	0	0	1109	0	169	354	0	0	0	0	148	0
1.9		155.054	132.065	-1.279	29.9			[M+Na]+, [M+H]+, [M+K]+	true		C5H10NO3	129	8650	10126	9207	0	485	0	787	526	982	9254	1270	0	0	569	575	0	9196	0	255	693	267	0	5194	11456	88595	439	589	10774	360	949	10896	0	0	433	0	0	248
1.9		246.133	245.126	-0.331	23.2			[M+H]+	true		C10H13N8	200	0	0	137	0	0	0	272	132	186	0	0	0	0	0	0	128	0	242	0	241	0	236	0	230	0	0	0	250	0	0	0	183	0	0	379	0	259
1.9		383.944	382.936					[M+H]+	true			0	8097	8526	8063	5455	8576	6782	10024	10068	8910	10922	10957	10383	9456	11616	15923	11374	12342	12480	14097	12821	19100	15923	15824	12652	11334	14058	15263	12956	13979	12325	14096	16707	14021	14171	13242	15283	15121
1.91		191.049	190.041	0.113	21.9			[M+H]+	true		C6H10N2O3S	406	129	0	0	1400	0	1249	523	173	801	539	0	0	0	867	0	1190	820	4492	0	183	0	0	0	1312	1150	1240	0	0	1119	3951	1176	0	5643	0	6410	758	0
1.92		162.113	161.105	0.168	12.1	748.6	Bruker HMDB Metabolite Library	[M+H]+	true	Carnitine	C7H15NO3	34298	3801	3733	3462	3069	3151	4936	4452	3579	2618	3640	4444	2875	3120	3320	4144	1948	3024	1745	2671	1394	4371	3066	3017	2660	2260	2030	3695	3740	2274	2316	2414	3857	1957	2809	2730	2060	3187
1.92		365.105	342.116	-0.07	1.18	979	Bruker MetaboBASE Personal Library 3.0	[M+Na]+, [M+K]+	true	Disaccharide	C12H22O11	39905	11375	11407	12597	8848	4493	27934	2525	3888	11266	10955	2038	2182	1585	3084	1747	2174	12320	3504	1388	2565	753	2228	9819	12174	23029	1881	14750	146447	1877	1548	12160	1496	2057	1967	2043	3606	866
1.92		388.181	387.174	-0.51	7.5			[M+H]+	true		C9H26N9O6P	7270	0	0	0	0	0	0	180	0	0	151	0	0	0	129	187	0	0	0	0	0	0	0	61	0	0	0	0	438	76	0	0	226	70	0	48	0	228
1.92		427.095	426.088	-0.151	39.7			[M+H]+	true		C12H28O10P2S	401	2120	2209	2457	115	2332	65	5085	5026	4637	2727	6654	5363	1059	1821	0	61	3480	1092	1482	3768	93	2084	7705	3824	2762	2918	6892	9075	2480	1257	3913	255	694	4929	917	3827	7333
1.92		443.048	442.041					[M+H]+	true			4862	426	0	0	0	0	793	0	0	234	280	0	0	0	0	0	272	576	0	0	0	0	186	555	442	1669	0	409	4376	0	0	556	253	0	0	157	0	135
1.93		332.922	331.915	-2.142	8			[M+H]+	true		C7H2N4O6P2S	0	2282	0	1700	1804	1899	0	2973	0	2550	0	3151	0	0	0	4852	3839	3256	3354	2912	1265	5229	3228	3108	3152	3623	494	4183	3412	0	4328	3338	0	0	4740	3327	4130	0
1.93		386.943	385.936					[M+H]+	false			0	4522	4777	4053	2648	4066	3084	4477	4679	3219	1871	3331	3152	2006	282	214	1954	2188	1207	2563	530	1284	1558	1260	856	634	347	675	2682	1857	1147	3018	514	348	1285	1073	2008	782
1.94		194.048	193.041	-0.03	2.5			[M+H]+	false		C6H11NO4S	0	2242	1680	1702	4337	2497	1967	1008	1823	2398	2104	1063	3606	1255	1781	55	3185	1922	4598	1326	2137	0	1476	1689	2048	2784	2645	1024	591	3058	3603	2148	0	4050	1955	6469	2465	881
1.95		276.119	275.112	-0.025	17.7			[M+H]+	true		C10H17N3O6	0	1149	993	785	5401	176	2714	602	257	775	1222	486	1129	245	891	0	790	1508	4992	436	1324	0	512	886	1390	1141	292	1060	201	985	6314	1075	0	8100	1033	5027	1302	602
1.96		215.07	214.062	-0.819	19.4			[M+H]+	true		C9H13NO3P	0	18320	18738	17770	13859	22829	16873	14129	16672	13009	15604	14022	15337	9752	7453	0	5641	11306	4484	5903	6486	2923	7061	7991	7818	6133	6761	7207	7938	5738	5188	7063	0	4903	5771	6299	5792	8056
1.96		333.93	332.922	0.553	37.2			[M+H]+	true		C8H2N2O9PS	0	2999	0	3032	2372	0	2577	3272	0	0	3464	4241	3371	4272	3891	4170	4561	4174	3554	5021	4441	4950	4924	5401	4838	3944	0	0	4376	4948	3764	5073	5170	5011	5655	4106	4810	0
1.97		269.054	268.047	-0.301	13.1			[M+H]+	true		C8H9N6O3P	0	0	0	0	0	22367	5650	13315	23083	0	0	0	19876	0	0	3280	0	5686	0	11970	9133	1280	12425	0	5756	5517	0	2597	0	8590	2662	0	4080	5845	3297	5890	0	2460
1.97	0.07	335.064	334.057	-0.216	7.1	998	Bruker HMDB Metabolite Library	[M+H]+	true	Nicotinamide ribotide	C11H15N2O8P	64195	629	291	534	185	508	694	573	512	499	490	612	215	524	543	590	557	176	702	691	608	649	60	197	555	98	615	637	533	656	598	647	771	158	239	272	680	644
1.98		158.052	157.045					[M+H]+	false			0	11284	8903	6679	2815	8159	4289	4031	14348	10689	7037	3253	12711	12203	2160	0	4812	2012	0	3298	2607	461	3386	3389	1568	1127	1407	1853	1745	2086	1477	1746	479	912	1612	1656	3002	1297
1.98		192.979	191.972					[M+H]+	true			539	20168	20436	20420	17862	20511	19386	23827	20936	20651	24978	25805	24310	29094	29847	30669	26823	28984	32174	32356	31819	33984	29822	34175	33678	31215	36066	33583	30637	30405	31218	33206	36035	33679	35018	33663	34552	33960
1.98		196.975	195.968	-2.358	15.2			[M+H]+	true		C7H2NO4S	926	5539	4930	5364	4214	3981	4909	6052	5948	4956	5967	6283	5868	6435	3864	3729	2935	4376	3926	4250	3565	2752	4544	5473	4410	4365	3994	3941	3916	4006	3829	4558	3900	4176	4093	4194	3670	4334
1.99		112.028	111.021	1.458	18.5			[M+H]+	true		C4H3N2O2	0	8396	9935	10330	4567	9222	4660	5600	11280	10631	7658	5859	8608	10632	1363	521	3171	2704	1935	3669	2117	1966	3266	4167	2232	3582	2220	3216	2688	4047	1570	2637	3305	1487	1534	3261	3666	5855
1.99		194.98	193.973					[M+H]+	true			627	12630	12138	13523	10508	13097	12335	14271	13025	13123	13903	16028	13463	15420	11190	19496	8495	9354	9318	10442	9656	24186	11545	10469	10644	10273	10115	15597	9908	10465	10671	11130	13769	11386	8659	9177	9577	15717
2.02		224.128	223.121	-0.399	9.9			[M+H]+	true		C8H20N2O3P	10259	5233	4188	4406	4046	5162	4193	5784	4767	4383	4690	5086	4814	4860	3731	5386	3102	3402	2763	3702	3322	6118	3372	4233	3672	3637	3316	4851	4744	3270	3208	3558	5571	3746	4105	3563	3159	5348
2.02		284.099	283.092	-0.127	10.9			[M+H]+	true		C10H13N5O5	12645	0	0	0	0	0	0	0	84	0	259	0	0	0	0	0	0	0	0	167	311	0	0	179	48	94	0	0	139	278	88	65	0	0	174	131	0	147
2.03		189.073	188.066	-0.983	7			[M+H]+	true		C6H10N3O4	0	11887	11061	11849	0	17885	5959	6200	21373	19938	11131	4708	21529	12370	4738	0	27891	13334	7936	27341	22180	1850	17165	8894	11604	5478	14040	4995	6980	16481	5461	13076	4842	8024	8695	7737	26657	6198
2.03		195.978	194.971					[M+H]+	true			0	7970	6916	7643	6265	6841	5715	5242	6361	6484	6071	5161	5904	5660	4230	2794	4796	4728	4778	5174	5130	2733	5164	4985	5998	4709	4685	3745	4413	5434	3365	5610	4108	4388	4586	3343	5223	3898
2.03		232.998	231.991	-0.393	15.8			[M+H]+	true		C9H3N3O3P	339	2717	2478	2143	0	0	3119	6983	1631	1536	3507	6603	848	7155	7491	8741	3685	0	3656	2016	3804	9262	1950	4940	6022	6366	6018	6956	7079	5358	5595	3194	0	5815	4550	1891	2950	7507
2.03		236.015	235.008					[M+H]+	true			0	3368	4151	4049	3939	4411	3671	4134	4736	4724	4351	3721	3375	3730	3120	5163	4077	4028	2989	4782	4124	0	4980	3621	4536	4287	3858	3741	4253	5434	3768	4538	4673	4314	4424	4313	4846	3528
2.03	0.05	324.059	323.052	-0.123	7.9	996	in house spectral library	[M+H]+	true	CMP	C9H14N3O8P	41911	911	1077	656	2164	1016	1150	1678	238	2556	1040	113	2050	1100	141	0	2060	832	2119	671	1372	0	1568	1197	1234	340	1460	493	820	1814	2236	990	31	2375	221	2373	1675	325
2.04		191.972	190.965					[M+H]+	true			0	0	0	0	0	0	0	0	0	0	0	0	0	0	0	17430	0	0	0	0	14203	18366	0	0	16004	0	16551	17687	0	0	9685	16694	0	0	0	13349	0	0
2.04		209.06	208.053	0.958	27			[M+H]+	true		C6H12N2O4S	0	8506	8165	8901	7908	8210	7111	6880	8644	6915	7977	7241	7792	6612	5637	7776	7110	5576	5807	6268	6532	6099	6189	5434	6226	5417	5700	6439	4965	5961	5399	6512	5871	5501	5220	4743	5654	5556
2.04		328.916	327.908	-2.592	37.3			[M+H]+	true		C9H2N2O6P2S	2019	2170	0	1299	0	1448	1933	2843	0	1094	1863	2610	836	1840	2650	3743	1345	2550	2249	0	2752	4400	1514	2980	2926	3169	3398	3348	3190	1992	0	2348	4257	2701	3198	0	0	4191
2.05		423.983	422.976					[M+H]+	true			4021	0	0	0	0	0	0	0	0	0	0	0	0	155	0	0	0	0	276	0	0	0	0	0	0	0	0	0	0	0	336	0	0	0	0	282	0	0
2.08	0.1	150.058	149.051	0.086	4.7	961	in house spectral library	[M+H]+	true	Methionine	C5H11NO2S	34596	12648	13590	12593	17309	17345	15586	13673	18466	18211	12567	15680	24547	9377	13518	8375	19849	15900	16099	7341	16557	6800	8435	14901	15442	15579	19417	14568	28489	18087	20400	14880	17423	15930	18126	18531	18974	16785
2.11		167.088	166.081	-0.686	37.8			[M+H]+	true		C10H14S	0	3655	0	0	0	0	0	2968	7216	0	0	0	0	0	0	0	0	0	0	0	0	0	0	0	0	0	0	0	0	0	0	0	0	0	0	0	0	0
2.11		177.007	176	1.114	5.5			[M+H]+	true		C4H5N2O4P	288	12927	12341	12390	11444	11895	10214	13087	10253	10264	10743	10943	9309	9773	7703	4927	10123	9014	8256	8974	8728	6523	8453	8280	8810	7634	8275	7872	7658	9039	7616	7790	7132	7972	8117	7701	8921	8277
2.12		189.073	166.084	0.063	1.8			[M+Na]+, [M+NH4]+, [M+K]+	true		C6H14O5	0	29716	27007	27617	13225	45882	17925	13700	59421	51893	27569	10442	55944	34814	11948	2871	63581	35708	27971	71522	57606	3928	52376	23291	35972	15833	42160	13666	16023	50741	16569	39501	12644	23632	23379	24556	68225	13332
2.13		378.928	377.921	-1.257	38.9			[M+H]+	true		C8H4N4O8P2S	828	2160	2154	2165	2043	2087	2382	2916	2538	2728	2647	3398	2339	2797	3088	3518	1960	3006	3436	3547	2645	4238	3100	4139	3424	3152	2773	3993	3063	2907	3414	3342	3914	3210	3634	3257	2924	4057
2.14		385.342	384.335	-0.146	6.2			[M+H]+	true		C22H44N2O3	0	4353	4471	3951	4214	3524	4197	5161	2706	11871	4488	2465	2834	4876	7900	3625	3602	4456	4258	4523	4979	3047	4700	3198	2680	4558	4689	3658	6401	4488	5397	3643	3275	3798	3658	6346	2964	4015
2.16		100.112	82.0783	-0.029	11.8			[M+NH4]+, [M+H]+	true		C6H10	285962	135	174	232	276	392	77	280	333	230	276	210	178	384	222	116	323	398	140	259	269	174	276	374	440	305	235	142	104	237	271	317	120	132	315	91	291	73
2.17		55.0544	54.0471					[M+H]+	false			2843	211	180	2104	2076	368	1838	2092	72	126	112	1616	270	177	129	1755	329	1642	150	1579	1536	1728	1654	252	416	1518	123	264	468	170	1295	101	198	208	184	171	347	1390
2.18	0.14	218.139	217.131	-0.012	7	953	Bruker MetaboBASE Personal Library 3.0	[M+H]+, [M+H]+, [M+Na]+	true	Carnitine-C3	C10H19NO4	652316	6024	8817	10204	15199	10845	7446	7219	7255	6729	7035	6073	7499	7151	5762	2383	7110	6784	9046	5648	8412	3207	4714	6932	7366	6180	6345	6712	6678	6069	7884	7530	4320	8398	6216	11492	9290	7656
2.19		139.05	138.043	-0.062	8	919.5	Bruker MetaboBASE Personal Library 3.0	[M+H]+	true	Nicoxamat	C6H6N2O2	914	1014	954	911	0	0	814	0	0	0	1091	977	0	467	678	2332	656	726	636	486	976	0	0	437	880	790	176	411	9552	456	3106	750	456	434	852	383	0	0
2.19		218.338	217.33					[M+H]+	false			4410	0	0	0	0	0	0	0	0	0	0	0	47	0	0	0	0	0	0	0	0	0	0	0	0	0	0	0	0	0	0	0	0	0	0	0	0	0
2.2		209.982	208.975	-0.251	16.7			[M+H]+	true		C7H2N2O4P	71	3885	3154	3572	3372	3096	4172	3828	1325	1556	3297	3952	3191	1187	4463	3117	2056	3472	2959	2386	2410	3707	2086	3649	3304	4187	2916	4027	3744	2319	3864	3372	3611	3096	3545	3051	2653	4253
2.2		227.086	204.097	0.089	13.4			[M+Na]+, [M+K]+	true		C5H12N6O3	0	1031	1202	964	2012	991	167	1358	95	268	1360	859	669	686	609	470	886	2406	326	743	1645	544	2110	1864	1426	26944	267	355	1755	6519	521	1891	1541	1433	638	3815	1276	555
2.2		332.922	331.915					[M+H]+	true			0	2792	2020	2273	2072	2538	3036	2952	2681	1542	3099	3402	2392	4323	4798	3459	2686	3300	3382	3812	4421	4199	1866	4794	3928	4275	4674	4712	4787	3951	4406	5457	5895	4272	5055	4442	1352	5223
2.2		580.193	579.185	-0.04	6.3			[M+H]+	true		C28H23N10O5	14606	0	0	0	0	1101	0	0	0	0	0	0	0	0	0	104	0	0	0	0	32	0	0	110	0	0	0	0	0	735	0	0	0	0	0	0	0	0
2.21		123.144	122.136					[M+H]+	false			7710	0	0	0	0	0	150	0	0	0	0	0	0	122	44	0	112	0	0	0	54	0	0	0	0	0	0	0	0	131	0	0	0	0	0	0	0	0
2.21		337.902	336.895					[M+H]+	true			558	3164	3134	3335	3376	3185	4117	4554	2838	3365	4778	4545	4062	5857	5839	5567	4577	5198	5164	4963	5134	6010	5804	7680	5242	5523	6237	6221	6148	5176	5147	5639	6248	5725	6192	5424	5285	6457
2.24	0.11	123.055	122.048	0.031	2.6	970	in house spectral library	[M+H]+, [M+H]+	true	Niacinamide	C6H6N2O	345742	17883	18889	19790	38476	15408	20719	7332	19222	32900	17320	6880	30730	17938	9605	2261	19473	13822	25475	6638	14045	2322	7427	6030	12390	7710	11710	6936	4660	20824	17746	13375	3874	20366	8426	27456	11264	4678
2.24	0.07	177.051	176.043	0.219	14.5	735	in house spectral library	[M+H]+	true	Carbamoylaspartic acid	C5H8N2O5	6064	259	263	0	1539	0	597	50	70	110	310	0	0	488	524	0	297	340	890	183	0	0	0	0	298	468	216	0	0	617	568	600	0	592	441	1313	191	0
2.24		209.06	208.053	-0.244	28.6			[M+H]+	true		C7H8N6S	0	1388	2059	3978	1191	0	818	0	5807	6599	4621	2830	0	6215	3752	1816	6933	5326	3550	6513	5713	1714	5996	3987	5370	3115	0	3089	3020	4803	2167	4267	3566	4144	3878	2389	6045	3682
2.24		328.915	327.908	-2.685	27.4			[M+H]+	true		C9H2N2O6P2S	2073	2255	2219	2283	3052	2842	2698	2968	2583	2097	2958	3924	2597	2446	3354	4150	2322	3142	3025	2633	2913	4350	3106	4214	2786	3975	3674	4672	5072	3273	3560	3940	4652	4286	4390	3438	2728	4229
2.25		185.984	184.976	-0.694	34.5			[M+H]+	true		C4HN4O3S	12602	10626	8331	8942	8884	7567	8615	8539	6450	6240	7333	8201	6438	6055	7449	7586	5087	5644	5707	5403	5114	8231	5438	6753	6956	6705	6302	6876	7032	5209	5870	5574	7741	6381	6601	5926	5933	6319
2.25		232.998	231.991	-0.469	17.9			[M+H]+	true		C9H3N3O3P	234	7234	7576	7892	7833	7926	8865	8991	7333	7714	7944	8836	7666	7686	8667	7684	5493	8104	6945	4888	6613	8398	7903	8593	7052	8107	7139	8066	8114	7131	7860	7928	8261	7858	8097	7788	6665	8501
2.26		159.969	158.962	-0.66	26.1			[M+H]+	true		C4HNO4S	6208	4982	4430	5741	6012	5427	5819	5694	4029	3572	6351	7702	4814	5927	7396	8782	4798	5964	6631	5272	5351	9207	6004	7857	6140	6546	6604	8046	8378	4913	6648	6914	8554	6874	7736	6632	5407	8610
2.26		191.972	190.965					[M+H]+	true			588	14958	15776	16565	15611	15537	17783	17750	15219	13954	15574	17909	15021	15028	16878	13312	12670	15492	14685	13434	15891	0	15761	18473	16116	17146	17452	18577	18875	15325	15836	17219	18309	16683	18270	14593	15085	18553
2.26		215.07	214.063	0.262	22.6			[M+H]+	true		C5H14N2O5S	0	1145	11748	897	607	1431	4203	820	1140	9095	3415	0	1212	7412	5732	1932	10878	8726	6641	9827	10574	2227	9125	6550	7912	4341	8089	2040	5330	8106	5489	7976	2140	4786	5805	6818	9649	4558
2.26		287.889	286.881					[M+H]+	true			2727	3062	3218	3248	3014	3073	3322	3542	2786	2808	3346	4599	3458	3550	4562	5297	3327	4204	4144	4294	4574	5671	4530	5588	4490	5503	4999	5776	4945	4435	4744	5344	5881	5363	5755	5178	3723	6271
2.27		233.983	232.975	0.131	29.2			[M+H]+	true		C9H2N2O4P	88	998	1298	151	1869	1111	1622	199	1788	1871	541	1467	1705	1444	1440	1279	2990	1888	3978	1394	1559	1100	1178	1069	2216	1438	2391	1284	1070	3101	2678	2079	581	4010	1604	4142	1165	1444
2.28		182.985	181.978	-0.717	25.9			[M+H]+	true		C6H2N2O3S	22539	17835	19228	17132	19758	17709	20775	22112	14739	15599	20113	25021	16272	20753	23094	26482	16073	19430	21644	18208	19488	0	18454	23210	19574	23669	23289	25854	24865	19284	22659	20575	26713	22714	25395	24276	19399	26538
2.29		141.959	140.951					[M+H]+	true			15544	10736	10349	12012	11502	10701	11342	11826	10483	10879	12781	15588	9508	13772	14457	16716	11530	13740	13562	11321	12634	17663	12969	16038	14128	14352	14409	16142	16381	12868	14060	15177	18089	16917	17474	17948	14074	18171
2.29		184.985	183.978	-0.428	8			[M+H]+	true		C4HN4O3P	9810	6798	6456	6373	7107	5918	7061	8098	5176	5761	7348	9211	5388	5760	6991	8930	4516	6000	5569	4724	4963	9116	5622	7609	6018	7119	5691	7655	7537	5150	6591	6073	7835	6872	7117	6370	5311	7939
2.31		159.063	158.056	-2.395	13.8			[M+H]+	true		C7H10O4	0	989	987	848	511	1386	881	1349	1599	1392	766	929	1726	1416	1267	197	5361	1626	1072	3816	3734	558	2430	2070	2726	1035	2044	1220	2034	2413	914	2158	1520	1715	1973	1125	4260	1446
2.33		198.087	197.08	0.006	6.6			[M+H]+	true		C8H11N3O3	0	4581	3655	3337	3182	6195	1986	2209	4319	3117	3056	2369	4560	2734	1440	453	3736	2654	3049	2448	5160	1007	2572	1584	2296	1434	3171	1364	1205	3281	2198	2388	1202	1985	1987	2984	3767	1602
2.34	0.07	124.039	123.032	0.02	15.1	810	in house spectral library	[M+H]+	true	Nicotinic acid	C6H5NO2	109243	1050	783	807	1220	936	1226	833	890	1012	805	748	1307	814	772	661	957	638	950	763	803	736	684	752	650	669	662	673	702	880	725	770	740	644	946	1383	891	905
2.35		86.0963	85.089	-0.137	2.2			[M+H]+	true		C5H11N	10431	11801	11496	10689	17954	12462	9675	6776	12926	12604	10065	7838	14625	8516	5930	3583	13807	11876	16992	8676	15599	3573	6803	7412	11486	8614	12259	6854	14403	12148	14207	11172	6486	12913	9334	20489	14718	7109
2.36		186.956	185.949					[M+H]+	true			13744	9535	11172	9244	11234	9046	11325	11821	8546	0	8894	14441	6488	8455	7737	11051	2641	5926	4450	2370	3194	12486	3128	5497	4386	7123	4125	7838	7568	4895	6562	4382	7014	5135	4963	4874	3027	8444
2.36		232.026	231.019	-0.23	39.1			[M+H]+	true		C14H3N2O2	4832	2474	2908	2665	4423	3175	3510	2178	3372	3470	3471	3371	4374	2638	2771	1889	4522	3582	4566	3539	5058	1296	2912	3499	4662	3304	5516	3067	5460	4186	5063	3881	3216	4482	3752	5682	4651	2658
2.37		177.007	176	1.479	11.4			[M+H]+	true		C8H2NO4	448	4942	5771	4973	3584	0	4923	3071	6290	5381	5403	2945	2780	5466	6372	4124	7478	6402	5382	7783	6914	4424	9267	7166	7062	6787	5908	5914	6019	0	5469	6766	6028	5825	6561	4148	7206	7063
2.37		277.06	276.053	0.817	11.6			[M+H]+	true		C14H6N5O2	178	3119	2904	4249	1748	4796	3201	1979	6049	5042	3708	0	6257	3130	4550	2015	7516	5456	6953	5758	6661	1464	4328	4487	5754	4173	5890	4235	6745	5703	4640	4962	3142	4724	5115	6237	6366	3775
2.39		172.977	171.97	-0.785	26.7			[M+H]+	true		C5H2NO4S	16557	9299	9330	8551	10142	7535	10490	13520	6848	7654	8812	14227	5904	9873	6954	10565	2939	4828	3952	2404	4327	13209	4192	7298	5030	7393	5065	8042	6839	3744	7328	4930	8230	5633	7444	5666	4481	8069
2.39		323.066	322.059	2.492	37.2			[M+H]+	true		C21H10N2S	0	2080	1587	2018	1049	2544	2138	1335	3216	3648	2022	964	3154	1940	2245	760	4888	3550	2941	3366	4204	827	2072	2498	2892	2266	3082	1843	4231	4229	2900	2917	1860	2709	3545	2964	4396	1947
2.4		191.082	190.074	1.469	39.5			[M+H]+	true		C8H8N5O	0	2740	3072	2938	3904	1645	2059	8286	1068	1617	2901	4536	1162	2283	2283	399	1369	1608	2401	980	1139	358	1452	2102	1928	1874	1044	4716	1829	1195	1654	1146	615	1509	1939	2638	1560	3066
2.4		238.013	237.006	-0.5	9.3			[M+H]+	true		C9H6N2O4P	0	4516	7562	10536	3592	14811	3326	2276	7631	5859	9352	2056	5396	5031	10428	7143	35405	16954	13326	0	29397	5622	0	17176	28956	22141	0	2410	59027	34394	18445	26761	1934	22107	24254	18465	0	58334
2.41		160.076	159.068	0.057	5.8			[M+H]+	true		C10H9NO	313	2636	2369	2361	3837	1661	1439	5054	881	1478	2184	2308	1577	2169	3086	0	2598	1948	2977	1966	2137	564	1874	2507	1640	2177	1699	4462	2044	2394	2407	2273	96	2177	1961	4924	2236	3159
2.41		177.102	176.095	-0.014	5.1			[M+H]+	false		C10H12N2O	238	2137	3327	3060	3443	1742	1583	3929	986	1258	621	2419	1404	2932	3249	226	2426	1978	2829	2458	1850	223	2322	2915	1942	1825	1867	5169	2218	1916	2257	2178	463	2573	2354	4700	3444	2874
2.41		215.07	214.063	0.181	26.1			[M+H]+	true		C5H14N2O5S	0	0	1198	0	0	1060	641	0	0	1172	760	1702	0	653	2973	1096	6314	3922	2247	8152	5887	1445	5578	2988	3752	2496	3327	0	2126	3616	2153	3831	0	2339	3144	2228	5363	2462
2.41		277.024	276.017	-0.538	11.9			[M+H]+	true		C11H7N3O4P	8188	4499	4510	4296	6389	4775	5287	4209	3538	3584	5423	4603	3171	3468	2562	2546	1396	2280	4252	1105	1772	1410	1804	2779	2668	3068	2287	2332	4362	2556	3984	2435	3053	4042	2695	4561	2156	2387
2.41		335.99	334.983	-0.559	26.4			[M+H]+	true		C13H6NO8P	0	572	611	901	0	1799	557	617	1126	2123	1185	289	3266	1143	177	116	4658	2102	3396	3553	5952	0	1866	1515	2398	1133	1887	906	84	3299	1471	2255	84	2503	1731	2791	6234	899
2.41		362.114	361.106	-0.19	3.7			[M+H]+	true		C16H18N4O4P	3472	1679	2254	1584	2376	1534	1821	1305	1568	1787	1166	1205	1856	608	1370	376	2184	1910	3011	968	1866	552	998	1374	1828	1368	1495	1322	4419	1898	2407	1968	1066	1679	1484	1428	1657	1470
2.43		244.949	243.942					[M+H]+	true			0	416	585	732	594	1223	455	393	1147	1098	1050	402	2099	1430	728	146	1838	1602	974	2468	2185	91	2478	1145	1418	871	2359	136	399	2112	1381	2374	226	1255	1109	2795	4481	1018
2.44		86.0963	85.089	-0.129	4			[M+H]+	true		C5H11N	10025	9145	8384	10041	13313	9660	10331	5316	9643	11733	8492	5358	13471	6259	6726	3137	14114	9214	12720	5929	12855	3424	5744	6871	8800	7147	10854	6542	12238	8745	10766	8853	5268	11444	7935	13216	12628	7055
2.44	0.24	132.102	131.095	0.073	5.8	707	in house spectral library	[M+H]+, [M+H]+, [M+H]+	true	Leucine	C6H13NO2	117337	112662	113475	113365	151952	137091	113515	87312	128622	145506	112415	81487	167071	92777	81636	47851	165164	109746	153617	76511	158909	42452	83879	93613	118850	101480	134981	85204	149829	128379	145442	129351	86708	134773	112850	190330	172018	87774
2.44		243.943	242.936					[M+H]+	true			0	312	999	1017	988	1873	580	816	1697	2290	1354	748	3136	1673	1418	185	4932	2670	3946	2886	5192	298	2564	1990	3260	2080	4397	2176	1780	4398	3155	3776	1869	3900	2551	5255	6408	2375
2.44		375.038	374.03	0.295	41.4			[M+H]+	true		C20H8NO7	202	217	361	94	379	0	520	270	1313	0	284	0	173	577	236	0	3955	330	2891	84	3756	0	1508	69	1600	368	1993	0	153	2531	94	133	0	2025	1129	2853	3733	182
2.45		460.15	459.143	0.194	6.7			[M+H]+	true		C17H25N5O8S	9611	0	277	0	0	0	0	215	265	274	0	0	0	0	235	278	0	0	0	0	0	0	0	0	0	0	0	0	0	0	0	0	269	328	0	0	0	191
2.46		171.063	170.055	-1.213	7.4			[M+H]+	true		C6H8N3O3	0	2877	3249	2909	1612	3336	1493	2573	4892	3892	3303	1432	4677	3579	1932	1169	5974	3320	3360	7702	6667	1429	5070	2972	3860	2389	5438	1919	2388	5750	2568	5229	2170	4346	3587	3049	6669	2393
2.46	0.12	276.144	275.137	-0.061	23			[M+H]+	true	Carnitine-glutaryl	C12H21NO6	414411	230	107	100	609	478	0	215	0	78	145	0	446	216	131	0	223	616	0	0	0	114	0	0	332	0	0	76	67	0	0	691	187	250	0	79	0	0
2.47		338.102	337.094	0.013	9.3			[M+H]+	true		C11H19N3O7S	0	0	1163	797	4712	1903	3399	851	2815	4395	676	0	4574	3079	2783	0	5336	700	6963	2149	2125	0	2284	732	830	2412	3637	441	0	4294	3797	869	0	4808	2491	6703	2116	0
2.47		375.061	374.054	-0.218	12			[M+H]+	true		C20H10N2O6	22902	1042	0	0	255	0	0	0	0	0	0	0	0	0	0	0	0	0	178	0	205	0	0	0	0	0	0	0	219	0	0	0	0	230	0	315	295	0
2.48		276.217	275.209	-0.214	7			[M+H]+	true		C14H29NO4	0	7831	7872	7998	73	8934	459	16654	16181	7129	10645	7857	8560	13457	12126	24941	5355	10034	694	20102	11558	21913	12969	15623	11262	9543	8314	12053	3257	6400	0	10896	30254	606	15479	528	22169	7978
2.48		308.229	307.222	0.179	46.7			[M+H]+	false		C12H29N5O4	0	1708	1772	1976	14274	2656	7853	651	5264	12183	1783	0	13099	2330	2350	0	9491	1940	312	0	2884	0	2196	276	2802	2929	5320	427	0	9585	8273	3247	0	11192	2015	0	0	0
2.5		224.128	223.121	-0.238	4.1			[M+H]+	true		C8H20N2O3P	9710	8449	9662	9231	14167	13552	12179	8928	11985	13365	11172	9544	15325	11072	8372	7511	10905	6998	13096	7029	9103	10182	7611	6288	7950	8534	10337	6351	6287	9597	11730	9098	6784	12602	8639	14623	11129	7299
2.5		308.257	307.249					[M+H]+	false			0	694	806	0	5334	880	2236	0	1512	4105	833	0	4597	745	829	0	2927	792	4292	681	1051	0	722	0	952	622	1270	0	0	2645	2367	921	0	3170	0	0	2278	0
2.51	0.08	308.091	307.083	-0.111	11.3	887	in house spectral library	[M+H]+, [M+K]+	true	GSH	C10H17N3O6S	6618	160796	166062	164683	497492	196464	321959	64414	267523	445398	168944	5779	453711	170308	195085	0	369121	156446	442027	141323	224570	0	153201	58373	185486	181775	231274	48471	5422	338158	352326	193889	0	384380	179667	484989	356522	11027
2.51		330.073	329.065	-0.115	3.9			[M+H]+	true		C9H17N2O9S	170	7412	7882	8634	24097	9330	13868	3023	14233	18924	7660	537	19449	8134	9169	203	19908	9476	21200	5780	11072	207	6505	112	9500	7832	13878	2152	0	16175	17382	9221	0	16959	7768	21500	14788	291
2.51		362.01	361.002					[M+H]+	true			161	3647	3290	3492	5204	2912	4725	1755	3853	3530	4641	281	4853	4229	5200	0	3819	3918	4996	3826	3409	89	4854	2000	4300	5482	5097	2074	205	5029	6347	4922	222	6547	5077	5606	3640	644
2.51		408.015	407.008					[M+H]+	true			0	3267	3444	3339	4488	2512	4264	1897	2778	3972	3507	0	3844	3623	5038	0	3368	4618	5394	3511	3302	0	4132	0	4450	4277	4197	2044	80	4214	5308	4697	0	5317	4584	4077	3119	610
2.51		453.05	452.043					[M+H]+	true			0	3330	2972	3054	3029	4195	3564	1280	4646	5855	3025	0	5774	4621	3691	0	5727	4616	3936	6626	3921	0	4326	1801	3884	2657	3684	1020	370	5291	3304	4459	0	3390	3263	3674	5010	0
2.51		668.087	667.079	0.09	43.3			[M+H]+	true		C49H15O2S	0	1392	1208	1038	4440	1346	2512	0	2022	3640	1017	0	3311	1302	2743	0	3445	1798	4140	1579	2163	0	2194	374	2938	2731	3037	0	0	3871	3725	2770	0	5017	2665	5299	2878	0
2.52		459.986	458.979					[M+H]+	true			0	1234	0	0	2229	2142	0	0	2916	3141	1808	0	4213	1869	1648	0	4867	2602	5218	2438	4869	0	2754	1287	118	1915	4540	0	164	5089	3709	3235	0	3474	2479	5344	5263	190
2.53		141.959	140.951					[M+H]+	true			15516	10497	10548	9301	9484	8502	9452	12608	8266	8153	12226	16242	8632	12419	12253	17023	8707	11538	10409	11327	11001	17741	11271	15078	11780	13413	11797	16156	15401	10337	10459	12015	17404	12124	13447	11562	11015	15897
2.53		186.058	185.051	-0.045	2.8			[M+H]+	false		C8H11NO2S	4785	5323	4709	5119	7035	6614	7550	3897	6740	8113	5722	3861	9054	6890	4453	3739	7289	5298	7445	5007	7484	3649	4654	2856	4664	4584	7166	3799	2703	7567	7644	6067	2578	9211	6104	8755	9734	3100
2.54		150.128	149.12	-0.104	4.6			[M+H]+	true		C10H15N	6424	89	88	75	142	131	132	111	152	118	249	109	153	137	71	73	114	304	166	0	167	134	220	0	92	86	104	164	141	139	0	61	179	0	134	184	86	170
2.54		335.074	334.066	-0.284	5.7			[M+H]+	true		C8H13N7O6P	0	4765	4732	3600	15741	2341	10095	784	1307	1689	3659	0	1528	2201	1799	0	2377	3532	12272	1884	2527	0	2086	703	3258	1162	1550	894	309	2942	10406	3895	0	10770	1101	12187	2339	477
2.55		246.206	245.199	-0.077	8.2			[M+H]+	true		C13H27NO3	0	7327	7884	8763	6179	4707	11791	6037	5537	18546	8030	4715	2941	7673	13025	3552	6043	7286	6815	5310	4441	3000	8341	4206	7204	6061	7866	6431	13065	5943	8172	7354	3847	4798	5733	12375	4840	5633
2.57		186.956	185.949					[M+H]+	true			13246	11117	11412	10969	10077	9095	11830	14951	8581	8289	12085	15097	8292	10166	10440	13422	3474	7136	6269	3870	4184	14644	5724	9640	4670	9252	5220	9623	8497	5317	7131	6200	11095	8795	9645	7134	4318	12554
2.57		303.884	302.876					[M+H]+	true			7624	3883	4703	4082	3931	3425	5009	6014	2673	2724	4445	7423	2708	3562	1910	5856	286	1122	798	1557	1219	5311	1528	2133	1276	2798	1564	3023	2545	1765	2163	1178	3684	1403	1572	1460	501	2785
2.58		185.984	184.976					[M+H]+	true			12591	9869	9242	7743	7044	6955	7571	7782	5981	5489	6790	8683	4830	6531	6071	8129	4766	5984	5490	4545	4885	7970	5540	6286	4656	6241	5187	7271	7253	4478	6495	5554	7664	5311	6264	5049	4268	6540
2.58		294.039	293.032	-0.879	11.2			[M+H]+	true		C12H10N2O5P	0	1331	1425	2220	463	2563	877	958	2556	2254	1499	581	2458	1857	1688	740	3695	1644	1679	4055	2894	1280	3510	1870	2256	1430	2559	1901	1870	3105	1583	3004	2011	1725	2043	1964	3253	1800
2.59		159.028	158.02	0.29	13.4			[M+H]+	true		C4H4N3O4	11235	996	667	930	3157	290	426	479	164	292	788	373	0	508	613	691	1432	1868	3530	649	203	442	442	740	1428	0	676	583	1841	2206	1546	1661	876	1977	463	6604	331	675
2.59		271.096	270.088	0.064	10.5			[M+H]+	true		C10H15N4O3P	0	7532	5236	4716	2598	3080	2234	1722	3362	3095	3383	1530	2423	3581	934	1277	2273	1446	210	1004	1768	163	750	805	334	503	1909	593	245	237	483	345	632	820	389	91	395	586
2.6		172.977	171.97	-0.746	26			[M+H]+	true		C5H2NO4S	11390	9171	8161	8267	9204	7914	11177	10928	7255	6779	9958	14135	7460	8920	7551	12420	3305	5896	5062	3117	4365	13106	5814	6922	5326	7444	4826	10278	8265	4523	8157	6505	10354	6804	7440	6231	4595	8527
2.6		182.985	181.978	0.987	14.4			[M+H]+	true		C7H3O4P	22434	17175	15907	15266	15048	14411	15685	20892	13407	11615	18215	24719	13549	17287	18756	28176	15426	17574	15719	15581	14444	28118	15609	24497	17614	21270	17569	25164	23941	14647	18889	16963	27442	18904	21055	18372	16868	25955
2.6		184.986	183.978	-0.326	8			[M+H]+	true		C4HN4O3P	8658	7515	6590	6500	6558	6362	7790	8433	5743	5104	6651	9020	5049	6994	6763	9416	4898	6120	6177	5828	5214	8520	5892	8241	6394	6157	5679	8485	8081	5695	6630	6101	8336	6491	7610	5989	5969	8234
2.6		191.972	190.964					[M+H]+	true			438	7177	8192	6803	5001	9294	5982	6374	8077	8293	7458	5065	7819	8469	12580	5750	10980	13332	12320	14093	13569	14473	14091	15562	15312	12130	14154	13909	15250	14557	12322	14825	16936	13631	13259	13006	13368	15612
2.6		238.013	237.006	0.818	10.6			[M+H]+	true		C7H4N5O3P	0	3006	3659	2822	1195	5039	1819	1406	0	5635	3401	0	0	0	0	0	23956	0	0	29592	20189	0	24140	0	18550	11586	18469	0	3996	21192	10149	17904	0	13151	15168	11742	22712	3338
2.6		304.891	303.884					[M+H]+	true			7976	3782	3446	4159	4593	3071	4107	6769	2542	2500	4465	8396	2481	4631	3342	7385	2245	1972	1337	2171	1020	6705	2406	2777	1634	2719	1489	3174	3116	893	2151	1560	4098	2321	1857	1347	945	3225
2.62		107.049	106.042	-0.126	7.3			[M+H]+	true		C7H6O	6472	4121	3626	4124	4521	4652	2894	2904	3869	3776	3164	2392	4890	2075	1946	2765	4912	2610	3494	1886	5562	885	2278	2439	3884	2588	4005	1653	11711	2923	3552	3190	2056	2241	2210	3488	3642	2199
2.62		210.114	209.107	-0.16	36.9			[M+H]+	true		C6H17N4O2S	0	12170	15312	10192	0	5156	5485	5968	6448	5010	1981	3943	4448	4287	3094	2353	8808	6722	6399	0	8593	2611	6403	2496	5804	4263	4848	2959	2169	4568	3976	4224	3501	4382	4464	3624	6400	2751
2.62		272.96	271.952					[M+H]+	true			0	1441	1464	3600	1105	1805	1063	1525	2445	1729	2120	994	1806	2554	563	0	902	942	844	1064	824	0	788	1094	708	538	801	845	786	1007	0	962	962	672	744	581	885	715
2.63		238.145	237.138	-0.401	47.7			[M+H]+	true		C8H21N4O2S	386	2132	1924	2465	1524	1437	1697	1592	1500	1581	1720	0	1476	1604	3745	2495	3563	3830	2793	4113	2750	2392	4222	3350	4724	3709	2922	2184	620	3266	2988	3085	2466	1357	3453	1831	1159	614
2.63		251.07	250.062	-0.081	40.2			[M+H]+	true		C8H14N2O5S	0	816	935	1344	2740	1120	2324	441	2657	2604	1789	105	3371	1416	954	0	4067	1654	4748	681	2053	0	1496	350	1970	892	2689	236	0	2220	2572	1301	0	2059	770	2690	229	0
2.63		282.006	280.998					[M+H]+	true			1824	1103	1081	1213	950	1168	904	849	631	112	713	937	720	794	720	1065	878	108	890	751	574	349	420	1309	1410	824	717	835	6050	86	1395	1285	1386	1263	1177	298	798	1202
2.63		293.175	292.168	0.02	8			[M+H]+	true		C13H27NO4P	0	6597	6358	6903	5440	13292	5537	5485	11410	9149	12495	4146	8952	11907	2059	1989	3720	1822	954	3495	285	2396	1656	1393	3262	1465	3868	1284	1426	1097	1090	1295	2904	1135	1071	3450	2204	2232
2.63		294.172	293.165	-0.18	26			[M+H]+	true		C11H25N4O3S	0	28731	27807	27501	15639	43245	20311	21181	45350	37760	47534	17745	38654	48872	8029	6954	1345	5786	4100	6859	1071	7011	5368	5286	3536	5678	1452	4758	5350	2423	4630	2746	7148	4552	5334	2404	2750	6445
2.64	0.13	137.046	136.039	0.02	44.9	851	Bruker MetaboBASE Personal Library 3.0	[M+H]+	true	Hypoxanthine	C5H4N4O	158857	11777	12256	13476	67712	4290	10112	10824	8328	9411	23873	15592	16856	14810	5910	4404	23398	18804	89278	7072	7910	4077	8405	11010	21062	5838	5651	8697	9165	20391	20881	17953	11444	23362	5422	88214	6847	13237
2.64		165.055	164.047	0.082	6.3			[M+H]+	true		C9H8O3	1717	3210	2939	2483	3659	4546	2380	2056	4843	4365	2960	2700	7126	1799	1771	1462	7675	3412	4274	2424	7894	767	2252	2907	3320	1958	4748	1663	9255	3526	3829	3665	2199	2241	2675	4835	5516	1781
2.64		171.063	170.056	-0.994	6.6			[M+H]+	true		C6H8N3O3	0	58406	46011	41470	23965	30745	27264	39324	19415	20741	19545	34130	21639	29589	27769	29378	19103	30426	16151	33655	19797	31480	34801	42606	24134	25101	16984	33908	26158	19774	23523	20011	27471	28697	27322	14065	21023	42199
2.64		172.957	171.949					[M+H]+	true			6045	5520	3839	4322	3234	2948	3980	5855	2932	3443	4220	5004	3447	4162	5315	5852	2978	4216	4360	4421	0	0	4238	4993	0	5597	4480	4764	0	0	4304	3626	5734	5347	5731	4188	3708	6334
2.64	0.14	182.081	181.074	0.083	1.5	804	in house spectral library	[M+H]+	true	Tyrosine	C9H11NO3	27811	30450	35141	31748	42846	54598	26333	23304	55498	65635	47105	22265	74313	28690	21416	16175	83414	46584	60383	30805	86959	5971	28284	27009	49710	24123	58738	25763	111751	43942	49883	48617	22399	31166	30418	54331	72581	21287
2.64		182.103	181.096	-0.333	10.6			[M+H]+	true		C7H11N5O	18647	629	1185	667	6790	290	257	1799	425	218	3685	2254	4289	2383	444	1043	339	2986	14787	1066	0	101	1956	2462	3172	1137	335	1431	248	3456	4298	3024	2148	3798	241	17160	550	1997
2.64		192.032	191.025	-0.05	1.7			[M+H]+	true		C6H9NO4S	335	10388	10854	9417	7400	16066	5923	1471	13109	18954	8112	870	16340	10889	3810	136	38556	10732	11027	22042	16166	0	20908	1852	10294	3909	26717	2272	1176	24526	6677	9516	387	8366	4899	9528	14728	1371
2.64		265.144	264.137	-0.144	8			[M+H]+	true		C8H20N6O2S	2187	11248	13436	12390	6849	12650	6007	5491	9267	7228	10297	6138	6281	10901	2015	960	605	1492	1084	2251	343	831	1380	1269	1808	1078	1754	1637	781	693	709	550	764	560	1317	1333	347	695
2.64		266.14	248.107	-0.211	26			[M+NH4]+, [M+H]+	true		C9H18N3O3S	84	50674	50611	52910	23641	43850	21514	27023	40497	30609	36393	22822	29660	44006	7699	3349	1083	4346	4358	3041	1181	3416	2716	5243	1740	3897	1090	6515	4376	1501	3188	1665	3943	2413	2136	1133	1480	4690
2.64		276.96	275.953	1.014	49.6			[M+H]+	true		C11H3NO4PS	0	4615	5497	4194	3579	5723	2842	2655	5628	5457	5622	4002	4690	4997	1204	575	2718	2876	1807	2952	2191	707	2330	2742	1662	1845	1822	2907	1790	1716	1583	2263	2376	2329	2102	1643	2130	1222
2.64		396.107	395.1	-0.785	5.3			[M+H]+	true		C17H20N2O7P	0	0	783	840	710	620	752	0	1870	3327	78	0	2956	2681	0	0	3841	1298	3346	1597	1394	0	2218	0	0	395	3672	0	0	4917	1860	2039	0	1785	0	2984	2290	0
2.65		166.107	148.074	0.068	3.7			[M+NH4]+, [M+H]+	true		C6H12O4	212	100152	97363	96115	62422	93211	65755	64707	119127	109439	86569	61251	119744	104772	64637	40205	106336	83406	78731	128185	96854	48704	100036	77478	76906	59573	87746	74511	65052	100932	65639	86539	67579	81464	76039	71838	100783	64750
2.65		274.959	273.952					[M+H]+	true			0	3058	3269	3600	2087	3626	1779	1872	4070	3870	3015	2115	4690	3260	1311	0	2092	1536	1647	1860	1673	0	1352	1911	1420	1090	1142	1404	1183	1342	1244	1418	1157	934	1037	1198	1272	1278
2.65		316.019	315.012	0.475	14.8			[M+H]+	true		C7H6N7O6P	0	1816	2377	2591	1922	4976	2153	3006	4775	4521	4653	2962	5191	5223	787	0	2490	2222	1887	2804	2322	684	2102	2460	2464	2449	1699	1376	1573	1771	1660	1841	2211	1421	2106	1623	1939	1664
2.65		322.018	321.011	-2.772	12.9			[M+H]+	true		C10H6N6O5P	0	4058	3921	3660	2522	8163	3568	4385	11615	7784	7742	4706	7673	7928	1511	716	3750	3860	2971	3477	3824	1191	3668	4450	3090	3498	3069	3510	3797	2999	2994	3049	3413	3050	3042	2500	3995	3328
2.66		202.18	201.173	-0.003	22.9			[M+H]+	true		C11H23NO2	0	2027	1382	1941	1268	878	2159	1427	1839	3307	1814	1597	729	1347	11158	4026	7571	6192	4546	6316	3569	2427	11491	4269	7296	8640	8075	5095	4341	5044	4943	7267	4948	3064	4666	6348	5802	4146
2.66		319.019	318.011	0.021	8			[M+H]+	true		C7H7N6O7P	0	2558	3081	2799	1520	5856	2568	3048	6183	6178	4784	2465	5107	5582	1341	0	2411	2684	396	2812	2511	616	2034	2586	1994	2481	1991	2779	1911	2343	1925	2010	2720	1421	2015	1916	3045	2096
2.66		320.018	319.01					[M+H]+	true			0	2835	2865	2862	1710	6407	2416	2692	6491	6062	5595	2840	5437	7928	996	748	2145	2522	2581	3169	2605	769	2322	2856	2650	2831	2067	2354	1856	2337	2265	2386	2682	1739	2148	99	3995	2432
2.67		136.076	135.068	0.055	11.7			[M+H]+	true		C8H9NO	2064	3071	2467	2622	3343	3552	1844	1303	4981	3912	2958	1537	5516	1991	0	1094	6159	3148	4174	1253	5108	0	1866	2076	3234	1043	3525	1521	7877	2688	3972	3245	1486	2125	1957	3370	4948	1272
2.68		88.1119	87.1046	-0.156	2.3			[M+H]+	true		C5H13N	3579	6507	7305	7774	6520	8104	6640	7165	8128	8736	8083	6490	8333	8510	8467	6332	8185	9292	8562	8680	9613	7015	8381	8874	8558	8158	8992	9373	8161	7953	8359	8580	9337	8696	9134	6715	8608	9248
2.68		316.114	315.106	-0.043	15.7			[M+H]+	true		C12H17N3O7	0	591	252	212	747	0	0	0	799	0	1217	0	394	612	0	0	5820	998	420	699	225	0	544	0	914	0	5154	0	43	3213	0	853	0	228	0	296	0	0
2.69		178.053	177.046	-0.008	43.7			[M+H]+	true		C6H11NO3S	466	2453	2164	2137	6569	559	1430	184	421	665	1532	0	634	2542	0	0	2775	1406	4502	3137	990	0	1656	0	1730	137	1197	186	0	3465	1452	1556	0	2019	445	6136	903	0
2.69		204.123	203.116	-0.031	12.6			[M+H]+	true		C9H17NO4	1348	5629	4851	5835	4599	5975	4084	2412	3760	3369	3591	5585	3472	2077	3245	630	6413	3454	4962	1954	4407	763	2816	2541	3238	2968	4621	3578	3032	3589	4082	3544	2802	3956	3004	6243	4479	4492
2.7		236.151	235.143					[M+H]+	true			3882	0	0	0	318	0	244	0	140	222	374	0	270	0	339	89	191	0	578	221	161	0	0	98	278	231	361	0	0	329	0	0	0	0	0	300	307	0
2.71		136.062	135.054	-0.016	13.1			[M+H]+	true		C5H5N5	9926	9038	7293	2375	7230	8489	7049	7087	6368	5851	6708	6742	5912	6202	6242	4416	6537	6846	6203	7761	8633	5696	6363	6383	6700	5619	5994	7605	5597	6874	6188	7332	7020	7774	7219	7390	7166	7909
2.71		147.076	146.069	-0.066	8	993.7	Bruker HMDB Metabolite Library	[M+H]+	true	Glutamine	C5H10N2O3	109	1470	2496	1814	2066	2385	1662	981	255	1801	1203	893	1670	1014	7102	1297	9225	7064	7151	3308	7753	1563	3926	5259	5904	5443	6096	5568	3222	4962	7616	5615	3886	7538	5083	5259	8679	3359
2.71		186.058	185.051	-0.243	6.1			[M+H]+	true		C8H11NO2S	8489	20315	20202	21101	25774	26768	22852	16731	22316	22231	20542	17586	24378	18709	19262	12129	29906	21590	22310	26445	29650	13435	22072	19020	21588	19196	21677	20606	18122	22932	18793	20878	17172	20987	23181	22112	25883	17969
2.71		206.048	205.041	-0.016	18			[M+H]+	true		C7H11NO4S	0	1112	1598	1129	4214	948	933	293	386	302	784	0	454	792	67	0	479	894	3528	791	1348	0	658	0	848	211	253	0	139	537	1383	1081	0	1421	128	4761	1097	303
2.71		222.112	221.105	-0.129	14.1			[M+H]+	true		C12H15NO3	2809	6148	5894	5715	6370	5778	5063	4857	4991	5056	5485	5243	5604	4180	5123	2983	5005	4966	5522	5079	5574	4447	4116	5192	4636	4817	4409	5792	3515	5084	4269	5299	4958	4232	4215	4801	5124	4857
2.71		274.201	273.194	-0.144	13.7			[M+H]+	true		C14H27NO4	0	7194	5043	4447	473	15063	388	4299	11435	5960	5440	916	7142	13157	4726	3587	6746	4990	390	22097	14185	2347	13197	3822	5274	3531	6743	2779	835	5630	96	5774	3028	496	4752	240	21677	721
2.71		310.148	309.141	-0.356	11.8			[M+H]+	false		C10H21N4O7	903	7968	6694	5545	2175	4701	1633	2548	4615	2260	2323	228	2632	2126	3451	925	1213	1654	1429	2551	2015	1400	1354	2281	812	1311	878	3428	2162	983	1306	1091	1331	482	654	676	1246	2254
2.72		118.086	117.079	-0.072	3.3	984.6	Bruker MetaboBASE Personal Library 3.0	[M+H]+	true	Betaine	C5H11NO2	3199	14815	15817	15444	15538	16069	14471	15361	15729	13063	15206	15374	13704	14847	17723	13107	15394	15520	14316	14637	14940	13693	13645	15151	14542	15311	14914	15219	13658	14827	13820	14367	14928	14888	15755	14646	15514	14552
2.72		162.112	161.105	-0.054	6.9	797.2	in house spectral library	[M+H]+	true	Carnitine	C7H15NO3	702	723	900	844	657	773	683	586	559	819	819	683	791	632	891	561	813	802	1199	852	920	213	792	823	802	849	954	821	947	882	945	1127	1049	1095	872	859	955	1093
2.72		194.118	193.11	0.033	9.7			[M+H]+	true		C11H15NO2	3901	11170	10862	9468	11228	11630	10955	10177	10267	9687	10228	11010	10011	10156	10958	8170	10352	9874	11301	11090	11723	10809	10737	11523	10442	11109	10474	11174	10098	10455	10094	10277	10712	10247	10973	10383	10863	10878
2.73		125.986	124.979	-2.107	25.9			[M+H]+	true		C4HN2OS	4905	5526	4120	3672	5229	4026	3735	4240	3333	2827	3516	3893	3008	2860	3044	3361	2021	2156	2177	1701	1973	2804	2044	2354	2096	2647	1862	2941	2619	1779	2544	2200	2824	2269	2376	1776	2236	3092
2.73		167.013	166.006	-2.003	39.3			[M+H]+	true		C6H4N3OS	5131	3893	3739	3413	3203	3448	2984	4136	2829	2652	2351	3356	2871	2334	2384	2314	1928	1904	1787	1364	1782	2436	1802	2031	1858	1945	1748	2671	1919	1403	1682	1499	2354	1565	2198	1920	1747	2179
2.73		173.021	172.014	-2.66	6			[M+H]+	false		C6H7NO3P	2249	920	751	922	1306	1189	1476	326	1560	941	1285	0	2004	1538	1146	0	1517	1696	2135	1195	1350	0	1166	482	1472	1350	1474	657	282	942	1619	1643	0	1871	1009	2563	836	438
2.73		200.074	199.067	-0.091	38.2			[M+H]+	true		C9H13NO2S	725	1763	1526	1445	3378	1236	3483	1182	1175	1164	1403	1664	1773	1428	1384	775	1643	1642	2519	1964	1796	1741	1542	1594	1400	1297	2105	1118	1352	1473	2497	1586	1443	2603	1436	4388	2004	1282
2.73		224.128	223.121	-0.037	2.1			[M+H]+	true		C12H17NO3	18694	53211	51401	52675	53135	53899	51037	50166	46932	45541	49389	49550	50333	47858	49516	31507	53117	48744	49866	53649	47754	41873	46528	45259	50040	48259	50418	54428	48806	49965	47154	48575	52341	48543	50817	52109	48122	51340
2.73		338.179	337.172	0.534	2			[M+H]+	true		C11H29O11	0	3898	4307	3399	1834	6335	2042	3276	5190	4002	3044	201	3965	3303	3618	1785	4821	2488	4492	4208	3602	1052	3238	3076	2754	2890	2357	2875	2705	2319	1636	2075	3499	1609	1101	2208	3729	2131
2.75		223.988	222.981	-0.396	25.9			[M+H]+	true		C8H3N2O4S	3146	2923	2957	2940	3619	3848	3723	4004	4070	2618	4474	3650	3431	3456	3038	3926	2442	2866	2653	3201	2639	3244	2250	3358	2766	3226	2640	3436	3494	2623	3159	2835	3747	3366	3722	3281	2810	3926
2.76		210.114	209.107	-0.107	27.3			[M+H]+	true		C6H17N4O2S	0	2624	2590	2298	6198	11002	1098	877	11784	8321	7995	824	8860	8655	18013	3404	2631	11730	8390	7694	9119	8111	8091	11708	4542	9226	6032	5981	11451	6228	7770	6013	9325	5489	6742	4392	7331	8620
2.78		158.003	156.996	-0.258	36.2			[M+H]+	true		C6H5O3S	4457	3792	4040	4618	3550	3636	3385	4437	3286	2947	2711	4226	2525	3574	2771	4957	1572	2342	2169	1484	2133	3103	1724	2738	2180	3418	2018	3338	2615	1743	2593	1562	2812	2053	2144	2299	1496	2561
2.79		216.196	215.189	-0.025	1.9			[M+H]+	true		C12H25NO2	97	70831	68430	68985	36663	104783	56618	48325	133691	88617	59609	13842	72790	63863	50528	9904	71146	58394	53514	78278	92336	9165	66882	45435	60454	43996	73966	30796	9368	55495	33731	62119	27587	43310	56568	43685	134647	11601
2.8		180.138	179.131	-0.059	26.5	773.3	Bruker MetaboBASE Personal Library 3.0	[M+H]+	true	methoxyphenamine	C11H17NO	182	761	1144	887	268	87	150	218	218	2692	545	952	900	188	676	1285	181	854	976	1006	217	314	256	344	442	307	106	932	5102	417	713	774	75	256	269	248	179	224
2.8		246.206	245.199	-0.13	6.2			[M+H]+	true		C13H27NO3	869	16038	13930	16249	15540	8237	19224	10077	10935	52189	12671	9842	5720	11854	19990	4477	10561	12452	13406	9335	9149	4974	14717	6879	12154	8636	15267	10014	20874	8523	13952	11948	5642	9837	8745	22909	7012	9739
2.81		172.957	171.949					[M+H]+	true			0	5220	5246	4979	4775	5355	4746	6016	4804	4501	5558	7129	4861	5476	6458	7107	4400	5322	5456	6240	5245	6736	6329	5658	6206	6374	5467	6083	6373	5093	5996	6154	8691	5701	6631	5707	5610	6758
2.81		340.178	339.171	0.556	22.9			[M+H]+	true		C11H33O7P2	47	2818	1645	555	670	4311	923	839	2326	487	300	457	2481	655	0	69	0	0	238	263	0	186	146	220	212	0	120	0	98	245	0	176	132	128	211	256	253	158
2.83		247.058	246.05	0.19	16.5			[M+H]+	true		C9H6N6O3	86	1531	1079	1486	5782	1094	1956	619	1163	1542	1855	927	1596	1736	825	0	1454	1534	5661	1659	882	0	1344	622	1738	1221	1409	527	655	2041	2577	2200	0	2847	1241	5965	959	921
2.85	0.02	176.055	175.048	0.124	6.2	704	Bruker HMDB Metabolite Library	[M+H]+	true	N-Acetylaspartic acid	C6H9NO5	22462	181	279	247	0	430	186	0	0	519	374	0	365	312	113	169	394	262	478	323	685	0	336	0	458	0	263	0	252	221	232	550	0	326	263	518	858	143
2.85		243.152	242.145	-0.166	12.3			[M+H]+	true		C12H22N2OS	0	696	531	646	0	0	0	220	0	0	433	692	0	0	0	218	0	0	0	0	0	4687	0	1760	592	0	0	5568	65	0	0	390	2205	0	0	0	0	0
2.86		171.063	170.056	-1.015	6.4			[M+H]+	true		C6H8N3O3	0	17533	15673	17321	9675	15192	9369	8600	21638	21358	16062	7643	21135	18217	9417	3379	20560	17272	14671	26511	20097	5113	21306	12931	17310	9453	18943	10100	10289	22444	11212	20811	9649	13625	11312	14521	24200	10337
2.86		266.14	265.133	-0.236	26.1			[M+H]+	true		C9H21N4O3S	0	19653	18848	18002	9258	19216	5765	5267	17623	17826	8571	2551	18365	9079	4831	1490	10756	6450	7419	6648	8398	1757	5578	4926	5492	3287	5197	3841	3458	4986	4161	4699	3478	4310	4053	4537	7977	3528
2.87		166.107	165.1	0.029	5.9			[M+H]+	true		C6H15NO4	0	3874	15015	14306	9039	17446	10014	8221	23301	22219	14904	7100	21889	17840	6069	3249	16564	10950	11739	21392	14595	4092	14345	8378	12046	7607	12304	6726	7574	16686	7842	12370	6038	9381	9068	10899	16838	6130
2.87		294.172	293.165	-0.201	26			[M+H]+	true		C11H25N4O3S	0	22996	21063	20689	12593	29121	17994	14028	29709	26667	18699	9469	22039	23095	10311	3792	14374	14388	14292	12332	13048	5429	14081	12911	14320	11913	14973	9467	10859	13670	11160	13631	11866	12196	11641	11238	12132	11373
2.88		145.05	144.042	0.031	5.8			[M+H]+	true		C6H8O4	970	5207	5981	6316	3364	6462	3575	2996	8311	8327	5517	2769	9733	6880	2521	1171	8296	4388	4990	7963	7362	1536	5896	3942	4566	2170	4297	2448	2435	5775	3088	4820	1206	3758	3134	3761	7335	2438
2.91		134.045	133.037	-0.034	13.3	938.5	Bruker HMDB Metabolite Library	[M+H]+	true	Aspartic Acid	C4H7NO4	3362	411	174	218	379	165	380	274	92	443	249	1931	324	308	662	201	282	788	234	159	474	0	220	309	292	239	219	190	90	386	308	354	373	186	533	444	373	246
2.92		158.045	157.037	-0.042	32.5			[M+H]+	false		C6H7NO4	423	63	0	0	134	66	0	0	0	0	0	0	0	153	159	0	173	146	184	72	0	143	0	85	0	112	0	104	0	59	104	0	0	150	82	0	90	0
2.92		215.07	214.063	0.166	36.3			[M+H]+	true		C5H14N2O5S	0	863	1110	752	0	639	134	149	1210	1068	623	193	931	553	1246	1157	4008	2546	2101	3553	3373	999	1964	1287	1796	966	2267	1154	1573	2364	805	1640	1155	1221	1638	1488	2429	1511
2.93		238.013	237.006	-0.763	9.1			[M+H]+	true		C9H6N2O4P	0	1356	1278	1360	808	1748	785	820	2577	2678	1755	532	2205	1855	4510	1192	11425	7016	5859	16413	8039	1501	11037	5710	7108	4459	7723	3378	0	10046	4514	8697	3868	5357	4929	5059	10411	4080
2.94		232.998	231.991	-0.375	8			[M+H]+	true		C9H3N3O3P	354	2849	2931	2587	1675	2696	1921	1925	3216	2668	2480	1807	3195	2509	4135	2729	5521	4478	4200	6031	4610	3091	5682	4442	4560	4247	4397	3813	3883	5632	4159	4517	4000	4812	4576	4097	5534	3993
2.94		237.087	236.08	-0.366	12.7			[M+H]+	true		C7H15N3O4P	4478	0	0	0	0	216	0	184	0	0	227	308	103	263	232	0	0	72	98	0	0	0	140	124	200	0	94	405	0	0	130	0	0	0	158	260	297	269
2.95		238.145	237.138	-0.507	39.8			[M+H]+	true		C8H21N4O2S	247	1415	1255	1413	921	1604	1823	992	2186	1977	1105	1214	1957	1110	785	2479	4749	4228	3772	4350	5666	2996	2524	1933	3856	3074	3682	1088	1833	3604	2255	3707	3252	3700	2837	2942	4715	1775
2.96		191.972	190.964					[M+H]+	true			0	4505	4814	4946	2891	4733	3844	3740	6705	5929	4986	3121	5829	5982	8562	5346	11863	10048	9058	13151	10979	6732	12765	10183	11308	9201	10823	8755	9331	12193	9039	11378	8579	10101	10139	8479	13408	10225
2.97		218.157	217.15	0.044	13.4			[M+H]+	true		C11H23NOS	0	1736	176	1503	1103	2248	1328	1586	2918	1661	1373	641	1864	1742	2513	0	1335	1046	636	1239	1079	0	1400	1470	1002	1459	1209	5516	301	1313	690	1257	0	644	1706	895	1747	305
2.98		182.985	181.978	-0.646	26.1			[M+H]+	true		C6H2N2O3S	26522	0	0	19354	11994	16244	17971	23013	18552	18257	18039	0	17424	20033	0	27355	15524	0	19157	18273	16596	24845	18496	21772	0	0	19558	24766	23022	0	20683	21981	0	20889	22056	20905	17893	25044
2.98		198.053	180.019	-0.003	6.7			[M+NH4]+, [M+H]+	true		C5H9O5P	0	13492	13512	13299	8961	2326	1251	3627	2443	2726	10355	1784	1428	1697	2568	2046	2111	8320	614	1484	3728	1923	4414	1925	8332	2043	1080	1921	1367	15852	1485	8083	3387	3094	2124	9506	1442	1622
2.99		186.956	185.949					[M+H]+	true			17640	14007	13389	13354	12888	11241	14100	18133	11474	10813	13492	17141	11159	13268	15694	17932	8138	13108	10319	6903	6711	18965	10855	14216	10870	12922	10797	17863	15444	10688	13408	13799	15601	11606	13696	11794	10255	16781
2.99		226.084	225.077	-0.058	2.6			[M+H]+	true		C7H16NO5P	0	33626	39549	34716	20574	8745	4522	13248	12431	12073	47132	7580	8189	6290	6303	6336	8187	37902	3590	5626	20629	5777	21546	9231	45118	7534	5318	5516	7203	76353	6019	41350	21252	11734	9066	47548	9437	5047
3		219.097	218.09	0.957	10.6			[M+H]+	true		C6H12N5O4	0	1554	2008	2473	6830	1949	1679	270	1512	2232	1783	650	2370	1871	587	313	2397	2130	6223	1127	1153	0	1120	256	1822	618	1693	162	121	2094	3147	1445	893	3988	405	6894	1522	872
3.06		130.05	129.043	0.038	2.8	932.6	Bruker MetaboBASE Personal Library 3.0	[M+H]+	true	Pyroglutamic acid	C5H7NO3	6497	71110	67435	70141	111745	87979	67173	35435	75511	75719	73444	25097	92484	64840	46351	35842	103957	76912	143813	65748	123014	13236	65629	44065	85168	57611	92266	44244	148718	84190	107057	91757	30900	98953	67836	163767	126104	28423
3.08		274.972	273.965	-0.752	27.4			[M+H]+	true		C8H4NO8S	2738	2527	3569	3299	4180	3037	4472	2448	2314	2224	2654	1931	3228	2773	2334	2346	89	2790	4228	1717	2903	926	1860	2037	3000	2739	3028	1921	6416	3085	4681	3146	1814	4386	2651	5259	3329	1594
3.09		271.001	269.994	-0.724	13			[M+H]+	true		C11H3N4O3P	2227	2375	1567	642	2183	1827	2320	1211	2032	1877	2269	1166	2322	2473	1866	2109	1830	2446	3972	2014	2804	819	2244	2163	2792	2401	2616	2060	5149	2852	3841	3329	1563	3616	3261	4991	3807	1250
3.1		84.0442	83.0369	-0.211	2.2			[M+H]+	true		C4H5NO	118	1770	1944	2752	2556	1469	1791	542	1638	1625	1356	562	2008	1079	1039	760	2027	1650	2989	1249	3013	358	1388	1165	1712	1649	1758	711	4114	2151	2660	1317	677	2473	1225	3890	2290	561
3.11		151.097	150.089	0.069	9.1			[M+H]+	true		C6H14O4	393	5020	4081	4801	2972	5522	2639	1763	7066	7875	4396	2482	6956	5809	2485	1218	7161	4030	4106	8488	6526	1838	5776	3572	4476	2682	4793	2677	3032	5769	4047	4748	2733	3790	3766	3799	5973	2803
3.12		244.191	243.184	0.147	8.7			[M+H]+	true		C13H25NO3	260	9529	9867	10500	0	14604	367	17656	16419	8786	7973	3251	10802	8808	14223	5260	5389	7302	1317	10122	12847	5725	9149	15883	8224	10334	7625	10735	0	6069	0	8671	12823	1101	18980	1016	18286	0
3.13		117.055	116.047	-0.081	1.5	857.1	Bruker MetaboBASE Personal Library 3.0	[M+H]+	true	Methyl acetoacetate	C5H8O3	588	2719	2945	2394	1681	3041	1808	1471	4052	4465	2318	1358	4867	4209	1279	817	4266	2986	2985	5306	3748	988	3750	2413	2860	1729	3202	2022	2003	4049	2611	3459	2097	2885	2513	2567	4727	1880
3.15		158.003	156.996	-0.222	34.8			[M+H]+	true		C6H5O3S	4731	4275	4295	3462	4379	3467	3042	3422	2704	2742	2991	3438	3020	2471	2876	4266	1595	2422	2037	1874	1671	3023	2362	2204	2258	2935	1987	2567	2682	1902	2489	2063	3024	2251	2442	2478	2118	2733
3.22		186.956	185.949					[M+H]+	true			21734	18347	17041	18214	19467	17252	20009	20900	16146	16584	17653	22216	16028	18476	17929	21651	15185	13404	16874	12567	12361	19964	14123	17863	17016	18373	14254	18420	18849	14641	16056	17003	18193	0	17372	14789	14034	16523
3.24		191.972	190.964					[M+H]+	true			691	4349	4732	4383	3175	6074	4082	3468	7052	7366	5003	3111	7000	5396	6063	4286	10655	8976	7355	13647	9648	4726	11553	7436	8998	6867	8601	6289	6819	10696	6894	9203	6325	7708	7554	7763	11292	5657
3.27		159.969	158.962	-0.803	26			[M+H]+	true		C4HNO4S	7920	6005	5753	5464	6667	5829	6819	6966	5844	5471	7000	8228	6453	8595	8582	7965	5548	6980	6573	6433	6534	10034	7067	8020	7540	7446	7166	8629	7355	6678	7522	7784	8267	7582	7351	7177	6272	8691
3.27	-0.04	245.077	244.069	-0.204	13.6	990	Bruker MetaboBASE Personal Library 3.0	[M+H]+, [M+H]+, [M+H-C5H8O4]+, [M+H-C5H8O4]+	true	Uridine	C9H12N2O6	15651	165	418	373	536	182	543	56	713	258	212	312	320	441	123	0	1024	202	514	1127	315	0	838	360	340	321	841	381	493	936	149	590	0	152	128	1111	269	0
3.3		343.994	342.986					[M+H]+	true			4867	76	0	128	291	0	0	0	168	280	0	107	217	296	0	0	276	0	228	0	0	0	248	0	0	0	88	0	0	243	0	0	0	336	0	268	170	0
3.34		136.062	135.054	-0.039	10.7			[M+H]+	true		C5H5N5	12173	2788	3273	2769	4291	4053	1668	1360	1541	1410	1665	1373	1955	1934	1995	1623	1751	1580	2249	1663	1970	1377	1560	1921	2298	1426	2261	1951	1641	2255	1650	1925	1636	1831	1975	2315	2162	1943
3.36		149.081	148.074	0.124	18.6			[M+H]+	true		C6H12O4	0	1843	1942	2695	1675	2859	1666	1291	4251	3942	2496	1036	4715	2442	1531	815	3955	2148	2629	4790	4250	825	3458	2643	2952	1720	2767	1843	2216	3326	1998	3067	1657	3038	2047	2458	5427	1610
3.38		166.107	165.1	0.052	6.5			[M+H]+	true		C6H15NO4	86	8181	6846	1160	4237	9313	3109	4146	12996	11797	7918	3448	12852	9116	4090	2609	12812	7586	8496	16539	11034	2208	10733	6371	8312	5519	8066	4672	5008	10919	4976	8033	4322	7434	5889	6739	12778	5152
3.38		247.998	246.99					[M+H]+	true			0	1761	2398	2428	1279	2404	1981	1734	2842	2889	1965	1910	3445	2922	1648	1423	3151	2512	1919	4288	2320	1319	3084	3066	2256	2217	2410	1797	1819	2784	1966	2746	2050	3114	2270	2081	3516	2082
3.39		171.063	170.056	-0.996	6.3			[M+H]+	true		C6H8N3O3	0	1740	6294	5702	4084	8060	3359	3171	9663	9333	5524	1000	10470	6937	3975	1883	12448	6984	6883	10982	10284	2442	8007	6243	7540	4369	7605	4312	4427	8929	5304	7239	4340	5825	4951	6810	13741	3969
3.39		266.141	265.133	-0.055	25.9			[M+H]+	true		C9H21N4O3S	118	3383	3355	169	1354	3949	0	674	4013	3439	1399	0	3691	2065	1404	0	5487	3330	2807	4565	4102	329	2550	1817	2186	974	2926	733	986	2848	1102	1691	703	1603	1468	1649	4621	703
3.39		294.172	293.165	-0.232	30.1			[M+H]+	true		C11H25N4O3S	0	4075	3577	3927	2166	6206	1754	2000	7370	6601	3675	1231	7417	3226	2497	0	11634	5352	5478	6341	8557	1162	5468	2936	4838	3191	5067	2114	2005	5669	2538	4469	1970	3026	2701	3523	8863	2209
3.41		141.959	140.951					[M+H]+	true			16422	13636	13698	13627	13351	12540	14409	14298	11624	12344	14599	17020	12573	15161	15468	17338	0	14158	14473	0	13420	18037	13941	17755	14406	15315	15682	16641	15456	13025	15962	15421	17046	16476	18063	16299	15329	0
3.41		158.003	156.996	-0.313	28.8			[M+H]+	true		C6H5O3S	6017	4357	4323	3337	3293	4591	3073	3891	2946	2720	3652	3297	2853	2838	3080	3973	2194	2468	2595	2123	2063	3395	2114	2649	2306	2264	2009	2763	2613	2582	2845	2364	2947	2251	2438	2111	2012	2795
3.41		186.956	185.949					[M+H]+	true			22290	18708	22236	18598	0	18477	18925	21785	18953	17466	0	0	0	20967	18915	24522	15896	18062	16968	18034	15252	23739	17009	19428	19050	19774	17707	23129	20817	0	18952	17844	24502	15718	0	0	16270	21210
3.44		172.977	171.97	-0.776	26.9			[M+H]+	true		C5H2NO4S	12353	13077	13161	11943	12670	12142	14996	13399	11188	10775	11772	13502	11665	11013	14796	14908	9074	11818	11287	8853	9740	15254	12529	13749	12266	12615	12463	13051	13069	11311	13518	12271	15430	13249	13632	12028	10815	13019
3.5	-0.17	348.07	347.063	-0.16	6.2	996	in house spectral library	[M+H]+, [M+H]+	true	AMP	C10H14N5O7P	3425	1474	1622	9128	11038	13793	5928	1496	16243	22788	8998	2530	27130	15232	4280	421	15841	8892	10931	8680	14272	486	12325	3722	9554	3842	10403	4107	2085	16402	8330	10884	471	10906	3808	15275	16414	3343
3.54		345	343.993					[M+H]+	true			3332	114	0	0	153	89	0	0	0	0	0	0	213	124	81	0	272	0	156	80	121	0	0	0	0	0	106	0	393	0	92	198	0	206	60	179	104	79
3.55		186.956	185.949					[M+H]+	true			21352	19526	21135	20502	22933	19290	21426	21072	20442	18586	20615	24088	18223	20539	21610	25207	15896	18764	17764	0	19520	25809	18846	19372	19324	21147	18447	24022	22554	18216	20268	19383	22641	20815	21980	19820	16260	23066
3.58		181.107	180.1	-0.157	11.5			[M+H]+	false		C7H16O5	0	194	2666	2553	1762	2557	1614	1590	2659	2764	2028	1021	3251	2803	2051	622	4674	2068	1969	3870	2927	757	4088	1846	1716	1618	1824	1292	1311	3175	1379	1655	1121	2097	1901	2021	3333	1236
3.6		446.987	445.98	-0.277	41.1			[M+H]+	true		C26H7O4PS	3755	129	113	1649	2104	1985	944	674	2379	3091	1201	491	2200	2314	982	79	1611	1212	1351	936	1711	153	1748	557	1452	679	1493	186	669	2118	1275	1899	269	1641	1105	278	1538	646
3.67		141.959	140.951					[M+H]+	true			17140	16002	15801	14249	14085	13861	14342	16631	13341	12472	15964	16427	13479	16591	16789	17082	12908	14928	16465	14752	14563	17303	15463	16645	15292	15626	15146	17797	16393	14318	15585	16906	18262	16238	19044	16735	15295	17613
3.68		232.359	231.352					[M+H]+	false			11167	0	0	0	0	0	0	0	0	0	0	0	0	0	0	0	0	0	140	0	0	0	0	0	0	0	0	0	0	0	0	0	0	0	0	236	0	0
3.69		232.298	231.29	-2.125	8			[M+H]+	false		C15H37N	12306	0	0	0	0	0	0	0	0	0	0	0	0	0	0	0	0	0	258	0	0	0	0	0	0	0	0	0	0	0	0	0	0	130	0	0	0	0
3.72		159.969	158.962	-0.815	31.8			[M+H]+	true		C4HNO4S	6828	7175	6458	6724	6757	8432	7427	8843	7344	5863	7184	7750	7055	8243	8439	8103	6511	7568	8628	6959	7912	9078	7555	8782	7852	8082	6974	8227	7506	6862	7428	7588	8316	8328	9796	6846	6893	8905
3.72		172.977	171.97	-0.816	25.9			[M+H]+	true		C5H2NO4S	13239	12902	12576	11393	11691	10818	12463	13328	12448	11586	13819	15707	11764	15128	12683	15588	12132	13260	13512	11159	10879	16565	13967	14637	13002	13194	12972	16092	14378	12473	12817	13631	14833	13699	13511	12623	10871	14776
3.72		227.983	226.975	0.711	13.6			[M+H]+	true		C8H4O6P	2229	2615	2888	2328	3157	3183	3053	2914	3419	2897	2939	2840	2766	2485	3082	3522	2306	2652	2809	3019	2439	3666	3506	4149	2896	3054	2477	2577	3253	2745	3047	3750	3709	3070	3030	2561	2491	2924
3.8		314.091	313.084	-0.375	13.2			[M+H]+	true		C11H15N5O4S	27605	0	0	37	128	0	0	98	0	0	0	92	0	0	0	85	0	66	120	0	0	110	0	0	182	76	0	0	78	0	0	240	0	0	0	93	88	77
3.81		186.956	185.949					[M+H]+	true			20048	22502	21757	22116	24411	22875	23928	25674	21162	21536	21099	24946	21831	22571	23868	25024	21752	20350	20987	19417	19928	26710	21504	22750	21026	22916	21187	22942	24244	21727	23126	23905	25262	24232	25653	23197	18932	26203
3.82		274.165	273.157	-0.204	7.9			[M+H]+	true		C13H23NO5	0	0	80	0	0	0	0	0	0	82	0	0	0	0	165	0	0	0	0	0	0	0	0	0	0	0	0	0	0	0	104	0	0	112	0	0	0	0
3.83		223.988	222.981	-0.305	37.9			[M+H]+	true		C8H3N2O4S	3096	3343	3181	3704	3303	3264	3487	3799	3255	2851	3464	3673	2983	3136	3282	3414	3128	3114	3434	2543	2631	2915	3196	2775	2860	2907	3741	3196	3175	2974	3336	3006	3273	3830	3192	2815	3063	4631
3.87	-0.06	268.104	267.097	-0.121	10.2	990	in house spectral library	[M+H]+, [M+H-C5H8O4]+, [M+H]+	true	Adenosine	C10H13N5O4	274748	504	343	285	592	538	679	2153	103	186	55	1700	0	261	1408	521	0	268	294	307	380	116	70	1451	310	344	400	3312	1271	0	130	390	285	384	2140	456	560	1517
3.94		232.259	231.252					[M+H]+	false			13254	0	0	149	0	0	0	0	0	0	0	0	0	0	0	0	0	0	388	0	0	0	0	0	0	0	0	0	0	0	0	0	0	0	0	242	0	0
3.94		254.136	253.129	0.292	2.9			[M+H]+	true		C10H21O7	7034	0	0	0	0	0	0	0	0	234	0	0	0	0	0	0	0	0	0	0	199	0	208	0	288	0	0	208	0	0	0	0	0	232	0	968	0	0
3.94		463.302	462.294	0.191	0.5			[M+H]+	true		C21H36N9O3	4985	0	0	0	0	0	0	71	0	0	0	0	0	143	0	0	0	0	0	0	0	0	110	0	0	0	0	0	0	0	0	0	0	0	0	0	142	0
3.95		580.229	579.222	-0.1	32.9			[M+H]+	true		C37H31N4OS	4302	0	0	0	0	0	0	0	0	92	0	0	0	0	0	0	0	0	0	0	0	0	0	0	104	0	0	0	0	108	0	0	120	98	0	0	0	0
3.96		232.225	231.217	0.137	8			[M+H]+	false		C10H31O5	9418	0	0	0	237	0	0	0	0	0	0	0	0	0	0	0	87	88	132	0	0	0	0	0	0	0	0	0	0	0	0	0	0	0	0	167	0	0
3.96		608.224	607.217	0.004	10.3			[M+H]+	true		C23H39N5O10P2	14832	0	0	0	0	0	0	0	0	0	0	0	0	0	0	0	81	0	70	78	0	0	0	0	120	0	0	0	0	86	0	0	0	0	0	0	0	0
3.99		159.969	158.962	-0.825	33.8			[M+H]+	true		C4HNO4S	7710	7584	6674	7142	7655	7812	6596	7318	6902	6114	8651	8421	7113	8116	6973	7759	6431	7542	7283	7367	8091	9382	8629	8392	7910	8029	7946	8517	8026	6905	8347	7889	8689	7858	8382	8673	7184	8224
4.02		186.956	185.949					[M+H]+	true			23288	23669	22704	22977	24244	24452	0	26691	22530	21915	23254	25482	23540	24946	25655	28810	21882	23452	22508	22127	21185	27554	22740	25365	28122	26108	24526	25814	24867	23368	24800	26864	28294	25575	27703	23701	23930	24561
4.03		172.977	171.97	-0.781	25.9			[M+H]+	true		C5H2NO4S	11370	12125	11980	13329	13558	11611	11726	14204	11387	12368	12947	14749	10969	13027	12321	13093	10545	12572	11495	11954	12038	14582	12189	13580	12510	13705	12528	13017	14215	10620	12451	12922	17891	14497	12782	12079	13538	11783
4.04		227.983	226.976	-0.641	8			[M+H]+	true		C7H3N2O5S	2558	3155	3583	2871	3184	2895	3397	3119	3629	2644	3101	3281	2716	2926	3132	3109	2883	3496	2907	2609	3117	3550	3366	3415	3534	3140	3073	3849	2901	2944	4049	2847	2881	3136	2817	2821	3223	3122
4.14		204.967	203.96					[M+H]+	true			5676	5330	5831	8667	6349	6364	6834	7332	6329	6438	6839	7048	6182	7069	7146	7895	6182	7308	7047	6118	5835	8795	6405	7430	6682	7239	6014	6762	6845	6860	6630	6932	7360	5977	6485	6154	8277	7634
4.15		232.154	231.147	-0.077	3.5	966.9	Bruker MetaboBASE Personal Library 3.0	[M+H]+, [M+H]+, [M+H]+, [M+Na]+	true	Butyryl-carnitine	C11H21NO4	0	29494	27313	30386	69397	19163	35292	10537	24963	32031	23598	4255	33436	19533	31632	577	34449	25502	62080	16041	17722	575	17399	10238	27276	29452	26172	7942	4106	31598	44269	29541	888	48609	28922	66317	21583	4881
4.18		146.06	145.053	0.025	21.6			[M+H]+	true		C9H7NO	10214	240	162	147	155	0	0	75	0	236	0	134	306	124	81	0	144	114	360	0	155	85	220	163	116	113	249	0	88	0	126	0	0	0	0	0	94	151
4.22		141.959	140.951					[M+H]+	true			0	0	13957	15142	14828	15199	14029	15522	14459	14341	0	17565	15919	16020	15210	20590	14791	15522	15817	13959	16584	17493	15213	17764	15030	15753	15910	18016	16461	15015	17325	15559	18199	16737	17011	16454	16631	18518
4.24		305.896	304.889					[M+H]+	true			2543	2331	2408	2237	2535	2536	2380	2931	2427	2668	2594	2784	2442	2966	2874	4225	2436	2666	2337	2671	2402	2961	2528	2777	2798	2864	2898	2855	2901	2427	2141	2810	2806	2657	2723	2353	2635	2860
4.27		172.977	171.97	-0.82	28.3			[M+H]+	true		C5H2NO4S	10707	11018	10601	12069	11785	10881	11657	12315	11566	0	11885	12840	11675	10275	12263	12843	12487	11466	11045	10623	11287	12591	11567	13838	11816	10938	13458	12141	12052	11170	13461	12750	14018	13145	11580	12682	11352	13067
4.27		181.107	180.1	0.101	11.9			[M+H]+	false		C7H16O5	0	2280	2697	2744	1968	3528	2015	1353	3840	3023	2394	1040	4523	3409	1008	868	4496	2050	2749	5907	3445	862	3322	1931	2870	1442	3204	1747	1684	3581	1744	2760	1333	2131	2214	2087	4348	1270
4.28		159.969	158.962	-0.789	26.3			[M+H]+	true		C4HNO4S	8641	6819	6586	8408	7255	6877	7535	8188	6717	6591	7045	9278	8781	7963	7957	8144	6259	8652	8628	8200	7685	8909	7523	9132	9014	8051	7509	8427	8374	7532	7671	7623	8719	7472	8053	7219	9286	9656
4.43		136.062	135.054	-0.009	5.8	948.3	Bruker HMDB Metabolite Library	[M+H]+	true	Adenine	C5H5N5	11240	1945	2049	1672	2135	2925	1998	1692	2283	2768	2280	1650	3228	2836	1962	1547	2419	2062	2443	2396	2605	2130	2240	1781	2060	1898	1820	1909	1700	2427	2188	2402	1860	2279	2374	2815	2780	2375
4.43		191.079	190.072	0.426	23.1			[M+H]+	true		C7H12NO5	0	312	355	357	124	0	259	75	0	0	770	0	0	0	133	0	0	866	0	0	0	124	0	701	838	5257	0	0	7557	0	0	703	0	0	0	0	0	0
4.46		227.983	226.975	0.979	15.4			[M+H]+	true		C8H4O6P	3350	2968	2798	3117	3056	3151	2967	3094	2938	3075	3485	3509	2950	3075	3092	3711	2555	2834	3454	2976	3256	3990	4054	3062	2954	3764	2700	3087	2834	3548	3520	3004	3568	4038	3257	2988	2383	3900
4.47		209.092	208.085	0.071	1.6	786.1	in house spectral library	[M+H]+	true	Kynurenine	C10H12N2O3	779	397	0	357	611	392	351	343	487	327	280	153	118	724	143	0	0	0	834	309	494	0	466	0	538	235	439	166	284	390	589	325	257	450	337	825	473	0
4.47		224.128	223.121	-0.488	9.2			[M+H]+	true		C8H20N2O3P	13325	13796	12384	14277	14203	13296	13006	13554	12614	13153	13421	14517	12689	13818	14006	14276	12631	14586	14535	13025	13008	13949	13007	14127	13066	12572	13282	15579	13433	13538	13921	14520	13977	14443	15156	14236	13785	15236
4.47		308.009	307.002					[M+H]+	true			3560	0	0	0	0	0	0	0	0	0	0	0	0	0	93	0	0	0	168	0	0	0	164	0	0	0	0	0	0	0	0	0	0	0	0	0	0	0
4.51		186.956	185.949					[M+H]+	true			27135	25527	26433	26728	27771	25968	27721	28726	28172	24060	27038	29260	26223	26525	28338	31450	25714	25656	27670	24870	23760	31608	28416	25678	27756	28020	28212	27661	26394	26172	25441	27262	28263	27036	26875	26910	25893	29085
4.51		304.891	303.884					[M+H]+	true			12132	10824	10517	10667	10696	11670	11114	12405	12630	9762	12728	13102	10664	11523	13528	13634	9604	11288	11615	10122	10092	13716	11871	13078	11510	13366	12157	10270	11621	10279	12559	11716	12412	12386	12820	11480	11007	12205
4.52		146.06	145.053	-0.039	20.1			[M+H]+	true		C9H7NO	3907	70	113	0	0	0	0	0	0	0	0	0	0	0	0	0	0	0	0	0	0	0	0	0	0	141	0	0	0	0	0	0	0	0	0	0	0	137
4.54		141.959	158.962	-0.783	26			[M+H-H2O]+, [M+H]+	true		C4HNO4S	17288	14842	14841	14661	14764	15023	14726	15606	14525	14393	14706	16510	14992	17007	16533	17229	14451	15292	14817	15322	15414	16993	15231	16574	15012	17258	16670	15998	16477	16639	15349	16017	17125	17153	17049	16608	18171	17551
4.55		172.977	171.97	-0.804	29.5			[M+H]+	true		C5H2NO4S	10422	10179	11820	10897	10885	10896	11738	12736	9402	10238	10491	11488	11091	11825	10980	11879	11449	11652	11165	11161	12195	12575	11253	13023	13334	11294	9733	11945	13523	12191	11434	11158	12762	12318	11141	11462	11065	11625
4.55		204.967	203.96					[M+H]+	true			6231	5598	6190	6712	6646	6965	6796	7493	8632	6132	7646	8452	6698	6949	7771	8028	7187	6696	9552	6580	6355	8458	6827	7943	7550	9316	7197	7509	7545	6725	7249	7637	6849	6846	6393	7648	6823	8721
4.57		266.011	265.003					[M+H]+	true			4564	1495	911	850	869	965	796	1027	1157	869	1023	971	1528	637	710	634	1507	1418	814	657	1197	542	970	1029	1008	839	1530	920	2848	999	1391	1416	666	966	983	1155	1085	856
4.66		176.972	175.965					[M+H]+	true			3774	3092	3593	3038	4078	3966	3614	3807	3396	3486	4369	3365	3534	3399	3128	4022	3021	3260	4208	3380	3252	4753	4078	3641	3668	3412	3282	4480	3492	3665	3837	2734	3984	3160	3495	3749	3021	3456
4.7		120.081	119.073	0.019	11.3			[M+H]+	true		C8H9N	14851	1430	3446	3974	0	4978	2664	3155	4997	5627	0	2694	5563	0	2275	2188	6070	3382	3291	0	4413	0	2402	0	0	0	0	0	0	0	0	0	0	0	0	0	0	0
4.76		166.086	165.079	0.044	0.4	972.7	in house spectral library	[M+H]+, [M+H]+, [M+H]+	true	Phenylalanine	C9H11NO2	0	0	23514	24023	21573	27557	20982	16932	29302	30605	23687	18353	38565	14241	19191	15531	40846	26294	21200	15318	30791	9639	14601	24637	27190	22869	33748	20474	80922	27102	35650	30317	0	0	0	0	0	0
4.8		332.562	331.554					[M+H]+	true			2616	0	0	0	0	0	169	0	0	0	0	0	0	0	0	0	130	0	104	0	0	0	0	0	0	0	0	0	0	0	0	0	0	0	96	99	0	0
4.85		159.969	158.962	-0.835	26.8			[M+H]+	true		C4HNO4S	8617	7380	7787	7863	8333	7298	7406	8276	7411	8882	7791	8339	7293	7184	7096	8015	6925	7360	7848	8409	8189	8754	7395	9073	8568	8049	7550	7946	8953	7372	7844	7904	8082	7360	7582	7973	7832	9426
4.89		120.081	119.073	-0.053	5.2			[M+H]+	true		C8H9N	727	158	254	169	1754	237	380	107	0	0	3401	874	2027	1904	1170	1669	1936	1396	768	2101	1916	1468	1648	3655	3998	3434	5971	2667	14644	3896	4935	4227	3578	3066	3804	4075	4427	2567
4.9		311.008	310.001	-0.589	15			[M+H]+	true		C14H5N3O4P	5706	1301	1524	186	67	159	1472	1500	115	1012	1493	1350	1744	1108	1240	1218	1152	1572	1753	950	1209	966	1266	1545	1460	1677	1664	1529	5557	1469	1047	1750	1508	1559	1376	1293	1857	1525
4.93		204.967	203.96					[M+H]+	true			7989	6585	7831	6208	7626	7768	6525	7847	7111	7101	7503	8391	6789	7204	7717	8022	7138	7222	7771	6871	6872	7466	6919	7786	7528	7593	7442	7349	8237	6798	7369	7546	6488	6269	7754	9296	6540	8137
4.94		266.011	265.004					[M+H]+	true			0	0	0	0	0	0	0	0	0	142	0	0	0	0	0	0	0	0	0	0	836	0	0	0	0	0	0	0	0	0	1552	0	0	0	0	0	0	0
4.95		172.977	171.97	-0.814	26.5			[M+H]+	true		C5H2NO4S	9677	8991	9576	9707	10437	12430	10632	10667	10307	9768	11180	10219	9650	9385	10720	12873	8497	9980	9168	9859	10085	11621	10335	11425	10036	9798	10829	11186	10765	10110	10538	11708	11273	10561	11622	10024	9908	11480
4.98		302.196	301.189	-0.608	15.3			[M+H]+	true		C11H30N2O5P	0	7544	7851	7988	14651	4045	12672	2860	3772	0	6647	0	3325	0	5337	2769	0	0	0	0	0	2622	0	1608	0	0	0	0	0	0	0	0	0	0	0	0	0	0
4.99		307.083	306.076	0.608	13.8			[M+H]+	true		C12H13N5O3P	283	186	742	652	1095	468	1380	669	501	1074	1044	996	1078	669	891	73	1910	1414	2503	821	564	178	702	565	1342	1446	2589	882	612	2870	4548	2016	485	3950	1923	5392	1725	226
5.02		186.956	185.949					[M+H]+	true			30092	28176	28022	28618	28183	26600	28360	28693	26042	27550	27307	30606	26275	27772	29133	31362	27225	28072	27640	27935	25805	30831	27524	29109	26626	26885	27103	28685	29381	27349	28244	27422	28251	28219	28709	29467	25961	29329
5.03		141.959	140.951					[M+H]+	true			18505	15422	14878	14100	15329	14263	14851	15466	14046	14171	15482	16689	15083	16012	18173	19786	14198	15090	14549	14511	14784	16149	14609	15432	14720	14665	15253	15535	15123	14643	15830	15706	17783	15902	16409	15535	15819	17621
5.04		222.112	221.105	-0.329	9.8			[M+H]+	true		C8H18N2O3P	3508	3429	3647	3572	3619	3465	3495	3280	3125	3626	3697	4079	3218	3532	3487	4713	3638	3908	3598	4169	3646	4034	4024	3627	3864	3422	3784	3508	3511	3700	3353	4245	3817	4042	3988	3636	3592	4259
5.04		224.128	223.121	-0.449	4.7			[M+H]+	true		C8H20N2O3P	14029	13811	13362	14045	14810	13525	13584	14106	13002	12338	13235	16060	13700	14716	14722	16696	13296	13914	14006	13143	13761	14266	13695	14281	0	12971	13076	15752	13298	13290	13585	14589	14327	14662	0	14754	14200	14388
5.08		181.107	180.1	-0.04	8.4			[M+H]+	false		C7H16O5	0	6534	6389	6139	3686	6838	3370	3778	8180	0	4222	2283	0	0	0	0	0	0	0	0	0	0	0	73	0	0	121	0	127	94	0	0	0	0	98	0	0	0
5.09		163.94	162.933					[M+H]+	true			3860	3257	2752	3521	3818	3812	4433	5514	3701	4113	4118	4457	4607	4031	5337	4860	3319	4980	4946	4324	4568	4269	4150	4377	4736	3995	6329	5063	3777	5050	3831	4772	3762	5053	4807	3916	3757	5207
5.11		144.957	143.949					[M+H]+	true			4907	5068	5129	3719	4151	3837	3873	3648	4122	3279	3569	3306	3848	3340	3457	4626	3415	3282	3275	3057	3097	3494	3560	3789	3612	3117	4023	3134	3402	3422	3383	3356	3515	3490	3948	3541	3225	3805
5.14		304.891	303.884					[M+H]+	true			13568	11275	11910	10359	10851	10559	11260	12012	10442	10575	11531	12953	10750	11713	11938	17470	10783	11322	10785	10962	11343	12990	12017	12202	11692	12801	11369	13157	11606	10862	11868	12514	13150	11620	12094	11248	10484	12259
5.15		159.969	158.962	-0.918	31.8			[M+H]+	true		C4HNO4S	8587	8451	8095	6608	6866	7304	7844	7361	7031	7712	7274	7410	7105	7859	7793	10657	7567	6950	7221	7035	7661	8746	8183	7977	8588	7974	8048	8715	7885	7138	7459	8156	8644	7798	8021	7747	7878	8133
5.21		282.083	281.076	-0.305	12.1			[M+H]+	true		C10H11N5O5	1315	0	0	0	0	0	0	0	0	0	0	0	0	0	0	0	0	0	0	0	0	0	0	0	96	0	0	0	0	0	0	362	0	0	86	0	82	0
5.24		227.983	226.975	0.417	8			[M+H]+	true		C5HN5O4S	3199	2811	3944	3933	2650	2559	2842	3713	2944	3297	2921	3490	2991	3248	3029	3310	3128	3116	3169	2547	3527	3285	2860	3025	3108	3144	2820	2979	3926	2811	2577	3574	3114	3218	2888	2958	2764	3276
5.26		181.107	180.1	-0.05	13.3			[M+H]+	false		C7H16O5	0	0	0	2037	0	0	4255	0	0	7342	0	2922	7016	5923	2850	1340	9135	4628	4416	8903	6528	1575	6143	3836	4218	0	0	2971	0	6014	2412	4463	0	0	0	0	8003	0
5.27		302.196	301.189	-0.575	11.4			[M+H]+	true		C11H30N2O5P	249	5768	708	0	0	891	0	1253	3399	9303	2402	4260	1185	5296	3538	1680	8193	6784	12686	7130	5040	3254	8099	3600	7482	4498	10143	3320	5878	7289	15150	8683	4027	12124	3870	20356	4946	6679
5.3		198.134	197.126	-0.029	14			[M+H]+	true		C7H19NO5	0	3461	2032	1127	1478	2299	1015	1416	3918	4167	2086	1346	3226	2116	1428	718	3011	1854	1419	3633	2579	629	2300	1399	1284	1041	1219	1142	957	1371	1004	1796	899	1293	1293	1351	1869	798
5.32		176.972	175.965					[M+H]+	true			3053	3330	2730	3967	4781	3645	3424	4410	3405	4249	3189	4381	3445	4074	3985	4290	4049	3578	4426	2898	3509	4288	3754	3763	3544	3827	3756	4564	3433	3614	3326	3443	4332	4558	3176	4241	3580	4290
5.32		380.112	379.105	-0.132	7			[M+H]+	true		C13H21N3O8S	0	0	0	991	5334	1338	4723	0	2102	4970	2980	0	3412	2907	0	0	6710	0	8604	3366	0	0	3394	0	4104	0	0	0	0	0	0	0	0	0	0	0	0	0
5.35		141.959	140.951					[M+H]+	true			18333	16443	15267	16316	14328	15711	14547	0	15838	13175	13647	17816	15391	15804	16039	16279	14149	15282	14711	15041	14390	17721	17309	16074	15052	15827	14685	16864	15536	14869	16223	14666	17093	0	0	15373	16629	18183
5.35		151.096	150.089	-0.043	9.5	992.1	Bruker MetaboBASE Personal Library 3.0	[M+H]+, [M+NH4]+	true	Triethylene glycol	C6H14O4	5352	14182	15011	14846	3607	6364	4700	3134	399	0	380	3660	0	0	518	329	548	406	342	372	394	403	324	388	430	0	2299	475	211	302	497	299	249	330	347	0	399	226
5.35		224.128	223.121	-0.492	6.9			[M+H]+	true		C8H20N2O3P	13692	14429	13296	13815	15408	13823	14037	13568	13321	12830	13292	13691	14117	13672	15117	14050	13893	13944	14290	13250	13500	13705	13291	14930	13748	13038	13521	14427	14904	14114	14553	14027	15034	14794	14522	14672	14980	15725
5.36		186.956	185.949					[M+H]+	true			28781	25542	29259	27395	28158	26706	29244	31159	26794	24004	28774	29535	28050	28290	30660	33605	27631	30166	27815	26947	26285	30171	26536	30089	27910	28118	27763	31085	29908	27373	28998	30372	29005	28879	29598	28410	27211	30773
5.4		196.154	195.147	-0.041	10.2			[M+H]+	true		C8H21NO4	0	0	4200	4357	0	2807	2151	1623	0	202	7037	78	4007	171	133	1698	2732	0	184	127	82	0	144	179	168	137	221	94	221	255	191	166	0	150	126	81	166	196
5.41		226.165	225.158	0.039	9.3			[M+H]+	false		C9H23NO5	0	915	2611	2677	1518	720	3115	1602	6117	4824	1246	1010	5955	3936	2176	1194	6511	3226	3201	6788	4626	1356	5200	2273	3388	1821	4023	1711	1829	4576	2414	2855	2158	2347	1831	2555	4619	2066
5.41		307.891	306.884					[M+H]+	true			5935	5075	5195	5270	4655	4830	4746	5102	4292	4335	3859	4398	3474	3946	3792	4900	3323	3902	3682	3752	3893	4995	3830	4340	4502	4764	3768	4356	3965	3665	3931	4089	4326	4666	3762	3982	3516	3759
5.42		163.94	162.933					[M+H]+	true			3483	3214	3673	6324	4166	4813	3623	4807	6148	3884	4731	4960	5540	3493	4657	5077	4611	4748	4896	5005	4066	4249	4758	4629	3744	5071	5937	4847	4395	3902	4679	6215	4542	5337	5715	4862	3855	4667
5.44		181.107	180.1	-0.013	11.2			[M+H]+	false		C7H16O5	0	793	0	716	2834	1357	0	3305	9265	1362	5009	1268	8471	7253	3584	1348	8763	5538	5172	9524	7388	1846	6719	4659	5756	2357	5189	3340	3259	7342	2955	5386	2733	4676	3716	4971	8931	3296
5.46		304.891	303.884					[M+H]+	true			13739	10837	12183	11696	11287	11539	11160	11725	11361	9157	11112	13450	11023	11352	11809	12871	10647	12038	11363	11621	10298	14439	11471	13311	11770	12187	10891	14425	11831	10622	12109	12041	12813	11764	12038	12010	10724	11981
5.52		204.967	203.96					[M+H]+	true			6939	6344	7859	5902	7984	7440	6640	8479	7413	7103	7916	8148	7768	8051	7836	8207	8053	8408	7661	6879	7954	8363	7259	8703	7032	8266	8348	8152	8012	7579	7740	6659	8061	7312	7919	8153	6900	7899
5.56		141.958	158.962	-0.846	30.8			[M+H-H2O]+, [M+H]+	true		C4HNO4S	18550	15738	15048	15470	0	14466	14879	14880	15306	13584	0	16879	15343	15628	0	0	14683	14060	0	14049	16053	16110	0	0	0	14738	14311	15371	15164	0	15372	0	0	15258	15156	15490	15963	16436
5.56		168.123	167.116	0.051	3.1			[M+H]+	true		C6H17NO4	0	0	0	0	0	0	2827	0	5435	5024	7928	3484	4488	0	4595	2822	3809	8974	1785	2159	0	1795	320	0	0	196	319	2923	3885	0	0	0	0	252	415	313	0	265
5.59		224.128	223.121	-0.409	5.5			[M+H]+	true		C8H20N2O3P	14490	14344	0	14347	15808	14659	0	13740	14017	12412	13082	0	12841	13969	13820	13945	0	13112	0	14479	13400	13689	13197	0	13746	13024	14258	14776	14166	0	14520	13373	0	14996	0	14992	15024	0
5.59		380.112	379.105	-0.203	11.1			[M+H]+	true		C13H21N3O8S	0	1514	1790	128	77	161	2583	0	2661	0	208	0	103	116	516	0	0	3074	1589	3665	108	0	2970	0	3876	1467	4491	0	106	6461	7336	3273	0	8038	0	8836	2130	0
5.61		226.165	225.157	-0.165	8.9			[M+H]+	false		C9H23NO5	0	0	0	0	0	186	0	0	0	0	0	218	0	1740	149	0	0	864	2183	0	1521	0	1174	3877	2244	2097	2228	1501	2709	2592	2784	4218	2260	3188	2739	2904	6117	2819
5.62		181.107	180.1	-0.091	8.6			[M+H]+	false		C7H16O5	0	0	0	0	0	0	0	0	0	0	0	99	1686	2203	0	0	396	1376	2407	0	820	108	1438	0	2526	3304	2475	3208	3470	0	2947	0	2413	4120	4097	4216	0	3068
5.65		186.058	185.051	-0.325	26			[M+H]+	true		C8H11NO2S	6070	6918	6569	6351	7726	6316	6458	6267	6133	6020	6345	6693	6038	7027	6747	6661	6180	6660	7081	6240	6476	7453	6665	6058	6028	5541	6135	6754	6667	6085	7263	6425	6657	7790	6986	7027	6958	7693
5.66		151.096	150.089	0.005	5.2	994.5	Bruker MetaboBASE Personal Library 3.0	[M+H]+	true	Triethylene glycol	C6H14O4	500	673	0	852	354	425	271	2657	6349	5964	11278	2182	6114	4323	5050	2641	4441	10520	3636	5162	6349	3461	4984	5212	12434	23518	6300	4127	4699	5857	4110	14647	269	2091	299	498	0	339
5.67		186.956	185.949					[M+H]+	false			30433	28003	28063	29423	28803	30391	31908	30730	29220	27878	30580	31029	27943	30587	33860	31492	27292	29418	27817	30215	29071	30793	29212	30126	29426	29708	28257	29999	28986	27851	32371	29182	31760	31564	30975	29198	29786	32912
5.69		184.985	183.978	-0.409	8			[M+H]+	false		C4HN4O3P	12227	11575	11980	12581	13384	12049	12137	12392	11480	11621	11733	13005	11970	12364	12812	12387	11384	10848	11745	11231	11060	12238	11461	11734	12232	11834	11219	11819	11275	11346	11439	11423	12308	12308	11999	11310	11926	13362
5.71		196.154	195.147	-0.048	16.1			[M+H]+	true		C8H21NO4	1440	3870	0	1892	1128	760	1785	1738	2844	2195	1348	2155	1499	1808	3138	1694	2572	7328	1813	2695	3553	2022	2976	2472	7734	14781	3619	1909	2228	4253	2147	8314	2305	1415	3108	2757	3636	1955
5.73		176.972	175.965					[M+H]+	true			3815	4296	3573	3443	5434	3537	3213	4184	4015	4419	4098	4088	3829	4460	3122	3064	3953	3348	3766	4690	3523	3843	3884	3417	4886	3895	4050	3967	3793	3287	4216	4425	3670	3490	3449	4704	4194	4233
5.73		304.891	303.884					[M+H]+	true			14340	11478	11243	0	12666	12071	12475	11966	10685	10597	11592	12605	11394	11964	11785	12867	10817	11526	11523	11675	10566	13767	11165	12482	12964	11318	11414	12688	11778	0	0	11807	11509	11856	11532	10830	11023	12156
5.77		163.94	162.933					[M+H]+	true			5367	4018	5749	4834	3623	5253	5585	7096	4048	6430	5489	5589	5501	6361	4044	6421	5091	6152	4232	3882	7143	4786	3886	4863	4384	4345	6341	5484	6604	5726	6730	5497	7778	5055	6882	5618	4529	5269
5.77		307.891	306.884					[M+H]+	true			6759	5551	0	5254	4716	4565	4698	4880	4288	4189	4132	4958	3895	4695	4443	4723	3906	4058	4092	3436	3660	4970	4364	4539	4108	4236	3780	3989	4088	4049	4019	3701	4202	3656	3900	4249	3897	4371
5.8		168.123	167.116	-0.005	6.2			[M+H]+	true		C6H17NO4	242	230	863	1172	2935	4182	464	954	1050	671	398	1897	1135	2254	1601	1869	2139	0	1435	3111	5130	1247	3026	2151	9898	14792	4158	3220	2230	4694	2986	9067	3152	2865	3770	3361	5275	2327
5.82		204.967	203.96					[M+H]+	true			7439	7983	8230	7643	7454	7495	9116	7736	7566	8696	8052	9630	7417	7022	8148	8510	7214	8484	7431	7849	7854	8514	8223	7831	7960	7777	7695	8435	8073	7740	8184	7223	7768	7536	7634	8142	6609	8634
5.86		151.097	150.089	-0.009	1.6	991.4	Bruker MetaboBASE Personal Library 3.0	[M+H]+	true	Triethylene glycol	C6H14O4	208	304	217	249	0	0	0	303	259	363	966	480	2584	1320	472	0	2620	918	0	1928	3031	1536	2718	3411	950	0	1670	3791	1033	0	1678	0	2918	1455	5547	4914	6751	3629
5.87		196.154	195.147	-0.076	21.3			[M+H]+	true		C8H21NO4	0	0	0	130	153	112	0	0	0	0	78	0	0	0	0	309	0	1718	0	0	0	0	1628	1895	2314	0	2802	2376	0	1969	2084	0	0	1443	0	0	3205	0
5.89		141.958	158.962	-0.884	30.4			[M+H-H2O]+, [M+H]+	true		C4HNO4S	0	16555	0	13963	15241	0	14302	14825	14178	13870	14744	16146	0	15365	15676	16218	14246	15432	14787	0	14073	16807	14751	16647	15946	15524	0	0	15023	14727	15901	0	17364	16166	15709	16638	15079	0
5.89		224.128	223.121	-0.5	4.1			[M+H]+	true		C8H20N2O3P	12190	14646	14246	15030	15423	14769	14451	14744	13175	12606	12734	14393	13436	13643	14316	13928	13994	14264	14030	13830	13303	14129	13405	13905	14196	13153	13370	15990	14018	15239	14954	14049	15627	14730	15384	14722	15612	16167
5.94		144.957	143.95					[M+H]+	true			4682	5030	4719	5154	4065	4180	4249	4088	4140	3155	3998	4291	4139	3719	3511	3552	4051	3776	3566	3581	3736	3903	3524	4078	4192	3567	3566	3009	3525	4335	3770	3390	3395	3770	3970	3474	3676	3896
5.97		304.891	303.883					[M+H]+	true			12325	10978	12745	10946	11640	11069	12799	12403	10802	10849	10847	12714	11035	0	12650	12721	10478	11350	11965	11297	10742	13306	12523	12285	12050	11678	11534	12528	12181	11201	11151	11152	12673	11942	11759	11330	10472	11964
5.98		186.956	185.949					[M+H]+	true			28998	28321	28533	28306	30124	31904	30361	31389	29387	28203	31513	31671	28822	29757	31057	33863	28698	29614	29073	29709	29479	32892	30091	31484	27818	28859	28978	32081	30737	26530	28537	29388	33619	30218	27671	31187	28184	33324
6		307.891	306.884					[M+H]+	true			5098	5393	5205	4889	5813	4546	5189	4864	5116	4187	4390	4759	4642	4252	4353	4866	3811	3952	4140	3890	3742	5109	5014	4198	4280	3745	4007	4334	4169	3469	4463	4020	3904	4088	4159	3603	3446	4156
6.02	-0.17	325.043	324.036	-0.168	6.1	972	in house spectral library	[M+H]+, [M+H]+	true	UMP	C9H13N2O9P	1088	217	256	86	731	925	689	180	425	803	652	197	1108	651	353	49	849	618	612	476	894	114	678	232	598	229	560	499	110	709	754	594	104	946	453	946	1037	196
6.07		204.967	203.96					[M+H]+	true			6326	7464	6518	7884	8861	8085	8479	8451	7822	7169	7452	8167	7086	7316	8943	8245	7305	8176	8994	8707	8097	9029	8457	8640	8296	7738	7617	8579	7398	8380	7451	7512	7552	7804	8131	8516	7501	8489
6.09		163.94	162.933					[M+H]+	true			5997	4355	4506	4422	6056	4555	4514	6085	4488	5793	4786	7427	4174	5611	6182	5738	4977	6724	5825	5105	6615	6903	4590	6902	5918	5286	6382	6225	6670	5164	4644	5645	6647	5503	7977	4827	4944	6101
6.09		224.128	223.121	-0.452	11.4			[M+H]+	true		C8H20N2O3P	0	13967	13903	13755	0	0	0	14135	12879	12536	14183	14607	13471	14382	14591	13847	13883	0	14120	12510	13956	0	13513	13873	12678	13394	12696	15431	0	13873	14384	12896	14115	14734	14554	15420	0	15252
6.1		176.972	175.965					[M+H]+	true			4380	3609	3005	3666	4055	4150	4289	4403	4064	3093	3967	4497	3916	3171	4308	3406	3776	3546	3724	4200	3519	4557	4956	3968	3744	3928	3445	3586	4200	4020	4395	3277	3489	4190	3230	4356	3414	3534
6.11		141.959	158.962	-0.797	26.1			[M+H-H2O]+, [M+H]+	true		C4HNO4S	15797	15104	14275	14559	14831	14492	14826	14560	13919	14585	15927	14963	14581	16189	15341	15063	14271	14914	15107	14609	14338	16420	14663	14596	16528	15145	14287	15229	15450	15137	17529	15256	16302	15980	16501	17575	16172	16646
6.15		186.956	185.949					[M+H]+	true			0	26617	28882	29150	0	30541	29008	32816	0	27808	0	32484	28847	29647	0	33583	29218	30170	28471	28477	30194	31600	28106	31323	30924	0	0	31413	29240	28078	28464	28677	30211	28715	32074	30933	29963	32197
6.17		144.957	143.95					[M+H]+	true			4656	5005	5121	4763	3454	4191	4401	4129	3855	3427	3965	4494	3819	3362	3532	3766	3386	3622	3480	3017	3266	3831	3720	3690	3920	3430	3606	3324	3595	3826	3562	3123	4086	3298	3537	3827	3901	4453
6.23		332.562	331.554					[M+H]+	true			17299	7781	3212	7262	16574	7440	0	2588	8213	11076	3313	1459	11793	0	0	0	0	0	0	10608	0	0	0	0	0	12789	129	4139	0	0	0	0	0	0	0	0	0	0
6.24		137.046	136.039	0.129	16.3			[M+H]+	true		C5H4N4O	1691	2744	2057	2612	11812	991	3585	437	1371	1877	2745	430	2778	92	155	0	0	3056	0	1259	1225	0	0	232	2398	1289	3349	0	0	161	0	0	0	0	152	141	199	0
6.27		163.94	162.933					[M+H]+	true			4122	4368	4088	5337	4549	4840	0	4939	4724	4565	5360	5779	0	5509	5591	0	6092	5772	6061	4973	6062	6004	5544	6056	6408	5711	5089	5826	5632	4895	4956	6136	5952	5871	5143	5819	5319	4389
6.27		176.972	175.965					[M+H]+	true			2835	3818	4286	3252	4563	4650	3295	3818	3688	4189	3750	3819	3823	3503	3891	4197	4697	4258	3626	3820	3802	4247	3678	5054	3666	3997	3739	4334	4084	3796	3434	4289	4153	4296	3736	4525	4523	3787
6.27		333.063	332.056	1.97	42.3			[M+H]+	false		C8H18N2O8P2	4384	1862	1752	2518	0	1765	129	0	0	0	0	0	0	0	0	0	0	0	0	0	0	0	0	0	0	0	0	0	0	0	0	0	0	0	0	0	0	0
6.28		304.891	303.883					[M+H]+	true			0	10927	10741	11458	12388	10646	11419	12451	0	11186	11568	13106	10664	10991	11597	12784	10760	12284	9748	0	10620	13648	10971	12136	11712	13155	11944	12310	12537	11693	11685	12069	12151	11494	12178	12232	10255	12821
6.31		307.891	306.884					[M+H]+	true			5862	4994	5250	5545	5869	4337	5138	5347	3877	4429	4167	5075	4085	3995	4728	5132	4075	4394	4406	4057	3941	4582	3796	4560	4132	4046	4082	4392	3685	3877	3929	4566	5263	4266	4267	3890	3999	3726
6.35		136.062	135.054	-0.002	8.2	968	Bruker HMDB Metabolite Library	[M+H]+	true	Adenine	C5H5N5	14662	5094	2845	3017	1616	3300	1664	1420	1553	1629	1461	1306	1682	2036	1426	1155	1589	1626	1959	1402	2376	1458	1512	1887	1450	1741	1785	2026	1583	1726	1868	1764	1610	2117	1636	2095	1901	2117
6.35		159.969	158.962	-0.831	28.6			[M+H]+	true		C4HNO4S	9006	7445	6986	6589	8589	6417	7755	8106	6639	6887	7944	7360	7404	7461	7632	8444	7041	7126	7415	7212	7406	8007	8391	8552	7888	8019	7713	9052	7656	7109	7416	8744	8330	7812	6782	7160	7567	9852
6.35		181.95	180.942					[M+H]+	true			2279	2092	250	188	2143	2072	2698	134	355	3027	2682	1968	326	2509	2539	3064	197	4098	2989	807	2432	2950	2452	972	4262	186	176	226	2684	905	193	168	192	2583	2182	3807	2048	2694
6.37		186.956	203.96					[M+H-H2O]+, [M+H]+	true			25479	27619	27257	28131	30385	29693	31469	31008	31230	29559	29765	30616	0	30018	30702	32692	27993	30782	29507	27154	28517	32274	29996	29642	29568	29595	0	30434	30166	28303	28177	29351	30668	0	31864	28545	30107	32840
6.4		227.983	226.975	0.526	29.2			[M+H]+	false		C5HN5O4S	3131	2925	3460	2736	2437	2514	2625	2893	2686	2718	3072	3333	3045	2893	3554	3524	2793	2526	2873	2908	2768	4174	2906	3474	2644	2835	2214	2977	3410	2868	2931	2826	3244	2984	3080	2998	2593	3381
6.41		178.123	177.115	0.131	25.9			[M+H]+	true		C11H15NO	4536	5728	6208	5488	6043	6064	6439	7054	6226	6214	6022	6314	7516	5980	6289	6924	5363	6128	6333	6059	5713	7286	5166	6021	5600	5723	5693	5862	6236	5132	5715	5841	6470	6067	5386	6912	5702	5819
6.43		163.94	162.933					[M+H]+	true			6667	5307	4492	3988	4486	6108	5825	5251	5431	4836	6167	6069	6643	5853	5155	7013	5582	5298	5050	5053	5357	4846	7523	6924	7736	6630	6341	6624	6103	6394	5157	6491	6134	7046	7899	6618	6274	4564
6.44		333.063	332.056	2.152	49.2			[M+H]+	true		C8H18N2O8P2	2139	0	0	1554	4480	0	3833	908	2266	3724	1843	0	0	3848	2013	0	0	2942	1703	2830	0	0	3052	0	0	0	0	0	0	0	0	0	0	0	0	0	0	0
6.49		141.959	140.951					[M+H]+	true			18702	16321	14402	15087	14709	13944	14659	17516	14749	13916	14971	15104	13931	14779	15896	15061	13742	15902	14635	14185	13243	15448	14361	14094	14034	15305	14450	14968	14708	14443	14553	14892	15919	15326	16138	15188	16029	16202
6.53		144.957	143.95					[M+H]+	true			4697	5117	4375	4669	3803	3979	4491	5318	3703	3610	3387	3249	3290	4040	3495	3768	3214	3392	3356	4129	3148	3260	3592	3749	4032	3563	3749	3426	3652	3266	4149	4014	3904	3202	3375	3331	3945	3599
6.55		159.969	158.962	-0.877	34.7			[M+H]+	true		C4HNO4S	8064	7384	7388	7572	7140	7126	6654	13164	6809	6460	7348	7922	6923	6837	6817	7684	6545	7176	7423	7753	7621	8876	8331	7900	7600	7429	7466	0	7836	6948	7497	7600	8691	6725	7758	7650	7072	8596
6.55		176.972	175.965					[M+H]+	true			3051	4121	3558	4318	3747	4002	2514	5588	4648	3105	3977	3826	3057	3530	2981	3876	3252	3276	4060	4443	4041	4501	4426	3612	4334	4382	3255	3618	3904	2717	3082	3435	3639	3414	3858	4059	2694	4700
6.55		181.951	180.943					[M+H]+	true			0	2040	2523	2312	2070	2136	1833	4412	2610	2712	2396	2700	2764	2130	0	2288	2391	2838	2819	2288	2471	0	2342	2240	2152	2461	2089	2504	2570	1926	2080	2085	2205	1765	2218	2365	2016	2478
6.55		185.984	184.976					[M+H]+	true			15402	14055	12187	12279	10835	11850	11175	14311	10740	10675	10577	12238	10331	10346	10845	10716	10039	10526	9248	10072	9190	11299	10031	10463	9496	10123	9410	10232	10102	9074	9736	10645	10712	9697	10064	10234	9960	10341
6.55		332.562	331.555					[M+H]+	true			2021	1310	6516	1180	0	2394	12599	0	0	0	0	0	0	0	0	0	0	0	0	0	0	0	0	0	0	0	0	0	0	0	0	0	0	0	0	0	0	0
6.57		186.956	203.96					[M+H-H2O]+, [M+H]+	true			26886	28085	25036	25648	28539	26516	24036	39213	28152	26176	27930	29577	30240	27674	28433	29087	26185	0	28007	28883	27541	30165	23994	25314	28632	27840	28906	30053	29649	27966	29191	27634	29258	30368	25447	27569	28659	27635
6.57		304.891	303.884					[M+H]+	true			11842	12488	11137	11772	11056	10983	9987	17005	10787	8367	10765	12293	12230	10475	11533	13546	10133	11682	10273	10357	10734	12016	10983	11293	10584	11026	10991	11610	11798	10512	11449	11385	12318	11988	10048	11623	9453	11724
6.61		184.985	183.978	-0.45	8			[M+H]+	true		C4HN4O3P	12855	11140	12103	11621	11617	11975	11993	15091	11525	10475	11525	13116	10742	12341	11983	12717	11711	12368	11421	11402	11919	12403	12011	12014	12114	11302	11228	11757	11915	10643	11477	11981	12320	12436	12076	11964	11394	12259
6.64		178.123	177.115	-0.009	20.9			[M+H]+	true		C11H15NO	5345	6197	6990	6809	7125	8610	7932	9732	6700	6601	7409	6966	7002	7265	7481	7359	6799	6936	7149	6630	7165	7503	6355	6906	7312	6908	6218	8483	6291	6602	6770	6311	7195	6836	6565	6340	6358	7941
6.67		284.099	283.091	-0.183	3.3	994.8	in house spectral library	[M+H]+, [M+H]+, [M+Na]+, [M+H-C5H8O4]+, [M+H-C5H8O4]+	true	Guanosine	C10H13N5O5	311	411	558	546	1348	430	441	0	267	455	580	0	568	706	151	96	118	486	774	380	426	0	518	152	564	385	131	0	164	537	707	570	53	838	253	1049	866	283
6.68		364.065	363.058	-0.416	7.8	991.8	in house spectral library	[M+H]+	true	GMP	C10H14N5O8P	998	238	246	133	209	290	194	90	460	739	313	59	716	457	204	104	429	452	290	357	432	207	312	165	106	200	410	192	112	549	244	354	165	480	168	708	644	333
6.74		177.956	176.949					[M+H]+	true			2285	2881	2953	2524	2434	3418	3537	3083	2836	3197	4094	2788	3183	3193	2808	3237	3559	2784	3402	3312	2814	3422	3060	2791	3772	3569	3220	3168	4086	2876	3310	3626	4002	3560	4157	2738	2908	3062
6.77		186.956	185.949					[M+H]+	true			20580	18387	0	22388	20373	21999	21481	17204	21778	16246	16285	0	17769	18839	18554	24577	20767	11610	16299	17738	21448	19348	16321	0	22074	19756	11640	0	14477	0	23877	20888	0	19280	0	24982	14116	18763
6.77		333.064	332.056	2.392	45.2			[M+H]+	true		C8H18N2O8P2	0	0	0	0	0	0	2915	0	0	0	2380	0	4188	0	0	0	0	3014	6369	2983	0	0	0	0	0	0	0	0	0	0	0	0	0	0	0	0	0	0
6.78		144.957	143.95					[M+H]+	true			5856	4632	4797	3963	4856	4654	3788	4129	3376	3033	3507	3463	2952	3607	3459	4109	3096	3388	3610	3312	3559	3591	3204	3806	3292	3150	3592	3751	3541	3612	3387	3851	3764	3554	3301	3853	3301	3617
6.83		222.112	221.105	-0.434	16			[M+H]+	true		C8H18N2O3P	3811	4836	4590	4147	4101	4034	3508	3690	3101	3568	3628	3629	3548	3717	3576	4561	4105	3956	3185	4866	4759	4739	3496	4535	3908	3942	4464	4452	4309	4310	3829	4330	4137	4272	4173	3765	4687	4369
6.85		269.088	268.081	-0.249	14.7	975.5	Bruker MetaboBASE Personal Library 3.0	[M+H]+, [M+H-C5H8O4]+, [M+H-C5H8O4]+	true	Inosine	C10H12N4O5	704	882	1151	1162	2367	521	1211	0	121	675	934	101	795	486	260	0	1071	624	2923	448	526	0	150	0	956	413	1176	0	282	1252	1723	1178	0	2197	231	4765	471	343
6.87		178.123	177.115	-0.01	15.4			[M+H]+	true		C11H15NO	6315	7133	7074	7886	8145	8870	8437	8299	7590	7552	7603	8660	7247	8406	7424	8930	6941	6682	6387	7648	7241	8100	7233	8221	6742	7250	7027	7359	6794	6796	6996	7114	8084	7022	6862	6929	6318	7335
6.91		194.118	193.11	-0.056	20.9			[M+H]+	true		C11H15NO2	6092	5277	5831	5427	6520	5253	5533	5280	4888	6154	5360	6316	6240	5798	5647	5775	5316	6488	5951	5485	5526	7240	4842	6363	5570	6004	6065	6588	6312	6128	6027	6010	6001	7002	6413	6253	6551	6560
6.97		186.956	185.949					[M+H]+	false			0	13929	15472	14573	0	13565	16672	0	13387	15288	15316	17108	14802	12876	15785	16568	11939	0	13676	13225	14099	17133	0	10953	0	0	0	13416	0	11642	16622	12502	13936	16178	15900	11074	0	0
6.97	-0.12	664.116	663.109	0.008	27.9	904	Bruker MetaboBASE Personal Library 3.0	[M+H]+, [M+H]+, [M+H]+, [M+H]+, [M+H-C15H21N5O13P2]+, [M+H-C15H21N5O13P2]+, [M+H-C15H21N5O13P2]+, [M+H-C16H22N2O14P2]+, [M+H-C15H21N5O13P2]+	true	NAD	C21H27N7O14P2	129	124	1860	1668	0	2580	0	180	3249	3848	3303	696	2048	5231	3975	0	6285	4286	8628	4441	4608	0	4728	1675	5404	4463	8755	160	72	8467	9868	8916	0	14379	5456	16487	8109	1670
6.98		172.977	171.97	-0.823	26.1			[M+H]+	true		C5H2NO4S	23116	9263	34177	0	9895	0	37773	18806	19290	35170	36377	12471	11584	0	0	13131	12786	8322	19291	10584	0	0	0	10061	0	0	37006	39478	12343	30405	0	34701	40665	34252	37083	33516	0	16234
6.98		333.063	332.056	0.355	33.2			[M+H]+	true		C7H17N4O7PS	970	1632	1932	673	1980	2117	1236	929	1533	2230	1293	694	1986	2057	2092	0	4144	1440	1090	2139	2860	0	3780	1423	4038	3649	5728	1244	1158	6320	8080	5594	0	9047	4205	10191	5437	1600
7		332.562	331.554					[M+H]+	true			217	369	158	269	419	104	1171	743	875	942	3720	159	908	12596	9268	0	14002	11802	22706	2093	12293	0	13147	4434	15338	6386	20740	4520	2836	21402	26130	22577	0	33945	15966	38282	20271	4148
7.03		184.986	183.978	-0.374	8			[M+H]+	true		C4HN4O3P	14033	0	12371	0	12664	13025	13390	14066	12776	10695	13764	13821	12658	14747	13300	14534	12241	14028	13164	12745	12815	14396	10961	13309	13202	12556	12075	12897	11790	11811	0	12245	13669	12090	12481	13290	11876	13808
7.06		178.123	177.115	-0.021	13.1			[M+H]+	true		C11H15NO	6678	6009	6465	6726	0	7266	7218	8029	7570	6719	7636	8425	7282	7157	7196	8418	6673	7800	6385	7196	6723	8390	6069	7225	7388	6302	6388	6962	6281	5981	6479	6168	7163	5473	6264	5327	6025	7513
7.07		182.985	181.978	0.967	9.7			[M+H]+	true		C7H3O4P	29272	26134	23881	0	0	22621	0	0	0	0	0	0	0	0	20708	0	0	21028	21546	0	0	0	21472	0	0	20969	20681	22708	20954	18900	20203	0	0	22688	22812	20318	21060	0
7.07		304.891	303.883					[M+H]+	true			11143	10472	9824	10475	9597	9577	10039	10116	9115	8323	9243	11198	8554	9167	9010	9294	7845	8974	8196	8885	8350	10346	9353	9764	9014	9035	8056	9675	9341	8073	7534	8196	9310	8184	8137	9201	7299	9662
7.11		194.118	193.11	0.053	40.9			[M+H]+	true		C11H15NO2	6130	6047	5722	6367	0	5105	5485	5489	5977	5260	4823	5972	5132	5717	5615	6505	5166	5408	4880	5620	6124	5965	4766	6091	4846	6270	5467	6423	5591	5799	5923	5808	5145	5365	5615	4967	6524	5489
7.13		218.175	217.168	-0.009	48.3			[M+H]+	true		C11H23NO3	0	224	207	186	0	0	0	0	312	0	0	0	0	0	260	0	0	0	0	0	0	0	0	0	78	0	255	0	182	0	145	172	67	0	0	0	0	0
7.13		243.183	242.176	0.117	8			[M+H]+	true		C13H24NO3	0	8000	8075	8167	9152	7770	8306	12673	9624	23055	6189	5476	8659	12325	21329	9911	9757	7956	8906	10625	13769	8793	14231	11992	8334	11363	14887	12286	10215	10647	5540	11692	9390	5081	14709	10913	13348	8305
7.13		485.358	484.351	-0.128	6			[M+H]+	true		C26H48N2O6	0	14279	14209	16952	15111	15779	16217	27143	22939	60370	17284	11689	18477	26588	45456	21832	25354	19720	16605	27554	34398	17950	37051	24482	20288	25498	34549	25787	22488	24583	13761	25383	18651	13017	29678	23899	28868	19377
7.14		243.684	242.677					[M+H]+	false			0	2202	2658	2502	1947	3334	2046	3328	3534	6574	2210	1759	2504	3391	7919	0	2425	2724	1975	3822	3802	3302	3604	3316	2180	3117	4193	4831	3157	2868	2499	3748	0	1565	3128	3293	3951	0
7.16		222.112	221.105	-0.074	13.5			[M+H]+	true		C12H15NO3	4450	4069	3862	4004	4274	4206	4301	4207	3538	3159	3859	4100	3583	3819	3602	4089	3356	3496	3804	3945	4206	4038	3754	4052	3454	3475	3896	4402	4172	3726	3986	4356	5037	4680	3746	3983	4164	4684
7.16		223.988	222.981	-0.354	20.3			[M+H]+	true		C8H3N2O4S	4131	3642	3720	4589	4237	3935	4633	3703	3760	4225	4147	3792	3903	3740	4050	3727	3579	3890	3336	3794	3443	4286	3678	4267	3978	3694	3655	3945	3844	3730	3905	3594	4371	4452	3589	4104	3624	3692
7.18		303.884	302.876					[M+H]+	true			15050	14692	14519	18498	15942	15622	16649	16779	15589	14920	15564	17225	16264	15481	15746	17290	14492	14858	14519	15145	14251	18636	16109	16404	15202	15872	14828	16525	16453	15386	16315	15193	17543	15024	16620	13910	14234	15374
7.2		145.097	144.09	0.027	4.2			[M+H]+	true		C6H12N2O2	4963	5260	5033	5309	5442	6659	5813	6133	6372	5703	5172	6316	5815	6582	6232	7379	6868	6638	6697	7628	6373	7143	6239	7477	7344	7039	6917	6910	6311	6188	6404	8144	7607	6902	7696	6596	7684	7747
7.21		172.977	189.98	-0.732	26.2			[M+H-H2O]+, [M+H]+	true		C5H4NO5S	0	0	0	36210	0	0	0	0	0	0	0	0	0	36706	37793	0	0	0	0	0	0	40273	0	0	38590	0	0	0	0	0	37878	0	0	0	0	0	35290	0
7.22		221.092	220.085	-0.153	8			[M+H]+	true		C11H12N2O3	1760	238	125	220	0	0	0	0	382	315	0	0	318	0	0	0	0	0	0	0	0	0	0	0	0	252	0	0	80	0	183	0	0	0	0	0	0	0
7.25		134.081	133.074	-0.267	27.6			[M+H]+	true		C5H11NO3	315	4288	4588	4983	3902	3816	4092	2268	0	3319	3199	335	3889	159	2471	252	130	0	3694	0	191	0	184	201	0	2956	0	200	274	123	222	275	0	0	0	0	160	115
7.27		237.087	236.08	-0.129	22			[M+H]+	true		C11H12N2O4	0	190	0	0	0	0	0	0	0	0	137	0	0	0	0	297	0	222	0	0	76	161	0	0	548	65	0	0	544	0	0	1038	0	0	126	0	0	127
7.29		182.985	181.978	0.934	6.8			[M+H]+	true		C7H3O4P	29135	25974	25188	28223	25033	24990	24293	23241	22869	22386	23493	23948	21754	23181	24215	23524	21697	21388	21924	21418	22419	24671	20806	22175	22004	21123	22999	23031	21058	21553	21052	21068	25891	24216	22224	21961	23749	23244
7.31		184.986	183.978	-0.321	8			[M+H]+	true		C4HN4O3P	14765	13064	12507	15064	13022	14413	12999	13733	13906	13345	13674	14179	14189	14110	13943	13902	12769	13038	12460	13260	12936	13761	14343	13336	13478	12394	13072	12849	0	12430	12410	11896	13594	12867	12735	12932	12740	13364
7.31		185.984	184.976					[M+H]+	true			19217	16409	13961	17482	13884	13702	13229	13884	13629	13269	12420	12133	12189	12409	12235	12426	11538	10692	10617	11271	11502	12953	11523	12462	12264	11519	12049	11362	11682	11358	12054	10724	11560	10547	10710	10855	10879	11094
7.34		178.123	177.115	-0.039	14.9			[M+H]+	true		C11H15NO	4916	5539	6366	6551	6688	7907	6086	6479	7921	5737	6980	7664	6987	7688	6795	7513	6860	7186	6557	5987	5843	7906	6819	6623	6622	6617	6267	7223	6082	6841	6950	6796	7277	6751	7472	5826	5776	6382
7.42		376.233	375.225	-0.268	1.4			[M+H]+	true		C18H33NO7	0	11874	10973	12263	51173	1721	33142	2155	2139	5274	10496	9754	1666	5209	3419	3599	7059	11862	34255	4212	2840	3771	5336	3297	12172	2371	10021	2617	2967	6347	33434	13078	6433	33609	3259	47766	2527	11538
7.43		223.988	222.981	-0.359	15.3			[M+H]+	true		C8H3N2O4S	3579	4225	3821	3499	4124	4341	3848	4167	4155	4247	4474	4476	4128	4409	3951	4065	3604	3510	3434	3436	4572	4180	3936	4159	3400	4032	3392	3835	3725	3941	4045	4550	4363	3744	4199	3527	4110	3744
7.43		304.891	303.884					[M+H]+	true			9600	8723	10936	8508	8714	8527	8101	8997	7235	7288	8620	8599	6149	7610	8096	8489	7175	7800	7950	7029	6968	7797	7985	9272	8128	6885	7813	6906	8587	7377	7481	7043	7870	7762	0	7850	6202	7899
7.44		190.987	189.98	-0.861	26.6			[M+H]+	true		C5H4NO5S	12203	10617	10753	0	11553	11232	11079	11683	10898	11198	12452	11630	13083	12545	11872	12889	12325	12782	11863	11797	11954	14311	11545	12529	0	12637	12073	13368	12038	12334	12430	12393	14753	11852	12541	11847	12068	12498
7.44		302.196	301.189	-0.279	2.4			[M+H]+	true		C15H27NO5	12651	21939	22889	23458	35028	10238	29960	9554	12030	23752	17731	13244	9452	17003	16426	12680	24466	24400	34369	23900	14882	12653	22514	10232	23252	16352	29280	12891	20371	21492	47646	23605	14967	37797	14458	58235	13448	23089
7.46		134.081	133.074	0.036	19.5			[M+H]+	true		C5H11NO3	255	297	0	0	329	3046	1593	358	4013	2296	3195	2373	1680	1261	1985	1661	4518	3444	3508	4539	5194	1991	4492	2425	3528	2804	3943	2282	3601	4251	3953	4350	4012	4644	3331	3849	4884	2830
7.46		214.003	212.996	0.481	25.3			[M+H]+	true		C5H3N5O3S	7768	7696	7146	7413	8170	7598	7329	7968	8560	7238	7280	8113	8643	8783	7515	7613	6923	7088	7367	7150	6719	9432	6473	6674	7094	7166	7239	8703	7688	7705	6833	7398	7301	7462	8169	7590	7016	7283
7.47		270.17	269.163	-0.389	9.4			[M+H]+	true		C10H26N2O4P	1135	150	269	2320	197	1505	3685	1199	1878	2686	2472	2155	1205	2885	1866	1661	3149	3248	3808	2717	1679	1908	3332	1163	2568	1947	4444	1479	2281	2398	5192	2523	1801	3908	1829	6420	1605	2446
7.47		401.113	400.106	0.76	11.1			[M+H]+	true		C17H17N6O4P	157	2426	2123	2102	4161	1005	3842	1276	1124	2286	3146	1451	1930	2069	2178	1566	2371	2668	3774	2280	1760	1331	2348	1338	2760	323	3337	1707	2670	2135	5562	2774	2146	4632	1751	6124	1663	2957
7.48		172.977	171.97	-0.782	25.9			[M+H]+	true		C5H2NO4S	37401	38116	34647	0	37287	37852	0	38910	36151	36540	0	38788	36175	0	0	0	35383	37136	38119	37535	36769	0	37527	40351	0	38751	0	0	38342	36558	0	38897	0	37629	38407	35244	0	38167
7.49		184.985	183.978	-0.426	8			[M+H]+	true		C4HN4O3P	0	0	12847	13160	0	14263	13256	13384	13099	12147	0	13718	0	13561	12164	0	12572	0	13370	12988	0	13805	0	13230	0	11326	11861	12057	13511	0	11764	11833	12903	11690	12076	12724	12768	12237
7.58		227.066	226.059	-0.428	16.5			[M+H]+	false		C5H13N3O5P	2993	0	0	0	0	0	0	0	0	70	0	0	0	0	0	0	0	0	0	0	0	0	0	0	0	0	0	0	0	0	0	0	0	0	0	0	0	0
7.58		243.183	242.176	-0.286	27.3			[M+H]+	true		C9H27N2O3P	0	102489	91368	103885	102206	75786	79235	106041	82639	176165	75011	54093	67307	100891	147043	82182	92628	77916	84594	106000	112748	84389	110997	86443	80554	90627	118017	108920	106596	93047	83502	90763	71710	71131	104705	122867	88025	82194
7.58		243.685	242.677					[M+H]+	false			0	27554	29870	30392	32265	23271	25276	31552	26418	56636	22962	15192	19862	32232	48766	24813	26855	25134	27244	32171	35770	28364	33797	26538	24728	27151	37048	34312	31611	24409	26608	25911	19603	22129	31908	40228	27985	27324
7.58		451.316	450.309	-0.556	23.9			[M+H]+	true		C21H45N3O5P	0	2691	1477	3252	2987	3528	4226	5498	4122	8588	3783	312	2593	5364	5869	5185	2184	4416	4016	4848	5068	4323	6017	4814	4680	4979	5216	4951	4969	4151	3171	4354	1905	2922	4620	4858	3133	4005
7.58		453.332	452.325	-0.233	11.3			[M+H]+	true		C25H44N2O5	159	11689	10975	10899	11414	10739	11465	15340	11609	22494	10974	7031	9037	12223	15107	10864	11630	10100	10577	11263	14880	10342	14859	12541	10870	10224	14599	13071	12396	12294	10011	10094	7391	7916	12318	13938	9721	8581
7.58		483.343	482.335	0.692	22.6			[M+H]+	false		C20H47N6O5P	82	2601	3329	3203	3586	3717	3424	4797	2369	7626	2030	2811	3327	3948	5827	3505	4168	3014	3778	4776	5050	3188	4506	3787	3516	3432	5577	4177	3521	4459	3357	4067	1449	2461	3672	4791	3023	2775
7.58		485.358	484.351	-0.206	6.5			[M+H]+	true		C26H48N2O6	421	79386	72450	74621	73583	69157	74441	91385	83823	175103	71900	45378	62537	94095	132563	71102	98026	78306	82439	103291	110812	68560	109811	83107	79340	85345	117676	96817	90327	89250	73941	88707	63469	60347	95815	122002	85018	72986
7.63		216.102	215.095	-0.13	43.8			[M+H]+	false		C13H13NO2	5186	211	82	151	124	190	190	291	208	92	125	304	202	135	175	138	116	172	78	145	191	108	240	187	250	127	198	216	94	110	194	178	259	232	195	113	231	93
7.64		178.123	177.115	0.004	6.5			[M+H]+	true		C11H15NO	4867	4691	5216	6561	6732	6142	7022	6464	5609	5521	6136	7825	6199	6884	5940	7216	5601	6356	7233	5441	5911	6380	5496	5727	6016	6497	6343	6403	6674	6071	5760	5608	6460	5987	6459	5523	6783	5693
7.66		223.988	222.981	-0.359	30.6			[M+H]+	true		C8H3N2O4S	4045	3645	3895	3443	4082	3755	4464	3828	3349	3892	3971	5572	3990	3721	3630	4471	3984	3522	3552	3527	3551	3775	4176	3521	3574	3314	3451	3438	3723	3505	3900	3540	4234	3668	3277	3351	3973	3775
7.66		303.883	302.876					[M+H]+	true			13896	12693	12359	13181	12708	14297	14313	14353	13888	12324	15451	17269	13562	12474	13536	15150	12903	13362	12792	12946	12815	14433	13279	15005	12414	14515	12976	11526	13857	12010	12677	13756	15316	13613	14356	11272	11099	12580
7.67		172.977	189.98	-0.757	26.3			[M+H-H2O]+, [M+H]+	true		C5H4NO5S	0	0	0	33403	0	0	0	0	0	31011	0	0	0	34386	0	38581	0	0	0	0	0	0	0	0	0	0	0	0	0	0	0	0	0	0	36063	30499	0	0
7.69		185.984	184.976					[M+H]+	true			16237	16223	14264	13174	13091	12957	13327	12859	12456	11322	11819	13989	11537	11111	10926	11212	10311	10694	10695	10484	10917	10400	10977	11500	10074	10189	10672	10813	10741	10433	10754	10665	9967	9799	9984	10139	10235	10436
7.7		221.17	220.163	-2.242	20.6			[M+H]+	true		C7H20N6O2	0	7454	6473	6606	10041	4153	5884	7669	5778	12666	5197	2801	4192	8438	13806	399	6939	6464	5192	9737	9429	4003	7235	7097	6470	5916	8979	8269	16367	6378	6051	7207	2297	4428	7714	11512	5901	5891
7.7		258.17	257.163	-0.583	5.6			[M+H]+	true		C9H26N2O4P	826	2105	1998	157	3276	838	2401	1535	1056	2338	1526	1518	954	1993	2279	862	1867	1698	2317	2460	1273	949	2400	1090	1882	1326	2167	1170	3222	1401	4006	1940	801	2936	1325	5049	1233	3147
7.71		169.977	168.97	-0.777	8			[M+H]+	true		C5HN2O3S	3435	2833	2818	3111	3328	3507	4516	3755	2901	2843	3136	3587	2950	2736	2789	3827	2822	4016	2327	3197	2752	2744	2410	2799	2784	2551	2498	2767	2754	3017	2432	2699	3385	2327	3084	3140	2385	3062
7.71		221.672	220.664					[M+H]+	true			0	2008	0	2279	2432	1158	1397	0	1118	3151	1722	0	1234	3060	4175	935	1843	1550	0	2932	362	1185	1754	2061	1722	2086	2949	2158	5000	1906	2387	2123	862	1105	1961	0	1805	1618
7.72		176.071	175.063	-0.076	12.6			[M+H]+	false		C10H9NO2	4910	95	107	0	167	123	77	0	0	0	145	0	74	0	0	0	0	0	100	0	193	0	0	0	0	0	74	0	254	0	0	0	0	152	0	0	0	0
7.73		214.003	212.996	0.887	12.3			[M+H]+	true		C8H6O5P	8459	8042	8066	7723	8272	8206	8007	8667	7905	8191	7850	9595	7784	7596	7699	9646	7069	7882	7627	8437	8111	7451	7613	8056	7314	7309	8173	8052	7664	7742	7734	8154	9581	8142	9268	7632	6968	7966
7.74		441.332	440.325	-0.23	6.3			[M+H]+	true		C24H44N2O5	689	8118	7445	7289	8695	7122	7299	8181	7037	19108	7775	4956	5390	10411	16345	6063	8766	7258	7603	11233	11789	6322	11237	8115	8462	7916	11926	8619	17275	7285	7167	8744	5498	3860	7311	11141	6368	5653
7.78		182.985	181.978	-0.707	26.8			[M+H]+	true		C6H2N2O3S	29343	25518	26533	22233	22492	24660	22015	22519	22277	20417	22668	24000	22888	20057	20464	21535	18981	18348	18344	20197	21599	20154	21026	21732	22012	20756	18410	18729	20819	19672	19270	19349	21600	19894	18831	19741	20887	20306
7.79		261.09	260.083	-0.195	6			[M+H]+	true		C10H16N2O4S	15795	0	88	86	0	0	0	136	0	112	0	101	0	57	0	108	0	0	0	0	0	0	140	0	112	0	0	0	76	0	0	0	41	0	191	0	0	0
7.82		376.233	375.225	-0.273	7.3			[M+H]+	true		C18H33NO7	0	8582	7377	8750	19377	2400	19687	3443	2981	6244	7386	11389	1938	3542	4925	5498	6161	7650	17402	4449	3525	5194	4568	0	6434	2948	5834	3845	4834	4329	20519	8904	5977	16100	2934	26030	3257	13408
7.83		211.157	210.15					[M+H]+	true			292	1784	2410	2265	3707	3107	3424	3466	2622	4587	2602	1943	3472	2852	3479	3268	2862	3368	176	3145	3953	4331	3506	3545	3178	3117	2984	2973	3809	3795	3047	2536	2890	2469	3036	2549	2501	2359
7.83		243.183	242.176	-0.257	26.1			[M+H]+	true		C9H27N2O3P	5332	100884	99488	103720	115408	79230	98360	112175	91655	184058	89547	66396	78028	103142	146847	93755	107663	90036	110930	117209	128874	97971	113133	104888	93628	110209	137336	120042	117652	114082	112112	103776	87272	91355	116903	144366	93460	98046
7.83		243.685	242.677					[M+H]+	true			1626	27522	28898	31432	35591	26727	28473	34107	29962	64691	25403	17556	23938	31289	47255	27682	34636	29450	37319	41843	42306	34647	34841	34584	32752	32700	42846	36030	39428	35093	34680	36794	27216	30214	40218	50385	33071	33357
7.83		409.306	408.299	-0.196	13.8			[M+H]+	true		C23H40N2O4	350	6815	5361	7272	7102	5852	8354	9608	7590	15919	7299	5364	5516	8326	11226	7564	7478	6216	7497	8445	7882	8754	9521	8837	9730	6294	9330	8182	8924	7609	8394	7902	5983	5765	8843	9629	5841	6659
7.83		453.332	452.325	-0.247	18.6			[M+H]+	true		C25H44N2O5	0	9459	7958	8691	9836	7979	9696	10577	8030	17189	8459	0	7074	8842	10500	6755	8914	8164	8800	8598	10626	7309	9585	9595	8262	8117	10104	7854	10579	9005	9053	8762	6861	6970	8715	11661	6889	8507
7.83		485.358	484.351	-0.197	6.8			[M+H]+	true		C26H48N2O6	3101	40824	41345	44657	48322	37623	43218	51656	47834	107902	42280	24805	36695	49751	68035	43394	59827	42764	51367	58746	67115	42835	56111	49995	50354	48674	69582	53166	56783	55656	51936	52591	38721	43316	56631	81356	47203	45707
7.85		244.154	243.147	-0.416	8.5			[M+H]+	true		C8H24N2O4P	9139	162	453	340	255	207	123	387	731	423	219	323	285	263	180	634	404	508	300	526	376	74	494	642	414	491	267	541	284	310	212	309	677	370	535	337	249	465
7.88		144.102	143.095					[M+H]+	true			1783	1913	2006	1715	1036	1994	1150	837	2651	1773	1881	1218	2890	1865	1002	665	3392	2124	2183	4059	2595	906	2980	1484	1740	1051	1803	1396	1725	3371	1446	2384	1054	1837	1354	1627	3349	864
7.91		190.987	189.98	-0.908	26			[M+H]+	true		C5H4NO5S	6982	10409	11588	0	10198	10760	11859	12526	11221	10266	11460	12288	11122	12005	11329	11196	10901	12526	13818	11028	11355	12980	11065	12248	11300	10970	11113	11741	11580	11335	10828	11635	12074	11464	12411	11349	11390	11332
7.94		187.096	186.089	-0.122	19.6			[M+H]+	true		C9H14O4	4888	264	340	251	0	288	0	184	413	605	184	195	330	335	0	0	601	122	242	299	159	165	238	179	300	190	172	194	119	194	244	345	179	112	211	117	118	222
7.95		214.003	212.996	0.843	1.8			[M+H]+	true		C8H6O5P	6128	8046	7199	7478	7935	7596	7617	8654	7674	8453	8635	8871	9010	8277	7771	8200	7409	7702	6749	7194	6729	7143	7423	8048	7118	9631	8073	7784	8114	7855	8850	6885	7493	7366	7550	7064	7489	7220
7.95		441.332	440.325	-0.174	10.1			[M+H]+	true		C24H44N2O5	0	6756	6419	5912	7628	4542	7667	7449	4527	14545	6165	3367	4141	8377	12430	3168	7209	5378	8132	8777	10694	3790	9019	7713	6250	6632	11356	8573	13623	7446	9182	6885	2667	5279	6866	11720	5752	5590
7.96		223.988	222.981	-0.246	8.8			[M+H]+	true		C8H3N2O4S	3476	3569	3552	3660	4605	4098	4017	4144	3559	3241	3540	3631	4578	3954	3659	3981	3149	3890	3940	3571	3375	3250	2858	3728	3484	3500	4378	3178	3736	3248	3312	3604	3535	3522	3471	3152	3532	3565
7.97		221.17	220.163	-2.254	23.4			[M+H]+	true		C7H20N6O2	0	12269	11424	11280	16614	7668	11580	11127	8350	23315	8757	4694	6773	16287	21601	5427	12099	11478	12684	15435	16154	7790	14719	9951	11324	11521	18961	15375	18141	11246	17785	11146	4852	9085	13237	24492	10309	10516
7.97		221.672	220.664					[M+H]+	true			0	3257	2207	2626	4691	2339	3263	3109	2437	6388	2829	1696	1909	4078	7834	1879	3478	2812	3440	4186	5817	1648	4304	3515	3450	3381	4897	3522	4980	3440	4275	3477	1296	2427	4696	5059	2808	1989
7.97		250.191	249.183	0.649	44.4			[M+H]+	true		C12H21N6	0	6104	5517	5804	3979	8654	4441	11993	12686	11370	5058	3373	7088	6168	8705	8558	10255	5826	4982	8492	12530	8363	10651	8463	5478	7006	9469	8866	2793	7375	4106	6374	7430	3314	10550	4842	11017	8101
7.97		499.374	498.367	-0.175	5.7			[M+H]+	true		C27H50N2O6	0	9027	0	8893	6443	11099	5583	13413	16413	13712	8128	4371	12096	8930	12374	11161	12578	7424	6603	11795	17781	9651	16877	11211	7606	11202	13239	9469	4450	11509	4463	8411	8962	4708	13251	7203	14830	7186
7.99		246.17	245.162	-0.071	6.6	970.4	Bruker MetaboBASE Personal Library 3.0	[M+H]+, [M+H]+, [M+Na]+, [M+H]+	true	2-Methylbutyroylcarnitine	C12H23NO4	868796	1991	2057	1988	0	3353	1581	1207	1697	2520	1734	778	3117	1844	1505	1354	3634	2982	5114	1283	2432	492	2062	1138	3436	1436	2712	1162	1234	4214	3784	4418	895	4330	1682	5922	2433	1539
8		546.26	545.252	0.903	22.7			[M+H]+	true		C37H37O2S	2648	0	0	0	0	0	0	0	0	0	0	0	0	0	0	0	0	0	0	0	0	0	0	0	0	0	0	0	0	0	0	0	0	0	0	0	70	0
8.01		268.152	267.145	0.194	14.5			[M+H]+	true		C11H23O7	8574	141	0	0	0	0	0	0	0	0	0	0	0	0	0	173	87	0	0	0	0	0	0	75	0	0	0	0	0	0	0	95	0	0	0	145	0	156
8.01		346.222	345.215	-0.301	5.4			[M+H]+	true		C17H31NO6	519	5250	5127	5072	6669	2855	6280	4332	3766	4583	4480	3388	2696	4688	10008	2328	5830	5296	6801	5652	4797	265	8573	3960	4886	4048	7017	3835	13094	5654	7793	4558	2733	5085	4580	10530	4583	4579
8.03		384.772	383.765					[M+H]+	true			0	4282	4110	3556	6828	9543	5379	10899	13358	28838	4563	4255	19197	24026	32275	20984	13419	6738	10759	20960	21209	0	21410	13995	6752	20920	24013	15916	9509	17909	5848	7495	9785	7254	19347	13022	19104	7802
8.03		385.274	384.267					[M+H]+	true			0	1947	0	2122	3661	5387	2771	6226	7459	14177	2120	1782	8011	12111	13374	9097	5609	3948	5184	9636	10851	7859	9789	8313	3006	10972	9614	8497	4126	7953	2902	0	4238	2771	8673	5376	9405	3338
8.05		316.379	315.371	0.238	8			[M+H]+	false		C17H49NO3	0	5775	6266	6232	4764	5831	4197	5027	6955	8299	4713	2908	4556	5409	7237	5010	5737	5360	4666	5581	6277	6178	6551	4068	6120	6795	7209	6225	2030	5166	3884	6394	6050	4470	6718	5699	5612	4583
8.06		314.196	313.189	-0.275	14.6			[M+H]+	false		C16H27NO5	1176	5342	5051	5931	4195	5736	5251	6274	5819	6166	4574	4589	3800	6447	6896	7288	6628	5814	6821	5937	8191	6980	7399	5932	7760	8385	7358	7379	3914	7191	5180	6788	7576	4863	7165	6687	6536	5475
8.06		316.212	315.204	-0.24	24.3			[M+H]+	true		C16H29NO5	15563	565915	568758	568860	506723	559656	505158	514540	622085	655337	519083	409468	518112	545227	630040	537610	561052	543404	525228	563683	616551	555037	565907	501276	535762	563780	586064	551568	327922	521449	413729	536227	550022	456857	599467	543287	569644	475404
8.06		316.451	315.443					[M+H]+	false			0	4345	4127	3984	2418	3082	2852	3452	4216	5048	2284	0	0	0	5161	3670	3967	4092	0	4137	5433	0	4118	0	0	3733	0	3941	0	0	0	3309	3554	2385	4101	3303	3596	2300
8.06		560.079	559.071	-0.416	23.8	969.3	in house spectral library	[M+H]+	true	ADP ribose	C15H23N5O14P2	3551	230	367	177	113	150	163	107	314	687	86	0	553	412	0	0	91	122	92	114	243	0	98	83	238	174	92	0	0	541	265	109	0	300	102	321	177	71
8.07		167.013	166.005	-2.029	8			[M+H]+	true		C6H4N3OS	3680	3685	3089	2901	4752	2828	4186	2596	2679	2496	2935	3014	2902	2630	2501	2529	2257	2148	1927	2484	2529	2578	2482	2222	2504	2142	2451	2687	2034	2631	2157	2287	2623	2113	1937	2224	1775	2759
8.07		267.097	266.09	-0.234	11.8			[M+H]+	true		C12H14N2O5	8982	375	392	265	377	476	0	92	448	425	67	0	425	318	276	179	130	502	360	98	793	387	346	234	540	284	88	252	307	703	251	368	0	556	419	327	893	313
8.07		282.17	281.163	-0.681	31.5			[M+H]+	true		C8H23N7O2S	129	1595	1600	544	130	1615	1869	2240	1991	2444	1755	1641	1880	2214	175	2574	2180	2296	1749	2286	2778	3136	3114	2738	2732	3406	3018	2713	1714	3268	2096	2828	3207	2115	4767	2416	2585	2613
8.07		316.351	315.344	-2.41	45.3			[M+H]+	false		C15H45N3O3	0	14583	13971	13798	0	13939	12941	12528	15314	16608	13304	10257	13252	13604	15668	0	11821	12722	10503	11203	11761	14468	16181	11364	14510	15374	14669	13770	8413	13956	12341	14958	14450	13047	11087	9475	10117	0
8.11		130.065	129.058	-0.116	2.5			[M+H]+	true		C9H7N	11016	1348	2592	3056	2581	2754	1388	1270	2361	2879	2176	1809	2246	1606	1400	1793	3508	1786	1883	1665	3218	935	1350	2250	2242	1657	2922	1469	8261	2423	2534	2327	1646	2425	2356	1986	3179	2117
8.11		205.097	187.063	-0.045	6.5			[M+NH4]+, [M+H]+	true		C11H9NO2	29129	8295	7351	6571	5892	8455	4963	5594	8328	7744	5697	5079	9702	5031	4925	5053	10911	6206	5961	4581	9123	2427	4852	7627	7814	6879	10135	5291	28317	8465	9058	8130	6873	5589	8055	6168	9653	6168
8.16		223.988	222.981	-0.502	0.5			[M+H]+	true		C8H3N2O4S	3174	3166	3659	3554	3341	3469	3788	4749	3690	3259	3746	4253	3967	3393	3451	3678	3234	3458	3265	3151	3023	3678	2928	3129	3196	3077	3439	3410	3054	3074	3670	3142	3364	3582	3601	3101	3195	3215
8.16		265.196	264.188	-2.549	15.4			[M+H]+	true		C9H24N6O3	408	1211	1304	1301	3088	1151	1418	743	986	2169	1892	323	935	1828	3729	447	2312	1160	2415	2653	2161	114	2394	1163	1976	1581	3474	1941	3865	1712	2157	2109	813	1077	1863	4051	1071	1379
8.17		190.987	189.98					[M+H]+	true			8195	9856	9094	10809	10535	11611	12699	9721	11169	10531	11072	11458	11031	10911	10916	14158	10281	11374	10863	11810	13340	12612	11433	12149	12022	10303	10595	10781	11434	10541	9770	11342	11790	10790	11231	11583	10752	11453
8.17		302.195	301.188	-0.699	19.6			[M+H]+	false		C15H27NO5	11001	1354	1499	0	0	0	0	0	0	0	0	0	574	1475	0	0	1097	1084	1405	1532	0	273	444	1023	1114	0	2471	807	4319	605	1646	105	204	0	1253	1051	0	1264
8.18		202.181	201.173	0.432	8.4			[M+H]+	true		C11H23NO2	704	2153	338	571	1846	129	2495	1416	3053	3540	82	1430	1701	1838	262	1377	573	2830	2829	2390	426	1371	2622	116	2914	2618	3668	2024	1676	2094	102	2327	3053	1751	2234	2726	4318	2512
8.18		303.884	302.876					[M+H]+	true			8926	10906	10794	11166	11454	11410	11615	12118	10972	10807	11717	12565	11923	10952	11418	16525	9791	11730	10581	9795	10463	12624	10311	11803	11414	12087	10370	0	10999	11178	10864	10716	12098	10451	11538	9453	9533	10019
8.19		214.003	212.996	0.895	20.9			[M+H]+	true		C8H6O5P	7075	7243	8692	8665	9493	8508	7598	9430	8332	6649	7452	9716	7677	8345	7166	8493	7620	8152	7151	7154	7400	8305	7501	7068	7782	7282	7137	8737	7138	7262	7528	6934	8004	8767	7478	7390	7790	9145
8.2	0.02	330.059	329.052	-0.319	0.7	994.3	in house spectral library	[M+H]+	true	cAMP	C10H12N5O6P	105134	460	615	740	1315	472	844	0	349	811	848	0	753	598	547	0	674	420	1046	82	0	0	246	0	0	0	770	0	129	1246	662	824	0	876	0	1589	568	0
8.21		250.191	249.183	0.574	44.4			[M+H]+	true		C12H21N6	0	8367	8146	9305	4718	12504	5700	17122	16183	14098	8300	4538	8554	8685	16686	13943	14839	9394	5995	12669	22802	18614	14247	16729	9052	16426	14381	17224	5509	13360	6063	11807	11613	6934	17065	8989	15680	13946
8.21		250.692	249.685					[M+H]+	true			0	2563	2722	2603	1497	3971	2779	5631	5860	4355	3244	1346	3022	2116	4328	6436	4747	3672	2485	4521	6681	6316	4762	4045	2862	4171	3704	4919	1811	3932	1662	3265	4000	2085	5416	3055	6163	2611
8.21		474.982	473.975	-0.213	31.8			[M+H]+	true		C17H6N4O11S	7381	0	0	0	0	0	0	0	0	0	0	0	0	0	0	0	0	0	0	0	0	0	0	0	0	0	0	0	0	0	159	0	0	0	0	0	0	0
8.21		499.374	498.367	-0.294	10.8			[M+H]+	true		C27H50N2O6	0	6726	7515	0	2864	7842	3815	11966	12780	8283	6071	0	0	5145	9857	9957	7350	5124	4394	6268	10877	9145	10937	10219	6172	7564	9527	8894	3057	6335	3909	5984	6509	2883	10752	5614	0	4956
8.22		212.149	211.141	-0.706	1.4			[M+H]+	true		C8H21NO5	7869	20845	21578	21048	0	6576	8061	5667	0	9936	14881	6660	1016	3079	1321	974	228	1436	5871	7361	671	0	2826	6343	832	1268	0	2737	0	3409	0	3012	0	6573	0	2972	6906	7509
8.22		384.772	383.765					[M+H]+	true			0	8825	7548	8602	13252	17264	8561	15284	24127	38796	5985	4717	22692	24893	29393	19317	15146	7310	14565	21880	27571	15481	20654	15926	7314	24489	25902	15816	6561	20344	8086	7124	7497	9321	17755	15674	16874	9595
8.23		385.274	384.266					[M+H]+	true			0	3581	2428	3315	4605	8159	3658	7412	10958	18936	3765	2212	7832	10087	15476	9669	6836	2074	6481	9524	12283	7269	10637	7914	3442	10576	10811	7189	3167	9323	3532	4031	3562	3248	9292	6322	5975	5318
8.24		195.122	194.115	-0.677	2.6	987.9	Bruker MetaboBASE Personal Library 3.0	[M+H]+, [M+Na]+	true	Tetraethylene glycol	C8H18O5	2341	68965	71076	69899	2349	24370	37190	0	28439	36506	57850	0	28114	0	30184	30819	25169	54480	26170	30341	29750	2003	25960	28103	58344	115167	35782	31886	38290	28193	29994	66883	29965	35290	35986	0	3452	2428
8.24		240.18	239.173	-0.198	6.4			[M+H]+	true		C10H25NO5	18241	54064	52517	54751	19371	32264	46417	31638	38606	50050	79170	36350	41792	0	38834	42056	0	82776	33683	40056	46956	0	0	0	97662	171341	48772	35927	53653	46874	48123	99152	0	42112	40201	40878	41856	0
8.26		585.374	584.367	-0.772	34.9			[M+H]+	true		C24H58NO12S	0	3379	2867	2579	5746	1882	4305	0	2024	3704	2529	0	0	3152	4659	0	3575	3040	3686	4210	2828	1879	2964	2141	2682	2606	3949	2514	0	3236	3854	3028	0	2984	2525	4404	0	2139
8.27		206.139	205.131	0.014	45.9			[M+H]+	true		C9H19NO4	1442	1687	1672	1307	1484	1596	1664	1682	3181	1815	1845	2006	2097	1559	2013	2895	1607	1948	1691	1553	1926	1753	1568	1880	2122	2138	1489	1384	4722	2458	2312	1497	1357	2007	1672	1607	2246	1537
8.27		220.118	219.111	-0.072	8.6			[M+H]+	true		C9H17NO5	0	19626	16258	18233	30603	11660	40299	16482	14184	18401	18769	3926	17038	11686	41587	1431	26165	18352	33811	10829	13852	1718	9439	16143	20412	35765	18626	12640	4051	18749	44970	19423	2885	42854	39299	39999	15077	3710
8.29		136.062	135.054					[M+H]+	true			15501	1654	1464	1629	2223	1755	2278	1395	1936	2276	1724	1094	2291	2554	1962	1281	2054	1860	2311	2006	2214	1147	2104	1380	1900	1782	2001	1437	1262	2131	2713	1940	1214	2301	1855	2880	2100	1585
8.35		169.977	168.97					[M+H]+	true			3650	3067	3766	3594	3311	3382	3817	3588	2903	3235	3109	4283	3193	2975	3237	3007	2749	2962	3155	2723	2684	3184	2716	2519	2708	2984	2800	2308	2334	4200	2968	3503	3142	2829	2789	2960	2587	2825
8.35		172.977	171.97	-0.891	25.9			[M+H]+	true		C5H2NO4S	30354	0	32360	0	30649	35564	0	0	35329	0	0	0	30802	0	35506	35516	33736	34148	0	0	30331	0	31435	35645	32098	32610	30875	32383	0	30507	0	0	0	37613	31571	0	27460	0
8.36		141.959	140.951					[M+H]+	true			8776	9202	9211	7621	9842	7463	7721	7311	6795	6524	6400	7125	6546	6688	6797	7190	7630	6366	5719	5692	6357	7276	6741	7416	6138	6898	6353	6764	7758	6157	7524	7235	7175	5453	7215	6003	6962	7705
8.36		182.985	181.978	0.847	9.7			[M+H]+	true		C7H3O4P	27483	24905	22575	23807	20664	21703	20305	21501	19791	19848	20401	21598	19238	18905	18481	18095	17681	17880	20103	19357	17238	20129	17883	19402	17356	17813	0	17056	17918	16056	16791	17419	19827	17097	19090	17327	16725	19080
8.36		212.149	211.142	-0.313	5.6			[M+H]+	true		C8H21NO5	9673	10250	9822	10663	9934	7884	7567	7458	7720	7063	7231	8677	7644	7541	7658	8131	6610	14654	7541	8341	7350	7939	6519	7989	13804	27488	8156	7625	8255	6294	7414	6980	7415	8000	7794	7249	7682	7978
8.4		384.772	383.765					[M+H]+	true			0	4729	3967	5533	7824	10445	6201	8951	16705	24808	3842	2767	13566	13339	15809	10986	10624	4116	7213	11173	15844	8375	13241	9955	3592	14161	14189	8886	3300	12770	5092	4164	3802	5981	12178	10502	11539	6491
8.4		385.274	384.266					[M+H]+	true			0	2474	2605	2133	3962	5014	0	4952	6949	10879	1963	1579	6698	0	7128	6072	4424	0	4162	6628	8225	4561	5362	5428	2024	6253	6214	4632	1628	6878	2534	0	251	0	6072	4908	0	3118
8.41		184.985	183.978	-0.425	8			[M+H]+	true		C4HN4O3P	12724	13836	12092	11454	12080	11821	11523	11916	12154	11184	11605	12693	13170	12074	10799	12493	11705	12902	11083	11621	11293	12080	11671	11340	11766	10383	10733	11939	11209	9971	10999	11084	11552	10127	10925	10407	10941	11223
8.41		195.122	194.115	-0.327	5	957.9	Bruker MetaboBASE Personal Library 3.0	[M+H]+, [M+Na]+	true	Tetraethylene glycol	C8H18O5	34377	33685	35719	35776	33240	28556	27690	30680	29600	27710	29389	33132	29144	30403	31628	32629	29384	30274	27859	29235	30377	31844	27978	31242	6656	0	31921	34050	32979	32544	30209	33657	32844	36019	35824	33671	35195	36677
8.41		240.18	239.173	-0.27	6.3			[M+H]+	true		C10H25NO5	20616	24129	25754	25407	24665	35284	38727	39343	39819	34880	0	42490	38904	39587	40232	42355	43675	7494	40834	40865	45719	49920	48540	49062	0	0	44706	46125	45191	44835	43538	0	50762	42944	48235	44536	48230	49873
8.43		214.003	212.996	0.837	13.3			[M+H]+	true		C8H6O5P	7984	7852	7613	9099	7433	8233	8028	8240	8149	7604	8469	8987	7303	6680	7305	8381	7914	6860	7459	6963	7183	8506	8289	8258	6934	6785	7623	8042	7277	7910	7231	7021	8149	7734	7265	6979	6565	6948
8.48		526.362	525.354	0.984	11.2			[M+H]+	true		C18H53N7O6P2	0	1008	820	803	1084	2451	2395	1370	3705	3634	815	505	1740	4595	3225	405	2196	600	1463	4515	2678	1110	3872	626	670	3136	2148	966	559	3052	951	99	564	1207	2328	1978	1685	717
8.49		293.191	292.184	-0.885	21.3			[M+H]+	true		C8H22N9O3	1092	3742	3343	3711	5641	1676	4631	3376	2747	4553	3714	2220	2438	4289	5198	3583	4268	3606	6261	4214	3963	3172	4596	3474	3752	4961	5755	3500	4415	5111	5754	4075	2561	6095	2978	7503	3221	3892
8.49		585.374	584.367	-0.141	7.2			[M+H]+	true		C30H52N2O9	1193	4476	4816	4440	6273	3063	5658	3726	5046	6410	4992	1947	4170	5245	6144	4203	7669	5888	7826	7329	5934	4311	5748	4196	5904	5783	7811	4558	4106	7191	6793	5617	3827	6433	4083	9953	4641	5287
8.5		565.315	564.308	-0.189	24.2			[M+H]+	true		C25H42N9O4S	0	1099	1233	1254	1271	0	1088	410	0	0	0	1300	0	2603	6416	0	0	1652	1501	2004	816	112	0	1413	2072	1369	1879	1897	4564	0	2102	0	0	0	0	2940	937	0
8.53		284.185	283.178	-0.129	1.8			[M+H]+	true		C15H25NO4	6381	80763	77694	82384	77215	73037	87979	83813	88503	98503	82424	68557	67873	76972	87910	83603	84052	74726	78681	77652	82548	80771	84859	72469	84552	80231	87469	73792	53669	74721	74927	77888	79894	74861	77259	84980	72521	73628
8.53		316.212	315.204	-0.218	23.9			[M+H]+	true		C16H29NO5	69031	561106	573038	577480	524180	500756	560041	482205	591455	682727	520756	425511	497003	514097	604441	519432	565402	528106	564852	538110	549956	521205	579504	452204	535706	499415	578919	481296	340328	544888	513328	515497	521500	514295	540544	639897	514833	503061
8.53		316.351	315.344	-2.343	42.1			[M+H]+	false		C15H45N3O3	0	13376	14150	13702	13351	12672	13716	12761	15468	15471	13813	9758	11675	12921	13814	13194	12075	12530	11051	15471	14324	11090	10991	11632	15100	12695	15661	13806	9546	14398	12198	14698	14315	10928	8390	250	9128	12467
8.54		316.379	315.372	0.479	8			[M+H]+	false		C17H49NO3	0	5467	6163	5910	0	4032	5475	3834	6337	8409	4898	2547	4054	4733	6363	4795	5889	4738	5438	5346	5247	4276	6793	3647	5202	5676	7497	5079	2353	6198	5593	6180	5581	5783	0	0	0	0
8.54		316.451	315.443					[M+H]+	false			0	0	4284	4442	3012	2800	3652	3035	4621	6308	2345	1679	3197	3558	4909	2011	3919	3450	3990	3442	3925	3200	4636	2828	2960	2627	3559	2657	0	3832	2077	3295	3053	2837	3371	5065	2760	2652
8.55		140.143	139.136	0.01	8.7			[M+H]+	true		C9H17N	481	4231	3374	3266	3845	3668	3370	2812	4391	4722	3822	2585	3614	2765	4076	2784	3486	2498	3221	3071	3712	3362	3472	3783	3550	4445	4503	3067	2304	2950	3175	3338	3615	3928	3357	4122	3444	2910
8.57		227.175	226.168	0.068	21			[M+H]+	true		C12H22N2O2	1041	3010	1873	4646	4808	876	4673	1069	976	10116	2351	1170	910	777	781	246	660	2478	0	235	1010	972	278	1092	3554	921	1824	713	810	711	1318	4077	697	826	582	877	0	2056
8.57		344.206	343.199	0.59	29.2			[M+H]+	true		C11H30N5O5P	3944	523	443	300	324	138	338	561	395	589	186	939	642	406	171	758	291	300	212	368	102	511	228	476	368	495	200	451	153	247	193	449	228	666	80	230	325	824
8.61		136.062	135.054					[M+H]+	true			15821	1392	1388	1384	3192	1458	2263	1102	1705	2308	2084	1342	2539	2024	2003	1484	2155	1976	3141	1836	1930	1121	1862	1673	2026	1399	1611	1565	1111	1785	2320	1865	1270	2579	2108	3079	1960	1551
8.62		296.081	295.074	0.026	13			[M+H]+	false		C14H16O5P	5122	0	492	330	1890	0	1036	0	0	459	588	0	0	535	0	0	624	0	1995	410	273	0	378	0	318	0	805	0	0	686	1192	523	0	970	0	1541	413	0
8.62		298.097	297.089	-0.281	10.7	986.1	Bruker MetaboBASE Personal Library 3.0	[M+H]+	true	5'-Deoxy-5'-methylthioadenosine	C11H15N5O3S	227266	8000	7995	7692	22820	2739	11271	1017	4307	6258	5828	0	3363	3911	3808	0	6728	5120	20971	3790	2577	0	3498	994	6108	2813	6712	1034	430	6378	19353	6314	0	19836	3176	27416	3755	503
8.63		135.102	134.094					[M+H]+	true			240	129	174	77	647	150	1520	1786	2217	1595	108	1325	1451	1424	2447	260	1432	190	844	976	502	461	1112	1319	112	3389	1826	2122	2015	1138	3249	156	450	4668	3485	1772	413	3423
8.64		182.985	181.978	0.901	18.9			[M+H]+	true		C7H3O4P	27030	23818	22394	21385	23155	20951	19589	19689	19216	18331	19149	20957	19358	18644	17132	19272	16759	17740	18822	18580	17998	18264	16651	18691	17524	17831	16592	18238	15244	16181	17777	17409	16606	20236	16487	16531	16384	17714
8.66		190.987	189.98	-0.837	27.6			[M+H]+	true		C5H4NO5S	8607	10717	9685	10145	10004	11251	10331	11072	11184	10088	10632	11043	10529	10646	10825	11972	10135	11042	11307	11175	11154	12527	12111	11929	11006	10911	10280	10585	11179	11409	10754	10764	10659	15006	10772	10439	11158	11657
8.68		178.123	177.115	0.122	19.9			[M+H]+	true		C11H15NO	4296	5051	5642	5291	5275	5420	5021	5767	5570	5661	5411	6069	5674	5164	6759	6291	6590	4846	5524	5728	4421	6089	4834	5692	5324	5687	5661	6277	5735	5217	5363	5538	6193	7528	5184	5483	5056	6188
8.7		214.003	212.996	0.837	9.3			[M+H]+	true		C8H6O5P	9124	8150	8364	7910	8432	9122	9306	8510	7652	7648	8874	8821	8236	8245	7412	9433	7073	7506	8260	6616	7671	8450	7061	7747	7740	7777	8132	7515	7811	7364	7149	7439	7778	11062	7746	6592	7271	7420
8.71		282.137	281.129	0.843	5.9			[M+H]+, [M+Na]+	true		C9H21N4O4S	11808	148	0	0	0	0	0	0	0	0	0	0	0	0	0	0	0	0	0	0	0	0	0	0	74	0	0	0	0	0	0	0	0	0	0	0	0	0
8.72		248.222	247.215	-0.184	6.4			[M+H]+	true		C13H29NO3	0	6895	7314	7097	7255	4819	7195	5226	7713	19137	6114	4138	5255	5641	8927	8402	7195	7046	8392	7385	7462	8154	8061	5363	8152	7239	9204	6652	2036	8063	7740	8443	8762	8224	7684	13422	7898	7398
8.72		300.199	299.191	-1.62	22.1			[M+H]+	true		C10H27N4O6	0	22707	21322	26486	27578	33092	20495	22950	41010	41114	16419	13636	31299	27698	37664	30230	27558	17704	21406	31261	35555	27889	29408	24450	16578	31211	34749	28853	14290	26497	15793	19048	22607	16993	25629	24597	31824	17266
8.72		300.7	299.693					[M+H]+	true			0	8103	0	8092	10278	10475	0	8435	12398	15178	6727	3656	12484	8746	12479	10382	9231	7158	8968	11068	12044	9668	11533	8613	5680	10756	11524	9282	5741	9105	4399	7433	7315	5703	10383	8570	12349	7539
8.72		599.39	598.383	-0.173	6.7			[M+H]+	true		C31H54N2O9	135	35164	36878	37697	44219	66014	43598	48938	92812	88579	36863	23403	64545	65261	69873	56065	64127	36154	42231	65418	80547	43262	69054	48914	37500	64963	65066	48608	26371	59872	25134	36948	39726	27730	54132	50422	62483	32860
8.74		597.375	596.368	-0.32	46.3			[M+H]+	false		C23H58N4O9P2	0	86	1391	1827	2133	3384	1702	1935	3505	4054	1720	1073	2890	2520	2810	3213	2330	1472	1785	1444	2631	1979	3112	1415	1524	1489	2191	2230	1455	1955	1485	1085	1801	944	130	1555	1861	1194
8.76		272.185	271.178	-0.163	1.9			[M+H]+	true		C14H25NO4	3605	44239	44153	40335	31365	32944	43243	37516	36508	57774	38250	18894	29685	49726	67146	19272	47295	42628	46201	55177	46438	19877	62393	39280	45554	39739	67295	49900	108414	39845	32692	50211	25561	34670	51656	66836	45438	27233
8.76		302.196	301.189	-0.798	4.9			[M+H]+	true		C11H30N2O5P	12890	169	170	1682	1601	717	248	1314	697	545	1195	683	130	237	93	201	146	140	382	964	1394	122	272	112	82	816	284	140	0	280	141	184	212	1031	108	2420	874	1042
8.81		565.315	564.308	-0.542	13.2			[M+H]+	true		C21H45N10O4PS	0	2814	3099	2636	2614	195	2858	908	1424	1360	2580	824	0	4123	10371	0	3027	3022	3462	3157	1523	0	1432	1543	2576	2101	3410	3160	11931	3416	6381	1612	0	730	1628	6420	1233	75
8.82		114.091	113.084	-0.074	6.1	944.2	Bruker MetaboBASE Personal Library 3.0	[M+H]+	true	epsylon-Caprolactam	C6H11NO	4390	16293	17236	15939	5947	21442	5034	11518	22754	20481	12226	6287	24058	14686	15625	3961	16513	14394	4068	17883	22463	4941	16359	15775	13164	12457	16654	12905	5986	14902	3707	15189	5632	4528	17005	5884	30637	6897
8.82		169.977	168.97	0.845	8			[M+H]+	true		C6H2O4P	3114	2765	3333	3560	3023	3369	3558	3309	2938	2818	3379	3283	3608	3464	2775	3688	2562	3274	2963	3242	3365	3188	2966	2868	3516	2641	2112	4021	3147	3279	3281	2564	3829	2593	2454	2694	2385	2668
8.82		190.987	189.98	-0.883	27.3			[M+H]+	true		C5H4NO5S	9330	10145	10103	10404	10554	12542	10939	11116	11246	10244	12612	12827	10090	11223	0	11535	11004	11588	10609	11450	10136	12479	10513	12527	11786	11122	11036	11344	11719	11009	11661	0	11165	9561	9715	9963	11041	10872
8.82		291.145	290.138	0.023	18.3	713.3	Bruker MetaboBASE Personal Library 3.0	[M+H]+	true	Trimethoprim	C14H18N4O3	54	82	798	471	0	140	631	247	0	0	509	541	0	0	234	122	0	566	0	207	0	0	7099	0	544	72	106	0	0	911	255	489	0	0	0	129	130	0
8.84		300.216	299.209	0.912	1.1			[M+H]+	true		C14H27N4O3	23732	671	213	532	0	1780	2111	0	401	621	1307	0	1911	175	216	1804	1812	262	1713	1115	366	2235	186	258	1444	2029	3954	1096	0	1463	619	1398	1720	486	0	2523	1528	0
8.84		390.248	389.241	0.87	7.2			[M+H]+	true		C17H33N4O6	0	1860	2783	2557	77	1913	756	5184	906	1392	2363	832	2050	2055	3772	5573	1361	2534	1249	1330	2802	6192	3286	5723	2512	560	1589	4011	2744	543	743	2546	5398	822	4799	1212	1049	2682
8.85		318.907	317.899					[M+H]+	true			4502	3033	4219	2960	2949	4210	2817	2730	3016	2915	2817	3352	3055	2448	2781	2956	2710	2522	2557	2647	2467	2735	2724	3865	2438	2332	2187	2987	3100	2960	2483	2267	2908	3062	2613	2980	2238	2945
8.86		184.985	183.978	-0.503	8			[M+H]+	true		C4HN4O3P	12506	12298	11807	13085	11408	12117	11672	12558	12429	11478	13086	12829	11510	12186	12529	12599	11656	11422	11781	11161	11636	12252	10891	12035	10798	10295	11307	11180	11531	10428	10386	11033	10971	10880	11083	10744	11272	11096
8.86		223.988	222.981	-0.454	27.8			[M+H]+	true		C8H3N2O4S	3465	3664	3456	3488	3651	4328	4009	3523	4001	3508	3524	3436	3497	3434	3042	3304	3037	3216	3159	3356	3724	3322	3444	3814	3328	3300	2955	3632	4063	3285	3131	2762	3163	3078	3265	2865	3815	3629
8.87		146.06	145.053	-0.164	17.1			[M+H]+	true		C9H7NO	18039	167	297	226	327	195	225	774	105	162	196	143	202	59	238	901	303	230	254	169	253	83	86	165	252	233	196	174	329	123	246	348	662	160	80	258	257	137
8.92		169.076	168.069	-0.03	7	984	Bruker MetaboBASE Personal Library 3.0	[M+H]+	true	Norharman	C11H8N2	99338	0	0	0	0	0	0	0	0	0	0	0	0	122	0	203	0	0	0	0	177	0	0	0	0	270	0	0	438	0	0	77	0	0	0	0	78	0
8.94		167.013	166.005	-2.111	34			[M+H]+	true		C6H4N3OS	3854	4914	3720	3625	2757	3278	3474	2981	3251	3087	2698	3539	2721	2924	3219	3081	2879	2462	1969	2625	2519	2506	2608	2393	2108	2119	2585	1983	2746	2353	2242	2687	2197	2379	2394	2262	2489	2207
8.94		259.115	258.108	-0.214	42.8			[M+H]+	false		C16H18OS	0	405	0	491	0	0	186	322	113	0	919	0	0	0	393	191	0	640	0	0	86	122	100	0	574	3958	412	287	810	219	605	618	507	452	245	446	319	0
8.95		239.149	238.142	-0.214	6.9	987.7	Bruker MetaboBASE Personal Library 3.0	[M+H]+, [M+Na]+, [M+K]+, [M+NH4]+	true	Pentaethylene glycol	C10H22O6	12276	28883	31566	33617	9468	9188	24235	11472	11484	20491	25910	12240	9182	8228	12985	18447	9361	26278	10013	19590	9184	10081	9409	10675	29824	210515	11360	11955	38186	10441	20608	29850	10437	17745	12316	11056	9128	11193
8.95		284.206	283.199	-0.306	2			[M+H]+	true		C12H29NO6	8860	27206	32694	29205	9223	14358	40107	17877	16937	37850	42597	15485	14010	13239	20157	28139	14673	43748	15671	31703	14726	14952	18658	16528	46774	306219	18114	13746	57159	16246	31324	53155	15762	20905	15573	14266	14615	14295
8.96		214.003	212.996	0.801	8.5			[M+H]+	true		C8H6O5P	7952	8652	9004	8718	7990	7799	8705	8129	8558	8249	7907	10395	9774	8328	7923	8526	7756	7110	7483	7361	6894	8528	6895	7802	7602	7223	7315	7285	8282	8416	7638	8085	7664	7118	8029	6906	7230	7804
8.97		300.199	299.191	-1.626	22			[M+H]+	true		C10H27N4O6	0	38924	37885	40757	48232	49884	37439	36395	62877	79823	31938	20235	54815	51446	64377	51488	48309	31346	38003	45937	59999	42074	63601	41878	31146	30812	51104	49229	27235	48404	30258	31360	35760	29815	47835	47282	55483	31864
8.97		300.7	299.693					[M+H]+	true			236	13598	13307	14385	16696	16778	11317	14850	22240	30028	10965	7259	17820	17373	20319	17918	18551	9290	14312	16969	21744	15242	18664	15993	12018	9811	17983	17032	10497	18238	9687	10752	12605	10918	17887	17719	18960	11861
8.97		567.364	566.357	-0.195	4.9			[M+H]+	true		C30H50N2O8	0	7424	6910	7943	9752	11254	8947	8976	14375	20669	6884	4027	11242	11719	14004	11181	8922	8266	9294	12197	14039	7850	13291	9394	7208	17048	12735	9535	7355	11536	6518	8536	7279	5587	10307	11677	11894	6089
8.97		599.39	598.383	-0.134	1.8			[M+H]+	true		C31H54N2O9	0	36014	34191	30724	37123	52915	37303	37744	67512	89593	31170	17873	52534	49645	65720	42440	57225	32650	44238	58877	63783	39396	62885	41327	33488	33603	51497	41918	25489	51319	31798	33269	33354	28701	46638	50811	54861	26720
8.98		442.289	441.282	0.913	49.2			[M+H]+	true		C15H44N3O9P	0	2535	1585	1649	3764	3806	4387	2117	6631	7426	1336	526	4252	5127	3992	3402	2952	1508	2505	4240	6078	2330	110	2690	1260	4193	4201	2336	567	2942	2287	1838	1290	3510	4384	2994	209	1474
8.99		441.788	440.781					[M+H]+	true			0	3978	2978	2999	7691	8297	8602	5336	10475	14780	2568	889	6810	11327	8679	5240	0	2112	5765	9391	9272	3509	6841	5040	2626	7908	6909	4111	781	6531	4322	3085	2264	4186	7847	6842	5967	2278
9.04		360.238	359.23	-0.322	3.2			[M+H]+	true		C18H33NO6	481	6072	6059	6239	5855	3839	8107	4839	5289	6170	5836	3153	5076	5470	8737	956	6330	5018	8852	7052	5000	3713	8261	4279	6512	4791	8942	5297	12942	5205	9157	6402	4675	1275	4666	10294	4595	4708
9.06		229.118	228.111	0.975	22.2			[M+H]+	true		C8H14N5O3	0	160	0	365	98	0	102	0	0	0	362	0	0	135	175	1155	0	310	0	141	0	178	0	112	482	0	0	0	5733	0	550	495	63	0	0	0	0	0
9.11		278.185	277.178	0.21	21.6			[M+H]+	true		C10H30O6P	0	97	4980	4334	6267	4995	3207	5435	4522	13201	3767	1635	5590	4737	14790	2200	5375	4574	4266	6495	7275	3097	8135	6145	3912	6235	6815	7619	16465	5105	2528	5221	2195	2539	9766	6596	4599	3112
9.11		278.687	277.68					[M+H]+	true			0	2018	1446	1580	2198	1867	1568	2073	2176	3926	1101	0	1833	2001	6535	793	2042	1236	1669	2378	2663	1139	3788	2248	1310	1649	2144	3043	5178	1869	1263	1705	634	588	3571	2275	1887	1028
9.11		555.364	554.356	-0.242	11.9			[M+H]+	true		C29H50N2O8	0	4277	4869	4593	6883	5403	4683	6037	6158	12516	4294	1817	6023	7573	15666	3162	8410	4484	6381	9024	8404	2493	8283	7495	5088	6509	7135	7129	15279	6163	3752	3859	1577	2535	6970	8429	5762	2527
9.12		190.988	189.98	-0.756	26.5			[M+H]+	true		C5H4NO5S	9407	9767	9840	10157	9962	10295	9888	11729	11065	9533	10706	11244	13097	10570	10815	11962	10303	11128	10523	10032	10405	11636	10555	11953	10994	10854	12049	11035	10796	10841	10526	10180	10926	10141	14009	9731	11113	10914
9.13		330.227	329.22	-0.326	5.7			[M+H]+	true		C17H31NO5	736	26132	26640	25713	16840	32069	19422	15597	54666	37640	22121	5398	36904	26447	15161	8264	35044	25608	23208	36417	47499	9004	32995	15385	23174	12406	30987	11637	6976	30070	15211	24761	10861	19282	19253	22586	43429	10022
9.14		114.091	113.084	-0.05	14.7	792.7	Bruker MetaboBASE Personal Library 3.0	[M+H]+	true	1-Ethyl-2-pyrrolidinone	C6H11NO	4982	4212	4812	4090	4523	4870	3172	3809	3842	3596	3356	4627	4199	4733	3826	4984	3913	3704	4394	3904	4377	4714	3992	4068	3768	3688	3617	4614	3766	4108	3866	3925	4126	4482	4895	4085	4162	4605
9.14		270.154	269.147	-0.663	28.1			[M+H]+	true		C10H23NO7	142	776	1038	828	222	654	821	487	390	1867	619	625	97	414	510	386	335	616	824	412	749	866	98	325	1050	1866	431	787	4190	445	758	679	393	508	186	532	477	325
9.15		298.186	297.179	-0.208	47.2			[M+H]+	true		C11H21N8O2	412	1027	646	875	188	267	541	0	0	2572	1209	704	520	0	902	887	0	942	732	872	458	701	0	0	1466	3639	0	597	5151	245	988	1291	393	592	658	309	491	798
9.16		583.377	582.37	-0.086	13.6			[M+H]+	true		C19H53N9O9P	0	0	818	738	990	3899	2182	2726	2614	6210	811	556	1847	4574	3633	356	2870	1234	670	5091	5596	711	2116	2639	1034	5304	2837	1885	201	4077	786	853	261	1089	4815	1426	2666	327
9.17		441.788	440.781					[M+H]+	true			0	2961	0	0	5327	7112	6377	4646	8482	11596	2576	0	7274	7539	7836	3503	5840	0	4698	6961	7908	2760	5534	0	216	9708	0	3558	0	7432	3361	2384	1524	4562	8051	5725	5588	2496
9.2		442.29	441.283					[M+H]+	false			0	0	0	75	2851	0	0	0	5001	6821	1722	0	0	3956	0	2052	0	1650	2857	3169	5068	1315	3044	2344	1564	5953	3772	1553	0	3561	2379	0	0	2435	347	0	2567	0
9.23		178.123	177.115	0.026	9.3			[M+H]+	true		C11H15NO	4216	4887	5263	5152	5223	5446	5395	6087	6407	5553	6533	6828	5627	5162	5928	6421	5580	5878	5124	5288	5879	7439	5820	6715	6068	6065	5653	6305	6526	5424	5326	5772	6979	5253	8041	5690	5798	5813
9.25		214.003	212.996	0.839	9			[M+H]+	true		C8H6O5P	8894	8774	8538	8069	8007	8872	7920	7828	8541	7748	7738	9113	9018	7845	7987	8442	8211	8756	6685	6784	8663	8919	6611	9923	7008	7675	7209	8403	7381	7403	7404	7857	7605	6908	7734	7965	6845	6925
9.27		470.37	469.363	-0.576	9.5			[M+H]+	true		C20H50N6O4P	8246	6901	8717	6579	6757	7734	5193	5270	5112	5469	5407	4710	4762	3907	4232	3625	4030	3734	4102	4354	4576	203	4888	4233	4880	3506	4503	4666	4024	3973	4676	4156	4626	5033	4478	4470	4832	4686
9.31		282.191	281.184	-0.228	13.5			[M+H]+	true		C12H27NO6	152	131	455	247	167	394	324	169	181	296	1042	423	231	286	198	425	223	570	192	376	235	465	452	203	574	5670	339	196	444	235	401	590	389	288	385	97	275	135
9.34		237.087	236.079	-0.409	4.5			[M+H]+	true		C11H12N2O4	4555	0	0	0	0	0	0	0	0	0	0	0	0	0	0	0	0	0	0	0	0	0	0	0	0	108	0	0	291	0	0	0	0	0	0	0	0	0
9.34		294.145	293.137	-0.179	10			[M+H]+	true		C14H19N3O4	5658	0	0	102	0	0	0	0	123	0	0	0	0	0	0	0	85	0	0	88	0	0	0	0	0	106	0	0	0	0	0	0	0	0	0	0	0	99
9.35		182.985	181.978	0.861	16			[M+H]+	true		C7H3O4P	24929	22796	21402	20979	19597	20573	19224	18982	19571	17989	19588	19556	16920	18195	16708	19585	14856	16618	16672	16762	16640	18097	15463	18595	15854	16420	15036	17739	15444	15000	15025	15753	17429	14545	15072	14198	19242	15878
9.36		490.265	489.257	-0.164	5.1			[M+H]+	true		C23H39NO10	0	3459	2543	3631	9905	999	9147	895	1722	1404	2903	2593	194	2399	180	1446	4134	1912	10769	2697	1454	1683	2744	226	3420	119	4043	230	734	1720	7383	3578	1960	7254	985	11754	1007	2733
9.37		249.087	248.079	0.947	11.9			[M+H]+	true		C10H10N5O3	3742	91	142	63	182	110	98	86	166	48	80	0	68	73	169	94	144	120	0	137	189	93	166	0	102	78	0	106	0	92	189	77	122	104	0	151	140	151
9.38		223.988	222.981	-0.62	37.1			[M+H]+	true		C8H3N2O4S	3369	2993	4268	3429	3948	3238	3700	3801	3664	2925	3232	3983	3823	3642	3596	3217	2905	3146	2521	3426	2999	3215	2698	3155	2992	2772	2875	3206	3138	3526	3640	3216	3067	3174	3513	2843	3331	3538
9.39		227.175	226.168	-0.215	3.7			[M+H]+	true		C12H22N2O2	19185	17343	17458	17751	17514	19201	19270	21141	19758	18201	19547	21634	18991	20141	22176	20945	19560	20772	17792	18018	19165	22635	19210	23116	21080	20625	19872	22484	21330	19441	20561	20912	24382	18149	21709	17130	20119	23482
9.44		416.228	415.22	-0.284	7.9			[M+H]+	true		C20H33NO8	2324	10250	10095	11209	19480	5232	18052	3180	7095	9707	11341	4985	4607	7759	4695	5750	14279	8738	21059	10301	8019	4247	10299	3348	9700	5196	12896	3957	3930	10132	19074	9936	5763	16208	4871	22838	6151	7376
9.46		300.201	282.167	-0.477	2.6			[M+NH4]+, [M+Na]+, [M+H]+	true		C12H26O7	20260	39962	42799	44249	14764	11872	22658	13861	13721	40398	33368	13729	11516	11793	17271	22462	11479	34450	17988	27194	12886	14843	12889	13141	36870	279085	13948	15842	58160	15131	21906	35689	13677	15676	13568	14287	12594	14386
9.46		328.233	327.225	-0.309	4.6			[M+H]+	true		C14H33NO7	6817	18626	17333	17387	5972	11533	17983	11188	10756	32504	24002	9442	7856	9714	10137	15687	8197	25428	12612	17465	8874	10770	13097	9693	28032	192248	9284	8543	38790	8884	16636	27676	10886	7634	8825	9058	8239	8380
9.47		183.092	182.084	-0.024	5	940.8	Bruker MetaboBASE Personal Library 3.0	[M+H]+	true	HARMANE	C12H10N2	36673	0	115	228	100	0	155	245	99	72	141	220	0	131	83	191	165	0	128	0	0	149	138	116	166	0	120	0	141	116	122	139	192	110	64	121	0	91
9.47		567.364	566.357	-0.495	8.6			[M+H]+	true		C22H56N4O8P2	0	2050	0	2090	4687	0	3349	0	4298	4714	1928	170	3113	1769	3445	2275	3228	1508	4282	3137	2901	89	3104	169	1570	2150	1256	110	632	2931	2648	0	980	3016	2380	4501	2152	1095
9.51		169.977	168.97	-0.744	8			[M+H]+	true		C5HN2O3S	2753	3172	3245	3005	4115	4642	3057	3067	3327	2893	3156	3222	3043	2771	3157	3266	2409	3016	2693	3338	3330	3145	3150	3572	2436	2522	3116	3085	2985	2611	2660	2255	2930	3076	2729	2299	3007	2565
9.53		172.977	171.97	-0.744	31.8			[M+H]+	true		C5H2NO4S	28468	0	0	28414	0	26611	25189	0	24916	23906	27205	28411	28069	0	26047	31198	24036	24926	23146	23372	27205	0	26706	27713	25796	0	23546	29139	27746	23461	24570	27505	23324	24823	28108	20600	22321	0
9.55		312.201	311.194	-0.321	5.3			[M+H]+	true		C13H29NO7	4658	5851	4508	4394	6029	8130	7270	7981	7845	6889	7092	8098	7671	7243	7951	7828	7864	8022	6331	6734	6779	8160	9157	8392	8540	8019	7313	7998	8523	7636	7793	7960	9899	6711	7502	7031	7696	8689
9.56		224.128	223.121	-0.381	5.8			[M+H]+	true		C8H20N2O3P	11235	9588	8993	10748	7774	8671	8076	8242	8168	6831	8361	9320	7140	8071	7729	9176	7583	8208	7407	7678	7155	8878	7885	7406	7278	6832	7815	8553	8204	7311	7559	7520	8654	7820	8801	7598	8189	9097
9.56		243.17	242.163	-0.152	13.9			[M+H]+	true		C12H22N2O3	4858	4332	4834	4320	3812	4597	4660	5240	4038	4209	5436	6046	4242	4958	5906	5106	4800	5004	4884	4497	4933	5299	5574	5910	5262	6186	5318	5896	6217	6057	5112	4687	6380	5041	5595	4311	5315	5934
9.56		284.171	266.137	0.29	19.4			[M+NH4]+, [M+H]+, [M+Na]+	true		C10H16N7O2	9207	8506	8477	8773	8293	7639	8329	7596	6740	5793	7413	7283	6843	6243	6894	7231	6242	6086	6119	6981	6615	7261	7117	7688	5846	7489	8271	8585	8081	7031	7736	6338	8237	6719	8861	8082	1290	8624
9.57		460.254	459.246	0.688	20.5			[M+H]+	true		C16H38N5O8P	1199	158	1708	1908	1838	1744	1883	2050	2480	2105	880	1258	1478	2383	1991	1568	1842	1128	2939	2772	2081	1569	2272	2065	1600	1636	2338	948	4793	1787	1884	2259	1661	1357	1727	3089	1919	737
9.61		178.123	177.115	-0.137	14.4			[M+H]+	true		C11H15NO	4757	4090	4161	4746	4090	4752	4700	5046	4654	4932	5760	7218	4948	5119	6008	6360	5085	5576	5719	5350	5548	6736	5450	6418	5984	5472	5214	7042	6191	5924	5892	5843	7385	5573	6288	6112	5139	6889
9.61		223.988	222.981	-0.354	32.6			[M+H]+	true		C8H3N2O4S	4540	3607	3195	3132	3422	3304	2990	3427	3269	2961	3183	4188	2853	3293	3814	3583	3124	3256	2929	2898	2750	2866	2834	3665	3252	2794	2951	3480	3034	2901	3222	3226	3556	2731	2966	2593	2998	2789
9.67		314.181	313.174	-0.089	15.7			[M+H]+	true		C12H27NO8	848	989	1214	277	756	614	180	973	727	2985	1266	826	892	598	1087	742	315	1336	826	763	715	1102	640	884	1072	3486	0	795	6385	441	1409	1150	458	798	934	0	538	541
9.67		342.212	341.205	-0.155	10.7			[M+H]+	true		C14H31NO8	0	342	158	510	0	402	967	0	536	1837	1081	0	0	500	688	449	581	868	0	689	0	680	0	0	948	2667	476	517	4036	74	745	826	306	0	0	0	493	0
9.78		260.186	259.178	-0.077	63.7	969.6	Bruker MetaboBASE Personal Library 3.0	[M+H]+, [M+H]+, [M+Na]+	true	Hexanoylcarnitine	C13H25NO4	863521	3122	3169	3382	5526	777	2925	1979	2073	2003	2149	1270	2378	2220	1741	57	1601	2006	2859	1303	964	0	870	1484	2688	1227	995	1717	1475	500	2259	3131	183	3516	1520	3124	1061	1246
9.78		574.292	573.284	-0.851	18.7			[M+H]+	true		C35H41O7	3382	0	0	0	0	0	0	0	0	104	0	0	0	0	0	0	0	0	0	0	0	0	0	0	0	0	55	0	0	331	0	0	0	58	0	0	0	0
9.87		214.003	212.996	0.899	16.8			[M+H]+	true		C8H6O5P	7770	7481	7172	7282	6432	7501	7228	7991	7210	6875	7335	7907	6711	7186	9470	8172	6608	7468	5971	6576	6408	8746	8291	7156	6338	6918	6592	6796	7179	6549	6345	8562	7637	5783	5609	5856	5903	7499
9.87		298.222	297.215	-0.467	14.6			[M+H]+	true		C13H31NO6	605	658	1021	901	728	95	2764	1339	1149	1322	1414	1249	1307	1020	1087	1822	1113	1706	1303	1693	1071	1493	1254	1468	2010	4181	1434	1250	1583	1332	1542	1517	646	1563	1075	1038	1376	1392
9.88		270.191	269.183	-0.532	11.3			[M+H]+	true		C11H27NO6	2227	1371	2063	1743	1218	1471	3157	1222	1508	1058	456	1365	1414	1447	292	1358	1349	2090	1129	1328	1460	1888	1720	1010	1572	5736	1672	1525	2220	1058	2487	1931	1479	1729	1604	1674	1554	1662
9.89		298.186	297.178	-0.265	25.4			[M+H]+	true		C11H21N8O2	597	901	896	966	366	487	641	747	598	304	784	161	192	377	218	191	443	1040	638	392	197	494	302	840	320	11652	413	603	970	619	723	576	538	384	178	472	209	604
9.89		344.228	326.194	-0.299	3.3			[M+NH4]+, [M+Na]+, [M+H]+	true		C14H30O8	26000	27857	30133	29175	15494	17838	24295	16875	21227	44529	26811	17217	14344	15959	18747	23821	14068	29678	23555	31064	16849	16720	17963	16011	29272	147438	15706	22349	78293	18491	23606	28479	17129	18738	18849	16745	16741	18112
9.89		372.261	371.254	-0.941	9.4			[M+H]+	true		C15H38N3O5P	5034	6966	6022	6820	0	5501	9964	6654	321	16062	9131	6320	5191	5539	6283	8097	4774	9270	6315	10408	5795	238	6577	7375	11462	54523	5162	4961	24137	5983	8491	9704	5691	4354	361	266	295	6029
9.92		182.19	181.183	-0.01	8.8			[M+H]+	true		C12H23N	9070	10499	9201	9095	5191	17021	5408	7889	17128	11050	8671	5790	13242	8202	10543	7088	11374	8038	3806	10163	10170	5260	10037	9065	7320	6675	10070	8599	7830	8582	4454	10193	5687	4280	7722	4727	17550	5253
9.94		182.985	181.978	0.925	11.7			[M+H]+	true		C7H3O4P	26376	21815	19829	17813	18770	17419	17578	17911	16078	15186	14932	17535	15161	14765	16424	16311	13314	14062	14593	13665	17043	17481	14763	14781	13658	13493	12731	15331	14607	13879	14266	12977	15438	13465	15432	12250	13759	14047
9.95		498.804	497.797					[M+H]+	true			0	1552	1698	1823	1164	5395	2192	2316	2116	5353	1021	344	1146	2567	3213	643	1591	1164	1145	3941	3841	928	2946	1834	830	4736	1554	126	0	2455	1114	1010	261	0	3489	1184	2311	269
9.97		393.247	392.24	-0.003	3.9			[M+H]+	true		C17H34N3O7	4068	4151	3669	4840	3577	3761	4293	4426	3910	4175	4149	4811	4651	4562	5030	6214	6013	5220	5250	5953	6213	5839	6035	5446	5438	6096	7254	6251	6318	6085	6677	6467	7807	6513	6832	7689	8915	8234
9.98		172.977	171.97	-0.84	26.1			[M+H]+	true		C5H2NO4S	0	26128	24706	24638	24886	0	0	28569	24840	0	24766	27361	24415	23793	0	0	0	0	0	0	0	0	24370	0	25056	25842	0	27691	26345	0	0	26228	0	0	23772	0	0	0
10		713.422	712.415	-0.211	9.2			[M+H]+	true		C32H63N3O12P	0	3921	3524	3764	8819	9433	7519	4274	12526	10905	3556	1474	8038	6206	6069	5260	5150	3482	7327	8970	8045	3475	7075	4422	3024	8855	6749	3214	0	6000	3795	3348	0	4790	6060	6695	5397	2248
10.02		190.987	189.98	-0.94	36.2			[M+H]+	true		C5H4NO5S	9645	7987	7931	8516	8635	9543	9561	11535	8490	8560	10753	11115	9169	8736	10351	10081	9988	9638	10961	9339	9264	11582	10367	9689	10496	9905	8891	9986	10066	9975	8994	9273	11218	9063	9357	9068	8233	10347
10.02		357.215	356.207	0.965	13.2			[M+H]+	true		C12H31N5O5P	137	2153	3031	2312	3288	6096	2927	2682	5283	4054	2145	524	3282	3052	4960	4195	3685	1730	2885	3587	4953	2963	2424	2480	1626	4660	2926	3304	1217	3626	2285	1746	890	1733	4341	2640	1933	1337
10.09		358.206	357.199	0.63	20.2			[M+H]+	true		C12H29N4O8	811	289	1237	977	134	167	1445	807	686	0	909	560	747	577	1507	207	741	1172	780	476	960	841	622	764	962	2966	0	188	5217	852	858	1192	1054	1009	756	105	317	711
10.11		178.123	177.115	-0.065	24.5			[M+H]+	true		C11H15NO	3985	3417	3458	3574	2608	4652	4119	5596	3760	3437	4333	6035	3883	3785	5609	6822	4095	4710	3217	3585	4451	6897	5006	6440	4600	6151	4327	6385	5510	4272	4585	5239	6199	3946	5587	3656	5415	6418
10.19		428.228	427.221	-0.343	19.4			[M+H]+	false		C16H30N9O3P	0	2215	3011	3643	2204	3190	3061	3203	5242	3191	3321	2012	3003	2750	3284	3569	3252	3510	2673	3685	4001	3480	3732	3635	3500	3142	3657	3214	1485	3005	2204	2863	3694	2209	3992	2799	2822	1856
10.19		430.243	429.236	-0.146	10			[M+H]+	true		C20H29N8O3	15913	192151	190365	181953	160505	222893	190275	176744	282352	236373	184274	105322	219440	213998	165843	157346	251955	185898	205470	276730	252415	164759	250913	161972	171858	161610	231435	156059	78905	221367	147703	191367	169468	181363	191791	209621	231209	128131
10.19		452.225	451.218	0.081	8			[M+H]+	true		C20H35O11	0	4788	5197	5566	5796	5575	5685	4098	6766	7470	4745	2612	7140	7016	4076	3817	6210	4504	6511	7313	6363	4879	5858	3769	4526	4253	6755	3570	2279	6890	4428	5023	4660	5227	4981	8064	6374	3225
10.25		190.987	189.98	-1.019	26.4			[M+H]+	true		C5H4NO5S	8611	7456	7558	8394	7711	8284	7640	9292	8225	8453	8727	10368	9225	9034	9282	10506	9103	9578	7741	9928	9575	10927	9285	13486	9888	10107	9494	10350	9458	8888	8579	8914	11364	8144	9128	8112	9011	10048
10.27		388.254	370.22	-0.331	1.9			[M+NH4]+, [M+H]+, [M+Na]+	true		C16H34O9	31382	28958	30551	31171	20118	18790	23272	20009	19559	38287	24668	17638	16511	15657	22957	25250	16349	26960	21254	24085	15989	16501	17835	14712	29706	103690	18165	17477	68395	19729	24771	29420	18366	19008	20402	18047	18063	19201
10.27		416.285	415.278	-0.28	0.1			[M+H]+	true		C18H41NO9	4141	4680	4851	4181	4000	5397	7485	4734	4888	11150	6134	4276	3726	3713	5900	5366	3870	6164	5098	7925	4676	4094	4872	5647	6664	22636	4693	3602	14918	3726	6100	5964	4214	4056	3395	3904	4453	309
10.28		328.196	327.189	-0.407	9.7			[M+H]+	true		C13H29NO8	5575	4729	4498	4520	4318	4322	3560	4860	3590	3728	4186	4176	4157	3523	3762	5191	3860	4420	3432	5228	3708	5049	3944	3883	3822	4740	4270	4195	4274	3951	4654	3940	4646	4264	5242	3372	4665	4671
10.28		385.317	384.309	0.674	16.6			[M+H]+	true		C18H38N7O2	727	1472	1985	2237	1790	2919	1654	619	3053	4651	3603	618	824	553	641	3282	2338	2674	478	287	3264	3577	70	429	1592	2383	2206	711	428	2976	2057	1875	422	2031	142	1781	2284	194
10.29		340.259	339.252	0.885	2.8			[M+H]+, [M+Na]+	true		C16H31N6O2	2553	4663	5950	7070	7100	6288	5216	1870	1159	11580	5667	1895	1773	1722	1400	1655	1773	4448	1759	1083	1026	1695	1134	831	5098	0	884	926	798	1032	772	6160	638	0	860	593	1266	1149
10.3		182.985	181.978	0.911	7.4			[M+H]+	true		C7H3O4P	23202	20203	17817	19142	17839	18344	15254	16495	17200	15078	15666	16972	14767	13466	14379	15030	13791	14232	11849	14955	12251	15556	12969	14428	13106	12832	12120	13370	13302	12300	11864	12704	14421	11594	14199	11728	12674	13814
10.31		172.977	171.97	-0.834	25.9			[M+H]+	true		C5H2NO4S	26792	23021	22952	23142	21661	23218	22898	28567	23498	22356	24854	0	24601	21539	0	23131	22721	24238	23026	22520	21726	20888	23692	27139	0	23180	0	0	22124	23617	22871	19528	0	21029	0	19663	20975	24494
10.34		298.186	280.152	-0.186	29.9			[M+NH4]+, [M+Na]+	true		C12H24O7	124	1019	800	0	525	0	762	111	417	0	711	166	0	0	532	0	205	624	382	0	0	682	0	478	796	7857	123	411	110	308	0	408	0	610	0	0	193	0
10.34		314.217	313.21	-0.316	20.1			[M+H]+	true		C12H25N8O2	1573	1786	1329	1831	220	768	5157	833	1058	413	1667	1057	122	853	998	3363	792	1448	1241	928	323	759	1238	927	1874	7519	329	1224	2183	1023	788	1683	334	808	1027	692	297	826
10.35		342.212	324.178	-0.524	15.2			[M+NH4]+, [M+Na]+	true		C9H25N8O3P	197	624	127	628	82	116	522	701	164	272	545	205	268	149	175	258	175	194	464	167	518	153	220	236	450	11905	274	381	456	349	381	624	149	148	237	190	191	551
10.35		370.243	369.236	-0.747	11			[M+H]+	true		C11H32N9O3P	0	264	0	336	207	144	261	92	144	0	0	0	0	129	117	138	162	496	86	0	207	74	0	246	416	6227	67	0	0	82	106	182	0	0	146	0	134	0
10.46		227.085	226.077	0.117	20.9			[M+H]+	true		C10H14N2O2S	7916	160	0	0	0	0	0	134	0	86	0	0	128	0	97	0	0	0	0	0	137	128	0	159	134	0	0	96	112	0	0	0	102	0	136	79	181	0
10.46	0.21	245.095	244.088	-0.193	16.9	983.7	in house spectral library	[M+H]+, [M+Na]+	true	Biotin	C10H16N2O3S	190962	823	911	675	961	1122	683	900	820	1118	709	669	652	557	690	364	811	728	558	189	1324	215	944	69	1220	679	811	649	479	968	580	691	487	132	658	165	1051	866
10.46	0.17	377.145	376.138	-0.357	26.6	879	Bruker MetaboBASE Personal Library 3.0	[M+H]+	true	Riboflavin	C17H20N4O6	30483	0	671	630	682	713	428	584	505	741	533	407	1183	887	458	207	1016	610	722	669	928	0	456	0	648	503	801	533	307	795	407	810	338	802	598	1047	744	281
10.46		399.127	398.12	0.646	3.8			[M+H]+	true		C11H27O13P	4766	0	0	0	0	0	0	100	0	0	0	0	200	0	0	0	0	0	424	0	0	0	0	146	182	82	404	0	0	270	0	0	0	0	0	210	88	0
10.47		402.233	401.226	0.744	26.3			[M+H]+	true		C21H31N5OS	298	968	1198	1111	214	800	407	946	101	2081	239	761	574	530	801	935	880	832	804	410	713	411	430	89	410	3764	455	928	5092	274	898	206	222	918	784	577	213	121
10.5		224.128	223.121	-0.551	11.2			[M+H]+	true		C8H20N2O3P	10564	9190	9141	9935	7243	7294	6500	11321	7083	6106	7107	9429	6979	6155	8336	7973	6645	7066	6317	6116	7374	8162	6193	8723	8032	6891	7231	7862	8707	6992	7290	7047	9367	8576	8430	6600	7948	8355
10.56		190.987	189.98	-0.92	26.7			[M+H]+	true		C5H4NO5S	8568	7662	6604	8206	7100	8420	8396	14819	7995	8269	8298	10297	8424	8828	8749	9545	8875	8396	7667	8218	9740	9490	9223	9193	13290	9890	7693	9713	8983	8437	7960	8726	8656	8414	7700	7330	8147	8755
10.56		214.003	212.996	0.737	20.5			[M+H]+	true		C8H6O5P	7126	5760	6331	6135	5451	6576	6159	9706	6370	5413	6169	7163	6029	5739	6749	7603	5619	6274	4824	4760	5618	7067	5542	6646	7050	5842	5207	6532	6244	5330	5856	6853	6358	4832	5358	4904	5235	6130
10.57		330.227	329.22	0.96	13.9			[M+H]+	true		C15H29N4O4	7989	0	0	930	94	106	236	0	132	1166	0	0	850	110	167	136	152	68	0	0	319	0	0	169	80	0	476	100	76	0	2473	0	0	314	285	77	0	0
10.6		432.28	414.246	-0.283	4.9			[M+NH4]+, [M+Na]+	true		C18H38O10	32126	26965	26357	25666	17851	19165	20278	17120	19510	30701	23469	18271	16476	12843	18554	21478	14352	22404	21286	24894	17736	16038	15417	19063	23078	83189	16801	19639	64074	15580	20160	22561	18146	17359	17436	16628	16685	17133
10.6		460.311	459.304	-0.295	1.8			[M+H]+	true		C20H45NO10	4635	4222	3708	3959	3745	4548	5698	4514	3896	6651	5370	3279	3092	2412	4211	5112	3053	5606	4266	5720	3674	3930	4492	4086	5740	18183	3284	299	13808	3134	4328	5439	3784	3284	3096	2676	2651	3240
10.62		340.259	339.252	0.954	4			[M+H]+	true		C16H31N6O2	10572	10103	9287	8465	7496	8731	9045	10227	8071	7929	8492	11418	7648	8522	8251	10340	8977	8746	7511	8552	8764	11460	9165	10179	9142	9273	8105	11027	10610	8719	8504	9867	10932	7246	8998	6896	9222	10702
10.63		362.241	361.234	-0.079	15.1			[M+H]+	true		C16H27N9O	3854	3476	3788	3980	4138	3983	3278	4115	3082	3121	3183	3748	3255	3934	3885	3231	4051	4260	4140	4591	4017	4393	3736	4001	4048	4560	4039	3891	3674	4733	3994	3812	3849	122	4235	4906	4098	3724
10.67		484.349	483.342	0.934	1.2			[M+H]+	true		C23H49NO9	21928	19769	17474	16779	14098	16318	17065	16376	14087	12053	14134	15156	13073	13863	15115	16665	13300	15080	14002	13362	15145	15130	14613	16200	16792	14918	16164	16601	16213	14843	14897	16577	16693	12661	17580	12794	15125	16961
10.67		506.331	505.323	-0.264	6.1			[M+H]+	true		C23H45N4O8	5371	6146	6007	7024	5974	5200	4877	4713	5155	5735	5266	4868	5410	5815	4946	5539	5164	5560	8042	6560	7060	7209	6175	6637	6590	7364	7674	8806	331	7405	8163	7978	9101	9875	8544	9334	8622	9167
10.69		372.223	371.216	-0.101	2.8			[M+H]+	true		C15H33NO9	6512	5817	5942	5260	5311	5247	4130	5236	4327	4549	5924	5744	4227	4899	6146	5549	5139	5238	4482	6537	4965	6231	4800	5997	5172	5801	5318	6329	6481	5025	5074	5423	6097	5501	5531	4714	5967	5530
10.7		285.098	284.091	-0.95	9.9			[M+H]+	true		C8H18N3O6S	4643	219	164	94	80	267	86	132	152	180	198	214	64	131	75	0	171	140	174	233	119	0	92	0	128	0	270	0	0	88	128	0	0	218	88	206	166	0
10.7		372.249	371.242	-0.145	8.2			[M+H]+	true		C18H33N3O5	3736	4665	3915	4298	3180	4150	5203	3203	3606	3918	3718	4063	3181	3540	4808	5317	4099	4132	3191	3318	4449	5506	3588	5107	4540	3866	3784	4302	4489	4361	3638	3586	4660	3320	5352	3964	4427	5899
10.7		399.26	398.253	-0.337	4.4			[M+H]+	true		C19H34N4O5	57680	54414	54445	52009	41174	52174	51019	58563	47368	49874	57452	61618	54080	46895	57570	58808	50389	53604	44218	52550	55981	71804	53730	68481	55930	59962	52885	67018	61489	52124	54508	53448	65201	44803	57956	40287	50471	65206
10.71		375.13	374.122	-0.382	4			[M+H]+	true		C17H18N4O6	21204	0	0	0	0	0	0	0	0	78	0	0	97	0	0	0	0	0	116	0	0	0	0	0	0	0	0	0	0	212	0	0	0	0	0	0	0	0
10.71		413.239	412.232	-0.242	12.2			[M+H]+	true		C19H32N4O6	3794	3535	3954	4051	3330	4354	3829	5014	3814	3572	4510	5593	3835	3395	4441	5213	3017	4556	2711	3918	4881	4501	4570	4267	4156	5296	3833	5706	5690	3338	3754	3774	5824	3244	4740	3246	4150	4463
10.71		421.242	420.235	-0.09	4.3			[M+H]+	true		C18H34N3O8	14737	15013	15571	17315	17091	15374	17626	17765	17685	17987	19287	18829	20557	20827	18677	18144	20680	20498	28139	24679	22756	23028	21878	22665	24088	23125	27201	28049	28294	26844	25173	23844	23524	33341	26243	37232	29794	27580
10.72		266.159	265.152	-0.325	11.2			[M+H]+	true		C11H23NO6	9401	5792	6914	7543	5484	4680	4543	6504	5470	4561	5742	7855	5807	4872	5635	6928	5385	5712	4688	5499	5454	5783	5260	6595	5352	5613	5469	6353	6322	5971	5151	5869	6759	5545	6601	4652	5163	6574
10.72		271.115	248.126	-0.269	5.2			[M+Na]+, [M+H]+	true		C11H20O6	4643	4729	4172	5009	4406	3484	3138	4372	3772	3229	4230	5381	4446	3330	5347	6525	4776	4990	3626	4750	5010	5535	3814	5458	4884	5705	5013	6133	6406	5017	4249	6285	7315	5591	7153	4727	5758	7483
10.72		294.191	293.183	-0.347	5.2			[M+H]+	true		C13H27NO6	8881	8700	8665	7621	7659	9656	11289	14064	9822	8171	11372	14531	9157	7749	11811	13993	9539	11242	6679	10349	10122	14735	9953	13590	11838	11285	8305	12119	12406	9568	10086	10585	13231	7280	10933	6422	9208	12259
10.76		274.201	273.194	-0.249	16.3			[M+H]+	true		C14H27NO4	9611	162	113	163	0	78	96	126	306	216	112	266	0	0	95	108	150	254	192	203	157	198	294	65	170	219	0	248	256	194	122	222	145	0	329	123	156	174
10.82		446.259	445.252	-0.956	2.2			[M+H]+	true		C13H36N9O6P	633	721	1079	968	423	447	879	632	84	1392	968	539	493	535	137	632	0	770	628	605	570	494	78	557	286	0	533	76	4002	547	658	1091	0	336	569	649	389	137
10.9		402.27	401.262	-0.157	20.9			[M+H]+	true		C17H39NO9	120	548	433	220	327	178	2057	121	179	345	476	99	219	0	224	1619	225	370	426	108	84	248	86	374	110	4594	347	122	1268	390	454	594	387	0	535	181	225	176
10.91		457.338	456.331	0.897	4.3			[M+H]+	true		C21H42N7O4	9454	9557	9153	8579	6941	8212	7458	8579	7272	5543	6138	7232	6432	5906	7303	7157	6082	6562	6271	6640	6036	7848	6613	7928	7264	5648	5712	8359	7469	6715	6275	5760	9121	5093	8260	4485	6767	7875
10.91		476.306	458.272	-0.855	9.9			[M+NH4]+, [M+Na]+	true		C23H43N2O3PS	32650	24517	28646	25484	17857	17319	18380	18813	17315	25775	23475	16123	16850	17532	23937	23947	18073	25346	21682	24047	17244	19612	19460	20018	25204	68222	20538	21165	49228	20064	22115	22644	22660	18850	23498	10225	20404	21784
10.91		479.319	478.312	0.319	24.9			[M+H]+	false		C20H42N6O7	2077	2360	2348	340	2514	2100	2670	2234	2180	1613	1883	1497	1670	2014	1662	1631	217	1548	2711	2272	1842	2138	1602	2299	2268	2222	135	2448	2320	3589	3135	3123	2421	358	3465	4829	3408	3242
10.91		504.337	503.33	0.124	22.4			[M+H]+	true		C20H57O7P2S	4448	3974	3692	3978	3307	4800	5746	5211	4331	5699	4770	3629	403	3136	4498	5128	2899	4090	3908	5097	4021	4406	4948	4558	5466	12869	3406	4292	9198	2813	3929	3804	4285	2127	3782	2682	3055	4074
10.96		437.312	436.305	0.806	5.9			[M+H]+	true		C18H47NO8P	4399	3413	3212	3694	2621	3427	2716	3977	2805	2338	3136	3792	2702	2669	3399	4225	2647	3506	2131	3153	2997	3835	1790	4985	3480	3588	3265	3741	4570	1528	3057	3497	4188	2875	3758	155	3410	3506
10.98		460.275	442.241	-0.172	2.8			[M+NH4]+, [M+Na]+	true		C19H38O11	6989	6730	6512	6614	5493	6316	5272	6234	5961	5499	6872	6897	6331	5409	6797	7300	6667	5700	5394	6308	5813	6891	6019	7215	5750	7522	6065	6253	7087	6237	6222	7607	6753	7166	7806	5668	7898	7448
10.99		488.306	487.299	-0.332	6.3			[M+H]+	true		C16H42N9O6P	2096	2345	2377	2014	2273	3465	2660	3991	2353	1963	2557	3392	2277	2101	4431	3619	2137	3972	2813	2886	2987	3058	2780	4802	3346	2496	2163	3021	3425	2613	2169	3004	3658	1769	4111	1734	1131	3623
11.06		416.249	415.241	-0.305	7.5			[M+H]+	true		C17H37NO10	6798	4589	6036	5890	5055	4576	4950	6307	4471	4764	5646	5706	4696	4992	6089	5854	4749	4864	4464	6497	5920	5903	6105	6345	6168	5994	5222	7481	6807	5060	5277	6497	7644	5825	6268	5936	5604	6572
11.14		274.201	273.194	-0.418	9.1			[M+H]+	true		C10H30N2O4P	5972	0	0	0	0	0	129	0	0	0	0	0	0	0	0	0	0	0	0	0	102	0	0	148	82	542	0	0	0	145	0	0	0	0	0	0	0	0
11.19		453.343	452.336	-0.666	2.2			[M+H]+	true		C20H47N5O4P	4425	4638	6311	7694	6627	6028	4560	2874	2388	6360	6569	3203	9039	2446	2572	2731	1995	4962	2567	2004	1952	3027	2238	2899	5406	2682	1791	2378	2187	1802	2308	6572	3116	2211	2320	1442	1913	2563
11.19		475.325	474.318	0.753	34.3			[M+H]+	true		C29H46O3S	0	2539	2982	3670	4655	4652	1743	1682	1751	4667	1644	1499	4483	1993	1486	6922	0	2596	1781	1384	1269	1714	0	0	3116	0	1284	1262	1933	1220	0	2178	0	5047	1634	1522	0	6978
11.19		520.332	502.299	-0.32	1.7			[M+NH4]+, [M+Na]+	true		C22H46O12	28193	24291	25422	25817	19664	21851	23214	20237	18112	28461	25796	23713	22582	22481	25482	26383	24978	29880	26724	28865	27499	34364	29546	28737	39646	65910	31896	33375	52814	33140	34236	38651	38629	34750	36239	36579	34842	42895
11.19		548.364	547.356	-0.274	10.3			[M+H]+	true		C24H53NO12	3279	380	3253	3172	3778	4760	4875	5813	4773	6500	4760	5528	4651	3679	6071	6261	4886	5202	5869	6005	5608	6881	6617	6975	7528	11719	6233	6447	9775	6418	7015	6615	8980	4558	7231	4293	6649	5279
11.22		446.296	445.288	-0.65	5.4			[M+H]+	true		C15H46N2O10P	682	534	476	402	144	0	447	169	316	194	317	42	126	214	75	382	315	424	0	123	0	0	156	260	562	7176	219	232	436	133	0	535	212	0	164	71	185	234
11.33		473.333	472.326	-0.665	23.2			[M+H]+	true		C19H47N5O6P	1843	1930	1628	1629	1725	1778	1700	2111	181	1364	1820	2035	1744	1930	210	2603	175	2258	164	2225	2672	2586	2712	3247	258	3269	2922	3616	4065	2970	134	3002	4137	2699	4003	2569	3335	4417
11.38		460.275	459.268	-0.33	5.5			[M+H]+	true		C19H41NO11	3674	4499	0	4834	3875	4125	4950	3960	4444	4351	4854	5148	5156	5374	5599	5551	5686	5132	4852	6415	4375	6192	5076	6581	5990	5648	6433	6491	7355	6051	4790	6324	6543	1209	5551	5553	6091	1460
11.44		564.359	546.325	-0.572	7.7			[M+NH4]+, [M+Na]+	true		C20H53NO13P	5585	4252	4469	5074	2560	95	3370	144	152	6641	4071	2033	2213	2491	3544	3196	3218	4988	4240	5949	139	2971	3996	3704	6914	26052	3978	4877	18120	5953	6410	6552	5897	6123	6178	6239	6246	6748
11.44		592.391	591.383	0.326	18.6			[M+H]+	true		C25H51N8O8	0	740	0	151	153	0	921	115	142	1360	149	872	173	0	881	907	0	88	620	0	607	748	1010	155	1136	4026	0	1084	102	108	1067	93	130	700	973	734	1388	1056
11.46		427.255	426.248	-0.322	11			[M+H]+	true		C20H34N4O6	1858	1559	2420	2671	2669	4733	4447	7305	6748	5885	7256	9591	7111	6704	10992	13235	9609	9454	7834	9253	10742	16321	10957	14980	10460	11130	10650	13983	13936	9217	11587	10354	15171	8212	13155	8899	10480	14224
11.46		449.237	448.229	-0.071	2.7			[M+H]+	true		C19H34N3O9	772	1213	2028	1841	2114	2366	3149	3958	4206	5140	5566	5025	6746	7810	5645	5348	8544	7416	12217	9578	8687	7193	8979	7152	8734	6746	9982	8587	8719	11771	12962	10756	9394	12943	11011	14260	10807	9725
11.47		311.08	310.073	-0.396	20.8	838.6	Bruker MetaboBASE Personal Library 3.0	[M+H]+	true	Sulfadoxine	C12H14N4O4S	0	1563	1038	1596	0	0	1823	573	0	0	1013	1092	0	204	307	132	0	1218	0	426	0	0	21606	285	984	0	0	0	153	1467	299	1299	0	0	0	1313	0	0
11.5		335.106	334.098	-0.382	15.4	819.2	in house spectral library	[M+H]+	true	Penicillin G	C16H18N2O4S	0	11668	11184	12646	2784	18824	4522	10031	17313	14926	11874	13760	19990	8404	6672	2407	22494	10558	6673	12063	23521	6963	8929	12108	10950	7290	16831	10633	14346	13380	6306	13817	16306	5369	7632	7792	22325	12578
11.5		469.338	468.331	0.826	3.2			[M+H]+, [M+Na]+	true		C23H48O9	7967	7384	6983	8004	7040	9463	8435	12121	9811	9623	11100	12565	10531	10670	12937	13316	11898	12340	8652	10735	12215	15233	11743	15761	12730	13337	11332	15395	14828	12396	12762	14243	15788	11094	14207	9171	11753	14132
11.57		453.343	452.336	-0.294	3.4			[M+H]+, [M+Na]+	true		C24H44N4O4	167990	137069	141873	138158	111839	147153	124514	158490	131147	115658	136127	163911	124277	123411	143386	164697	129364	143636	119072	133701	143049	166872	147590	162724	143814	155005	128879	168882	157953	133231	131582	142314	163227	120778	158195	124748	140160	150381
11.58		498.401	497.394	-0.319	4.5			[M+H]+	true		C26H51N5O4	7246	5260	4809	4557	3422	6718	6512	7843	5410	4529	5003	6974	4533	4609	5516	6580	4014	4576	3606	4398	4473	6531	4344	5456	5234	5198	3541	7050	5798	4061	3911	4239	6248	2707	4518	2361	3277	4829
11.6		400.218	399.211	-0.236	8.7			[M+H]+	true		C11H30N9O5P	4633	4028	3876	3240	2784	203	470	3512	3047	2917	2754	268	2756	2407	3159	4008	2814	3070	2855	2940	2826	2917	2158	187	2730	2776	2291	3400	2300	2263	2729	2820	2394	2481	2767	133	2509	2737
11.62		236.167	235.16	-0.532	16.3			[M+H]+	true		C11H25NO2S	3742	3010	3542	3721	3487	3992	3132	3462	3012	2792	3197	3524	2904	2971	3241	3745	3370	3440	3338	2880	3439	3798	3200	3810	3316	3944	3980	3805	3805	3023	3701	3271	3835	3148	4083	3464	3233	4290
11.67		504.301	503.294	-0.344	4.2			[M+H]+	true		C21H45NO12	253	112	338	550	163	514	340	132	0	491	0	124	811	1047	831	1202	1322	1562	1709	1918	1981	2158	2062	2387	2214	2690	2567	2813	2926	2813	2937	3437	3179	2930	3202	3321	3963	4534
11.69		608.385	607.378	-0.194	6.3			[M+H]+	true		C26H57NO14	294	2305	2824	2832	1124	1175	165	1224	947	3043	2835	48	786	157	1591	157	112	1826	1707	2545	500	538	926	982	2148	16571	754	86	8599	1230	94	2354	82	1051	0	805	479	178
11.73		251.185	250.178	-0.258	11.4			[M+H]+	true		C12H26O5	3764	4632	4155	4226	1873	3105	3270	2868	3076	3157	4827	2547	3835	2820	2719	2717	2909	4044	1855	2408	3915	2593	2650	2775	5388	3183	2444	2805	2136	2641	2332	3873	3527	1445	2545	2158	3169	3031
11.76		215.175	214.168	-0.107	6.4			[M+H]+	true		C11H22N2O2	3620	1692	2463	3390	2694	3173	2418	3577	3039	2115	2901	3887	2254	2352	3384	3731	2763	2498	2607	2790	3117	4604	3570	4464	3238	3745	2935	4859	4765	2717	3241	2883	4544	2765	3429	1986	3057	3940
11.76		273.167	272.16	-0.021	12.8			[M+H]+	true		C10H20N6O3	2809	3375	3548	3429	1534	2762	1551	2301	1740	1961	3554	2794	1802	2091	2600	2719	2060	4442	1523	2310	3674	2988	2946	2960	4318	3173	2802	2839	3546	3354	2255	4186	2704	2159	2743	2025	3193	4080
11.78		534.348	533.341	-0.504	13.2			[M+H]+	true		C22H45N8O7	105	257	291	239	0	0	620	56	109	298	143	0	76	0	0	163	0	86	136	0	151	0	84	69	226	7364	157	82	591	237	0	0	122	168	90	0	162	0
11.8		146.06	145.053	0.009	8.3			[M+H]+	true		C9H7NO	23086	283	326	363	301	398	326	387	448	258	402	239	423	479	119	315	280	382	304	368	271	236	218	272	422	382	382	170	379	306	228	483	96	406	433	361	455	240
11.86		111.055	110.048					[M+H]+	true			388	723	656	754	892	599	729	586	584	639	500	503	1014	4562	752	492	936	598	918	717	665	641	684	301	660	479	666	577	342	815	776	644	273	792	596	740	880	416
11.86		187.087	186.08	0.634	17.4			[M+H]+	false		C11H10N2O	296	283	92	0	151	0	104	0	0	136	163	0	308	6774	0	0	108	0	100	98	0	155	152	0	0	155	0	0	0	0	139	141	0	160	0	0	160	0
11.9		184.986	183.978	-0.249	8			[M+H]+	true		C4HN4O3P	10040	9164	8390	8644	8660	9905	9926	11275	10331	11190	12285	12628	15351	11242	12005	13135	12678	11630	10695	10301	15274	12972	11673	12490	11918	10017	10092	12039	11250	8837	10455	10859	11996	9591	11560	8711	9966	10821
11.91		652.411	651.404	0.748	9.5			[M+H]+	true		C41H53N3O4	2062	2345	0	102	651	68	1263	927	832	2242	1338	0	442	63	615	0	132	1248	1681	1763	432	153	574	104	1908	8495	533	0	4947	129	0	1265	542	680	114	77	331	349
11.94		444.244	443.237	0.462	14.2			[M+H]+	true		C16H45O7P2S	3169	2782	176	3501	3123	3283	2877	4224	3033	349	3221	136	3346	3436	3356	3566	3230	3284	2591	149	3055	3012	3140	3706	3358	3404	3737	3055	2899	3060	2970	2635	3173	2393	2974	2791	2820	2848
11.96		190.987	189.98	-0.76	27.8			[M+H]+	true		C5H4NO5S	7489	6266	5710	6253	5371	6858	6402	7138	7442	8309	7431	8345	13343	7818	7594	8916	7717	7540	7617	7905	12365	9161	7581	8607	7526	7356	7644	8160	7461	6974	7090	7994	7927	6635	6870	6265	6940	7024
11.96		383.103	382.096	-0.627	5.6			[M+H]+	true		C9H26N3O7P2S	21945	449	640	381	396	309	228	0	80	0	0	191	213	171	0	177	0	276	0	66	127	120	150	0	426	0	163	0	0	0	0	287	0	212	188	0	156	0
12.03		405.086	404.079	0.5	29.8			[M+H]+	true		C12H23NO10PS	2489	0	0	0	0	53	0	0	0	0	0	73	0	0	0	0	0	0	76	0	0	0	0	0	0	0	0	0	0	0	0	222	0	0	0	0	0	0
12.04		578.375	577.368	-0.123	39.5			[M+H]+	true		C21H58N2O13P	0	382	68	177	0	0	119	0	0	116	104	0	99	147	54	100	79	304	0	139	0	0	84	0	350	7552	0	0	200	0	0	123	57	248	160	0	0	0
12.1		140.068	139.061	-0.978	12.5			[M+H]+	true		C5H7N4O	1489	1654	1772	1627	1363	1934	1664	2881	1681	1122	1575	2545	1515	1230	1908	2747	1845	2046	1135	1940	1991	2994	1876	3062	2112	2696	2036	3073	3322	2037	2133	2283	3097	1859	2733	1803	2383	4094
12.13		309.127	308.119	-0.122	9.5			[M+H]+	true		C15H20N2O3S	0	3396	2666	3093	2874	5467	1913	1853	3343	3101	2846	1493	3835	2195	762	669	4207	3372	3920	2999	6369	827	2790	2486	4014	2359	2853	1328	1770	2837	3131	2970	1526	2451	2799	4660	6210	1648
12.13		696.438	695.431	0.603	7.5			[M+H]+	true		C30H65NO16	1131	93	0	43	437	53	572	372	670	1168	1017	0	388	359	0	594	126	0	108	1275	187	312	0	279	0	4245	274	124	3161	0	67	0	0	324	0	476	0	85
12.15		172.977	171.97	-0.844	33.1			[M+H]+	true		C5H2NO4S	17977	15298	15286	14610	14602	17838	16774	20168	17410	17089	18828	21667	18790	16656	20944	21480	17767	18894	17816	17736	23839	22674	18856	21543	18474	18195	16519	19749	18102	16138	15702	18660	18935	15170	16487	13847	14190	17405
12.18		566.427	565.42	0.497	6.2			[M+H]+	true		C22H59N7O7S	2714	2824	2736	2500	2719	2366	3236	2979	3068	2843	2954	2824	2847	3083	349	3078	2868	2784	518	3661	2921	198	930	1114	2618	3490	2863	3091	2690	2938	3181	3051	3959	3194	2721	750	4176	3631
12.25		622.401	621.394	-0.046	15.8			[M+H]+	true		C26H53N8O9	262	139	0	0	0	0	163	0	111	0	284	0	0	0	0	98	0	0	0	0	0	0	0	0	520	4500	0	0	0	0	0	273	0	170	0	0	0	83
12.29		183.078	182.071	-0.091	6.1	889.4	Bruker MetaboBASE Personal Library 3.0	[M+H]+	true	Triethyl phosphate	C6H15O4P	933	394	527	483	2460	698	6590	16773	3955	2396	364	7859	1585	4156	9238	769	4301	338	1603	3276	530	595	2038	20721	174	17813	3802	12268	5604	2517	7318	376	1192	11442	16042	2137	2016	13487
12.33	0.28	288.217	287.21	-0.104	83.5	974	Bruker MetaboBASE Personal Library 3.0	[M+H]+	true	Carnitine-C8	C15H29NO4	861324	2379	1965	1855	2259	1407	1184	665	542	471	1463	128	908	577	583	0	331	1470	974	478	424	99	430	73	2268	759	490	717	452	925	878	2610	106	1155	401	815	469	460
12.33		487.148	486.14	0.337	8.2			[M+H]+	true		C23H18N8O5	5525	0	0	0	253	0	0	345	0	280	0	0	0	0	0	0	0	0	148	0	0	0	328	614	0	260	0	72	0	0	0	0	165	0	0	0	0	0
12.34		310.199	309.192	0.207	14.1			[M+H]+	true		C14H29O7	26462	122	0	0	0	0	0	103	0	0	0	0	0	0	0	0	0	166	0	0	0	0	0	0	240	0	0	0	0	0	0	0	0	0	0	0	0	0
12.38		260.222	259.214	-0.304	22.4			[M+H]+	true		C14H29NO3	1251	152	0	0	0	0	0	0	0	0	0	55	0	0	0	0	0	106	0	0	0	0	0	0	106	96	0	86	376	0	0	87	0	0	0	0	0	0
12.39		473.132	472.124	-0.543	9.9			[M+H]+	true		C15H28N3O10P2	6120	0	0	0	0	0	0	0	0	0	0	0	0	0	0	0	0	0	0	0	0	0	0	0	0	0	0	0	0	0	0	0	0	0	0	0	0	0
12.39		501.127	500.119	-0.617	5.9			[M+H]+	true		C17H22N7O9S	6188	0	0	0	0	0	0	0	0	0	0	0	0	0	0	0	0	0	0	0	143	0	0	0	0	0	0	0	0	0	0	0	0	0	0	157	0	0
12.45		228.159	227.152	-0.349	13.6			[M+H]+	true		C8H24N2O3P	159	510	535	192	0	413	274	192	314	82	429	243	252	94	292	476	163	114	168	96	141	304	358	85	550	5171	278	411	581	145	401	541	86	258	114	165	166	331
12.46		243.088	242.08	-0.119	8.5			[M+H]+	true		C12H10N4O2	26193	0	0	0	247	0	211	0	0	0	0	0	208	0	0	0	0	0	206	0	0	0	120	0	124	0	0	0	0	0	275	0	0	196	0	0	213	0
12.47		171.149	170.142	-0.006	4.4			[M+H]+	true		C9H18N2O	970	8099	7625	8025	1130	11302	1626	7221	11780	8486	6445	4004	14639	7118	6731	4376	9594	7874	1863	10365	10439	5280	10225	9766	7678	8597	10572	8325	6661	12669	1796	7330	7024	1609	9116	1686	14324	6443
12.52		300.144	299.137	0.08	25			[M+H]+	true		C14H21NO6	8270	7057	6889	8885	5708	6328	5495	6949	5494	5621	6069	7327	5416	5847	5728	6118	5651	6126	5430	5710	7498	6719	7019	7038	7702	7151	6351	7898	6929	6296	6176	6619	7644	6027	8270	6582	6755	8165
12.6		439.327	438.32	-0.518	9.7			[M+H]+	true		C23H42N4O4	3704	2959	2681	3174	2926	3376	3159	2876	3039	2312	3252	3608	2353	2183	3253	3977	2482	2436	2637	2611	3103	3564	2582	3462	3484	223	3470	2925	3171	2721	234	3022	3252	194	3465	2517	195	4092
12.61		172.977	171.97	-0.839	25.9			[M+H]+	true		C5H2NO4S	16971	14621	14941	14704	13784	0	15524	19700	0	0	0	22288	18099	0	21210	0	0	0	0	18224	18574	21483	17943	0	0	0	15925	0	19362	15842	16095	17536	0	16298	0	13918	15313	0
12.71		182.985	181.978	0.9	16.9			[M+H]+	true		C7H3O4P	18385	14348	15546	12820	11747	11558	10678	11815	9805	8123	8914	10546	8331	8549	8931	8701	7447	7870	6603	7405	8657	7937	6893	8227	7168	7252	6494	7944	7553	6173	6573	7227	7570	5683	7680	5918	6390	7285
12.76		427.153	426.146	-0.278	9.6			[M+H]+	true		C18H20N9O2S	0	4969	4446	4288	9572	1949	6921	1454	1597	699	3730	12251	1212	590	779	1781	2125	4962	10583	378	1247	1594	528	1464	3992	1058	1489	1084	3838	880	13756	3915	4090	6427	1087	13256	1777	9092
12.81		186.981	185.974	0.319	37.8			[M+H]+	true		C5H2N2O4S	4940	3813	3505	3974	4002	5494	4489	5703	5096	5511	6202	6620	6087	5109	6404	6867	5316	5378	4978	6043	5962	7805	6121	6454	6486	5521	7149	6277	5904	5783	5650	5524	6358	5649	6463	4817	4946	6033
12.83		309.215	308.208	-0.549	10.9			[M+H]+	true		C15H26N5O2	2892	169	125	1125	157	142	207	149	201	198	200	285	97	153	129	207	116	776	194	78	225	130	64	144	326	174	100	198	6588	358	833	849	766	544	261	137	100	101
12.9		184.985	183.978	-0.505	8			[M+H]+	true		C4HN4O3P	10164	9573	9324	10461	10661	12280	12321	14650	12887	12975	13551	15705	15337	13229	15224	17412	14198	14666	12288	14396	14770	15711	15037	18989	14796	14202	17252	14702	13881	12884	12451	13268	15161	11214	13076	11536	15654	14136
12.9		243.17	242.163	-0.146	9.1			[M+H]+	true		C12H22N2O3	6311	5264	4709	4559	4930	4544	4460	5769	4785	3734	4807	5733	3738	3646	5956	6265	4140	3998	3356	4953	4805	6546	4800	5916	5296	5014	5704	5840	6064	4233	4397	4988	6227	3804	5569	3251	5257	5641
12.92		172.977	189.98	-0.773	26.2			[M+H-H2O]+, [M+H]+	true		C5H4NO5S	15007	12997	14117	13215	13529	15868	15419	18177	17490	17987	18687	22286	18706	17836	21418	0	17176	18850	17740	18477	18735	21746	18570	23716	18472	18422	22449	20266	19262	16875	16586	17951	20051	16765	16750	14575	16547	16482
13		296.243	295.236	-0.144	11.1			[M+H]+	true		C14H33NO5	1474	1554	349	1136	955	1350	1359	2021	1985	1414	1442	1373	1874	992	1884	1850	1351	1532	790	1247	1183	2183	1238	1291	2094	5061	1033	1447	1878	993	805	1505	1371	784	1376	926	1454	1967
13.02		353.145	352.138	-0.67	22.1			[M+H]+	true		C15H20N4O6	3974	3615	2982	3433	3284	4760	3946	3381	4112	3770	3632	3394	2291	3499	3758	3186	3579	2710	2525	2786	3381	3585	2228	3606	3418	3216	3267	1663	4039	3031	2778	3081	3122	3074	3104	2200	4300	3954
13.04		302.232	301.225	0.794	1.6			[M+H]+	true		C14H29N4O3	9390	0	0	0	0	0	0	0	0	0	0	0	0	0	0	0	0	0	0	0	0	0	0	0	0	0	0	0	0	0	128	0	0	0	0	0	0	0
13.06		331.212	330.205	-0.007	41.5			[M+H]+	true		C10H30N6O4S	1069	1417	976	644	1742	1069	1244	1425	1570	182	1493	948	663	1828	1642	1486	0	882	1631	0	687	3099	1212	1128	2316	757	829	737	1250	1467	1371	1117	1767	966	1071	1662	2024	1513
13.19		172.977	171.97	-0.738	27.2			[M+H]+	true		C5H2NO4S	15113	13669	12921	12685	15842	16864	16215	18942	18914	17404	18858	0	18549	16814	0	21824	17653	17988	17226	18775	20247	21537	18380	0	0	18543	17272	20057	18842	16749	18260	17229	20292	15770	18392	0	15606	18209
13.28		441.343	440.336	-0.316	6.7			[M+H]+, [M+Na]+	true		C23H44N4O4	4804	4387	174	4820	3988	6051	6445	7113	5515	6276	7601	8624	6967	8336	9457	10828	8650	10498	8738	9783	11556	13701	10861	15147	11824	13337	11859	14311	15581	12998	12824	13344	18201	14241	16391	13218	15570	18971
13.32		216.159	215.152	-0.061	8.4			[M+H]+	true		C11H21NO3	476	886	492	807	224	478	785	274	316	1148	594	256	471	180	363	376	420	838	310	108	255	147	288	100	394	5026	523	717	452	278	790	778	361	496	287	682	572	519
13.38		172.977	171.97	-0.877	26.7			[M+H]+	true		C5H2NO4S	14563	13229	12620	0	13901	16316	0	0	17868	0	18903	20600	0	17383	20238	0	17624	18388	17620	0	20420	0	0	0	19510	0	16846	0	0	0	16571	17203	0	15530	0	13950	16703	17066
13.39		353.116	352.109	-0.52	9.9			[M+H]+	true		C12H23N3O5PS	0	5532	4871	5123	3730	9241	4030	2663	6158	5597	4729	1329	7097	3217	2830	683	7490	5218	8284	5397	12719	899	4222	3755	4510	3764	5751	2743	1594	5285	6165	5390	1777	4522	4470	8042	11308	1509
13.4		302.232	301.225	-0.359	8.7			[M+H]+	true		C16H31NO4	10214	0	0	0	0	0	136	56	0	0	110	0	0	0	0	0	0	0	0	0	0	0	100	0	0	0	0	0	0	0	90	0	0	0	0	0	70	202
13.42		184.986	183.978					[M+H]+	true			11139	10198	9525	9939	11255	13768	13555	14583	14408	14870	15406	17483	15886	14165	16218	18398	14699	15690	14446	14732	15445	17747	15787	17170	14986	15857	13695	17377	16287	13746	13290	15639	16679	13309	15838	13107	15744	14984
13.54		287.233	286.226	-0.199	10			[M+H]+	true		C11H33N3O3P	260	209	0	442	322	180	591	165	341	573	362	409	134	165	305	303	205	324	146	72	181	302	176	405	476	5368	276	301	291	290	198	428	238	84	74	280	253	238
13.56		242.175	241.168	-0.067	9.5			[M+H]+, [M+Na]+	true		C13H23NO3	730	1341	892	1315	425	717	1510	644	351	1759	1383	501	673	549	1182	203	128	822	0	187	175	664	810	732	1318	18384	594	709	996	392	957	1473	577	660	76	583	363	737
13.62		172.977	171.97	-0.643	27			[M+H]+	true		C5H2NO4S	13763	12414	12060	14184	13204	16308	16052	18254	0	0	17811	19676	18324	15214	19591	0	17887	0	14370	0	17610	0	18184	0	17526	18056	16772	0	0	0	0	0	0	14121	18430	13494	19599	16739
13.68		313.248	312.241	0.956	10.6			[M+H]+	true		C15H30N5O2	4776	4360	3782	3576	3803	3937	4172	5435	3869	3946	4580	5821	3732	3340	4492	4601	3360	3536	3041	3806	3696	4879	3870	5269	3614	4283	3147	4055	4796	3759	2884	4184	4666	2533	3824	3027	4904	4641
13.71		243.206	242.199	-0.235	27.8			[M+H]+	true		C13H26N2O2	721	873	824	736	527	745	1908	602	569	1200	746	1002	793	532	885	689	640	1112	410	713	814	966	608	590	1034	5787	794	743	542	715	917	1024	972	638	594	565	1061	705
13.73		182.985	181.978	-0.696	29.2			[M+H]+	true		C6H2N2O3S	16580	13028	11674	11953	9336	10081	8857	9345	9515	7205	8042	8685	7161	6121	6710	8095	6596	6778	5799	12018	5705	7108	5172	6170	5660	5889	5428	5950	5505	5211	4831	4964	7085	5119	5408	4735	7848	5609
13.73		190.987	189.98	-0.84	32.9			[M+H]+	true		C5H4NO5S	5122	4600	4984	4673	5302	6521	7441	7650	7128	6827	6962	7970	6418	6898	8403	8729	7764	7714	6029	7863	7701	9347	7539	8800	8080	8761	7397	7978	8102	6465	6954	6831	8039	6225	7385	6354	13065	7743
13.76		456.125	455.118					[M+H]+	true			0	297	1405	1207	1917	2840	1117	331	921	260	1755	176	1627	1706	355	0	2807	1320	3454	2414	4078	97	2064	55	2194	426	1527	325	153	1949	1823	1826	0	222	381	3597	3765	224
13.78		299.11	298.102	-0.177	14.9			[M+H]+	true		C10H14N6O5	779	3600	3548	4440	165	0	0	0	0	108	2415	117	99	206	169	126	201	2830	104	92	237	0	0	89	2564	196	0	0	117	241	132	3380	214	0	88	131	365	135
14.03		172.977	171.97	-0.817	26.6			[M+H]+	true		C5H2NO4S	13548	12009	12667	12279	14351	15493	13183	17080	15034	14084	15980	16642	15667	14353	16640	16871	15010	16384	13708	16435	16571	19263	16229	17481	16064	16021	14677	17397	17496	15162	16396	16890	17930	15534	16584	13230	15073	16864
14.1		184.985	183.978					[M+H]+	true			12222	10738	10361	12281	12978	14794	13037	15248	14595	13652	14610	18544	13830	14722	16763	18072	15359	15690	13508	15399	16969	19968	17913	17967	16984	17858	15328	17974	16948	15999	14685	17159	0	14361	16796	14442	17255	17993
14.14		190.987	189.98	-0.897	27.8			[M+H]+	true		C5H4NO5S	4609	4853	4672	4483	5805	6623	5671	7225	5628	5955	6320	7610	7493	7010	8241	7883	6539	7598	6425	7224	7229	7704	10645	7611	7268	8915	7470	8241	6974	7520	6569	6699	7963	6515	7191	6366	7228	7652
14.18		182.985	181.978	0.935	18.7			[M+H]+	true		C7H3O4P	13761	12433	10304	11176	8509	8932	8807	8895	11034	6831	7264	8138	7425	6519	7182	7241	5861	6850	6035	6011	5544	7594	5906	6713	5814	5564	4868	5814	5937	5432	5230	5643	6384	4700	5627	4319	4980	4987
14.3	0.24	316.248	315.241	-0.177	47.2	959	Bruker MetaboBASE Personal Library 3.0	[M+H]+	true	Carnitine-C10	C17H33NO4	863521	3200	1774	2255	1059	1058	1082	410	140	0	1530	0	310	314	478	0	0	3024	212	131	157	0	0	0	3680	0	0	0	0	80	0	4534	0	104	0	0	0	0
14.33		338.23	337.223	0.074	2.7			[M+H]+	true		C16H33O7	34695	158	0	0	115	0	0	0	0	0	0	0	0	0	77	0	0	0	0	0	0	0	0	0	0	0	0	0	0	0	0	0	0	0	0	0	0	0
14.33		439.162	438.155	-0.668	6.2			[M+H]+	true		C24H24NO7	3701	0	0	0	0	0	0	0	0	0	0	0	0	0	0	0	0	0	0	0	0	0	0	0	62	0	0	0	0	0	0	156	0	0	0	0	0	0
14.38		230.175	229.168	0.021	34.5			[M+H]+	true		C12H23NO3	517	1289	1206	1329	638	775	1399	688	814	1150	903	581	735	453	960	555	817	968	966	147	337	629	90	648	1106	7078	700	813	399	597	737	1089	540	558	557	807	497	915
14.44		160.043	159.035	-0.039	1.7			[M+H]+	true		C6H9NO2S	0	13247	12318	11132	6525	16708	7742	9192	15400	16779	9797	6972	19476	7735	6817	3727	21846	10958	9160	11388	20253	4220	9335	12271	13294	8534	18208	9996	9906	14912	6595	11593	11338	7102	11683	7751	19648	8630
14.44		176.071	175.063	-0.032	6.2			[M+H]+	true		C10H9NO2	182	10436	9559	9401	4672	14339	5447	8167	13711	12945	8326	6228	15178	6449	5339	3349	16991	8576	6395	8180	13894	4476	7303	9669	9016	7986	12277	7493	8364	9650	5290	8344	7258	5457	7407	6499	13380	6103
14.44		288.253	287.246	-0.29	9.4			[M+H]+	true		C12H36N2O3P	4701	0	0	0	0	0	0	88	0	0	71	0	0	0	0	110	0	0	0	0	0	0	0	0	80	550	65	0	761	0	0	0	0	0	0	0	0	0
14.45		184.985	183.978	-0.457	8			[M+H]+	true		C4HN4O3P	0	12988	12152	13333	12507	15243	15261	0	15854	15264	17269	17697	16493	16171	16848	17782	0	16526	0	16095	16369	18306	16719	17938	17244	0	0	17747	0	0	0	0	0	15214	0	0	0	0
14.46		216.196	215.188	-0.246	21.1			[M+H]+	true		C12H25NO2	217	953	950	897	80	406	879	249	0	1150	613	180	454	296	478	285	585	906	440	434	259	397	228	191	542	5717	760	256	446	290	951	750	263	1013	337	611	193	242
14.49		172.977	171.97	-0.914	31.8			[M+H]+	true		C5H2NO4S	12639	11402	11268	12453	12003	13918	0	0	13345	13804	13022	15967	0	12186	14074	0	0	14606	11891	15527	14045	0	15007	0	0	0	14150	15131	19513	0	0	13742	15819	12382	15611	13476	0	0
14.58		178.123	177.115	-0.075	20.1			[M+H]+	true		C11H15NO	5210	5334	5710	5549	3180	4665	5387	6506	4426	3271	4692	6379	3115	4331	5030	5872	3866	4216	2513	2824	2760	5675	3870	5009	4200	4457	3402	5177	7271	3795	3923	4269	4848	3420	5168	2962	3247	5025
14.58		186.981	185.974	0.257	30.8			[M+H]+	true		C5H2N2O4S	5510	5671	5322	4744	5189	5829	5675	6590	6322	5865	6200	7536	6690	6541	6642	7519	6624	6896	6435	6547	6201	6860	6721	7875	6532	7751	7264	7565	9583	6995	6664	6912	8320	6421	7115	5388	6729	7077
14.62		184.986	183.978					[M+H]+	true			14233	12686	12334	12322	12111	0	0	17114	15651	0	0	18034	16355	15793	15954	0	15975	16084	15679	16246	20896	17621	16841	18731	0	17195	16451	22121	23399	15633	15875	18343	0	15130	18671	15761	17640	18722
14.73		172.977	171.97	-0.778	27.6			[M+H]+	true		C5H2NO4S	11684	11680	12304	10469	10652	12126	12851	15417	12217	11887	12751	15559	12451	10993	14014	16863	12603	14694	11021	12896	16991	14388	13039	15588	14926	14708	11963	18519	14290	12249	12927	13423	14390	12248	13890	11708	12818	13950
14.77		182.985	181.978	0.868	6.6			[M+H]+	true		C7H3O4P	12716	10778	15963	9874	8789	8972	8057	7589	6957	6324	6410	8012	6843	10446	6563	7603	6608	6084	4952	5690	5299	6653	5190	5434	5412	5118	4472	6195	5460	4741	5243	4665	4933	4340	4791	4420	4938	4944
14.77		190.987	189.98	-2.151	14.6			[M+H]+	true		C9H3O3P	5047	4478	4022	5240	4134	5524	6074	6062	5098	5096	5458	6366	5732	5233	5791	5984	5586	5588	4874	5897	10168	6014	6465	6942	6756	6186	4997	10745	5876	5160	6569	5784	6101	5325	5801	5537	6198	7075
14.85		330.264	329.256	-0.225	4.4			[M+H]+	true		C18H35NO4	7165	0	0	114	0	171	0	0	0	92	0	119	0	0	0	0	67	140	0	0	0	105	0	0	0	88	0	0	0	0	0	0	0	0	0	0	164	0
15.04		182.985	181.978	-0.579	26.8			[M+H]+	true		C6H2N2O3S	12795	9892	9008	8410	8061	8072	6805	7744	7130	6212	6945	7660	6661	5566	6319	6289	5337	5690	5278	4511	6669	5514	4932	5438	5238	5157	4162	4784	5270	4633	4733	5019	4660	12410	4546	3833	4449	4950
15.06		184.985	183.978					[M+H]+	true			14737	13747	13727	13058	12283	14322	14634	17060	14097	14301	14446	16026	15568	14716	16057	17137	15810	16614	13568	15712	19323	16565	16211	17552	15472	19719	15034	18398	18847	16136	17439	20403	19972	16030	17061	15936	18895	17807
15.08		492.928	491.92					[M+H]+	true			4910	5828	5708	6224	6160	5391	4687	5717	5443	5437	5965	6220	5858	5982	5869	5277	6064	6510	7087	5469	6536	6161	6551	6375	6774	5918	7060	7201	6422	6224	8746	6982	8175	8791	7111	8215	8921	8244
15.08		516.003	514.996					[M+H]+	true			12982	11134	10251	11234	9321	11766	9776	12330	11048	10493	11304	16257	10001	9612	14342	13192	11028	11776	9830	10839	12313	12395	12029	14617	12802	12773	12416	13888	15575	11436	14266	12950	12980	10167	12358	10619	15596	12970
15.24		337.245	314.256	0.559	14.3			[M+Na]+, [M+H]+	true		C15H32N5O2	2489	1213	1149	200	461	671	230	211	596	667	1199	1304	541	504	1117	3587	778	1154	0	536	779	118	662	1155	1732	1033	782	699	9395	644	1057	1376	1386	602	1213	1105	203	982
15.38		244.191	243.183	-0.115	6.6			[M+H]+, [M+H-H2O]+	true		C13H25NO3	2568	5646	5285	6080	1884	2176	6807	2176	2014	14443	7017	2377	213	2958	5008	3668	3533	6576	4586	3702	3284	2651	3910	3289	7848	50648	5160	3392	4127	3826	6489	7548	2991	4064	3656	6243	3985	4009
15.38		258.206	257.199	-0.356	2.2			[M+H]+	true		C14H27NO3	487	936	1058	883	105	385	1157	324	621	2540	1170	516	731	520	696	659	792	1218	532	659	422	188	890	181	1238	7751	811	132	1021	752	929	1358	770	742	578	1401	570	907
15.43		184.985	183.978	-0.423	8			[M+H]+	true		C4HN4O3P	15909	12680	13104	13050	12467	14928	13922	17679	13816	12734	13425	0	13056	12392	0	15573	14486	14642	12057	14047	18056	0	13841	16302	16284	15943	13891	16866	15475	0	14649	0	17313	13849	17037	15714	16493	17434
15.47		230.211	229.204	0.87	46.1			[M+H]+	true		C11H25N4O	127	1141	939	1058	630	267	2531	0	0	4419	891	0	983	526	125	0	1396	1410	564	1068	163	0	898	0	1158	57	1009	0	0	376	2609	1220	0	3708	0	1141	0	0
15.52		149.024	148.016	-0.109	7.4			[M+H]+	true		C4H7NO3P	0	1529	1834	2175	249	1498	342	3887	2388	1975	1428	0	2599	2911	4078	0	2921	1700	430	3402	1808	81	3196	2582	1500	4748	3067	3166	0	2337	287	1342	267	248	3674	690	2134	61
15.52		177.055	176.047	-0.011	7.6			[M+H]+	true		C10H8O3	67	10421	9535	7874	1501	8756	1025	16809	13302	8744	8375	287	15093	12853	18211	285	13929	8070	1453	15744	9411	265	14923	13958	8636	17621	13658	12370	207	11579	1063	8421	428	734	17269	3529	8424	323
15.52		209.081	208.073	-0.08	4.8			[M+H]+	true		C11H12O4	288	4891	4713	4909	666	2023	639	7889	6569	4782	4218	143	6211	7394	9954	144	6714	4224	1165	9319	5150	0	8617	7906	4910	9258	7846	7285	88	7127	794	4948	310	524	10161	2273	4386	141
15.52		223.096	222.089	-0.079	3.6	891.6	Bruker MetaboBASE Personal Library 3.0	[M+H]+	true	Diethyl phthalate	C12H14O4	0	16673	16840	16067	2535	14634	2080	28580	22327	16755	13905	457	22543	21847	30708	472	25701	15616	3382	32074	17881	132	23974	24669	15694	30100	22512	24046	360	23658	1866	18498	491	1097	29365	5426	16791	610
15.53		163.039	162.032	0.004	6.9			[M+H]+	true		C9H6O3	251	3107	3033	3615	569	2172	455	4770	4543	3011	3085	117	4118	3793	5851	102	5530	2460	634	6624	3115	240	5790	4580	3028	7135	4384	4642	245	4645	914	3964	253	420	6417	1184	3129	83
15.61		212.237	211.23	-0.087	11			[M+H]+	true		C14H29N	4532	3155	3396	3305	2033	3293	3965	4989	4298	2107	3614	4800	2271	2232	4665	5494	2905	3600	1409	3085	2420	4075	3506	4629	2686	3960	2414	5387	4836	2447	2611	2564	4544	1465	3772	2293	2537	4847
15.61		230.248	229.24	-0.138	5.2	989.3	Bruker MetaboBASE Personal Library 3.0	[M+H]+	true	N,N-Dimethyldodecylamine-N-oxide	C14H31NO	21859	21629	18149	17792	14054	17444	15950	19310	16676	15663	17004	18839	15661	15461	18673	21828	18392	17716	13956	14977	18114	20464	17485	18325	19076	20032	14965	20039	19949	17813	18765	18781	19815	16362	21559	15783	18398	21422
15.77		280.097	279.089	0.578	26.1			[M+H]+	true		C9H17N3O5S	5570	5201	3944	4522	2765	4495	3808	4885	4615	3265	4751	4805	3676	4599	5819	4425	4613	4358	3211	3864	3694	5322	4366	4912	4692	5055	3858	4740	5444	3887	4133	3837	4899	4110	4450	3924	3502	6017
15.78		279.093	278.086	-0.235	3.8	888.4	Bruker MetaboBASE Personal Library 3.0	[M+H]+	true	Triphenylphosphine oxide	C18H15OP	28830	28138	21379	21144	16290	22615	20856	23097	22156	17578	21216	28002	19639	18791	22572	23263	20001	20948	14605	18743	19828	23598	24124	27320	23320	23366	17085	23686	25557	20943	21093	22250	27817	18772	24601	18507	20983	26970
15.81		184.985	183.978					[M+H]+	true			14299	15179	12874	13307	14868	13620	12388	14746	14007	11731	12281	15162	17048	11207	13479	13495	12954	13406	11161	13149	0	14191	13989	13350	14570	14464	16872	15694	0	13760	14070	12423	16618	13477	17935	13022	16485	16642
16.22		184.986	183.978					[M+H]+	true			14598	12149	13612	12257	10958	11747	12943	12888	12074	9679	11210	13794	11031	10695	16954	13026	11878	11408	9984	11317	12395	12965	12911	13590	11722	11815	10705	13169	13198	12095	12100	12566	14225	12669	14139	12559	13538	13790
16.37		403.139	402.131	-0.008	25.2			[M+H]+	true		C20H16N7O3	176	496	585	0	243	0	0	0	0	0	0	0	0	0	0	1395	0	300	0	0	0	0	0	81	184	145	0	0	8122	0	0	297	0	136	0	0	0	129
16.48		304.3	303.292	-0.338	21.4			[M+H]+	true		C21H37N	5594	4041	4781	3702	2642	3412	5688	3975	4185	5256	3685	3610	2768	2603	2271	3320	2909	4552	2699	3288	3734	7987	3342	3547	4112	3797	3427	3767	5061	3422	11041	4336	1357	5655	2988	3341	2702	2284
16.87		350.254	349.246	2.521	37.8			[M+H]+	true		C21H35NOS	5150	4916	4442	4846	4588	5609	5001	5247	4377	4515	5201	5197	4174	4597	4373	5130	3815	5014	4822	4292	4148	5057	4296	5263	6170	4635	4182	4708	5620	4165	4607	4625	5728	4494	5131	4519	4701	0
16.9		415.211	414.204	-0.268	7.5			[M+H]+	true		C24H30O6	0	8966	8561	9156	7347	7385	11429	6359	10641	8532	8204	6494	10633	8328	11400	7501	10768	7724	8992	10062	8023	6180	15035	6237	8616	9665	11567	5418	9399	11965	9803	7328	6007	10607	11235	6566	10612	10017
16.9		437.193	436.186	-0.04	3.4			[M+H]+	true		C22H24N6O4	0	5960	7945	7441	10912	8034	14390	7817	11595	13708	9723	7790	15285	14043	12336	9484	15211	12180	21540	16654	13209	8630	20952	9227	11704	14479	19139	6982	11353	16953	14084	12370	8563	17135	14283	12252	17297	13576
16.9		460.269	459.262	-0.284	4.9			[M+H]+	true		C26H37NO6	0	68676	63889	62535	46352	50193	87292	61975	79512	55637	54947	50671	72907	60889	77725	56584	76489	52352	57438	66676	53627	50133	98688	48257	63312	76377	72142	39658	66892	82083	66698	62087	49906	66530	75350	44318	73034	69545
16.92		240.268	239.261	-0.103	32.8			[M+H]+	true		C16H33N	0	93	0	0	0	3374	0	3424	2427	0	0	2847	0	0	0	3298	102	2476	0	0	0	2857	0	3314	2308	3555	1715	2370	3292	2031	0	2748	3411	0	3357	1488	2168	3262
16.94		178.123	177.115	-0.03	5.1			[M+H]+	true		C11H15NO	8373	6420	6325	6029	4852	8794	5483	6405	5614	4115	5115	6890	3808	3472	4806	6114	3801	4816	2669	3396	4112	4836	4848	5040	7300	4607	3545	4189	4787	3324	4251	4584	4988	2976	4414	3372	3660	4562
16.98		184.986	183.978					[M+H]+	true			15686	11326	11604	10728	12947	15880	9701	9836	9283	9129	9249	10291	9219	8724	9651	10012	8589	8928	9138	9193	9929	10102	9763	10630	10162	9477	9894	10122	10147	10692	9889	10651	12149	10782	11071	11339	10660	12162
16.99		258.279	257.272	-0.198	4.3			[M+H]+	true		C16H35NO	24131	22363	20905	20273	16999	20001	19622	20896	19257	18139	19486	20772	18249	17648	20333	21189	20247	21618	14276	17377	17391	20384	18054	20632	21512	21667	17924	23351	20350	18148	20392	21183	23318	19138	22200	19620	21413	20675
17.03		373.128	372.12	-0.643	3.4			[M+H]+	true		C20H20O7	0	270	228	228	0	0	88	0	0	0	0	99	0	0	0	842	154	250	0	0	82	0	0	0	354	0	0	0	5710	0	61	232	0	0	0	0	0	0
17.06		350.254	349.246	-0.012	31.1			[M+H]+	true		C17H35NO6	6759	5574	6147	5969	5133	7139	6650	7209	6717	5443	6273	6268	5800	5252	5480	5679	5773	5688	5236	5519	5472	5473	5786	5912	6126	6047	4889	5620	5735	5270	5450	6360	6311	5807	5729	5152	5566	5576
17.14		240.268	239.261	-0.217	23.9			[M+H]+	true		C16H33N	4727	4594	3962	2712	955	1742	2303	2050	1387	1831	2010	1210	1517	1414	2674	2239	1316	878	1675	1478	2043	1493	2692	986	668	1011	966	713	1320	635	2572	764	1027	1811	1560	865	1362	1103
17.22		240.232	239.225	-0.355	11.6			[M+H]+	true		C15H29NO	1285	2145	1928	1551	846	978	1246	582	1130	847	1843	2344	1018	1126	1160	5173	955	132	1203	1193	926	1255	1112	1275	2012	1248	1405	1953	16858	1289	1925	2305	1869	1283	1454	1799	1773	1448
17.22		365.277	342.288	-0.297	4.8			[M+Na]+, [M+H]+, [M+K]+	true		C19H38N2O3	13385	25942	27267	28575	12103	16860	16852	17532	20186	14165	38456	50103	19377	20002	31089	102352	23132	43390	22972	24268	24996	30117	27646	27115	49460	29127	32731	32289	189421	32815	37941	48553	34053	24571	36311	41646	33276	36396
17.24		184.986	183.978					[M+H]+	true			11724	9845	9853	9674	8718	9427	9199	9311	10183	11943	8861	9029	9617	9485	9397	9148	12459	0	8622	9034	9511	10604	9703	9912	10060	0	9069	10114	9476	9168	9785	9671	10517	10057	10548	9988	11252	11276
17.27		350.254	349.246	-0.188	42.9			[M+H]+	true		C17H35NO6	7362	7196	3093	2862	5842	1577	2856	0	0	5172	0	1518	1748	0	1559	1623	1554	1606	1611	5244	1201	1224	2056	1181	2112	1000	1150	1212	1140	1168	947	1489	1098	1277	902	1327	1211	1323
17.37	0.29	372.311	371.303	-0.158	6.5	807	Bruker MetaboBASE Personal Library 3.0	[M+H]+, [M+H]+	true	Carnitine-C14	C21H41NO4	30210	666	66	0	0	0	307	0	0	0	431	0	0	0	0	0	0	482	0	0	273	0	0	201	704	0	108	0	0	0	0	515	0	60	0	210	68	69
17.42		405.167	404.16	-0.476	12.3			[M+H]+	true		C14H32NO8P2	0	4857	3546	3195	2062	2972	2270	3339	2334	2121	2453	2939	2603	1881	2340	2869	1928	2196	1845	1721	1934	2295	2044	2173	2090	2281	1591	2637	2414	1977	1892	2404	2347	1673	2198	1240	1454	1828
17.44		149.096	148.089	0.026	4.5			[M+H]+	true		C10H12O	182	14030	15120	11982	15603	13512	19842	6050	8733	15455	12820	5943	8443	12190	10916	4969	11343	9968	12482	16124	10106	5049	12269	4635	9862	8068	8479	4893	6837	9180	11441	8421	5952	12378	6762	15164	8496	6626
17.44		295.117	294.11	-0.139	16.2			[M+H]+	true		C15H18O6	77	3969	3901	3468	4645	3786	6040	2132	3659	4631	3375	1822	2636	4917	2600	1812	3795	2826	4112	5481	3499	1631	4110	2212	3132	2989	2904	1965	1563	3140	4096	3487	1944	4526	2326	6392	3502	2226
17.44		297.133	296.126	-0.184	10.5			[M+H]+	true		C15H20O6	0	5364	4779	4917	5725	5084	8688	2667	3023	5521	4960	1761	3136	5925	4818	1769	5225	4124	4900	6098	3694	1766	5208	1746	4150	3447	3502	2623	2212	3793	4784	4099	1915	4714	2860	6802	3839	3064
17.44		415.211	414.205	-0.093	4.4			[M+H]+, [M+NH4]+, [M+H-H2O]+	true		C24H30O6	1438	323729	268293	283979	302901	297864	434989	123728	201910	319187	246522	117707	165986	297820	227650	108951	248035	230254	259463	345091	216148	88776	276655	117596	211180	186099	179465	113849	126257	241090	246988	211132	123051	289649	161969	372327	194997	149682
17.44		437.193	414.204	-0.103	1.8			[M+Na]+, [M+K]+	true		C24H30O6	0	134483	120251	132680	152605	146588	197418	89526	126162	168359	153448	91019	121331	171840	146121	91667	153684	151880	177590	208199	168585	91344	184339	99141	144054	142480	136341	101898	104812	160435	167794	155333	100210	190338	126448	226317	152421	132142
17.44		446.253	445.246	-0.874	8.1			[M+H]+	true		C17H41N3O6P2	0	5026	4818	4608	4440	3873	4188	2655	3382	3782	3281	2086	3284	4301	2771	2070	3236	228	3432	293	3083	1939	3036	1758	2374	2678	2788	2589	2279	3773	2998	3554	1977	3370	3002	4041	2443	1987
17.44		458.253	457.246	0.683	22.6			[M+H]+	false		C20H36N5O5P	0	3676	3380	2746	3079	3378	5844	1542	1202	3732	3117	1539	1994	3664	3235	1836	3074	1528	3620	4766	1135	1697	3910	2051	3122	2357	2500	1953	1937	3356	4202	3392	1852	3576	2372	4743	3197	467
17.44		460.269	459.262	2.256	29.6			[M+H]+	true		C30H37NOS	10888	845013	835765	830125	839917	843084	848800	756549	831009	801536	820202	763780	805474	829234	815608	700146	792149	798510	801565	808251	809615	599764	798622	731166	800696	782044	765260	690776	733911	795275	777139	802878	746706	815388	768985	799631	792149	761114
17.44		460.417	459.41	0.319	49			[M+H]+	false		C25H55N4OS	0	15163	13563	13776	14619	15806	15908	12744	13163	14649	14015	12460	13101	14259	13495	11995	13673	13514	14935	15850	13524	10978	14429	12031	13574	17054	11652	0	11880	13709	12395	13126	11511	13031	0	16608	14631	14602
17.44		460.47	459.463					[M+H]+	false			0	13515	12583	12971	13259	13798	14309	1402	12686	13197	12785	9995	11254	12780	12394	9109	12408	12746	11649	14501	13141	6879	13729	10280	12626	12110	11542	9996	10422	12371	12598	12659	10549	1551	792	12048	1103	868
17.44		460.554	459.547					[M+H]+	false			0	9459	8659	8726	8687	9541	0	6891	8468	9135	8839	6559	8502	9636	8536	0	8749	9284	9494	10243	8511	1207	9873	7227	8000	8356	7476	6980	7167	8069	8801	7897	7116	9033	7925	0	7826	99
17.45		119.086	118.078	0.246	23.7			[M+H]+	true		C9H10	157	3594	3054	3460	3194	3369	4487	1531	2435	4712	2545	1679	2252	3311	2511	1346	2623	2716	3227	4503	3162	1282	4138	2722	2974	3050	2634	1871	2122	3371	3332	3635	1734	4236	2264	5259	2886	2123
17.45		281.138	280.131	-0.129	8.6			[M+H]+	true		C15H20O5	0	5250	3835	4349	5026	4193	5761	2483	4210	4423	3530	1853	2609	4868	3243	1848	3980	4304	3786	5025	3824	1520	4954	1840	3262	3520	2971	483	2508	3510	4707	3715	2680	4993	3004	5527	3656	2660
17.45		415.368	414.36	1.412	45.7			[M+H]+	false		C18H54O7S	0	5665	4863	4989	4561	4769	8477	1006	1956	5619	3330	0	1470	4517	2896	0	4042	0	4600	0	3314	0	4660	1197	0	2465	1936	0	0	0	3597	3368	532	0	1171	0	0	0
17.45		488.3	487.293	0.974	6.6			[M+H]+	true		C26H39N4O5	163	3470	3632	3519	3512	3490	4207	2851	3228	4173	3765	3549	3406	3840	3635	3377	3852	4580	3962	4031	3929	2715	4358	3405	4186	4482	4001	3402	3284	4596	4322	4334	4020	4138	4771	5124	4190	4276
17.45		503.311	502.304	0.931	7.5			[M+H]+	true		C26H40N5O5	326	6998	6768	6510	7431	8388	9283	7182	9441	9437	10835	8136	9394	9732	9613	8991	9787	11210	9732	11416	10849	8055	10105	8231	10618	9538	8918	8331	9049	10165	9740	10009	8076	9713	9627	10613	9364	8814
17.46		460.645	459.638					[M+H]+	false			0	4539	3897	3645	3929	4684	6086	1427	2957	4728	3869	1692	2388	3638	2533	1368	3541	2954	3151	4242	2925	1056	4038	1557	2830	2363	2232	1318	0	2903	3326	2984	1596	3568	1927	4180	2443	2121
17.51		473.264	472.257	0.711	23.5			[M+H]+	true		C20H37N6O5P	0	1687	1427	1670	1438	1725	1689	2142	1724	1931	2057	2375	2186	2220	551	1987	3122	2752	2755	2900	3198	2963	3432	2576	3280	3469	3680	3869	2991	3683	3825	3178	3511	3586	3399	3728	4110	3987
17.6		178.123	177.115	0.024	12.1			[M+H]+	true		C11H15NO	11177	6701	6883	5939	4567	5994	5163	6485	5924	4589	5139	5578	4263	3844	5436	5565	5026	5098	4410	3689	4353	5733	4364	5001	5026	5151	4278	5145	4855	3938	4644	4107	5137	4989	4622	3862	3983	4015
17.6		184.985	183.978	-0.414	8			[M+H]+	true		C4HN4O3P	16733	8785	8809	9305	7418	8231	7281	8654	7179	6825	7409	8643	7718	6653	8713	9213	8404	7956	6217	6282	8392	8712	8783	9256	9142	8348	7701	9521	9032	8864	9192	8623	9620	8142	9308	8848	9226	10108
17.7		354.285	353.277	-0.316	11.2			[M+H]+	true		C17H39NO6	6620	6850	5277	5672	4266	4661	4944	4638	5141	4331	4355	5727	4758	4097	4461	4508	4558	4726	4528	4210	5646	5541	4596	5769	4630	5503	5124	5145	4869	5393	5569	5021	5645	4616	5627	4864	5875	5811
17.7		382.316	381.309	-0.687	8			[M+H]+	true		C15H46N2O6P	9855	7040	6821	7417	6516	7175	8254	8811	7942	6574	8483	7899	7408	6463	8356	8440	7108	8438	7135	7218	7667	8886	8491	8046	8266	8698	8073	8212	8153	7162	8007	8465	8426	7694	8663	8011	8656	8464
17.7		415.211	414.204	-0.223	3.4			[M+H]+	true		C24H30O6	0	40150	37219	34702	38409	37323	52839	31519	49488	41496	34065	25313	36210	39954	40631	31043	52006	31578	45657	48411	34856	23997	53612	25753	34088	42178	47253	24712	28636	43225	39623	32139	28905	43546	36809	48050	44458	36622
17.78		284.331	283.324	-0.235	16.7	706.4	Bruker MetaboBASE Personal Library 3.0	[M+H]+	true	CETRIMONIUM	C19H41N	0	78	0	0	218	0	0	0	0	0	0	0	128	0	0	0	0	0	0	0	0	9854	0	0	8614	9534	0	7960	8679	8719	7206	9582	9029	8524	9104	7324	9393	7990
17.88		298.347	297.339	-0.217	32			[M+H]+	true		C20H43N	382	306	439	357	448	239	0	331	0	0	0	0	0	0	0	348	0	0	0	0	0	0	0	0	0	0	0	0	0	0	0	0	5435	5449	0	0	4844	5170
17.89		284.331	283.324	-0.281	16.8			[M+H]+	true		C19H41N	0	0	9783	8691	8203	8398	9218	9152	8593	6833	8120	8364	7654	7873	7993	9734	8191	9294	7393	7447	7101	2851	9001	8776	0	2379	8181	0	2050	2267	3338	1903	0	2011	2693	0	0	2874
17.92		460.269	459.262	-0.195	3.2			[M+H]+	true		C26H37NO6	0	33805	2646	29717	40508	34986	55781	27329	40365	49545	30788	23424	42324	49986	40488	24982	53857	33118	44980	52251	42987	27113	58981	4145	32122	42355	45217	3528	24945	52581	43988	30246	24571	49716	40420	54485	41152	34704
17.93		304.3	303.292	-0.874	26.8			[M+H]+	true		C15H43O3S	654	738	576	642	578	688	639	764	629	457	766	564	586	586	670	604	569	670	590	576	572	631	614	655	654	5666	564	613	624	521	652	541	662	540	640	710	550	553
17.98		226.951	225.944					[M+H]+	true			7562	8479	8540	9727	12790	0	0	13748	13438	11653	15494	15515	0	21482	16232	13682	0	13784	13454	0	0	17179	17587	15470	0	15141	13425	0	16760	17447	0	17761	19094	17017	18851	0	0	14661
17.98		298.347	297.339	-0.314	15			[M+H]+	true		C20H43N	0	344	5921	6671	5103	5361	7337	5412	5277	5076	5319	5752	5747	6023	5732	5523	5694	5856	4886	4545	4509	5580	4754	5052	5388	5239	5303	4736	4708	4670	7504	5170	0	2909	4450	4644	0	0
18.02		284.331	283.324	-0.311	3.7			[M+H]+	true		C19H41N	9658	9613	0	0	0	0	0	2897	2794	3736	2318	2002	2403	5041	2414	2887	1605	1714	1959	1607	2344	0	1930	1994	1718	0	1697	1701	1835	1820	1196	1374	1661	1757	1279	1698	1350	0
18.02		402.358	401.35	-0.439	23.3			[M+H]+	true		C19H50N2O4P	764	373	2248	2526	1174	853	1031	1027	873	1050	3268	822	838	853	216	146	890	4330	300	914	892	1189	1020	1092	4382	888	980	805	2083	1134	961	3782	0	1145	1135	1307	181	1177
18.06		326.378	325.371	-0.282	11.6			[M+H]+	true		C22H47N	0	0	0	0	0	0	0	0	0	0	0	0	0	0	0	0	0	0	0	0	6526	5919	5930	6654	8190	6669	7021	6013	6250	7023	15205	8310	6706	11680	5914	6840	5520	7505
18.09		286.31	285.303	-0.277	6.2			[M+H]+	true		C18H39NO	0	101	0	17931	16478	16382	18198	20777	18277	14573	18011	17649	16588	18242	17910	18788	17111	18160	14987	16981	15694	19141	16651	18233	17234	16845	15900	18843	16975	16412	16987	18102	18448	17461	18001	18023	17419	20712
18.1		372.347	371.34	-0.284	7.8			[M+H]+	true		C22H45NO3	1172	0	174	130	906	908	1111	1113	1140	996	7875	939	1059	1240	849	1316	110	13240	1217	1179	1330	937	910	852	10864	65	962	1284	4294	931	1063	11940	1147	1157	1045	1040	1011	996
18.14		178.123	177.115	-0.123	25.3			[M+H]+	true		C11H15NO	7560	7947	8224	6805	6525	5795	5840	6334	6316	5000	5879	5343	4725	4913	5343	5435	5050	4992	3920	4557	4724	4964	4082	4456	4910	5212	4223	4714	4667	4584	4558	4548	4901	3972	4205	4537	4380	4506
18.17		298.346	297.339	-0.327	4.4			[M+H]+	true		C20H43N	5961	6564	0	0	0	0	4272	1406	2053	1833	1358	0	1047	0	1410	1858	0	1800	1691	1263	1169	1402	966	1210	1470	1413	1119	1216	1158	960	1293	1206	937	1159	1275	938	967	765
18.19		474.285	473.277	0.572	23.7			[M+H]+	true		C21H40N5O5P	0	3242	2869	1309	2629	3346	4869	1186	1847	4369	2574	1042	1717	3475	2263	1037	2556	2490	3123	3326	3395	935	3326	1102	1836	1706	2044	505	986	2304	1314	2144	699	3320	1488	4610	2351	1198
18.2		326.378	325.371	-0.319	8			[M+H]+	true		C22H47N	7117	9042	6553	8186	6451	6017	11244	5866	6811	10284	8144	6014	6219	6147	5988	6049	6549	7912	5438	6266	1454	0	0	3308	2266	1193	0	1196	1377	929	0	1249	1504	1339	2250	905	2403	2044
18.27		286.31	285.303	0.937	7.6			[M+H]+	true		C16H37N4	19750	19474	18781	0	0	0	0	0	0	4345	0	4731	0	4313	2783	3249	3636	3924	0	2115	3403	5053	2800	3688	2988	2817	2583	3446	2158	2962	3069	3431	0	3068	3439	2266	2589	3746
18.32		372.346	371.339	0.376	9.7			[M+H]+	true		C20H43N4O2	0	9251	6586	5804	306	0	0	0	0	220	200	0	0	0	0	207	0	154	262	245	0	126	0	207	334	0	225	234	178	0	0	0	171	0	221	292	92	141
18.46		360.362	359.355	-0.446	14.2			[M+H]+	true		C25H45N	0	276	0	3990	3410	4095	188	4142	0	0	237	4029	66	0	0	0	59	0	0	3513	3549	3585	4662	4163	4224	5413	3721	3881	4311	4472	3829	5275	3825	3942	3908	4122	4150	3918
18.57		440.409	439.402	-0.749	8.8			[M+H]+	true		C23H56N2O3P	0	0	0	0	14529	1714	12043	506	2745	2534	5689	346	1926	6033	1418	435	2409	6118	8156	1424	2561	0	2330	0	4920	1632	4066	0	520	4453	5045	4073	0	6665	748	13129	1504	626
18.58		267.172	266.164	-0.303	1.8	994.5	Bruker MetaboBASE Personal Library 3.0	[M+H]+	true	Tributyl phosphate	C12H27O4P	3380	9497	9311	8283	1827	2315	2205	1581	1841	1528	7967	1834	1616	1261	2144	1539	1308	8348	1575	1659	1370	2148	1944	2435	8110	1921	1521	1587	2003	1696	1733	10182	1716	1941	2338	2137	2162	2074
18.58		360.362	359.355	-0.238	23.3			[M+H]+	true		C25H45N	0	0	0	0	0	0	4641	0	4533	4072	4069	0	3965	4588	4589	4723	4284	4224	4106	0	0	0	0	0	0	0	2724	3729	0	0	0	0	0	0	0	0	0	2385
18.61		442.258	441.251	0.817	26.5			[M+H]+	true		C24H33N4O4	0	2639	1944	2214	2426	2849	4092	1657	1956	3423	2006	1564	1930	3638	2134	1850	2773	1596	3063	1617	2941	1358	3930	1549	2016	2264	2565	1737	1442	2470	2699	1281	882	2747	2120	4716	2639	2189
18.73		360.362	359.355	-0.48	6.8			[M+H]+	true		C25H45N	4502	5370	4243	0	0	1225	0	1849	0	0	3967	0	1918	843	827	0	880	834	958	669	0	1046	1512	722	920	816	653	958	3069	650	894	1467	0	928	1935	2613	1075	814
18.74		312.362	311.355	-0.285	6.4			[M+H]+	true		C21H45N	223	0	0	181	0	0	12607	13256	13325	10735	12260	12106	12047	12064	12162	13198	11933	11312	11513	11293	12245	13056	13415	12539	11896	12863	11910	14345	11764	10651	12198	12154	12296	10675	11779	12169	11242	12112
18.75		440.409	439.402	-0.536	15.5			[M+H]+	true		C27H53NO3	0	7224	6262	6428	0	0	0	0	0	0	272	0	0	0	0	0	0	128	0	0	0	0	0	0	2026	0	0	0	0	0	0	95	0	0	118	1206	0	0
18.77		478.235	477.228					[M+H]+	true			86	7483	7057	6275	9028	7065	12822	2021	5383	11346	6124	1740	3905	10264	5119	1338	5548	5510	8314	8656	8318	1594	5500	1393	5134	4242	3886	0	1561	6096	6432	4596	1557	6745	3194	18751	4310	1238
18.81		393.309	370.319	0.027	10.5			[M+Na]+, [M+H]+	true		C21H42N2O3	3523	4910	1440	3759	2656	3219	3570	2812	3489	3407	4361	2507	3185	3652	4399	10681	534	4472	3548	3272	703	3025	3660	2748	4240	3514	3320	1412	36594	3769	4308	4839	3183	3318	3958	4602	3528	3478
18.93		149.023	148.016	-0.037	5.7			[M+H]+	true		C8H4O3	5176	4041	5283	4669	4446	4565	3921	4374	4582	4505	5807	3861	3765	3962	3223	4919	4802	4326	4660	3215	5508	3529	3902	3903	4426	4439	5549	3945	3918	4743	4656	5336	3707	3596	6016	4337	4280	5156
18.93		163.039	162.032	0.004	7.7			[M+H]+	true		C9H6O3	7030	6753	6854	5248	4750	5619	4875	5161	4527	4325	4966	5645	5435	5527	5613	6143	5704	5688	5887	5838	6134	5169	5892	5464	6600	5867	7356	6141	5947	5900	7469	6718	6574	7284	6537	6261	6787	7299
18.93		205.086	204.079	-0.076	9.2			[M+H]+	true		C12H12O3	5954	5671	5199	4805	4668	4184	4671	4763	4358	3906	4997	5088	5542	4619	4238	5307	5003	4958	4532	5519	4475	4503	4762	4792	5260	6098	4740	4957	4726	4991	5852	5962	5716	5237	5727	5362	5153	5554
18.93		237.112	236.105	-0.087	4			[M+H]+	true		C13H16O4	13145	13602	12765	10724	10010	10813	11221	10008	9857	8842	10524	11525	9956	11999	11672	11671	13235	12954	12526	12099	12496	13029	12569	12541	12326	11762	11893	11104	11481	13558	12628	12423	14696	13263	13818	15660	12862	12889
18.93		279.159	278.152	-0.249	1.5	983.7	Bruker MetaboBASE Personal Library 3.0	[M+H]+	true	Dibutyl phthalate	C16H22O4	49898	46620	43289	44180	39520	41207	38140	40677	40030	38371	36920	39530	40070	41808	40157	41521	40695	36192	40580	42317	38797	39008	40621	41978	42580	42445	39562	40465	41419	41753	44333	44807	48080	42630	43895	42707	46794	47803
18.94		226.951	225.944					[M+H]+	true			12291	0	17210	0	0	0	13876	23672	0	0	0	0	0	0	0	0	0	0	0	0	0	25068	0	0	0	0	0	0	0	0	0	0	30776	0	0	0	20171	0
18.95		312.362	311.355	-0.36	13.4			[M+H]+	true		C21H45N	13883	13015	12611	12359	12827	11425	0	9803	2706	3135	0	2606	2838	2416	1854	2194	1735	1734	2103	1818	2368	3112	1998	2592	1760	1954	2436	2048	2731	2553	1953	1740	1909	2211	2027	1795	1336	1642
18.95		314.341	313.334	-0.302	4			[M+H]+	true		C20H43NO	481	0	0	0	341	0	19359	21130	18217	15709	18413	19755	18966	17654	19843	20325	18571	19874	17678	16578	17246	18430	16341	17656	16294	17379	15520	16032	17388	16436	17753	18167	18358	16583	19116	16583	18835	20199
18.95		400.378	399.371	-0.332	11.4			[M+H]+	true		C24H49NO3	1444	0	0	0	1664	1693	1539	1579	1749	1516	7117	1465	1769	1769	1846	2292	1645	7076	1413	1464	1402	1348	1756	1405	5116	2091	1334	1561	2308	1716	1705	4126	1532	2079	1574	1641	1536	1634
19.06		383.204	382.197	0.173	3.4			[M+H]+	true		C16H26N6O5	13347	17084	14874	13435	12647	12617	11164	11736	13374	11933	14591	11842	12914	13939	13126	13534	14220	16922	13318	13039	13510	14758	13391	14611	14228	12773	12412	14037	13720	13848	14190	15603	12834	13529	16812	15450	14603	16097
19.13		399.251	398.244	0.346	20.5	893.6	Bruker MetaboBASE Personal Library 3.0	[M+H]+	true	Tris(butoxyethyl)phosphate	C18H39O7P	4581	5555	4342	5109	3904	4112	3476	3807	4042	1500	3877	3998	3736	4097	3711	3495	3839	4544	3273	4206	3903	3843	5862	673	4478	4406	3678	2563	4233	5483	4078	5485	3951	4032	3994	4525	4557	4199
19.16		226.951	225.944					[M+H]+	true			0	0	0	14602	0	0	0	0	0	0	33415	43448	0	0	0	0	0	21076	0	0	13888	0	0	0	10696	0	0	0	0	0	0	0	0	0	0	0	0	0
19.16		314.341	313.334	-0.381	6.5			[M+H]+	true		C20H43NO	23805	20689	20376	21001	18238	19792	0	0	4644	0	0	4033	3639	3399	5079	2363	2592	4324	4434	3141	3268	2979	2302	3791	3064	2434	2700	2340	3854	2335	2338	3033	2969	2813	2218	2613	2300	2468
19.18		178.123	177.115	-0.092	9.8			[M+H]+	true		C11H15NO	6755	6292	5829	5529	5430	5169	5594	5636	5061	4573	6614	8823	4948	5019	4268	5329	4233	4152	3956	4192	3957	4114	4172	4379	4538	4179	3717	4538	3824	4208	3664	3637	4579	3990	3978	4233	3444	3324
19.2		400.378	399.371	-0.208	10.1			[M+H]+	true		C24H49NO3	0	5952	4961	4838	0	0	0	0	1243	0	0	0	995	229	0	309	0	0	0	0	0	513	354	256	346	0	235	152	0	0	330	0	198	130	186	339	379	0
19.23		388.394	387.386	-0.277	16.8			[M+H]+	true		C27H49N	0	0	0	0	0	0	0	10769	8747	9573	9006	9909	9268	10199	9861	9776	10649	10464	8882	9152	8914	9428	9443	9386	9254	9563	8996	9066	8838	9538	8577	8893	9777	8987	9591	8697	9491	9369
19.26		468.441	467.434	-0.499	5.9			[M+H]+	true		C25H60N2O3P	0	0	0	0	0	0	0	0	0	0	0	0	0	0	0	0	0	0	0	0	0	0	0	0	2402	0	0	0	276	0	0	0	0	0	0	6426	0	0
19.31		313.235	312.227	0.177	14.8			[M+H]+	true		C14H28N6O2	5806	6483	6639	6705	5959	6225	6280	5556	6088	5461	6302	5291	5732	5560	5264	5545	5599	4860	5344	5585	5076	6310	5232	4914	5104	6034	5804	5628	7445	7209	7110	6548	6174	6623	6994	6836	7902	6390
19.34		361.234	360.227	-0.246	24.7			[M+H]+	true		C18H28N6O2	174	0	338	0	142	0	232	303	0	220	0	136	87	0	0	159	0	0	290	129	167	0	0	71	280	7826	361	0	4955	0	0	0	126	0	132	0	78	149
19.38		380.337	379.329	-0.54	17.3			[M+H]+	true		C19H39N8	4605	5279	5794	5666	6384	6193	5736	4784	6154	7161	5718	4354	6839	5099	5052	5008	6058	4966	7681	5869	6723	4534	5784	4395	1932	4660	7184	4334	3910	7223	5697	6378	1968	5841	5639	8417	5762	6093
19.39		357.261	356.253	-0.451	17.5			[M+H]+	true		C12H35N7O3P	2343	3602	3880	2679	3127	4421	3929	2454	3618	3423	2598	2264	3072	2401	3217	2204	3758	2656	3678	2581	2798	2390	2648	2931	2780	2694	3796	3023	2203	3503	3403	2616	2574	3126	2258	5229	2724	2450
19.41		405.261	382.272	-0.398	20.8			[M+Na]+, [M+NH4]+	true		C21H32N7	107	839	831	767	310	167	77	222	0	132	776	168	0	169	171	207	142	868	124	141	0	103	0	0	0	22012	108	100	15146	227	0	893	0	102	0	0	0	158
19.41		428.337	427.329	-0.468	12.1			[M+H]+	true		C23H39N8	0	1814	1454	0	214	131	0	285	0	0	1326	283	0	216	117	0	0	1380	146	0	219	416	0	0	1224	41953	0	0	25060	0	200	1113	0	212	190	155	0	0
19.44		396.332	395.325	-0.101	29.4			[M+H]+	true		C19H39N8O	2034	1139	2877	2942	3395	3348	2992	2443	4181	3540	3099	2560	3439	2975	2479	1905	3482	2980	4330	3105	2593	1974	2842	2072	2250	2806	3559	2184	2048	3311	2589	2485	2549	3008	2041	5037	3119	2127
19.44		401.287	400.28	-0.066	19.4			[M+H]+	true		C18H36N6O4	2043	3039	2426	2489	2943	2436	862	1753	3503	3886	3183	2151	4523	1396	2309	2328	3208	2442	4318	3079	2806	2183	2754	2297	2198	2964	3533	2070	1751	3240	3410	2277	2150	2932	2938	4192	2461	1979
19.44		424.363	423.356	-0.312	20.1			[M+H]+	true		C21H43N8O	2702	1497	4619	4192	4743	4862	5232	3558	6450	6174	4053	3627	5522	5796	4133	2637	6352	5026	6633	5389	5148	4125	5504	3698	4574	4805	5971	3278	2823	6045	4758	3717	3523	5299	3688	8050	4786	4437
19.46		444.332	426.298	-0.065	13.7			[M+NH4]+, [M+Na]+	true		C24H42O6	440	306	724	0	448	250	307	617	76	180	0	369	0	322	0	0	0	0	118	76	161	0	226	0	0	11829	131	0	8670	0	0	647	240	0	0	0	128	254
19.46		472.363	471.356	-0.347	15.3			[M+H]+	true		C25H43N8O	0	1185	1112	983	268	0	418	213	158	198	170	0	291	269	0	0	0	1038	344	510	388	341	0	427	0	26316	0	0	16903	370	0	786	149	116	0	325	0	0
19.47		388.393	387.386	-0.362	13.8			[M+H]+	true		C27H49N	11486	11282	10218	9859	10550	9620	9746	0	6766	0	1479	2153	1389	1326	1307	1633	1199	1286	1275	1530	1310	1342	1454	1449	1744	1669	1268	1048	1207	1179	1352	925	1041	1477	1163	1133	1518	1123
19.48		468.441	467.434	-0.649	23			[M+H]+	true		C25H60N2O3P	0	3832	3843	3478	6816	965	7677	816	1153	2360	2492	442	1839	3905	1499	0	1845	3240	5508	1512	1257	190	2002	148	62	1307	1785	0	0	2088	2974	2398	516	3990	620	0	676	578
19.49		440.358	439.351	-0.271	13.9			[M+H]+	true		C22H49NO7	2789	4149	3819	3870	4919	5499	4928	2665	5205	5595	4079	2708	5346	1279	3608	3564	4305	3574	5306	4099	4851	3054	4608	1069	3292	4740	5271	3364	2297	5109	4571	4566	2786	999	3686	6386	3670	3169
19.51		488.358	470.324	0.937	5			[M+NH4]+, [M+Na]+	true		C24H44N3O6	562	217	708	663	182	190	436	0	304	214	674	249	264	328	147	191	475	826	478	380	0	374	0	224	536	5096	282	228	15475	163	0	348	0	412	0	252	319	428
19.51		516.389	515.382	0.708	4.6			[M+H]+	true		C22H54N5O6P	425	580	802	275	308	182	294	0	0	0	1130	224	0	379	0	0	0	722	486	0	285	0	408	0	560	4709	300	0	13822	190	181	0	0	0	0	202	0	254
19.53		484.384	483.377	-0.205	10.3			[M+H]+	true		C24H53NO8	2513	4121	4311	3452	6319	5310	5477	2912	5955	5779	3554	3673	5210	4858	3814	3636	5615	4562	6311	4055	4833	2857	5038	3427	3190	5392	5265	3218	2537	5234	4499	3315	2985	4050	4584	6118	4771	4302
19.54		560.415	559.408	0.158	4			[M+H]+	true		C21H55N10O5S	135	576	0	355	249	0	244	324	431	401	0	346	310	328	97	203	0	266	154	199	245	0	238	0	542	2475	212	0	8071	198	352	440	234	556	172	474	0	125
19.55		532.384	514.351	-0.367	9			[M+NH4]+, [M+Na]+	true		C28H50O8	511	981	987	791	375	480	532	211	298	683	815	478	561	430	534	458	418	618	568	436	428	436	472	325	684	5597	515	268	15620	466	346	683	285	284	369	432	341	101
19.56		226.951	225.944					[M+H]+	true			23198	0	18801	0	0	12862	0	43838	19259	19357	0	0	16468	20925	0	25148	16221	0	0	14909	0	0	25220	22539	0	24655	20622	16934	27097	23147	13274	27751	0	43410	0	18318	0	0
19.56		528.41	527.403	-0.246	11.5			[M+H]+	true		C26H57NO9	2195	3351	3185	3764	4957	4178	3829	3092	5297	4962	3301	3287	4019	3572	2967	3144	3843	1810	4528	3298	3802	2359	4274	2415	4012	4699	3539	2629	2205	3571	3617	3330	3240	1873	2920	4781	3646	3215
19.57		576.41	558.377	-0.642	12.9			[M+NH4]+, [M+Na]+	true		C29H48N7O4	356	236	863	773	588	214	727	377	779	447	0	111	322	0	0	281	301	70	190	464	408	507	386	390	698	5040	431	549	16729	435	367	584	287	208	353	0	363	790
19.57		604.441	603.434	-0.518	10.7			[M+H]+	true		C32H61NO9	0	177	187	239	299	286	355	232	136	230	335	369	264	282	452	238	550	130	228	273	388	277	282	325	454	1626	192	291	6490	590	525	0	153	240	134	192	293	309
19.6		459.488	458.481	-0.927	25.9			[M+H]+	true		C22H68NO5S	2948	2852	90	2979	2979	2906	3399	2786	158	2871	3254	101	3216	3366	3903	3518	2198	3312	3239	4388	4164	3376	3510	3612	3246	3981	3410	3841	3368	3430	4182	3994	4457	4396	4424	4497	4376	4770
19.6		620.436	619.429	-0.509	25.2			[M+H]+	true		C31H55N8O5	223	989	412	656	295	57	409	155	0	509	639	122	347	596	0	405	0	0	390	390	341	128	506	157	262	3923	155	132	13511	196	379	622	175	490	0	399	241	147
19.62		664.463	663.456	-0.178	4.2			[M+H]+	true		C34H65NO11	283	747	607	241	73	379	572	310	384	256	611	80	91	133	347	153	286	196	66	462	366	292	298	244	558	2191	259	311	9337	398	200	200	204	358	419	496	223	0
19.64		708.489	707.482	-0.595	10.5			[M+H]+	true		C29H69N7O10S	185	0	41	0	0	258	90	0	300	130	313	0	124	306	159	0	0	208	78	0	0	232	0	173	288	1622	73	0	4906	194	0	91	65	0	110	0	0	101
19.65		384.42	383.412	-0.229	7			[M+H]+, [M+H-H2O]+	true		C25H53NO	1045	761	751	0	923	745	0	0	140726	129943	129778	137171	135706	146876	139205	148310	140116	134612	125837	124044	125843	132302	131347	133501	123952	121582	126978	125237	124826	126841	124111	129822	134894	120136	132588	128584	124233	129801
19.67		342.373	341.366	-0.25	34.2			[M+H]+	true		C22H47NO	180	0	0	0	0	0	0	4039	4424	4107	5789	5037	4265	4735	4693	4764	4394	3718	4044	4724	4449	5016	4350	4019	4174	4875	4756	4243	3932	2844	4357	4560	4640	1843	4021	4104	3913	3924
19.81		368.424	367.417	-1.074	33.3			[M+H]+	true		C25H53N	4680	4463	5191	4736	768	4379	188	4349	4325	3445	3697	132	1649	2873	1605	3528	1739	3168	1821	3868	681	2990	2164	2641	3270	622	2606	2530	2651	2457	2678	2251	3336	2877	2934	2835	927	1208
19.89		384.42	383.412	-0.347	8.4			[M+H]+, [M+H-H2O]+	true		C25H53NO	155467	151204	145054	142890	137301	126750	126209	140386	0	0	0	0	0	0	0	0	0	0	8744	0	0	0	13405	0	0	0	0	0	0	10766	0	10104	12577	8542	0	8816	11358	10157
19.92		342.373	341.365	-0.323	5.7			[M+H]+	true		C22H47NO	4585	4305	4567	4553	4837	4665	4293	2881	0	1785	1001	1784	1783	3166	2164	1271	1489	1202	1004	1307	0	914	892	990	864	865	1248	972	870	921	896	1190	2474	708	985	0	882	923
20.11		463.303	462.295	0.902	21.6			[M+H]+	true		C17H39N10O3P	1133	1818	1542	1792	3332	1583	2199	1523	296	2784	1932	1063	2840	2167	1569	1476	2178	1588	4200	167	2075	1172	2050	1041	1516	3390	2818	1294	2322	2114	1194	303	1259	2657	1334	3430	1793	1800
20.11		486.378	485.371	-0.717	5.4			[M+H]+	true		C27H51NO6	2107	4031	3622	3203	6956	3763	4481	2548	4492	5439	2968	2480	4628	4064	1809	2371	3917	3184	6079	3892	4172	236	3720	2439	2862	7417	4229	2318	4998	4092	4577	358	2337	4939	2791	6860	3295	3074
20.15		502.373	484.34	-0.427	3.4			[M+NH4]+, [M+Na]+	true		C27H48O7	2697	4047	4122	3715	7540	883	4466	3173	4935	5911	3567	2679	4254	5060	3245	2550	2025	2756	7245	4226	4208	2535	3840	2527	2542	7182	4540	2691	4660	5511	4306	2475	505	2175	3154	7626	3937	3074
20.15		530.404	529.397	-0.986	14.6			[M+H]+	true		C25H58N2O7P	1749	3054	3247	3023	5277	3541	5387	2895	4165	5104	2641	2304	4025	3744	2836	1928	2566	2790	5088	3456	2157	2068	3630	1889	2322	6425	3878	2174	280	4525	4173	372	2341	4278	2517	6424	3101	2519
20.17		226.951	225.944					[M+H]+	true			31998	0	34870	33472	0	0	0	0	0	0	0	0	0	0	0	0	0	0	0	0	0	0	0	0	0	0	0	0	0	0	0	0	0	0	0	0	0	0
20.17		412.451	411.444	-0.978	26.1			[M+H]+	true		C21H63O4S	0	3995	3866	3764	3774	3602	3944	4102	4471	3818	3082	4125	3336	4050	4470	3939	4337	3786	3848	4137	4039	3943	3838	3651	3156	3463	3874	4081	3844	3765	3685	3499	4505	3266	4025	796	4639	840
20.17		546.4	545.392	0.946	4.9			[M+H]+	true		C27H53N4O7	2809	5697	5187	5700	8683	5763	6821	4161	6894	8672	3763	4214	7856	6694	5147	3890	6903	864	9224	6369	6241	3211	6757	3417	3804	11619	6921	1076	5773	6733	6758	3418	3209	6551	4548	10524	5277	4364
20.17		574.431	573.423	-0.195	3.7			[M+H]+	true		C23H63N3O10S	1569	2632	1776	1921	4316	3029	3470	1851	3822	3820	2008	1654	2271	2940	1995	1722	1889	1904	4712	3183	2794	1809	2918	1527	1860	4969	2900	1913	262	3673	2923	1739	1628	3494	1680	5150	2345	2298
20.19		117.102	116.095	-0.015	10.7			[M+H]+	true		C5H12N2O	1839	283	4606	4669	3613	2313	2080	2933	318	355	656	876	396	471	583	256	640	796	578	667	581	575	570	1000	1938	1812	2195	2552	2238	2022	2084	2075	9751	3556	303	333	191	178
20.19		172.133	171.126	-0.027	9.6			[M+H]+	true		C9H17NO2	3656	3670	3179	3558	3014	3405	2827	2820	4021	2957	2903	3826	3216	3432	3405	3408	3021	3052	2791	3593	4049	3686	3242	3301	3194	2602	2924	3238	3529	3107	3685	3113	3112	3146	3493	3019	3335	3698
20.19		590.426	589.419	-0.08	7.3			[M+H]+	true		C26H56N9O4P	3583	4712	5156	5800	10443	6883	7341	245	7551	9525	4194	4071	6973	6504	5220	4093	7232	750	8822	6505	8091	691	7329	3696	4198	10230	7325	783	5685	7528	6204	2729	935	7026	4516	236	6015	5106
20.21		634.452	633.445	-0.122	13.3			[M+H]+	true		C33H63NO10	3034	4847	4003	4973	8325	5975	6817	4027	5620	7496	3996	3828	5947	5547	5357	4345	6188	3530	7255	5535	5460	1879	5766	250	3918	8900	6253	3903	4703	6817	5051	3424	4016	5763	3756	8776	5498	4633
20.22		722.504	721.497	-0.661	12.2			[M+H]+	true		C44H69N2O4S	2167	909	2519	2828	391	2741	3240	1782	2895	3724	1808	2262	2347	3499	2031	2334	2482	424	3632	2812	2364	2074	3238	1754	1026	3876	2704	2218	2275	3507	90	1632	1740	2575	1921	4011	2379	2379
20.23		370.404	369.397	-0.262	2.3			[M+H]+	true		C24H51NO	388	299	0	0	0	0	288	0	0	0	17165	17397	16997	18795	16833	17902	16968	16136	18414	15605	13643	17282	16415	16641	16238	16047	17515	16413	14788	16126	16198	15223	16286	17471	17414	17190	17080	17157
20.23		678.478	677.471	0.984	4.9			[M+H]+	true		C33H65N4O10	2393	4381	3515	3374	5470	4885	5047	2835	4315	6230	3230	2968	4702	4366	3820	2832	4290	3102	5655	4192	3919	2994	4570	2694	2850	5858	4456	1160	3627	4292	4230	352	2674	4832	2753	5862	3444	3664
20.33		341.266	340.259	0.018	7.8			[M+H]+	true		C16H32N6O2	9098	8394	8647	8412	9646	8343	8677	8995	9766	9028	8733	8804	8742	8736	9726	9915	8835	9378	8308	9476	8902	8985	9477	9290	8652	8996	8542	9020	8050	8480	8552	8857	8063	9177	8863	8239	8963	8913
20.36		195.122	194.115	-0.267	8.1	947.9	Bruker MetaboBASE Personal Library 3.0	[M+H]+	true	Tetraethylene glycol	C8H18O5	10733	10143	9098	8954	8928	9109	8707	8771	8180	8281	7750	8683	8903	8314	9712	9357	7732	8380	8330	8791	8736	7563	7789	8321	7848	8207	8505	9625	8877	8030	9996	8588	9162	8831	8795	8306	8544	8549
20.37		385.292	362.303	-0.239	1.9			[M+Na]+, [M+NH4]+	true		C20H42O5	14317	15749	13477	15103	17213	15133	14233	17210	14508	17244	16403	17995	15446	16530	17616	14608	16753	15358	16049	15216	15563	17100	15157	17812	15680	14730	14273	13760	14767	16056	15431	14407	15890	14584	15362	15303	15672	15553
20.37		408.368	407.361	-0.298	1.7			[M+H]+	true		C22H49NO5	41675	40386	34436	40722	40969	44487	46127	41805	41867	39639	38554	44299	44153	41133	40653	40805	38010	38664	40772	39546	40091	43655	38159	42764	39772	40964	42395	42058	38949	39828	40161	38509	39950	42896	42927	39732	41582	42506
20.39		104.107	103.1	-0.161	8.6			[M+H]+	true		C5H13NO	796	2075	1897	1668	3577	936	3969	789	766	1855	2455	859	1722	1793	928	618	1004	2102	2925	1384	1332	695	1202	775	1584	1111	3372	1056	843	2776	1961	2097	890	3758	684	8278	899	899
20.41		424.363	406.329	-0.081	0.4			[M+NH4]+, [M+Na]+	true		C22H46O6	29185	31080	28106	28559	30057	26674	25400	26691	28873	25340	25646	26698	26275	28488	24171	25722	26833	24030	29541	25519	26518	27767	25272	24407	26702	27304	25615	24417	23705	25302	27148	24761	25629	23072	23478	28563	25017	25308
20.41		452.394	451.387	-0.22	1.5			[M+H]+	true		C24H53NO6	40827	37808	35315	37297	39192	40277	41285	38780	38520	39108	37253	38496	38887	38150	34786	40801	34991	33142	39274	38977	41401	39799	39433	41980	34896	33918	39062	37775	35350	35779	39789	35930	38377	38224	37256	41991	40841	39775
20.43		363.31	362.303	-0.393	7.3			[M+H]+	true		C20H42O5	5371	5861	3620	4347	3787	4347	4495	5037	4212	4034	4128	3987	3943	4009	3729	3695	3195	4084	4108	4111	4045	4083	4336	5092	3976	2798	3621	2212	3818	3597	3697	3754	4194	3714	3660	3376	2499	2438
20.43		468.389	450.355	-0.22	4.1			[M+NH4]+, [M+Na]+	true		C24H50O7	40012	39926	40968	42104	47301	42845	44166	40039	43700	41566	38781	40892	41773	44014	42140	42056	42302	38982	47715	40546	42797	38319	38113	40136	36978	40351	40812	40149	36774	44090	44092	38788	40836	43791	42141	45876	41481	43081
20.44		496.42	495.413	-0.327	7.4			[M+H]+	true		C26H57NO7	29133	28503	28514	27538	34212	34239	33568	31898	30681	30370	27714	29939	29103	29090	29708	28941	28350	27340	30372	28028	31685	30750	30893	29561	29660	29264	29015	28913	27503	31541	28348	26955	32151	28953	31388	29862	28202	28475
20.46		512.415	511.408	-0.231	3.1			[M+H]+	true		C26H57NO8	42995	39599	38142	40223	48557	44062	45030	41217	41121	43750	38605	41039	42508	44438	43056	43022	46154	41420	47463	41926	41240	41183	40089	41427	39936	43030	42021	41585	35576	42901	41479	41281	37199	42532	41110	47157	40061	41566
20.46		517.371	516.363	-0.171	4.1			[M+H]+	true		C24H48N6O6	8510	8913	9240	9776	10749	10752	8995	10275	9168	9944	9689	9025	9537	9646	10303	8664	10738	9108	9610	10454	9742	8981	10399	9729	10180	8984	11222	8972	8709	9642	9520	8873	9306	9867	8107	10558	9218	8828
20.47		556.442	555.434	-0.264	1.7			[M+H]+	true		C28H61NO9	31343	32344	32048	32537	35449	33464	37171	31805	30835	33550	29654	32082	31764	31897	34324	32149	33132	30610	34243	32398	34957	31176	33467	30929	33976	32451	32086	29310	27275	33424	31719	30166	29953	32679	29702	35393	32785	28000
20.47		561.397	560.389	-0.304	12.7			[M+H]+	true		C26H52N6O7	5324	7106	5878	6449	7621	6752	6496	6466	7446	7302	7366	6423	7726	7257	7328	6600	8300	6120	7535	6823	7249	6163	7397	6623	6450	6666	7662	6708	5690	7748	6133	6512	5426	7368	6688	8001	6631	6239
20.49		600.468	582.434	-0.244	7.5			[M+NH4]+, [M+Na]+	true		C30H62O10	20865	22439	21264	21091	25167	24188	22992	24093	23223	23057	19590	21938	25152	21737	23134	20035	21482	20072	23200	21269	22318	20491	24248	20679	19796	20754	23407	18739	19536	21496	20814	20092	18998	21907	18651	22780	20717	22002
20.51		370.404	369.397	-0.276	11.5			[M+H]+	true		C24H51NO	20320	17223	17507	18033	17615	17607	16006	15122	15844	15443	0	5408	4440	3083	2908	2802	3315	2582	2715	2378	3023	2727	1938	2234	2344	1921	2804	2214	1978	1696	2206	1685	2164	2011	1933	2107	1968	1898
20.51		644.494	643.487	-0.079	8.8			[M+H]+	true		C31H63N8O6	11727	14863	12166	11456	13388	13882	12981	12612	14058	12642	10393	11819	12550	13525	13745	13013	12087	11578	13134	11119	12068	9593	12815	11399	10970	11191	11916	10941	12042	11084	11656	10827	10771	12767	11799	12911	12110	11003
20.52		688.52	687.513	-0.108	9.9			[M+H]+	true		C34H73NO12	7366	8890	6744	6345	6952	7581	6385	6309	7699	7420	6173	6205	6797	6982	7737	6806	7382	6078	7033	5997	6209	5781	6765	6009	6496	6951	6190	5267	8441	7050	6652	5265	5665	5861	5154	7580	6480	6374
20.54		412.451	411.443	0.784	24.1			[M+H]+	false		C25H55N4	4339	0	0	0	913	0	1169	966	0	0	0	0	0	0	0	413	0	1578	298	0	2153	329	0	0	0	0	335	0	305	0	0	422	210	228	0	518	580	0
20.6		464.358	463.351	-0.258	25.4			[M+H]+	true		C23H43N8O2	8830	6203	7297	6188	6081	6307	6416	5765	5478	5539	6835	6700	6395	5321	6991	7084	5958	5760	6301	5248	5528	5808	5888	6385	5662	5977	5749	6311	5888	6905	7025	5297	6517	840	6407	5775	6990	7483
20.6		469.314	468.306	0.247	8.3			[M+H]+	true		C22H40N6O5	11999	11075	11953	12530	12331	13281	9934	13169	10004	12354	13239	12293	12602	13541	13786	13253	13533	12710	12848	13087	12393	11719	13153	13960	13188	13822	13023	15497	11862	14741	12870	13261	12934	12757	14173	13240	12860	13174
20.6		492.389	491.382	-0.596	5.9			[M+H]+	true		C26H53NO7	13394	11531	13534	11126	12658	12509	13791	13566	13551	10479	11907	13974	13634	11646	13288	12712	12930	11016	12522	12191	14850	13131	13801	14661	13000	13221	12108	13552	13578	13815	14066	11993	14855	14608	13401	13242	13953	13849
20.65		420.332	419.325					[M+H]+	false			7051	6865	1226	6493	5637	4595	5675	5146	4492	4227	5168	5582	4669	4770	5113	5104	4703	4714	5428	4125	4815	5088	4456	915	4790	4177	3114	4189	1757	4245	4762	4043	4163	5419	4081	942	3781	6006
20.66		171.138	170.131					[M+H]+	true			7227	6165	5472	6495	5601	5757	6579	4968	5996	5701	4917	6855	5487	5586	5845	4974	5672	5208	5220	7011	5345	6602	5818	6182	4426	6237	6737	5371	5147	6051	6298	4829	6394	5999	5482	6144	5714	7148
20.66		425.287	424.28	0.063	3.1			[M+H]+	true		C20H36N6O4	49301	47842	46391	50667	44471	47984	43750	49208	47828	48371	50225	54042	47169	53946	53741	52743	50594	54328	48676	51568	49986	52070	50620	49869	53808	49359	50312	52442	46308	49217	53875	51834	54075	53620	49422	50714	48660	53876
20.66		448.363	447.356	-0.275	5			[M+H]+	true		C24H49NO6	8178	8413	7822	7651	7582	7810	9210	8401	8437	7079	7235	8067	7555	8469	8201	8432	7161	8342	7155	7327	9228	8977	7799	8809	8138	8728	8412	8210	8781	8147	8994	7902	11485	10125	8797	9606	8769	9660
20.67		430.913	429.906	2.99	45.3			[M+H]+	true		C11H3N3O10P3	13527	13165	0	0	17455	20096	16428	16645	0	18389	0	0	0	22363	14697	0	0	22036	0	0	0	0	0	0	0	22141	0	24257	22629	26902	0	0	11872	0	12419	23246	19991	12310
20.67		732.547	731.539	-0.049	7.6			[M+H]+	true		C30H88NO9P3S	2483	5134	4510	4746	3150	4079	2046	1697	2365	3437	3663	2235	2190	2057	3276	3099	3090	3256	1779	2016	2091	1989	1664	1988	3238	2837	1901	2210	5241	3315	1609	2594	2119	2017	1741	2224	2116	1521
20.68		226.951	225.944					[M+H]+	true			0	15549	38014	0	0	0	42519	46281	0	0	0	0	0	0	26206	0	0	48044	27678	0	50779	38369	0	0	0	0	0	0	0	54871	0	0	0	0	27703	0	51598	27354
20.73		355.282	354.275	0.238	4.1			[M+H]+	true		C17H34N6O2	23694	24896	23137	23831	26322	26048	20977	25563	24355	26466	26690	26778	25685	28143	27249	27564	26626	27976	25802	26756	25876	27349	24996	26655	25694	27349	26013	26204	26054	26078	28409	26280	28035	27508	27783	26817	27951	24559
20.73		378.357	377.35	-0.683	16.4			[M+H]+	true		C17H50N2O4P	7394	7460	7642	6795	7224	8405	7823	7248	7247	6779	8704	7603	7194	7277	7719	8518	7299	6802	6899	7994	8625	8347	7321	8288	6630	7984	7382	7455	7418	7803	7964	7934	8691	7492	7863	9324	8354	10577
20.77		212.146	211.139	-0.769	37			[M+H]+	true		C12H21NS	9697	8365	8058	1660	7801	8908	8744	7933	7241	1779	1988	7918	8240	8018	8239	8231	7146	7310	2165	8176	7822	8787	7401	7731	8884	7080	7448	8663	6923	1828	7941	8562	8298	7658	8029	7209	8163	7820
20.77		399.308	398.301	0.12	8.5			[M+H]+	true		C19H38N6O3	32362	31827	34054	33213	32851	30249	30452	35140	32964	33289	33725	31490	34910	35592	35264	36236	33149	40398	36404	34695	35602	35497	37675	36706	37400	33245	38123	35681	33051	34243	34921	36986	36661	34864	33251	34617	39323	38010
20.78		195.123	194.115	-0.083	1	977.6	Bruker MetaboBASE Personal Library 3.0	[M+H]+	true	Tetraethylene glycol	C8H18O5	25807	22764	19603	21590	23218	22251	22497	19896	22053	19874	18664	20908	21946	21135	20528	24036	21744	19640	21476	19936	20326	21992	19218	22575	19872	20820	20521	21628	22048	20536	22005	21108	24869	24817	22645	22022	21098	23129
20.78		466.535	465.527	0.026	16.3			[M+H]+	true		C32H67N	215	6713	154	0	0	0	0	0	0	0	0	0	12393	12829	13116	13512	10984	10912	9538	7755	8543	10346	9369	10831	9264	8041	9500	11522	11310	8825	11661	10170	10445	8801	9896	9812	9022	9860
20.81		377.229	376.221	0.359	18.5			[M+H]+	true		C16H26N9O2	8289	7196	6282	7906	6592	7581	7763	6424	7358	6424	6900	6616	7596	6953	7255	6381	6838	7366	6329	6650	7896	7555	8009	8359	7056	7059	7082	6906	7672	7448	7204	7740	7978	8166	8591	7352	7950	7848
20.82		256.175	238.141	-0.156	12.4	963.3	Bruker MetaboBASE Personal Library 3.0	[M+NH4]+, [M+H]+	true	Pentaethylene glycol	C10H22O6	9847	8960	9158	8759	8748	8326	9337	8951	9341	9597	9378	9523	9163	8810	9403	9528	8703	8610	9622	10050	9495	9874	9503	9790	9976	9886	9216	8920	9331	9331	9876	9508	10668	9687	10327	9124	10588	9323
20.83		422.384	421.377	-0.242	5.1			[M+H]+	true		C23H51NO5	100216	95202	92469	90447	101767	100846	105647	97713	95089	89673	93420	102695	99401	95677	98481	103627	94298	88950	91553	82898	96984	102765	100610	100509	97614	97821	93117	93677	96743	95729	97342	92489	104483	100318	103650	90741	99525	103630
20.85		300.201	299.194	-0.301	7.8			[M+H]+	true		C12H29NO7	4298	4457	4174	4648	4762	4987	5487	4500	4816	5094	4120	4893	4465	5458	4244	4679	5272	4646	4764	4495	4985	5098	4984	4265	4116	4545	4748	4582	4579	4788	5051	5031	4927	4540	4819	4702	4864	4268
20.85		394.352	376.319	0.954	5.8			[M+NH4]+, [M+H]+	true		C19H42N3O4	17756	15800	14634	16706	16610	14138	15722	13610	15982	13490	13206	13735	14652	13572	14875	16566	12877	12436	12874	12747	12938	13623	13289	13318	12586	12938	12849	13566	14313	12224	11952	11593	12797	12631	13060	12208	12896	13200
20.87		438.379	437.371	-0.201	5.7			[M+H]+	true		C23H51NO6	64538	60032	57542	58718	62029	62837	63912	56210	59225	56156	56959	57063	58243	59287	57622	62995	54476	54436	60139	57252	54288	59312	52086	55994	50384	52254	54102	54620	60298	51862	53681	49787	55948	55024	51266	58457	54779	54339
20.87		443.334	442.327	0.063	2.6			[M+H]+	true		C21H42N6O4	47608	48803	48407	50015	47217	53717	46669	49486	52272	52648	57131	54860	53958	55070	55910	55913	54783	56218	56057	54673	52394	47844	55779	53024	45846	52068	50700	54085	51734	52898	54573	52945	58287	54694	56211	54348	54667	53858
20.87		466.41	465.403	-0.222	6.8			[M+H]+	true		C25H55NO6	81382	80685	71656	73823	75505	80504	79799	77915	75421	73649	71295	81110	77927	76792	79685	83190	69147	76048	76130	78383	77412	83300	79781	83597	76374	71828	70588	62837	78874	70617	70672	68917	83211	77612	76009	78440	83041	83872
20.89		482.405	464.371	-0.241	5			[M+NH4]+, [M+Na]+	true		C25H52O7	87513	88816	81936	79385	89718	86335	85144	81756	84622	78679	81664	81862	84019	88270	89121	83762	83921	82870	90773	84796	86178	84056	79919	79885	78372	82804	76666	77653	77815	80272	84168	80308	82773	82084	81899	89517	83967	80459
20.89		510.436	509.429	-0.613	29.4			[M+H]+	true		C23H62N2O7P	54163	55810	54904	50979	56892	57643	54921	56752	53727	52532	52843	54267	57704	55841	52136	51342	46779	51824	54819	53000	50516	51824	55797	54185	54430	54523	50655	51906	53620	53723	53696	50973	58703	50856	50713	56437	53967	51954
20.9		526.431	525.424	-0.255	6.4			[M+H]+	true		C27H59NO8	91671	85363	82327	79962	89787	84618	84770	83382	88513	81873	80275	87371	84828	84825	80222	78914	74106	75556	90183	86643	80871	84213	83543	82916	79036	80309	83679	79885	79459	81029	84292	80682	80419	79463	85210	88563	84198	84116
20.9		531.387	530.379	0.12	4			[M+H]+	true		C25H50N6O6	14031	15441	15509	16439	15069	18721	16754	17053	17872	17824	17488	16185	17376	17289	17039	14900	16582	17686	17174	15093	17329	16470	17325	18264	18518	18214	17240	16209	15553	16469	16268	15552	15479	16747	15641	18640	16457	16751
20.9		554.462	553.455	-0.643	32.3			[M+H]+	true		C24H60N9O3P	24011	26343	22690	23325	24924	25565	24253	25494	23592	24138	24433	25197	24089	21802	23269	21936	22108	24058	23114	22723	24885	23677	22506	22390	21510	22021	23052	23157	21641	23382	21698	21525	21286	22484	22170	23167	22780	25189
20.9		575.413	574.405	-0.043	8.4			[M+H]+	true		C27H54N6O7	11276	10643	10815	11629	11509	12147	9836	10627	10448	11058	12504	12140	12850	11558	11706	11061	12327	11378	11855	11902	11759	11086	11975	9640	11658	10844	12400	12332	10602	11201	11991	12239	11597	10675	11025	11554	10947	10934
20.9		598.488	597.481	-0.695	34			[M+H]+	true		C26H64N9O4P	12310	12492	12181	12559	12235	14056	12260	12623	11726	12790	11488	12636	11720	11329	12580	10986	11502	10800	11811	11438	13243	10737	13833	11047	13038	11711	11230	11981	10641	11668	11048	11102	12552	12276	10742	11605	11829	11851
20.9		642.515	641.507	0.665	39.9			[M+H]+	true		C27H72N5O9P	6366	6758	6044	5900	6491	7977	5873	6571	6380	5823	7252	6559	7363	5851	5958	5451	6139	5754	5859	5744	6964	6599	6679	6393	5808	5840	5673	6359	5894	5789	6009	5754	6015	5695	5871	6471	5814	7204
20.91		570.457	569.45	-0.304	1.5			[M+H]+	true		C29H63NO9	58526	62167	61399	59010	66644	67005	65008	59887	60610	59190	60367	60564	56868	62872	61206	54671	63152	62504	63881	62532	64769	62000	63613	58548	57618	56902	64685	57531	58236	57170	60450	62877	56572	58864	59620	68164	62573	62088
20.91		619.439	618.431	-0.5	9.2			[M+H]+	true		C25H61N7O8P	5860	6661	6073	6502	6642	7126	6370	7635	7555	6783	6972	6662	7128	7078	7112	6692	7140	7010	6945	7098	6924	6759	7587	7087	6964	6986	7017	7209	6440	7546	6707	6693	7511	6930	6016	6445	6296	6905
20.91		663.464	662.457	0.481	12.8			[M+H]+	true		C30H66N2O13	3403	2936	4613	3452	4609	1638	3614	4401	4543	3994	4022	1767	1523	4193	4016	2674	4284	3862	4634	1199	3579	4139	3596	3403	3698	3657	3805	3670	3791	3795	4072	3822	3664	3338	3557	4104	3299	3116
20.92		614.483	613.476	-0.295	6.6			[M+H]+	true		C31H67NO10	39229	37150	37381	39684	43093	43676	44222	40420	42909	41542	39325	41247	40826	40615	39732	39101	40908	37232	42533	38993	42441	40116	37809	37910	38386	40815	39824	42244	36772	37085	38102	36980	38635	42668	37960	42543	37263	38638
20.92		658.51	657.502	-0.286	2.1			[M+H]+	true		C33H71NO11	25178	23251	22952	23217	24269	25822	25458	23055	22692	24118	21941	23655	24087	22483	23003	21970	20842	22256	23166	24041	23656	23588	21310	21724	22222	22278	19341	23618	21236	21490	23535	21302	22817	21561	23038	25069	21021	23285
20.92		686.541	685.534	-0.653	45.8			[M+H]+	true		C30H72N9O6P	3309	3988	3934	3698	3782	4290	3368	1623	4305	3433	3436	3773	3398	3317	1811	2952	3329	2938	2935	3378	3367	3804	3396	268	3432	3412	3206	3214	3099	3397	3261	2548	3523	3426	2868	1537	3325	2573
20.93		481.314	480.306	0.89	5.4			[M+H]+	false		C15H44N8O7S	3543	2864	2461	2414	3037	3763	3224	2487	4087	349	2633	3025	2972	3305	3225	3270	3262	3818	3360	3270	3471	3488	3606	1661	3186	3224	2894	3067	2905	3168	3377	3362	2998	2930	3415	3097	2878	3460
20.93		702.536	701.529	-0.314	2.3			[M+H]+	true		C35H75NO12	13799	12670	11450	11444	14096	14579	14423	13051	14141	13768	10922	12075	12914	12345	13661	11549	12394	11746	12784	12139	12749	12471	12877	12155	11278	12734	11965	12236	11338	13011	12127	13199	11927	11774	11233	12333	11003	12065
20.93		746.562	745.555	-0.629	7.6			[M+H]+	true		C32H76N9O8P	6652	6203	6200	6033	7251	6985	7274	6382	7229	6202	6151	6790	6996	6525	6801	6167	6673	6042	6867	6945	6524	7036	6747	6745	6002	6904	7037	6844	6555	6692	6180	5730	7075	6241	6627	6539	5905	6069
20.93		790.588	789.581	0.612	11.8			[M+H]+	true		C43H85NO7P2	3847	3284	3558	3590	3791	3228	3815	2774	4190	3177	3816	3480	3720	1728	750	3302	2320	3122	3712	3408	3250	3258	3274	3547	3000	2232	1840	3721	3339	3367	3430	3230	3513	1541	3024	4128	3111	3627
21.02		559.131	558.124					[M+H]+	true			4472	3461	2685	3403	2323	2034	2675	3481	3133	2881	2678	3993	2058	2707	3449	3166	108	3426	3071	2601	3348	2884	3110	2807	3382	2829	2741	2699	2985	3021	2652	3358	2983	3066	2683	2964	2786	99
21.03		117.102	116.095	-0.102	17.7			[M+H]+	true		C5H12N2O	1341	698	5086	6940	2679	2299	2328	2270	314	465	1561	1757	836	690	898	630	723	1342	762	854	1129	579	864	1382	2158	1591	2063	2504	2651	2014	2025	2463	5378	1823	955	248	287	0
21.06		430.913	429.906	2.966	48.9			[M+H]+	true		C11H3N3O10P3	0	14391	12972	0	18339	0	0	0	16974	0	0	0	0	30342	0	0	0	0	0	0	0	0	0	14446	0	0	0	0	0	29837	0	0	0	18986	0	30844	0	0
21.06		466.534	465.527	-0.333	26.3			[M+H]+	true		C32H67N	0	0	1739	10893	11059	10026	11711	13020	10812	10220	10269	12959	0	2350	0	1023	0	0	1225	0	0	0	0	1325	0	0	0	0	2169	0	1022	1026	0	742	0	881	0	0
21.09		113.107	112.1	-0.134	4.9			[M+H]+	true		C6H12N2	3849	4016	3700	3452	3016	3456	3639	3791	3760	3476	4190	3614	3804	3254	3336	3383	2919	3030	2881	3730	2698	3368	4084	3360	3236	3136	2982	2943	2582	2502	2937	2877	2680	2932	3180	4216	3231	3660
21.1		102.128	101.12	-0.209	10.6			[M+H]+	true		C6H15N	9188	9715	9892	10349	9687	8775	9358	9738	8905	8317	9392	9746	9357	9991	9637	9547	9420	9308	8770	8939	8748	10408	9521	10138	9450	9221	8738	9745	9127	9097	9428	9049	10704	10625	10397	11593	9800	10470
21.11		494.566	493.558	-0.297	5.1			[M+H]+	true		C34H71N	1296	888	849	0	835	798	0	711	748	787	0	725	652	0	66793	66834	63951	60792	45272	44493	49765	54342	43086	55244	49740	44784	52430	58776	60349	57680	56343	59458	61517	42880	50009	40872	39056	41288
21.14		122.096	121.089					[M+H]+	true			13036	12429	10372	11113	10550	11254	10678	12016	10806	10180	10816	11156	11673	12513	10847	11421	11282	10826	10635	11123	10333	11082	11253	10301	11082	10214	10744	10495	10532	10821	10832	11760	11658	10824	12467	11798	11376	11284
21.15		369.297	368.29	0.086	5			[M+H]+	true		C18H36N6O2	18160	18345	18040	16412	15618	15279	13095	17254	17749	16060	17647	18137	17969	18468	16642	19626	19694	19420	19425	18042	17724	17485	16557	17770	17602	16943	16823	18659	17425	17450	18068	19724	17017	16735	21318	16571	17915	17860
21.15		392.373	391.366	-0.555	22.4			[M+H]+	true		C18H52N2O4P	6032	5688	6202	5144	5112	5592	5122	5443	5371	4924	4596	5727	6069	5156	5857	5299	5574	5244	5430	4774	5319	5690	6049	5371	5808	5785	5606	5714	5172	6784	6196	6140	6394	6251	6515	5886	6318	6364
21.15		436.399	435.392	0.993	23.8			[M+H]+	true		C22H51N4O4	0	59003	55950	56109	51592	48111	52098	54883	52702	47398	54761	0	1581	50887	56854	0	54358	54784	51729	54822	55092	0	52540	0	55086	46144	45246	57616	59498	49920	60720	60024	60498	60507	57723	50603	60768	64350
21.17		195.123	194.115	-0.071	1.5	991.2	Bruker MetaboBASE Personal Library 3.0	[M+H]+	true	Tetraethylene glycol	C8H18O5	20820	21108	19072	19278	21179	18335	19094	18218	19512	22278	19847	19202	18759	19105	19256	18483	19010	19084	20385	19269	18624	19585	18382	17977	19730	19204	20086	19839	17744	19110	20362	20597	18973	19478	20434	19582	20642	21093
21.17		239.149	238.142	0.007	9.9	946.8	Bruker MetaboBASE Personal Library 3.0	[M+H]+	true	Pentaethylene glycol	C10H22O6	7620	7104	6415	6302	6286	3374	6450	7012	6016	6094	6817	7425	7761	7357	6872	7556	6645	7166	6543	7007	7462	7139	7095	7166	7308	6957	5949	7167	7604	6641	7652	6952	8546	7444	7223	6695	7640	7499
21.18		212.146	211.139	-0.729	38.7			[M+H]+	true		C12H21NS	3197	3183	2955	7639	3420	2993	3025	3408	3138	8101	7115	3010	2665	3091	2931	2881	3171	2866	8508	2657	3507	3021	2700	3015	3044	2624	2812	8437	3149	6856	2835	3186	2804	3052	3050	2706	3151	2541
21.18		256.175	255.168	0.762	11.8			[M+H]+	true		C8H23N4O5	9203	7838	7859	7921	7776	5924	6892	7303	7602	7492	7654	7687	7340	7598	7783	7662	7859	7404	8592	8114	8800	8144	7807	7843	7584	7779	5583	8607	7860	6378	2790	7794	7974	7774	8089	7374	8155	8317
21.18		770.437	769.429	-0.093	6.5			[M+H]+	true		C47H64NO4PS	0	3632	3895	4071	5384	6769	4330	2634	6571	5308	2341	641	1701	3177	1900	407	0	2154	2817	2509	1872	0	2740	2031	2444	3565	7339	2901	1494	5646	1367	1489	0	1987	0	4983	1719	422
21.19		313.273	312.266	0.804	14.3			[M+H]+	true		C17H34N3O2	0	831	978	950	2642	5660	3347	791	4457	3890	844	122	702	1883	839	0	772	172	1637	1412	948	93	1106	256	862	2982	8197	1699	563	5695	860	913	159	1791	0	5727	1015	123
21.19		677.481	676.473	0.64	8			[M+H]+	true		C34H69N4O5PS	1204	183	1335	1056	1664	3659	2159	1410	2651	2754	1475	1553	1098	1345	1140	1356	1507	1332	1655	1068	1424	1336	1280	362	1094	1888	5479	1759	869	4529	1222	1251	1225	1197	1303	4271	1394	1014
21.2		633.454	632.447	0.583	17.7			[M+H]+	true		C32H65N4O4PS	1779	2168	2080	2135	2384	7217	4831	1968	5673	4545	386	2035	2545	3105	2376	2066	2123	2338	3063	464	2332	2390	2330	1935	2090	3539	8877	3099	2130	8378	2259	2194	2231	2843	2256	9274	2298	190
21.21		457.35	456.342	0.055	6.3			[M+H]+	true		C22H44N6O4	25462	25518	22942	25460	32474	37316	32087	23823	33324	31987	25356	27344	26632	30291	26527	26716	25535	26196	28347	28929	27493	26507	26828	26450	25876	29446	42954	30953	25825	37330	27352	26864	26002	30512	25012	41011	26984	29909
21.22		300.201	299.194	-0.274	15.5			[M+H]+	true		C12H29NO7	4455	4433	3511	4224	3598	3116	3769	3822	3939	3081	3820	3706	3864	3625	4028	3603	3673	3556	3928	3922	4114	4352	3826	3909	4170	3737	3312	3246	3500	2876	4086	3808	3839	3788	3916	3117	3979	4686
21.22		413.324	412.316	0.136	4			[M+H]+	true		C20H40N6O3	17544	17991	18215	17401	19161	18189	19737	18162	18866	18730	18799	20147	20184	21573	20048	18723	21031	18114	21378	20799	20402	19995	20784	19748	20504	21458	20213	20717	18368	19402	20362	19379	20866	19864	20644	18445	20809	22230
21.22		501.376	500.369	0.077	6.9			[M+H]+	true		C24H48N6O5	10164	11368	11133	10962	19974	33708	27565	11813	29383	27237	11386	13173	11429	18252	11614	13105	11744	12480	15431	14529	12502	12281	15313	10953	13166	21257	44435	18619	11645	37497	13050	12948	12660	14720	11221	38452	15291	12330
21.22		589.428	588.421	-0.347	12			[M+H]+	true		C28H56N6O7	3770	4058	4389	3737	6125	12972	9281	3734	11332	10184	370	4371	1420	5417	4389	4632	3533	4544	5591	4330	4122	4437	4432	3537	1012	6208	19012	5273	3766	17754	4094	4299	4067	5073	3848	16118	4266	5023
21.23		545.402	544.395	-0.086	13.2			[M+H]+	true		C26H52N6O6	5972	5775	5954	6296	11398	20666	15357	6884	19953	16314	6759	6496	6405	9644	6674	6669	6442	6178	10099	7582	6301	6455	7627	6536	6480	11797	27679	9919	6309	26473	6554	6730	6132	8586	6958	26323	8311	6247
21.25		452.394	451.387	-0.238	2.3			[M+H]+	true		C24H53NO6	33274	34236	33184	30192	33479	33225	34476	32943	32650	31993	31258	29744	31297	32291	32656	33042	31355	32484	29607	34007	32466	32443	30585	31412	30466	33690	31012	29865	30262	30429	30214	28479	30855	29525	31763	30384	30462	31862
21.25		508.581	507.574	0.285	17.6			[M+H]+	true		C27H77N3O2S	221	236	3776	114	0	4252	2735	192	4440	0	4935	4748	4017	0	91	7534	6362	6392	5691	6479	5323	5998	5776	5284	4640	4907	5352	6530	5432	6235	6518	5550	6606	4232	4801	4844	5022	4647
21.26		436.399	435.392	-0.623	24.6			[M+H]+	true		C20H56N2O5P	64023	59064	60019	61876	55875	42102	53269	61197	41551	40683	57787	62115	57486	53121	59972	60337	54299	54306	52904	59662	54668	63073	58415	57794	60334	55259	35431	59625	58575	35559	58474	57739	0	58380	0	45870	63415	0
21.26		480.426	479.418	-0.564	27.4			[M+H]+	true		C22H60N2O6P	42814	40188	37530	41034	43225	32764	39859	43541	34059	32468	38121	42343	40813	34702	37578	41265	35580	37318	39016	36744	37687	40229	38139	41284	37734	36736	28972	38708	39027	29670	37169	37400	42788	37157	37843	32884	38090	43410
21.27		391.342	390.334	-0.159	19.1			[M+H]+	true		C21H40N7	6392	6507	5308	5627	6252	4868	5541	4613	2768	5717	5452	5245	4758	4931	5351	5000	5213	4276	4854	5268	4977	4718	4304	4519	4606	4666	4754	2961	4671	4613	5915	4132	4642	6121	3852	4958	4906	4223
21.27		496.42	495.413	-0.299	7.4			[M+H]+	true		C26H57NO7	44786	46566	42364	43303	44364	43215	45546	45110	41228	41696	39788	40268	43100	44316	42313	41972	41971	42664	47349	42709	41141	40343	37413	38082	40424	42544	38809	40387	40353	41495	39624	40411	38913	43086	41431	39456	39271	39232
21.27		584.473	583.466	-0.353	3.4			[M+H]+	true		C30H65NO9	26022	26155	24244	26861	26703	25316	26947	26979	24344	24725	23113	26461	25631	25513	24470	25329	26349	25054	26644	25240	24769	24533	25202	26578	25234	25073	24649	23153	23875	25226	24325	23880	24404	27596	24208	24323	26840	25419
21.28		524.452	523.444	0.988	33.1			[M+H]+	true		C26H59N4O6	24663	22382	23805	25574	22912	22943	22925	23072	20907	20739	23209	24170	23854	21657	22384	24235	21106	21956	23172	23675	22595	23785	24808	24560	22400	22266	19039	23546	24244	18896	21154	24650	25529	21847	22990	22373	23793	23785
21.28		540.447	539.439	-0.315	2.9			[M+H]+	true		C28H61NO8	40139	39964	37301	35642	39110	38578	38671	36918	36862	37664	36673	40511	37694	39582	38217	36065	37683	37648	39472	38025	38223	37498	36991	34618	37570	41114	36840	36957	35052	34437	35925	36590	36535	40281	38557	39750	36818	35518
21.28		568.478	567.471	-0.637	31.2			[M+H]+	true		C25H62N9O3P	9368	11162	8831	9576	9759	8587	10423	9671	8825	10437	9043	10125	8961	9634	9314	8851	7894	8782	8976	8725	8627	9178	9363	9378	9450	8037	8122	10098	9448	7636	8436	9823	10215	9533	8903	8574	8532	9078
21.28		612.504	611.497	-0.74	36.2			[M+H]+	true		C27H66N9O4P	4987	4743	4563	4869	4308	4189	2954	4544	4109	4305	4547	4457	4283	4366	4217	4215	1798	4118	4046	4326	4947	4757	4202	4580	4828	3555	3188	5157	4808	3622	3854	3738	4410	4058	3930	4041	4076	4698
21.28		628.499	627.492	-0.37	4.9			[M+H]+	true		C31H63N8O5	14160	17179	13823	14547	17384	16293	15837	15388	15408	15957	18158	16305	14090	14506	15056	14587	14498	14722	15555	15491	13197	14212	14893	14552	15010	14969	14599	13818	14182	13969	14775	15110	15071	14483	14636	15859	14168	15313
21.29		430.914	429.906	1.83	45.5			[M+H]+	true		C13H5O11P3	18329	0	0	15658	0	23790	0	28262	0	0	19537	0	17808	0	16630	22190	0	29504	0	20526	21983	19064	21084	0	19952	31725	22807	0	0	33633	18231	17957	0	0	0	0	0	0
21.29		466.534	465.527	-0.486	16.8			[M+H]+	true		C32H67N	10319	10786	13065	0	1285	1498	1178	1115	1140	1308	0	1182	0	773	817	882	0	854	892	1101	904	0	928	742	1162	1051	676	753	698	909	631	374	1027	636	950	657	965	0
21.29		672.525	671.518	-0.342	6.7			[M+H]+	true		C34H73NO11	8890	12691	9402	8255	8729	7876	9133	7679	7964	8692	8588	7714	8067	7879	8725	7418	8508	9676	8732	8530	9067	7830	8367	8138	8236	7802	8334	7922	7064	7566	7524	7463	7894	8638	7905	8671	7537	8307
21.31		716.552	715.544	0.346	3.8			[M+H]+	true		C27H75N10O9S	4609	8139	5529	5580	4473	4862	4543	4109	4307	4447	7601	3956	4535	4221	4344	3998	4319	5334	4520	4872	4025	3823	4554	3743	4914	3758	4548	2004	3568	4084	4078	4368	3548	2001	3746	3755	4278	1701
21.32		523.324	522.317	0.078	5.2			[M+H]+	true		C25H42N6O6	21372	21796	19287	20579	19302	21887	25892	19216	22475	21667	21416	22032	23220	24505	22388	25895	24936	24918	24983	24665	23923	26447	24548	23049	24640	22873	23954	24712	24180	23359	24234	21595	25514	24979	26301	24014	25324	24652
21.35		466.41	465.402	0.578	25.8			[M+H]+	true		C19H56N5O5P	11250	10278	8267	12820	11714	11647	13085	11614	11147	11528	10657	8729	7949	11619	9492	8133	0	11900	11697	12908	8722	0	13601	14818	10870	12750	11140	11853	11764	11319	10082	13140	11228	12274	8809	12667	12790	7836
21.36		117.102	116.095	-0.224	12.9			[M+H]+	true		C5H12N2O	1112	690	5812	5317	3617	2000	2524	2098	413	417	1471	1241	848	726	639	687	892	1518	880	1052	858	802	714	1212	1238	1094	1374	2102	3042	1269	1994	1742	3485	1673	904	284	62	359
21.36		150.128	149.12	-0.127	8			[M+H]+	true		C10H15N	3369	2849	2656	2779	3695	2972	2908	2924	2799	2991	3264	2889	3418	3268	3580	3383	3358	3056	2525	2802	3079	2940	2622	3149	2676	2919	2532	4085	2537	2880	2534	3172	2680	2861	3060	3234	2916	3167
21.38		116.143	115.136	0.066	8			[M+H]+	true		C7H17N	3532	3117	3046	3384	3163	3314	3015	3788	2848	3131	3058	2868	2704	2948	4306	3270	3122	3336	3406	3149	3113	3877	2702	3043	2798	3619	3147	3152	3020	3040	2907	2994	3368	3080	2920	2964	2840	2935
21.39		494.566	493.558	-0.394	5.2			[M+H]+	true		C34H71N	1234	907	0	0	1712	41861	47450	54524	54956	54088	57911	59633	60621	63302	0	4095	3600	3384	2817	4408	4055	0	3108	2472	3354	2336	2402	3071	2936	3242	2731	2968	3158	3356	3160	2837	2497	2329
21.41		522.597	521.59	-0.342	6			[M+H]+	true		C36H75N	2541	2291	2627	2730	2022	2036	1969	1776	1736	1997	1644	2090	2031	1761	1365	1393	1723	1734	134112	120330	132282	153061	134213	142395	126648	118541	132508	141692	154772	161532	158227	149957	165607	106175	125333	108496	105963	109649
21.42		760.578	759.571	-0.07	18.7			[M+H]+	true		C37H75N8O8	2118	4562	2428	3331	2135	1403	2222	1569	1315	1400	3520	1296	1393	1426	2083	1332	1192	486	1571	1548	1271	1267	1312	346	2950	1360	1170	433	1931	268	1275	2445	1891	926	2065	625	2080	1214
21.46		228.196	227.188	-0.225	4			[M+H]+	false		C13H25NO2	1026	1095	1233	818	728	806	1021	776	803	1170	919	644	745	843	173	604	772	780	358	739	1199	856	690	728	804	712	14483	972	888	919	1025	608	827	728	985	143	866	957
21.47		684.203	683.196					[M+H]+	true			0	5383	0	2979	4433	0	2247	0	220	0	0	197	0	0	0	2397	0	236	0	0	241	0	0	234	220	0	0	186	0	0	0	0	0	414	269	0	0	0
21.53		102.127	101.12	-0.249	4.8			[M+H]+	true		C6H15N	12025	10628	11319	11001	11077	10904	11903	10874	11821	10324	9915	11572	11828	10891	11148	10421	11398	10630	0	10082	10997	11007	10695	11250	11086	10610	10599	12258	10002	11427	11960	11498	11014	11016	11604	11280	11705	11472
21.53		113.107	112.1	-0.149	8			[M+H]+	true		C6H12N2	5751	4385	5105	3943	3140	4178	4543	4880	4822	4361	4418	3515	4273	3648	3334	3945	2720	2996	3183	3621	2983	3275	3190	3531	3746	3946	3839	3152	3230	3548	3351	3121	3315	3836	3826	3809	3536	3734
21.53		508.581	507.574	0.265	13.8			[M+H]+	true		C27H77N3O2S	0	0	0	228	0	0	0	5763	5599	5909	6827	6817	6141	6157	6787	1291	0	842	0	0	972	0	746	852	0	828	0	439	0	662	658	535	1060	902	4580	0	501	0
21.55		150.128	149.12	-0.056	8			[M+H]+	true		C10H15N	3603	3071	2826	2993	2721	3477	3552	3311	3719	3203	3740	3555	3788	4168	3259	3186	3996	3290	3488	3061	3101	3116	3284	2885	2970	2851	3517	3304	2913	3287	3151	2958	3030	3254	2986	3575	3315	3203
21.55		633.15	632.143					[M+H]+	true			4727	3638	3642	4832	3962	3520	3733	4178	3244	4481	3609	3736	3775	3572	3951	3571	3585	3680	3460	3778	3393	3465	3428	128	3436	3089	125	130	3656	2882	3636	3988	4526	144	3190	2373	3414	3904
21.56		536.613	535.605	-0.369	14.8			[M+H]+	true		C37H77N	255	230	2590	216	335	229	2284	2550	226	0	235	111	256	318	0	270	201	0	5068	1123	6335	7784	5484	6877	6282	6734	6102	8569	7420	7099	7795	7752	8638	5239	5737	4888	4800	6459
21.57		721.577	720.57	-0.226	16.9			[M+H]+	true		C36H79N7O3PS	0	4796	956	848	159	787	480	1033	1303	1164	1279	2157	1726	1755	2077	2021	1782	1360	2339	1506	1390	1168	1260	744	758	546	564	1064	624	121	668	741	646	372	628	734	648	598
21.59		101.096	100.089	-0.113	29.9			[M+H]+	true		C6H12O	7656	7633	6994	6265	7473	6661	6562	8054	6343	5953	6388	6398	5821	5831	6170	5582	5471	5972	5683	5423	5200	5963	5760	6089	5408	5298	5653	5538	6007	5656	5681	5855	5592	5537	5583	5981	5688	6146
21.62		88.1119	87.1046					[M+H]+	true			7231	6454	6805	6269	6081	6640	6222	6341	6571	6943	7730	6465	7074	6361	6997	6171	6403	6490	6073	6335	6458	6337	6285	6353	6066	5513	5836	6159	6064	6169	7182	6806	6472	6303	6435	6543	5465	6101
21.63		130.159	129.152	-0.079	2.9			[M+H]+	true		C8H19N	3566	4448	3421	3829	3661	4038	3673	3565	3620	3614	3687	4394	3179	3611	3376	4150	3340	2894	3095	3543	3123	3711	3198	3326	3724	3741	3151	3502	3787	3777	3383	3802	3456	3686	3301	3495	3939	3510
21.63		702.863	701.856					[M+H]+	true			3907	3617	4666	4069	5367	5780	5752	5332	5449	5607	6130	6366	6564	6100	5904	7082	7019	6082	6597	6284	6490	6678	5960	7414	6650	6969	6815	7054	6674	7211	6679	7047	6775	7128	7606	7162	8408	6746
21.65		481.35	480.343	-0.872	27.1			[M+H]+	true		C25H40N10	3525	3940	3794	400	3663	2974	3652	3533	2821	3183	4041	3989	3629	453	3542	3729	3843	2108	2073	3993	4005	4354	3164	3675	4022	4165	3684	2597	3773	3311	3847	980	4061	3402	4221	1077	2980	4522
21.66		158.964	157.957					[M+H]+	true			3551	2968	3329	4375	3358	4106	4153	4167	3723	4008	4547	4411	3623	4176	4990	3827	3555	4018	4194	3420	4887	4439	4068	4647	4722	4365	4139	4536	4630	4259	4748	4404	4695	4088	4367	4212	3857	4649
21.66		200.074	199.066	-0.305	7			[M+H]+	true		C9H13NO2S	6135	5922	5749	5195	5465	5672	6354	6460	6117	5925	5638	5287	5683	6343	6117	5500	5987	5698	5673	5302	5447	5758	5262	7060	5418	5695	5142	5818	6005	5411	5595	6198	5675	5761	5274	5703	5524	5740
21.66		494.566	493.558	-0.329	3			[M+H]+	true		C34H71N	1266	45804	42719	47752	51316	0	3048	4173	3569	2316	2539	3249	2372	2609	3709	2719	2744	3218	2393	2486	1914	2092	2060	2130	2086	1945	2081	1699	1807	2143	2035	2182	1799	2059	2228	1873	2136	1678
21.66		522.597	521.59	-0.189	11.3			[M+H]+	true		C36H75N	2599	2894	2447	2508	2332	2104	2107	2148	2151	119629	138844	155605	135376	150291	154913	173001	157950	163508	11635	0	0	0	5716	0	5570	6411	0	4618	5528	0	4505	5338	4754	5939	7610	6910	6099	5683
21.68		284.295	283.287	-0.114	13.5			[M+H]+	true		C18H37NO	5967	4372	3688	3780	3391	4354	4550	4257	4011	4551	3628	4245	4040	4340	3332	3617	4107	3846	4434	4768	3515	3750	4062	3484	4104	3310	4333	3787	3633	3344	3304	3315	4862	4412	3716	4271	4759	4017
21.69		116.143	115.136	-0.236	8			[M+H]+	true		C7H17N	3695	3562	4280	3817	3418	3219	3608	3703	4335	3546	3544	3425	3154	3936	3731	3640	3027	3560	3650	3653	3411	3141	3346	3688	2980	3347	3312	3360	2836	3305	3837	3659	3175	3076	3926	3194	3041	3015
21.71		102.128	101.12	-0.169	4.8			[M+H]+	true		C6H15N	12291	11375	11775	11242	12620	11055	10905	10882	11356	11002	10547	11133	0	10297	11216	11177	11408	11092	11561	10289	10732	11272	10323	10219	11066	0	11491	11142	10549	10943	0	11506	10763	11960	0	11843	10287	10854
21.71		684.203	683.195					[M+H]+	true			6836	0	0	5943	0	5566	5865	5529	6296	6450	5472	0	5295	6027	0	5970	4829	0	5907	0	0	0	444	2202	0	0	0	0	303	376	0	0	0	0	0	0	341	0
21.74		566.888	565.881					[M+H]+	true			6160	6142	6643	7123	7831	9114	8467	9020	8887	9109	9323	8383	9687	8832	8169	9612	0	9458	0	0	9477	9093	10813	9441	0	10111	9774	9517	9151	9591	10599	9130	0	9855	10305	9731	10391	10157
21.75		550.628	549.621	-0.423	6.7			[M+H]+	true		C38H79N	2710	2299	2486	2634	2487	2468	2437	2194	2326	2055	1951	2279	2029	2126	1833	1834	1938	2318	1891	1633	1742	106433	95220	102814	93688	95419	102478	122895	125821	117608	136368	123650	143253	80678	104257	83834	80816	90301
21.76		430.913	429.906	1.691	47.8			[M+H]+	true		C13H5O11P3	0	23112	27501	0	30410	32357	34250	28963	33256	25861	0	22252	0	0	0	0	23302	0	22452	0	0	0	0	0	0	0	38174	40123	0	40415	0	0	0	0	0	0	44004	0
21.76		508.581	507.574	-0.309	22.3			[M+H]+	true		C35H73N	3066	3953	0	4124	5275	4462	1501	0	0	1076	0	964	0	0	0	0	0	814	0	0	0	0	0	0	0	460	0	0	0	0	0	277	0	0	0	276	0	0
21.79		124.087	123.08	-0.007	3.2			[M+H]+	true		C6H9N3	10915	8886	0	8273	8463	8661	7621	8261	7576	7814	7509	8607	8445	8016	7590	7206	8097	8142	8056	7714	7414	9114	7281	8250	8502	7491	7774	7690	7740	7411	7563	7473	8634	8044	7472	7306	6885	7442
21.8		88.112	87.1047	-0.118	2.2			[M+H]+	true		C5H13N	6884	6359	5823	5815	6353	6178	6191	6472	6335	5773	7409	7253	5807	5796	5845	5899	5775	6458	6685	6029	5550	6213	5822	6428	6520	5685	5359	6984	6768	6339	5760	6641	6368	6529	5174	5356	6551	6128
21.8		150.128	149.12	-0.051	8			[M+H]+	true		C10H15N	3144	3389	4405	3250	3004	3096	3518	3381	4200	2827	3211	3386	3550	3932	3183	3782	2787	3716	3360	3143	2993	2872	3398	3112	3138	3776	3243	3216	3349	3107	3031	2740	3193	3650	3190	3337	4176	3633
21.8		498.901	497.894	-2.632	36.3			[M+H]+	true		C11H7N3O12P3S	9210	10223	7810	10597	0	12102	12102	0	13313	12075	0	14175	0	13727	13562	0	0	13574	13384	0	13886	15269	14365	0	0	14685	13807	0	13583	13887	13830	14193	0	14574	14693	0	16017	0
21.81		122.096	121.089					[M+H]+	true			14703	13680	12960	13794	12675	14485	13507	13970	12285	12560	13684	12817	13673	13549	13211	12759	12422	12630	12664	12559	13008	14832	11967	11567	11778	12114	12087	12179	12208	13464	12838	12619	13349	13717	12525	12669	13037	13859
21.81		536.613	535.605	-0.133	19.6			[M+H]+	true		C37H77N	0	0	0	0	0	0	0	0	3772	0	3540	6507	5693	6229	7184	6873	6352	6388	5915	6029	0	0	0	0	906	1596	1068	0	597	676	0	0	0	644	0	0	957	915
21.85		200.074	199.066	-0.228	25.4			[M+H]+	true		C9H13NO2S	6154	5644	5376	5382	5704	5547	5447	5772	5879	5529	5732	6016	5852	5415	5625	5535	5341	5684	5581	5931	4969	5194	5268	5536	5476	5973	5016	5646	4636	4745	5890	6099	6574	5871	6258	5884	5000	0
21.85		226.951	225.944					[M+H]+	true			0	0	0	0	0	0	0	0	0	0	0	0	0	0	0	76600	71187	0	0	0	0	0	72474	0	0	0	0	73277	70785	0	0	0	0	0	0	0	0	0
21.85		699.595	698.588	-0.556	17.5			[M+H]+	true		C38H85NO5PS	0	6239	911	712	814	923	994	891	1186	1396	1283	1920	1905	2299	2380	2277	2387	1794	2797	2251	1816	1528	1666	919	1122	1346	764	1364	870	807	507	701	807	778	784	726	858	973
21.85		702.863	701.856					[M+H]+	true			3684	3771	4738	4434	5821	0	5147	6018	6043	5996	6365	0	6577	7145	6601	6787	7098	7234	6899	6515	7095	7416	6999	0	7598	7411	7064	6930	7609	7536	7448	7156	7077	7244	7798	0	7431	7236
21.87		362.926	361.919	2.446	47.4			[M+H]+	true		C9H4N2O8P2S	12692	14213	14888	14491	15982	16160	15705	18501	17406	17642	16977	18927	18293	18558	19470	21338	16026	19152	19207	19976	19852	19393	18504	19160	19024	20413	18649	19440	18990	20121	18797	19874	17612	0	20680	20030	22762	20881
21.87		494.565	493.558	-0.604	4.5			[M+H]+	true		C34H71N	41154	7945	2853	2818	3188	3094	0	1933	1886	0	1937	2136	1783	1834	2035	1962	2117	2110	1747	1852	1356	1590	1574	1866	1666	1728	1799	1695	1455	1493	1346	1592	1571	1771	1650	1563	1552	0
21.88		149.023	148.016	-0.221	9.7			[M+H]+	true		C8H4O3	2393	2767	1585	2632	2987	3010	3447	1918	5139	2971	1914	1769	1804	2228	1900	1877	1503	1952	1763	2358	1350	1102	2270	2100	2342	1911	2608	2396	1629	2799	1693	1956	1958	2791	1879	2736	2331	2646
21.89		216.923	215.915					[M+H]+	true			4952	3581	3690	3706	2977	3058	2948	2914	2762	2845	2778	2511	2586	2381	2763	2166	2395	2430	2415	2332	2045	2411	2200	2025	2054	2432	1754	1992	1888	1951	1811	1649	2044	1879	2029	1768	1578	1670
21.89		279.159	278.152	-0.284	23.7	902.6	Bruker MetaboBASE Personal Library 3.0	[M+H]+	true	Octyl hydrogen phthalate	C16H22O4	5158	6076	4588	5329	6533	8100	7454	5418	7239	7582	4903	4719	4861	6861	4873	4577	5253	5988	6063	5511	5214	4617	4492	4912	4680	5589	5836	6700	4499	6954	5345	5188	5773	5659	5466	7882	5834	4538
21.89		341.304	340.297	0.735	16.5			[M+H]+	true		C19H38N3O2	0	1166	105	944	1999	4665	3366	0	4284	3690	911	0	929	1544	865	0	733	0	1371	1281	791	0	1748	0	0	2271	7129	1823	0	6404	640	0	361	1483	0	5448	1161	0
21.89		391.284	390.277	-0.076	0.6	983.8	Bruker MetaboBASE Personal Library 3.0	[M+H]+	true	Di(2-ethylhexyl) phthalate	C24H38O4	60959	77353	69778	74278	103789	100890	107075	63998	108091	105312	65335	59824	62167	91043	67854	57096	64645	77024	87966	73098	68759	48303	66944	58989	68270	90776	78888	89816	59387	81127	64427	67301	54833	79495	61738	95580	72038	54191
21.89		826.5	825.493	-0.266	30.2			[M+H]+	true		C48H61N10O3	0	2335	0	2004	3837	3285	1984	1159	2581	2390	1285	0	0	1861	766	214	939	1390	1583	1508	1165	0	1510	0	1452	2005	3996	1577	827	3222	1016	1208	0	1393	0	2446	1143	0
21.91		130.159	129.152	-0.029	19.2			[M+H]+	true		C8H19N	4570	3885	4147	3596	3249	3029	3447	4054	3047	2436	4186	4193	3476	3268	4084	4455	3636	3456	3672	3776	3451	3773	2996	4161	3546	3868	3280	3881	3453	3097	3723	3528	4022	3378	4081	3765	3209	3773
21.92		113.107	112.1	-0.104	8			[M+H]+	true		C6H12N2	5218	5387	4079	4465	4023	3473	4485	4504	3331	4020	3671	3505	4944	3768	3455	3497	2868	3332	3147	3458	3027	2907	3878	3783	4296	3183	3006	2903	3104	3364	2807	2725	2945	3984	3313	3242	4226	3787
21.94		101.096	100.089	-0.245	3.2			[M+H]+	false		C6H12O	8497	8475	7156	7870	7249	7901	6880	6560	7619	6645	6561	6970	6777	6696	6650	6350	6332	6256	6181	6712	6066	6271	6481	5875	6494	5789	5787	5816	6318	6081	5943	5758	6649	6207	6479	5898	6033	6972
21.95		522.597	521.59	-0.449	5.9			[M+H]+	true		C36H75N	2961	3060	2580	2155	88828	73854	76237	101385	125505	5803	14211	5058	4029	4811	6138	6222	5659	4796	5965	4822	6247	5152	4434	4389	4918	4073	4840	4338	4763	4598	3907	4245	0	5385	3858	4533	3476	4215
21.99		124.087	123.08	-0.104	13.2			[M+H]+	true		C6H9N3	9047	9133	9572	8290	9051	8197	8419	7995	8079	7754	8543	8343	8738	8136	7840	7767	7894	7880	8332	7646	8113	8837	7679	8189	8666	7700	7617	8597	8036	8696	8198	8241	7729	8022	8264	6983	7084	7408
21.99		498.901	497.894	-2.723	42.6			[M+H]+	true		C11H7N3O12P3S	8780	9158	9785	10891	11479	11539	13331	12710	13362	11957	13247	14483	14385	13816	13562	15035	14206	13890	13710	13386	14352	0	15355	14836	14408	0	14503	13746	13943	15186	14492	15615	15735	15428	14239	14718	0	15616
21.99		685.204	684.197	-0.499	9.2			[M+H]+	true		C44H26N7S	2105	1261	92	2699	502	2216	4057	1197	1566	1691	1648	3868	2421	2652	4024	1777	3411	4230	2037	3714	4389	3885	3890	4194	4226	4691	3602	3961	3820	4098	4324	3683	3935	3974	4089	188	3482	4049
22		88.1118	87.1046	-0.247	6.2			[M+H]+	true		C5H13N	7006	6789	5987	6177	5790	6870	5915	6922	6635	4720	6733	6494	6704	6368	7104	6185	5966	6080	6555	6194	5508	7350	5756	6044	6648	5846	4295	6069	7488	6171	6664	6461	5720	6513	5863	6491	6942	6515
22		158.964	157.957					[M+H]+	true			2671	3381	3714	3339	3757	4493	4255	3837	3914	4243	4161	4249	4347	3791	4129	4231	4396	4376	3878	4093	4638	5105	5132	5117	4984	4259	4936	4632	4118	4651	5383	4657	4548	4482	4390	4349	4769	4611
22.01		550.628	549.621	-0.375	11.6			[M+H]+	true		C38H79N	3234	2525	0	2585	2581	2229	2399	2502	2186	0	2572	2664	0	98600	106557	116063	118906	114592	101478	84960	103121	0	0	0	0	0	0	4676	5131	5117	4713	6362	4909	6389	4586	4837	4178	4631
22.02		566.888	565.881					[M+H]+	true			5321	5663	7250	7562	7626	7715	8918	8504	8975	8051	8931	9039	9437	10399	9441	11002	8774	10166	9214	9203	9816	9343	9523	10384	9436	10005	0	10032	9495	9997	10383	10318	10246	10065	9709	10911	11920	10617
22.02		634.876	633.869					[M+H]+	true			4219	5047	5236	5464	5802	6411	6320	6583	6853	6979	7891	7486	7237	7463	7285	8625	7346	7514	7641	8791	7575	7970	7631	7749	8300	7509	8250	8599	8333	7769	8703	8443	8522	8853	8970	7773	7926	8317
22.02		684.203	683.195					[M+H]+	true			998	2440	5519	999	0	2553	3456	0	3627	0	2343	5853	0	1981	5928	1867	5633	6038	0	6118	6309	5861	5556	6408	5656	0	5767	6285	5372	5377	0	6124	0	484	6575	0	1536	0
22.08		116.143	115.136					[M+H]+	true			3568	3575	3083	3658	3288	3355	3529	3069	3986	4205	2972	3826	3367	3346	3782	3367	3748	3240	3406	3487	3314	2930	3454	4106	3288	3610	3110	3464	3392	3604	3159	3534	3485	3650	3814	3462	3135	3825
22.08		536.613	535.605	-0.921	19.5			[M+H]+	true		C31H83O3S	0	373	1983	3225	3864	2957	0	4728	5209	4507	6392	1614	1802	1047	894	0	514	0	1989	685	442	225	0	756	0	0	837	313	0	0	462	428	548	684	417	359	517	0
22.1		144.982	143.975					[M+H]+	true			5588	6386	5047	5244	6196	5960	7231	6508	0	4926	5456	6387	5499	6055	5093	6031	6305	6108	5380	5957	4941	6109	7563	5891	6310	6116	6474	6023	7138	5765	5731	6806	6853	5529	5755	5765	6047	6004
22.11		102.128	101.12	-0.126	8.4			[M+H]+	true		C6H15N	12250	13739	12277	12304	12869	12978	12191	11483	12376	11723	11639	12161	12703	10944	11426	11655	11666	10850	11327	10906	11220	12225	10929	11195	0	0	12968	10917	11886	12308	12787	11358	11474	13011	11173	11103	11170	12001
22.12		216.923	215.915					[M+H]+	true			3680	5110	3737	3352	3353	3298	2668	3211	3115	2604	2535	2601	2667	2248	2398	2383	2363	2444	2299	1942	2111	2557	2000	1901	2494	2156	1850	1986	2083	2143	1913	2206	2085	2157	2073	1797	1956	1656
22.15		150.128	149.12	0.05	8			[M+H]+	true		C10H15N	4510	3982	3517	3916	3939	3738	3368	4309	3290	3101	3877	3863	3608	3723	3590	4374	4357	4138	3684	4047	3162	4333	2860	3432	4018	3214	3472	2829	3374	3017	3338	2841	3552	3642	3383	3503	3520	3381
22.19		420.885	419.877					[M+H]+	true			4210	3242	4092	3158	2941	4328	3595	3017	4307	3003	2913	2989	2452	2601	3009	2727	2921	2514	2623	2605	2623	2636	2416	2413	2080	2790	2240	2621	2390	2359	2135	2655	2148	2327	2009	2117	2064	2050
22.2		200.074	199.066	-0.22	5.3			[M+H]+	true		C9H13NO2S	6500	6441	5486	6477	6098	6210	6226	6420	5885	6026	6308	6427	5573	6649	5581	6978	6344	5772	4998	5798	5805	6841	5946	5715	6212	6122	5849	5780	5853	5977	6239	5980	6144	6161	6692	6328	6857	6122
22.2		362.926	361.919	2.418	44.3			[M+H]+	true		C9H4N2O8P2S	13203	13473	14765	14445	16133	15848	17549	0	18022	17484	0	0	20192	19507	0	0	19367	0	0	0	20119	0	19790	0	19344	18347	0	19667	0	18718	0	0	0	20933	0	0	20957	0
22.2		566.888	565.881					[M+H]+	true			5965	6610	6947	6716	7935	0	8492	9209	8809	8972	0	0	10346	9820	0	9292	0	0	9598	0	0	0	10155	10228	0	0	10621	0	10939	0	0	10112	0	10273	10405	0	0	0
22.21		122.096	121.089					[M+H]+	true			15969	0	14968	0	14318	14026	15156	0	14013	13986	14522	0	14538	15108	13715	14762	14683	13594	13880	14408	14139	14175	13261	14208	14382	12672	13290	13832	14773	12745	13373	14360	13531	13767	13620	13363	14186	13974
22.21		130.159	129.152	-0.058	3.8			[M+H]+	true		C8H19N	3944	3872	3909	4300	3736	4546	3708	3814	3438	3816	3759	3574	4013	3705	3893	3548	3514	3712	3259	3579	3144	3316	3410	3224	3466	3248	3480	3725	3948	3565	3774	3926	3503	3482	3654	4152	3777	4037
22.21		522.597	521.589	-0.819	6.5			[M+H]+	true		C36H75N	2807	0	79224	89408	0	0	3921	5608	6290	4936	4469	0	0	4754	3969	3621	3197	4440	4362	4171	3859	3767	4036	3948	3718	3588	3851	3107	4081	3597	3261	4261	3489	3426	3533	3585	3530	3322
22.23		498.901	497.894	-2.517	42.6			[M+H]+	true		C11H7N3O12P3S	8210	0	0	11370	12078	12043	12511	12968	12690	13023	14101	0	0	14445	14179	13813	13885	13666	13806	14039	14870	14473	15061	14497	0	13785	0	14724	14869	15137	14830	0	15886	15976	14388	14775	15273	15382
22.24		113.107	112.1	-0.091	8			[M+H]+	true		C6H12N2	4214	4140	4192	3868	4279	4127	3746	4033	4095	3620	4615	3203	3955	3030	3271	3119	3569	3390	3336	3700	2858	3221	3526	3438	4000	3645	3515	3424	3147	3550	2603	3154	3053	3426	3591	3751	3729	4579
22.25		124.087	123.08	-0.089	1.9			[M+H]+	true		C6H9N3	9847	9099	8427	8434	9286	8312	9030	9150	8422	8313	8751	8002	8622	8361	7330	8257	7740	8530	8686	8381	8205	7912	8165	8176	8896	7818	7744	8385	8672	7707	0	8481	8864	7982	8077	8223	7325	7146
22.26		684.203	683.196					[M+H]+	true			721	669	1612	722	1687	682	856	1130	2338	1022	1477	5618	3501	688	2894	1053	3096	944	2151	1956	3148	1499	1550	0	1974	5130	2794	3071	1107	0	6357	0	5461	5823	0	5745	5568	6105
22.27		101.096	100.089	-0.139	1.2			[M+H]+	true		C6H12O	9124	8023	8239	8302	8067	9406	7640	7058	7900	7580	6913	6895	7157	6780	6680	6212	7508	6148	7071	7122	6078	6622	6471	5932	6718	6560	6676	5818	6285	5814	6104	6514	6231	5957	6443	6620	6093	6336
22.28		550.628	549.621	-0.452	14.5			[M+H]+	true		C38H79N	2916	2660	2607	2404	2447	2191	25222	0	79458	80432	86789	102900	91295	7267	0	5321	4934	5918	5727	4194	4626	4265	4368	4188	4554	3907	4319	4648	4016	4208	3638	4105	4434	4082	3872	3833	4248	3884
22.28		634.876	633.869					[M+H]+	true			3809	5562	5277	5521	6102	5907	6341	7744	8174	0	0	7469	0	7133	0	7576	0	8236	0	7746	0	8435	8249	0	0	0	0	0	7973	0	8259	8225	8159	8428	0	0	0	8636
22.3		88.1119	87.1046	-0.179	8.5			[M+H]+	true		C5H13N	7212	6652	6815	7060	7178	6479	6262	6483	7076	6574	7658	7245	7037	6925	6531	7039	6590	7168	7361	6310	6245	7001	6257	6568	6600	6331	5832	6990	6369	6298	6560	6602	6105	6163	6661	6068	5630	6418
22.31		702.863	701.856					[M+H]+	true			3725	4294	0	4583	5650	5696	6061	6029	6797	6166	6155	7016	6649	6906	6813	0	0	6772	6819	6885	6944	7253	7091	7294	0	0	7609	7579	7083	6948	7719	7922	0	8002	7245	7790	7620	7279
22.32		102.128	101.12	-0.155	2.7			[M+H]+	true		C6H15N	0	0	12164	12112	14025	12299	12736	12765	12774	0	13073	12460	12517	12519	12664	12753	0	12494	12668	11882	12357	11661	12753	12147	12714	11817	12418	13245	12071	11701	0	12084	11668	0	12667	12036	10654	12738
22.32		158.964	157.957					[M+H]+	true			3141	3499	3878	3974	3960	4115	4023	4634	3573	4687	4282	5201	3761	4287	4165	4071	4646	5354	4592	4125	4144	4387	4174	4796	4616	5079	4162	5223	5489	4302	4764	4968	5398	5851	4305	4971	4318	5364
22.33		116.143	115.136	-0.096	8			[M+H]+	true		C7H17N	3777	3621	3622	3531	4032	3962	4518	4441	4060	4004	3601	3245	3759	3825	3558	3558	3931	2992	3892	4184	3525	3422	3522	3671	3576	3308	3288	3442	3529	3618	3540	4471	3464	3540	3521	3339	3331	3795
22.33		430.914	429.906	1.894	47.4			[M+H]+	true		C13H5O11P3	24000	26088	0	31902	31187	34089	35512	0	35222	0	0	0	0	39268	0	0	0	37898	0	0	38990	0	0	0	0	42026	40169	42050	39896	40598	0	0	42155	46088	44100	41860	41369	42786
22.39		144.982	143.975					[M+H]+	true			5294	5652	4939	6116	6742	6261	5976	6136	7029	6434	6531	6532	5945	7251	6773	6682	7797	6272	7447	6706	5934	6436	7777	6615	6916	6996	6276	6185	6614	6749	6355	7643	7756	6771	6433	6305	5913	5817
22.39		200.074	199.066	-0.329	7.8			[M+H]+	true		C9H13NO2S	6611	6074	5716	6357	6079	6640	5976	5713	6207	5801	5795	5979	6108	5607	5970	6541	5777	5550	5633	5873	5614	5897	5670	5993	5624	5591	5504	6155	6451	5969	6440	5784	6030	5669	5930	6049	5923	6047
22.39		362.926	361.919	2.264	43			[M+H]+	true		C9H4N2O8P2S	13956	14114	15134	15725	0	16289	0	0	0	0	0	0	0	18387	19306	19878	0	19438	19067	0	0	20625	21020	20364	0	0	0	0	0	0	0	0	20897	0	20983	20142	0	0
22.4		226.951	225.944					[M+H]+	true			0	0	0	0	0	0	0	0	0	0	0	0	0	0	0	0	0	0	68305	0	0	0	0	0	0	0	0	0	0	0	0	0	75647	0	0	0	0	0
22.41		122.096	121.089					[M+H]+	true			17683	15500	14318	14714	14332	14060	14661	14886	15006	14617	13764	14804	0	0	14574	14309	0	13420	13420	13804	14571	14752	14317	13793	14330	13403	14031	13450	13083	13407	14663	13090	13286	12893	14318	14035	13466	14132
22.41		522.597	521.59	-0.377	8.9			[M+H]+	true		C36H75N	0	75769	0	5784	5794	5607	0	4322	3912	3588	4159	3591	0	3550	0	0	3760	3564	3574	3880	3622	3496	3566	3584	3712	3463	3361	3899	3635	3330	3884	3428	3055	3058	3451	3452	3227	3454
22.41		566.888	565.881					[M+H]+	true			5802	6557	6543	7378	8076	7918	8454	9811	8786	9421	0	9953	9613	9550	0	10260	9999	10756	9794	0	9328	9819	9877	0	10268	9988	9998	10252	10129	9667	0	0	0	0	10293	10554	10692	0
22.42		150.128	149.12	0.008	8			[M+H]+	true		C10H15N	4407	4102	3394	3808	3420	3634	3447	3690	4046	3391	3393	3811	3387	3742	3810	3361	4183	3622	3636	3442	3413	3912	2844	3310	3382	3862	2979	3598	3230	3350	2925	3853	3095	3300	4095	3640	3376	3664
22.43		699.595	698.588	0.496	23.6			[M+H]+	true		C29H85N3O12P	0	4682	0	779	789	876	912	879	1165	1184	960	1574	2202	2189	3060	2088	2025	2396	2849	2926	3575	2651	4096	4125	3238	0	1907	2362	1925	1332	1100	958	948	987	0	722	901	1038
22.46		634.876	633.868					[M+H]+	true			4585	4655	4902	6279	6152	0	6978	7439	0	6657	7186	0	7753	0	7658	7401	7923	7688	8678	7855	7848	7981	8095	8701	7996	7657	8062	7980	8750	7967	8015	8348	0	8514	8633	8019	8534	8638
22.48		498.901	497.894					[M+H]+	true			8519	9457	0	0	11634	12001	0	0	13370	0	14469	0	0	14214	0	0	14720	0	13968	0	15149	0	14589	0	0	0	0	0	0	15378	14736	0	0	15080	0	0	0	0
22.49		385.245	384.238	-0.971	29.9			[M+H]+	true		C19H28N8O	0	0	0	0	2058	1788	4967	1395	1005	769	0	1124	1201	1967	787	2064	959	386	1673	1251	2264	1954	1442	4478	0	2393	1601	1625	2555	1079	1760	370	2042	2974	2779	2087	2746	1379
22.5		87.0803	86.073					[M+H]+	true			3789	3788	3364	3119	3209	2986	2875	3395	3218	2794	3456	3264	2652	2940	2670	2769	2891	3174	4272	2960	3015	3540	3042	3031	2986	2577	2847	2953	2895	2807	2892	2370	2667	2581	2900	3071	2649	3225
22.51		102.128	101.12	-0.142	13.8			[M+H]+	true		C6H15N	12441	13536	12601	11796	12367	11425	0	11711	12316	12268	12508	0	12164	11709	11410	12342	12065	10318	0	10679	0	11739	11709	0	12600	11602	10682	11713	11584	12040	11952	11479	13545	12184	11626	12845	11709	11962
22.52		130.159	129.152	-0.01	14.4			[M+H]+	true		C8H19N	4339	4056	3671	3042	4004	3587	4516	3491	3544	4153	3144	3469	5210	4435	3624	4191	4097	4160	4082	3402	4158	4212	3544	4011	4248	4472	3756	3570	3404	4118	4151	3629	4363	3740	3435	3555	4224	3797
22.53		419.316	418.309	0.003	21.8			[M+H]+	true		C22H45NO4P	4075	3948	2242	3923	4758	3869	3808	3960	1730	3237	3638	2100	4007	3448	3858	3449	3500	3600	3674	3846	3632	3678	3508	3141	4244	3220	3484	3584	3245	3407	3234	3572	3317	3748	3451	2619	3702	3308
22.54		312.326	311.319	-0.201	21.6			[M+H]+	true		C20H41NO	5126	4132	4141	4622	5631	4728	3748	4567	4707	3734	3522	4639	5827	4927	4484	4839	4177	4234	4220	4537	4791	4276	4666	4241	4196	4412	4254	5161	4562	4039	4617	4047	4137	4358	5356	3781	4531	5033
22.55		216.922	215.915					[M+H]+	true			4455	3731	3852	4281	3695	3295	3610	2828	3501	2736	3193	3436	2799	3107	2850	2822	2529	2736	2223	2547	2465	2388	2080	2370	2324	2086	2097	2532	2144	2445	2187	1915	2186	1977	2366	2071	2321	2022
22.57		113.107	112.1	-0.102	8			[M+H]+	true		C6H12N2	4890	4634	4217	4110	3422	4557	4621	4818	3871	4028	3967	4270	3709	4221	3284	3493	3941	3124	3199	3205	3517	3856	4636	3425	3472	3394	3823	3308	2805	3918	3010	3338	3189	3362	3676	3188	3831	3274
22.58		522.597	521.589	-0.508	4.7			[M+H]+	true		C36H75N	70752	0	6385	5372	3751	3814	4017	3910	3551	3153	3691	3212	3769	3440	3288	3493	0	0	3388	3242	3479	3221	3526	3169	0	3312	3204	3432	3134	2991	3210	3188	2647	3268	3243	3214	2896	3262
22.59		101.096	100.089	-0.129	1.2			[M+H]+	true		C6H12O	8635	8000	7470	7337	8074	7321	6944	7849	8636	7282	7871	7809	6804	6984	6287	6915	7209	6628	7419	6206	6621	7263	6055	5851	6402	6607	5173	6115	6148	6384	6100	6134	6873	6369	7093	6955	6795	6889
22.59		362.926	361.919	2.404	43			[M+H]+	true		C9H4N2O8P2S	12130	14646	15142	0	16966	16490	16929	17721	18127	0	0	20864	19154	19217	0	0	19798	20490	20091	20614	0	21020	0	0	20378	0	20037	0	19407	0	0	20327	0	0	21246	0	21565	0
22.59		702.863	701.856					[M+H]+	true			4513	3974	0	5140	5499	5871	6197	6060	6846	6526	6500	6974	7024	7457	0	7371	7853	6594	7461	7423	7310	7350	7737	7571	7356	6824	0	0	0	7332	7540	7150	7436	0	7566	7467	8001	7347
22.62		430.914	429.906	1.758	49.6			[M+H]+	true		C13H5O11P3	0	26716	27674	0	0	0	0	37029	0	0	36391	0	38646	0	0	39967	0	0	0	38242	0	41358	40657	41671	0	40840	0	0	0	0	40310	42756	0	0	43498	0	0	0
22.63		144.982	143.975					[M+H]+	true			5854	5117	5195	5144	6110	5704	5583	5910	5914	6130	5687	6628	7035	6465	7311	7471	7545	7238	6631	6752	5942	7486	8603	7697	6730	6971	6604	7022	7140	7099	6939	7954	6951	6141	6024	6297	5841	7057
22.63		158.964	157.957					[M+H]+	true			3313	3444	3144	3651	3916	4531	3554	4102	4081	4145	4175	4601	4572	4844	4062	4852	4471	4328	4372	4812	4421	4284	4324	4474	5764	4619	3766	4857	4736	5458	4489	5463	4518	4550	4883	4866	5004	4879
22.63		550.628	549.621	-0.271	13.9			[M+H]+	true		C38H79N	2963	2786	0	2561	51814	46970	44957	61814	0	5607	6747	5700	4271	5019	3784	4146	3636	4192	3878	4350	3734	3711	3464	4131	3546	3173	3010	4185	3814	3379	3902	2723	3218	3122	3194	3021	3017	3300
22.65		150.128	149.12	-0.107	8			[M+H]+	true		C10H15N	3972	3801	3448	3490	3594	4085	4264	3345	3674	3732	4110	4251	3484	3625	3191	3536	3854	3160	3554	3334	3009	3808	3618	4273	2682	3664	3084	3346	3773	3209	3827	3358	3234	3348	3202	3579	3811	3704
22.65		431.179	430.171	-0.065	15.4			[M+H]+	true		C18H22N8O5	4476	4054	3745	3692	4289	3740	2071	2531	2400	3894	3695	4784	4190	4291	3411	4258	3900	3864	3906	4161	3977	4960	4014	4714	3672	4148	3921	3997	4352	3869	1155	4208	4636	4530	5170	4797	4067	4675
22.65		566.888	565.881					[M+H]+	true			5914	6646	6530	7515	7891	8350	8663	8830	8975	8716	9633	9985	9809	10234	9355	10173	10037	9512	9266	10765	10154	10519	9941	10268	10092	11062	9880	10228	10250	11188	10506	10027	11155	10191	10245	10665	10574	10949
22.66		116.143	115.136	-0.063	8			[M+H]+	true		C7H17N	4223	3486	3651	3415	4186	3886	3591	3797	3489	3105	3814	4010	3414	4003	3419	3802	3459	4186	3866	3667	3262	3600	3458	3944	3844	3103	3372	3542	3971	3679	3436	3839	3692	4282	3180	3456	3065	4035
22.66		122.096	121.089					[M+H]+	true			0	0	15341	14879	14416	14926	14712	0	0	13746	15408	15074	0	14035	14141	14396	13956	13472	12846	0	14442	0	13897	0	14360	14080	14076	13400	13020	0	0	14421	0	14648	14372	13129	14040	13752
22.66		226.951	225.944					[M+H]+	true			54326	0	57589	59334	64668	0	65394	67546	0	68437	0	72861	0	0	0	0	0	70370	0	0	69652	0	0	72998	0	0	71787	0	0	75489	0	0	0	74997	76599	74869	76412	0
22.66		498.901	497.894	-2.741	43.9			[M+H]+	true		C11H7N3O12P3S	8939	9972	0	10263	12419	12352	13233	13298	13300	13187	0	0	15157	13831	14070	0	0	13750	14404	14545	0	15153	14605	15761	14616	14540	15561	15824	14546	15407	15211	16148	16190	15040	0	15726	14702	15450
22.68		634.876	633.869					[M+H]+	true			4738	4560	5605	5831	6188	6614	7210	7236	7623	7929	7595	7630	7786	7851	8100	7468	7809	7860	7777	7742	8266	8609	7651	8483	8144	8049	8585	9062	8165	7904	8355	8887	9549	8664	8534	8733	9358	8648
22.69		87.0802	86.073	-0.209	8			[M+H]+	true		C5H10O	4049	3531	4436	3058	3320	4104	2996	3385	3421	2929	2874	2891	3212	3397	2818	2532	2899	2676	2781	3121	3312	3471	2722	3135	3170	2369	2667	2827	2308	2976	3012	2453	2822	2863	3247	3327	2491	2949
22.69		102.128	101.12	-0.133	9.9			[M+H]+	true		C6H15N	0	14701	0	12759	0	12339	11653	12267	12113	12079	12034	12781	13318	11527	13104	11714	12266	0	0	0	12172	11138	10757	11921	11724	12738	11630	11703	11455	12032	12003	13102	12842	12781	0	11203	12032	12625
22.73		200.074	199.066	-0.281	6.2			[M+H]+	true		C9H13NO2S	7394	7087	5544	5980	6656	5793	5928	6389	6707	6086	6308	6599	7138	6198	6113	5614	6200	6292	6011	5989	6813	6480	0	5721	6070	5723	6124	6706	5708	5115	5485	0	6013	5627	5922	5122	0	6873
22.74		130.159	129.152	-0.074	18.2			[M+H]+	true		C8H19N	3725	3915	3538	3998	4006	4057	3566	4667	4134	3171	3532	4234	3228	3375	3140	3896	3329	3698	3305	3228	3342	3934	3134	4332	3700	3265	3825	3372	3343	3340	3412	4093	3478	0	3852	4132	3351	4502
22.78		88.1119	87.1046	-0.175	5.4			[M+H]+	true		C5H13N	8798	7359	7482	7541	7714	7886	7287	7263	6766	7368	6465	7943	7415	6643	6969	6476	8440	7012	6759	7520	6956	7437	7211	7863	6312	6368	6196	6800	6897	6098	6351	5815	6136	6491	6573	6600	6414	6893
22.83		124.087	123.08	0.023	6.5			[M+H]+	true		C6H9N3	10175	9455	11135	9034	8731	10210	9337	8692	9466	8407	8091	8572	8853	8330	8897	8900	7831	9410	7950	8656	7874	8338	8045	7963	8002	8485	8450	8245	8014	7812	8353	8241	7741	7576	7672	7667	8203	8044
22.83		362.926	361.919	2.487	43.9			[M+H]+	true		C9H4N2O8P2S	13508	13853	14732	15578	0	0	17380	18721	20662	17510	19794	18741	19674	18990	18961	19687	0	20196	0	19454	19609	19379	18794	19837	0	19380	0	0	0	19693	20066	0	21983	19792	0	22318	21870	20867
22.83		702.864	701.856					[M+H]+	true			3676	4031	4594	3978	5698	5486	5832	6790	6592	6308	6573	7423	6643	7398	6969	7125	7025	7044	7263	7497	7223	7280	7357	0	7938	7031	7489	7684	6974	7123	7277	8318	7837	7940	7911	0	7977	9161
22.84		113.107	112.1	-0.048	8.2			[M+H]+	true		C6H12N2	5244	4665	4266	3633	4059	4100	3796	4270	3980	3652	3877	3436	4275	3701	3023	3070	3921	3108	3444	3382	3005	3318	3642	3639	3020	0	3110	3492	2897	3058	2984	0	0	3596	0	0	4248	0
22.86		144.982	143.975					[M+H]+	true			6336	5285	5905	5617	5947	5581	5725	6060	6037	6266	5783	7383	5990	6812	7136	7712	6893	7394	7133	6758	7408	8363	7793	7367	7466	7350	7274	8220	7639	7352	7161	7079	7566	7264	6100	7003	6743	7279
22.87		116.143	115.136					[M+H]+	true			4914	4693	3630	3733	4147	3899	3731	3853	4543	3554	3434	4232	3435	3454	3211	3383	3620	3200	3386	3258	4176	4520	4406	3972	3598	3760	4011	4404	3478	3536	4035	4018	4218	3720	3313	3737	3696	3738
22.88		101.096	100.089	-0.13	1.7			[M+H]+	true		C6H12O	9759	8936	7919	7026	8193	8576	8114	0	0	0	6976	7758	7765	7561	7699	0	0	7038	0	0	6142	6779	6567	6906	6444	0	6614	6505	6041	6463	6373	6566	0	6836	0	0	0	7852
22.88		122.096	121.089					[M+H]+	true			17149	16618	16574	16092	15235	15650	15321	15102	15628	14752	16473	15441	14154	14324	15173	15089	14003	15650	14577	13107	15270	14210	15115	14783	13846	13736	13529	13939	13709	14067	14903	13496	13903	14614	13515	14450	14710	14677
22.92		102.128	101.12	-0.156	5.6			[M+H]+	true		C6H15N	14250	15399	14898	12337	13045	13408	12659	13317	12378	12296	12408	12370	13382	13202	12654	11763	11169	11330	12033	12332	12006	12624	13229	12043	11876	12415	11362	11488	11741	12159	12198	12053	12294	11970	12056	12159	12537	12694
22.92		430.914	429.906	1.468	46.4			[M+H]+	true		C10H2N5O9P2S	24380	26337	0	0	0	0	0	0	39862	35226	0	40582	0	0	37904	0	39472	0	39586	0	0	0	0	0	40664	0	0	0	0	0	0	0	0	0	0	0	0	0
22.92		550.628	549.621	-0.623	4.9			[M+H]+	true		C38H79N	3107	2904	0	50671	0	6631	4879	5027	4107	3826	3983	3880	3740	3338	3479	3693	3250	3148	3416	3286	2965	3314	3378	3179	3562	2991	2828	3204	3234	3293	2807	3026	2890	2964	3018	2833	3580	3074
22.92		699.595	698.588	0.734	6.1			[M+H]+	true		C40H80N3O4S	0	2980	1025	485	837	904	942	841	921	1106	1299	1459	1930	1630	1797	2161	2261	2456	2119	2332	2814	3079	2970	3804	4126	2371	3582	4332	3936	3295	1412	2156	1744	1075	882	801	776	1060
22.93		226.951	225.944					[M+H]+	true			0	57820	0	0	0	65455	0	0	70058	0	68713	0	71826	70639	74046	0	0	0	0	0	0	73704	0	0	72438	73180	0	0	0	0	0	0	0	0	0	0	0	75541
22.93		634.876	633.869					[M+H]+	true			4603	4516	0	5266	6755	6187	7446	7027	6774	6863	7401	0	7743	7877	8507	7204	7983	7820	7579	0	8123	7668	0	0	0	8285	0	8705	7995	0	8422	8399	8675	7842	8141	0	8247	8654
22.94		498.901	497.894	-2.88	42.1			[M+H]+	true		C11H7N3O12P3S	9493	9759	9664	10459	11176	12301	12713	13102	15332	13688	0	14064	13991	14357	14613	14030	14206	14852	14278	0	14760	14745	14511	0	15254	14391	15146	0	15197	0	0	16264	0	14245	14618	0	14563	17161
22.94		566.889	565.881					[M+H]+	true			6032	6055	6696	7052	7615	7897	8274	8002	8983	9014	9917	9861	8752	10309	10109	10136	9598	10556	9696	9761	0	10699	0	9937	11654	10009	0	10799	0	10281	0	10225	0	10886	0	0	0	0
22.98		158.964	157.957					[M+H]+	true			3976	3758	3661	3519	3653	3767	3871	4106	4364	4022	4124	4297	5179	4642	4758	4126	4254	4186	3860	4591	4268	4344	4662	3854	4058	4672	4438	4845	4685	4766	5070	5016	4944	4306	4656	4698	4427	5011
22.98		420.884	419.877					[M+H]+	true			4605	4758	4391	3623	3854	3786	4224	3496	3220	3231	3477	3352	2946	3077	3031	2904	2870	2790	2663	2776	2784	2843	2322	2732	2492	2796	2420	2284	2169	2388	2473	2188	2125	2197	2392	2188	2230	2264
22.99		130.159	129.152	-0.046	4.2			[M+H]+	true		C8H19N	3968	4303	3649	3556	4444	3901	3547	4692	4338	4191	3785	3870	3718	3732	3871	3503	3195	3566	3117	3330	3774	3620	3910	3505	3542	3827	3165	3905	3484	3244	3430	3208	3629	3690	4009	3563	3319	4076
22.99		200.074	199.066	-0.357	6.4			[M+H]+	true		C9H13NO2S	7459	6000	7014	5739	6102	6970	7091	5847	6509	5531	6224	6270	6236	6396	6053	6362	6226	5910	5755	5943	5604	5249	5458	5627	6000	5936	5628	6383	5393	5542	5709	5893	5873	5835	5789	6019	6799	6453
23		150.128	149.12	0.007	8			[M+H]+	true		C10H15N	3729	3545	3249	3503	4557	4030	3600	4498	3530	3073	3289	4647	3910	3591	4379	3579	3622	3284	3099	3728	3290	4065	3046	3332	3092	3183	3537	3332	3280	3215	3554	3835	3908	3322	3202	3730	3765	3512
23.01		88.1119	87.1046	-0.188	4.5			[M+H]+	true		C5H13N	7448	6916	6838	6655	7083	6777	7579	7234	9002	6603	7550	6823	6808	7679	6105	6452	6738	5956	6431	6190	6261	6234	5840	6528	6892	6736	6141	6892	6138	6083	7167	6194	6227	6321	6397	6533	6314	6471
23.04		113.107	112.1					[M+H]+	true			4347	4714	4412	3668	3178	4828	3950	3862	3401	3998	4008	3637	4329	4050	4088	3302	3126	3480	2991	3019	2969	3389	3420	3901	3502	3338	3453	3192	2846	2989	3118	3515	3132	3502	2984	3448	3351	3728
23.04		216.923	215.915					[M+H]+	true			4440	4440	3942	3990	4327	3554	3399	3406	3579	3259	2750	2706	2545	2989	3056	2519	2876	2580	2663	2400	2157	2299	2596	2409	2242	2604	2101	2310	2111	2194	2163	2200	2005	2747	2043	1875	1845	2131
23.05		101.096	100.089	-0.116	10.4			[M+H]+	true		C6H12O	10016	8472	7738	7403	7297	7486	0	7458	7233	7276	6821	7643	7169	0	7457	6633	7321	6900	6523	7046	5905	6905	0	6871	6260	6176	6668	6313	4922	0	6206	6164	6684	0	6758	6316	6226	0
23.05		362.926	361.919					[M+H]+	true			13139	0	0	0	0	17013	17244	0	0	0	19132	18978	19203	0	18655	0	0	0	0	0	0	0	0	0	0	0	0	0	0	0	0	0	0	0	0	0	0	0
23.07		122.096	121.089					[M+H]+	true			0	15530	0	0	15067	0	0	15051	0	0	0	0	14216	0	0	0	14575	0	0	13675	0	14733	0	0	0	0	0	0	0	0	0	0	0	0	0	0	0	0
23.11		550.628	549.621	-0.295	13			[M+H]+	true		C30H83N3O2S	2682	23260	44241	0	0	0	0	0	3620	0	0	3580	3317	3358	3433	0	3222	0	3211	3517	3300	0	0	3106	0	0	2877	0	0	0	0	0	0	0	0	0	0	0
[truncated: 5 more columns]

## Sheet: info
Supplementary table to
Metabolic dynamics of in vitro CD8+ T cell activation
by Joy Edwards-Hicks, Michael Mitterer, Erika L Pearce and Joerg M Buescher
This table contains data obtained with the LC-QTOF polar RP method detailed in the manuscript
For more details please see the methods section of the manuscript
The columns contain the following:
RT [min]	Measured retention time in minutes
Delta RT [min]	Difference between measured retention time and known retention time of standard, if available
m/z meas.	Measured mass/charge ratio
M meas.	Measured neutral mass, assuming the ion identity given in column "Ions"
Delta m/z [mDa]	Difference between measured mass and theoretical monoisotopic mass of the formula in "Molecular Formula" in milliDaltons, if available
mSigma	Score for match of measured isotopologue distribution to theoretical isotopologue distribution of the formula in "Molecular Formula", if available, perfect match = 0, no similarity = 1000, only monoisotopic mass measured = inf
MS/MS score	Score for match of measured MS2 spectrum to the spectrum of compound given in column "Name" in the spectral library given in column "Spectral Library", perfect match = 1000, no similarity = 0
Spectral Library	Spectral library used for annotation, if a match has been found. "in house spectral library" means that the spectrum was recorded for a standard on our machine
Ions	Ion idendity, multiple entries if multiple ions were collapsed into one feature
MS/MS	MS2 spectrum has been recorded for this feature = "true", otherwise "false"
Name	Name of compound, if available. We have removed stereochemical information because the applied methodology cannot discriminate between stereoisomers.
Molecular formula	Molecular formula of compound
Sample names are composed of the following:
Part of sample name	regular samples	QC samples
[8-digit number]	Sample ID # in our database	000000 for QC samples
Sample type	TP = Time point	pool = pooled QC sample or megamix = mix of standard compounds
[2-digit number]	sampling time in hours after activation
_[1-digit number]	number of biological replicate
P	P = aqueous phase of sample (see sample prep)
[chromatography method]	soso = LC-QTOF polar RP
_[Position in autosampler]
_[2-digit number]	Position of column in column compartment
_[5-digit number]	Continuous number of injection
