# Supplementary material for: Metabolic Dynamics of In Vitro CD8+ T Cell Activation
Source: Metabolites. 2020 Dec 28;11(1):12. doi: 10.3390/metabo11010012 (PMC7823996; doi:10.3390/metabo11010012)
Supplement: Supplementary file 1 [file metabolites-11-00012-s001.zip › metabolites-991822-supplement/Supp_TableS5_lipid_neg.xlsx]

## Sheet: data
RT [min]	Delta RT [min]	m/z meas.	M meas.	Delta m/z [mDa]	mSigma	MS/MS score	Spectral Library	Ions	MS/MS	Name	Molecular Formula	00000000pools_4_01_14329	00000000pools_4_01_14330	00000000pools_4_01_14331	00048281TP60_3Lneg_P2b9_01_14332	00048276TP48_1Lneg_P2b4_01_14333	00048268TP12_2Lneg_P2A5_01_14334	00048286TP84_2Lneg_P2c5_01_14335	00048269TP12_3Lneg_P2A6_01_14336	00048291blank_1Lneg_P2d1_01_14337	00000000pooli_4_01_14338	00048264TP00_1Lneg_P2A1_01_14339	00048289TP96_2Lneg_P2c8_01_14340	00048275TP36_3Lneg_P2b3_01_14341	00048265TP00_2Lneg_P2A2_01_14342	00048290TP96_3Lneg_P2c9_01_14343	00048274TP36_2Lneg_P2b2_01_14344	00000000pooli_4_01_14345	00048292blank_2Lneg_P2d2_01_14346	00048270TP24_1Lneg_P2A7_01_14347	00048278TP48_3Lneg_P2b6_01_14348	00048280TP60_2Lneg_P2b8_01_14349	00048283TP72_2Lneg_P2c2_01_14350	00048279TP60_1Lneg_P2b7_01_14351	00000000pooli_4_01_14352	00048282TP72_1Lneg_P2c1_01_14353	00048271TP24_2Lneg_P2A8_01_14354	00048287TP84_3Lneg_P2c6_01_14355	00048273TP36_1Lneg_P2b1_01_14356	00048272TP24_3Lneg_P2A9_01_14357	00048284TP72_3Lneg_P2c3_01_14358	00000000pooli_4_01_14359	00048293blank_3Lneg_P2d3_01_14360	00048288TP96_1Lneg_P2c7_01_14361	00048277TP48_2Lneg_P2b5_01_14362	00048267TP12_1Lneg_P2A4_01_14363	00048266TP00_3Lneg_P2A3_01_14364	00048285TP84_1Lneg_P2c4_01_14365	00000000pooli_4_01_14366
1.01		1366.7	1367.71	0.992	11.1			[M-H]-	false		C39H83N47O6P2	2888	2306	1858	1970	2476	2368	2640	2384	2600	2314	1294	2282	2406	2254	3000	2624	3082	2984	2718	2412	2476	2506	2804	2360	3260	2054	2790	2414	2888	3160	2462	2530	3340	3626	2384	2374	1498	2472
1.01		1568.8	1569.81	0.567	45.8			[M-H]-	false		C52H90N52O6P	1654	2332	2224	1606	1882	1852	2452	2740	2960	1908	2992	1854	2826	2124	2372	2042	2316	2682	2672	2300	2406	2572	2532	0	2826	2334	2346	2358	2048	2562	2582	3460	2736	2230	2354	2282	2840	2172
1.02		443.226	444.233	0.638	16.2			[M-H]-	false		C12H33N10O6P	2110	1728	1598	2214	2018	1792	2640	2066	1996	1994	2140	1660	2070	2006	2782	2630	2464	2054	3578	2898	2700	2094	1806	1954	3266	2108	2306	2254	1858	2724	2296	2550	2492	1722	2072	2378	2154	2356
1.02		514.263	515.27	0.768	9.1			[M-H]-	true		C26H45O6P2	4016	3378	3960	4224	4848	3654	4192	4248	4310	4304	5156	3678	4288	4424	4538	4532	4294	5580	4706	4318	5374	4138	4512	3892	5104	4760	4718	4502	4978	5424	4194	4472	4864	3904	6508	4280	4944	4506
1.02		585.299	586.307	-0.774	5.2			[M-H]-	true		C23H36N15O4	6680	6044	4282	5888	5900	5438	6830	7150	8664	6658	6804	6004	6388	6784	6844	7906	7318	7524	6892	7818	7540	5950	6072	6028	7584	7210	5724	6814	5850	6380	5028	6840	6996	7070	7920	6758	6514	6860
1.02		645.32	646.328	-0.308	6.2			[M-H]-	true		C17H44N17O8S	2492	3118	2558	3512	3584	3782	3072	3808	3870	3096	4016	3288	3254	3182	4298	3644	3396	4702	3216	4216	3934	3566	3584	3778	4142	3044	2814	4058	3452	4122	3458	4612	3970	3424	4166	3646	3508	2932
1.02		656.336	657.344	0.341	5			[M-H]-	true		C25H45N12O9	6174	5762	6356	6216	6126	6286	6824	6382	6730	5982	6060	6156	6814	6670	7612	7868	8054	8136	7010	7228	6288	6526	8466	6824	8234	6682	7160	7526	5688	6546	6502	7516	8604	8356	7818	6988	6596	8584
1.02		716.357	717.365	0.402	2.9			[M-H]-	true		C28H55N5O16	4268	4540	4406	4848	4712	4934	5614	5080	5946	4794	6254	4978	5208	5736	5846	5414	6188	4970	5654	5198	5480	4740	5954	4270	6686	5780	6144	5160	6278	5596	5272	5488	5334	6116	6834	5418	6212	6252
1.02		727.373	728.381	0.185	5.5			[M-H]-	true		C27H44N20O5	5674	6128	5094	5922	5218	6052	6674	6774	7788	5302	7948	6452	6192	6754	6496	7520	7338	7352	7608	7438	7096	7182	8204	5758	7162	6598	6208	7328	6324	6696	5168	7376	6678	7758	7108	7166	5872	6784
1.02		787.394	788.402	0.059	13.7			[M-H]-	true		C37H64N3O11P2	4690	5382	6012	6086	5958	5676	7664	6290	8142	7318	8344	6852	5882	7126	7938	7616	7350	7764	7590	6734	7862	5922	7344	6614	8068	7230	7474	6168	7088	8018	6910	6928	8322	7696	7194	6986	6426	6382
1.02		798.41	799.418	0.09	8.5			[M-H]-	true		C31H55N14O11	5746	5452	5374	5216	5144	5618	5758	5286	6860	5496	6706	6402	5670	6022	6096	6156	7682	7030	6472	7150	6852	5322	7614	5614	7596	6664	5698	6614	5800	6920	5062	6828	7406	6664	7496	6350	6328	7448
1.02		830.335	831.342	-0.237	3.5			[M-H]-	true		C38H61N2O12P2S	3004	2556	2630	2904	3200	2596	3040	2844	2696	3720	2984	3230	3144	3384	2748	3650	2982	2596	3016	3300	3008	3600	2568	3128	2914	2678	3210	2998	2208	3090	3012	1960	3178	3020	2928	2780	3420	3248
1.02		858.431	813.435	0.18	8.8			[M+COOH]-, [M+Cl]-	true		C32H57N14O11	5906	6876	5612	7342	7628	7660	8426	8440	8354	7490	7458	7980	9444	7596	9248	8806	8940	8308	8338	8610	8208	7558	7964	7576	8734	9108	7772	8754	9178	7590	6610	6644	7848	8994	10118	7860	9140	8332
1.02		869.447	870.455	-0.01	2.9			[M-H]-	true		C33H54N22O7	5692	4876	4988	6520	4776	4590	5694	6544	6602	5660	4904	6332	6102	6450	6106	6428	6396	6948	6662	7010	7520	5746	7774	5628	6198	6484	5674	7690	5370	5932	5838	6288	7058	7202	6692	7570	6722	6972
1.02		901.372	902.379	0.025	5.9			[M-H]-	true		C45H63N2O13PS	3180	3208	3820	3184	3076	3766	4444	3040	3336	4290	3730	3648	3684	4206	3756	3334	1620	4078	3246	3432	3498	3402	3838	4488	4012	3492	3284	3260	3358	3594	3180	4194	3228	3810	3620	3588	3974	3618
1.02		919.446	920.453					[M-H]-	false			2926	3854	2422	3390	3350	3194	2870	2816	0	3160	3464	2268	3094	3218	0	3734	3708	3346	2368	3238	3244	3460	2584	2616	3000	2580	2856	3150	3582	3176	3280	2706	2816	3644	3078	3534	2780	3516
1.02		929.468	930.476	0.033	5.7			[M-H]-	true		C36H64N15O14	7104	6682	7686	7748	7126	6944	9600	8394	8974	9370	10110	7588	10060	9248	9172	8884	9190	9582	8280	10054	9032	7986	9852	8714	9358	8800	10810	9502	8740	10504	6958	9988	10128	10164	9666	9760	9374	11266
1.02		940.484	941.492	-0.848	8.8			[M-H]-	true		C37H75N12O10P2S	5496	5284	4278	5482	5758	4846	6132	6170	7804	5528	5616	6158	8128	6396	5912	5774	6182	7080	7246	7426	6200	5470	6438	4736	7190	5044	5262	5478	5454	5790	5398	6638	6200	6630	6284	7030	6078	5254
1.02		972.409	973.416	-0.378	5.9			[M-H]-	true		C43H65N11O9P2S	3808	3122	3598	3080	3748	3850	4206	3466	4110	3632	3966	3554	3500	4644	3664	4026	3956	3354	3926	4104	3778	3806	3962	3202	5036	3286	3278	3268	3628	3812	4064	3804	3350	4106	3900	3922	3784	3796
1.02		990.482	991.49					[M-H]-	true			4192	2654	3194	0	0	3390	3782	3226	3816	4222	3880	3108	3240	3456	3196	2550	3232	3682	0	3734	4008	2962	3212	2834	3582	3064	2646	3200	2992	3376	2772	2068	0	3812	3548	3410	3932	3222
1.02		1000.51	1001.51	0.433	5.4			[M-H]-	true		C36H71N22O6P2S	7886	7980	7772	10086	7570	9088	8618	8976	8768	9046	9824	8926	9826	9972	9464	10006	10534	9492	10314	9294	10044	9886	10534	9140	10068	9680	9994	11070	9306	9590	8578	10112	10278	10340	10428	10626	9438	8842
1.02		1011.52	1012.53	-0.322	6.4			[M-H]-	true		C47H80N7O13P2	4804	4584	4838	4346	4160	5600	5292	5830	5994	5208	5642	4952	4966	4312	4960	4784	5802	5572	4738	5772	6638	4530	5032	5150	5344	5408	4566	6274	4990	5372	5028	4932	6334	6216	5804	5864	5552	5508
1.02		1043.45	1044.45	-0.118	6			[M-H]-	true		C49H61N18O5PS	3626	3474	2858	3010	3500	3494	3436	3250	3504	3184	3814	3284	3688	3252	3770	3536	3718	3948	3754	3900	3488	3864	3814	3194	3698	3482	2948	3496	1792	3230	3176	3542	3332	3922	3286	3346	3398	3496
1.02		1061.52	1062.53					[M-H]-	false			3258	3134	3076	2920	4028	2942	3624	3078	3642	3298	4206	3006	3252	3668	0	3378	3618	3466	4056	3390	4330	2648	3682	3936	3728	2976	4114	1814	3554	3106	2828	4024	3486	3022	2910	3786	3070	3246
1.02		1071.54	1072.55	-0.413	4			[M-H]-	true		C50H90O20P2	7616	7210	7126	7606	8098	7786	9474	8584	8386	8404	9582	7804	8026	8828	9062	8912	9820	10148	9086	8166	8964	8736	8592	8564	9292	9678	8474	9406	10868	9656	8464	9030	9936	9030	9882	9276	9694	7858
1.02		1082.56	1083.57	0.784	3.3			[M-H]-	true		C48H83N11O13P2	4046	4210	4540	4016	4532	4932	4156	4418	5880	4642	4446	5032	5734	4848	5540	3894	5090	5690	4010	5744	4748	4068	5708	4204	5888	5180	4482	5336	4850	4974	4536	4524	5032	4930	6722	5378	5262	5864
1.02		1114.48	1115.49	-0.752	1.5			[M-H]-	true		C49H75N13O11P2S	3164	3026	3104	3244	2774	2868	3400	3674	3350	2686	3426	3204	3876	3040	2974	2854	3886	3408	2872	3614	3670	3212	3286	2850	4052	3204	3506	3276	2564	3236	3592	4096	3410	2968	3536	4002	3542	3492
1.02		1132.56	1133.56					[M-H]-	false			2770	3378	2698	3180	3636	2898	3330	3032	4172	0	3246	3484	2886	3418	3364	2674	3206	3758	4122	3502	3400	3026	3242	2566	2624	3182	2612	3206	3026	3974	2710	3158	3158	2384	3508	3164	2674	2664
1.02		1142.58	1143.59	-0.513	3.5			[M-H]-	true		C53H95NO21P2	7560	7776	7128	6796	7072	7174	7660	8696	9230	8006	8238	6994	9364	8058	8946	7712	11264	9458	9124	7552	9010	7540	9204	8426	9208	7204	8306	8712	8444	8392	9826	9378	7508	8236	10412	9014	7754	10382
1.02		1153.6	1154.6	0.084	5.8			[M-H]-	true		C43H82N25O7P2S	3914	3458	3616	3708	4900	4192	3840	4758	3870	3352	3432	3998	3582	3694	4416	4488	5634	4882	4750	4716	4744	3956	4200	3448	4570	4138	4260	4704	4086	5234	4388	4860	5028	5128	5184	5152	4526	4518
1.02		1185.52	1186.53	-0.886	5.4			[M-H]-	true		C54H92O22P2S	2520	2256	2892	2350	2958	3126	3440	3150	2732	2862	3216	3034	3322	2740	3678	3354	1676	3056	3326	3584	3132	2966	3300	2668	2934	2990	3326	3224	2166	3082	2840	2770	2730	3676	2830	2836	2700	3046
1.02		1213.62	1168.62	0.687	3.8			[M+COOH]-, [M+Cl]-	true		C52H90N12O14P2	5736	6600	6958	6598	7858	5842	6570	6820	8574	7870	6522	7638	8974	8432	8488	8534	10740	8788	8550	6602	8288	5810	8176	7350	9704	8598	7566	8184	8700	7206	6896	7706	9474	8742	9204	8230	8042	8286
1.02		1224.63	1225.64	-0.381	6.6			[M-H]-	false		C49H85N20O17	3720	3224	2702	3176	3506	3168	3650	4154	3476	3284	3866	3398	3830	3660	3982	3940	5082	3664	3574	3296	4406	3482	4250	3238	4932	3516	3534	3988	4526	4064	2774	3554	3768	3774	4796	3900	3984	4532
1.02		1256.56	1257.56	-0.532	5.5			[M-H]-	true		C46H90N12O24PS	2876	2504	2592	2516	2898	2960	2662	3126	2648	2226	2690	2596	2970	2872	2390	3488	3310	2638	2060	2802	3050	2284	3046	2232	2564	2946	2584	2900	2882	2790	2472	2996	3036	2528	2554	2820	2114	1994
1.02		1274.63	1275.63					[M-H]-	false			3050	2474	2062	2400	2210	2594	2352	2540	2444	2396	0	2412	0	2570	2864	2510	2382	2262	2768	2648	2294	2076	2574	2188	2884	2260	2058	2704	2286	2940	1736	2830	2662	0	1622	2520	1708	2554
1.02		1284.65	1285.66	0.646	2.2			[M-H]-	true		C56H97N13O17P2	4966	5430	5518	6704	6052	5662	6078	6544	7364	5870	6840	6830	8640	7610	6532	6888	8468	8458	6706	7530	6992	5340	6808	5574	7560	7840	6902	7812	7542	6872	5914	6504	7898	7962	7302	7732	7064	7154
1.02		1295.67	1296.68	0.89	9.2			[M-H]-	false		C59H115NO19P5	3208	2660	2430	2814	3346	3198	3598	3408	3720	3746	2926	3190	3814	3430	3142	3196	3596	3324	4192	3328	2664	2366	3222	3230	3508	3090	2642	3328	3072	3250	2434	3336	3742	3134	3090	3762	2840	2994
1.02		1355.69	1356.7	0.259	3.5			[M-H]-	true		C60H108N7O23P2	4860	4716	4846	5296	4922	5404	5924	5610	5100	5520	5314	5142	6982	4990	6642	5204	7154	6388	5824	5668	5502	5050	6350	5110	5858	5862	5952	6196	5538	5718	5948	6266	6784	5738	5960	5812	5596	6206
1.02		1426.73	1427.73	-0.505	4.4			[M-H]-	true		C53H95N35O7P2S	4128	3888	3740	3852	3062	3468	3662	4366	4748	3918	4812	3774	5468	4130	4000	4076	6286	4904	4672	4712	4028	3102	3978	4178	4284	4696	4438	4302	4888	4530	3944	4580	5130	4842	4754	4388	5076	4732
1.02		1497.76	1498.77	0.777	5			[M-H]-	false		C54H98N39O7P2S	2648	2478	2794	2934	2732	2936	3214	3538	3430	2746	3424	3174	3278	2870	3776	2976	4060	4472	2812	3990	3640	2818	3328	3602	3312	3486	3090	3648	3084	3450	3598	3612	3518	3382	3176	3476	3194	2828
1.03		248.96	499.935					[M-H-H]2-	true			10256	0	0	0	0	0	0	0	0	10136	0	11434	0	12328	0	10826	0	10950	10804	0	0	0	0	0	12964	11780	10638	0	10756	0	0	12644	10892	11176	0	10616	11226	0
1.03		759.298	760.306	-0.259	23.7			[M-H]-	true		C19H53N8O21P	2324	2188	2148	2554	2130	2810	2136	2248	2244	1818	2544	2518	2288	2592	2748	2440	2364	2160	2212	2042	2542	2186	2358	1358	2724	2618	2592	1350	2260	2200	2250	1730	2552	2782	3250	3038	2474	2484
1.04		118.924	119.931					[M-H]-	true			4442	3324	2924	3232	2838	2436	2772	2102	2632	2358	1792	1974	2544	2162	2518	2024	2774	2086	2340	1840	1620	1342	1546	1938	2058	1500	1582	1616	1654	1616	1164	1274	1684	1562	0	1518	1344	1078
1.05		582.88	583.887					[M-H]-	true			1814	2194	2136	2416	2136	2218	2170	1948	2630	2280	2132	2240	2000	2284	2328	2568	2276	2304	2744	1994	2458	2330	2684	0	2440	2324	2268	1896	2264	2200	3244	2094	2710	2546	2406	2340	2466	2422
1.06		101.934	102.941					[M-H]-	false			2366	2554	2290	2860	3042	2842	2952	2864	2932	2550	2540	2532	3220	2426	2694	2888	2698	3044	3498	3520	2242	3460	2674	2590	3076	2610	2782	2630	2972	2916	3224	2916	2568	3142	3220	2902	2744	3300
1.06		158.976	319.966					[M-H-H]2-	true			11274	10812	11742	11206	12764	13954	12632	12674	13114	12096	12062	12318	12916	12954	12202	13972	11860	12202	11568	14686	12968	13082	13062	12604	12438	12268	11792	12408	12756	11372	13192	12764	12960	14616	13698	12536	12920	12770
1.07		112.986	113.993	-2.506	9.7			[M-H]-	true		C4H2O4	0	0	0	15248	14836	16284	16526	14800	15232	0	17004	15210	15916	15628	15948	16440	15712	15778	0	15976	0	0	0	0	16820	0	0	16646	14606	0	0	15576	16440	17222	15702	16710	16890	15398
1.07		115.921	116.928					[M-H]-	false			1986	2030	2188	2158	2540	3020	2490	2948	1818	2532	2878	2630	3168	2320	2552	2584	2368	2236	2900	2936	2596	2744	3250	3354	2786	2334	2630	4406	2800	2450	2306	3132	3130	3056	2996	3160	3122	2930
1.08		100.934	101.941					[M-H]-	true			16192	15472	17162	15912	17994	20002	18118	19924	19604	18408	20374	20582	21586	20090	22342	20260	20680	19854	22870	23122	23026	24178	20724	21010	23592	23660	21832	21502	25276	21722	23412	23592	21828	22140	23618	23370	22700	21066
1.08		144.923	145.931					[M-H]-	true			1648	1814	1776	2352	2650	2154	2598	2394	2098	2192	2670	3528	2016	2342	2464	2298	2600	2388	3436	2746	2644	3194	2970	3144	3536	3314	2874	4056	2820	2410	3630	3284	3458	3436	2974	3324	3322	3200
1.11		248.96	249.968	0.787	40.2			[M-H]-	true		C10H3O6P	10810	10542	10316	10314	10536	10548	11292	10356	11430	10922	10472	12050	11446	0	11406	11016	11790	9938	11280	13494	11478	12594	10920	11060	11280	11310	11198	11354	0	11814	12546	11806	9824	11404	10846	11196	10406	10158
1.13		409.108	410.115	-0.372	6.9			[M-H]-	true		C26H18O5	4244	3790	3378	3264	3272	3052	3264	2658	2838	3258	3002	2560	2586	2724	2686	2686	2552	3330	2596	2708	2640	2628	3008	2680	2492	2380	2230	2360	2428	1950	2692	1890	1396	2232	2128	2448	2166	2410
1.14		174.956	175.963					[M-H]-	true			8268	9194	7720	9392	10310	9654	9440	9588	8698	0	9766	0	0	9350	8262	9066	0	9096	9244	9494	11448	9798	9758	10462	8682	9044	8380	10116	9526	8794	0	9320	9862	9558	10262	9630	9972	0
1.22		112.986	113.993	-2.472	14.3			[M-H]-	true		C4H2O4	14958	14286	15850	15688	14532	0	17882	17256	16164	15298	16704	16100	0	16404	16442	15970	18756	17058	17194	16314	16804	17388	16578	17424	0	16934	18420	16562	18222	17798	17184	16842	17438	17648	16576	17816	17106	18244
1.25		165.02	166.028					[M-H]-	true			4278	4504	3716	4144	4952	4026	3742	4036	3916	4314	4074	3846	4390	4198	3978	4214	4110	4042	4972	4846	4398	3948	3984	4114	3992	3974	3864	4162	4314	3678	3594	3786	4470	4724	4466	4322	5044	4372
1.32		178.88	179.887					[M-H]-	false			4478	4496	5090	5202	5082	5442	5862	5198	5472	5026	4996	6296	5642	0	5658	5286	5722	5256	5480	6046	5822	5938	6024	5888	6308	5014	6066	5660	5638	5672	6052	5568	5788	5870	6728	6432	6050	6020
1.34		242.943	243.951					[M-H]-	true			5302	5402	5080	5350	6122	5532	6484	6376	5788	5852	5684	6008	6062	6756	6098	5862	6552	0	5730	6122	5676	6514	5342	6496	6896	5602	5944	5578	6068	5670	7116	6012	6542	5850	6700	6578	6300	5940
1.38		174.956	527.89					[M-H-H2]3-	true			0	10728	9860	0	9950	0	0	0	0	0	11282	0	0	10916	10834	10784	0	0	0	11350	10870	10184	11060	0	11578	0	0	10732	0	0	0	12054	12228	0	11472	12230	12016	12496
1.44		200.119	201.126	-0.166	36.4			[M-H]-	true		C12H15N3	4492	4548	0	4374	4264	4552	4496	3450	3994	4362	3910	4134	4252	4964	3908	3572	4036	4396	4216	4414	4774	4336	4504	4588	4016	4352	3992	4412	4540	3860	4352	4402	4318	4070	4488	4128	4880	3990
1.45		409.107	410.115	-0.713	3.3			[M-H]-	true		C10H28N4O7P2S	2640	2974	2928	3294	3030	1852	2276	2210	2998	2760	2378	2312	2320	2108	2164	1814	2346	2302	2234	2556	2178	1672	2410	2106	1970	1798	2152	2298	1952	2080	2024	1532	2230	1872	2342	2066	1762	1974
1.46		174.956	175.963					[M-H]-	true			9682	10826	10360	11192	0	11936	11750	11706	11274	10948	11860	11588	10790	11062	11872	11224	12282	12172	11032	11866	11202	11912	11802	12172	12036	11722	11798	11732	12596	11676	12794	12716	12854	12742	11608	12562	13164	12360
1.46		180.878	181.885					[M-H]-	true			2730	2914	2822	3128	3082	3034	3476	3536	3128	3026	2932	2938	3116	3566	3116	3308	3040	3222	3798	3194	3298	3480	3708	3432	3400	3278	4042	3464	3780	3696	4416	3280	3472	3608	3366	3476	3804	3430
1.48		178.88	179.888					[M-H]-	true			5548	6338	5266	5354	5312	5458	6108	6074	6418	6708	5808	7234	5566	5312	6230	6010	5802	5814	6728	6144	5692	5882	6516	6490	6078	6772	6228	6146	6298	6408	6962	6970	7126	7868	7468	6950	6200	7920
1.49		165.021	166.028					[M-H]-	true			4660	4544	4004	6092	4632	4550	4530	4692	4310	3862	3910	4174	0	4534	3738	4156	4582	4442	4782	4578	4878	5214	3982	5138	4770	4254	4520	4554	4402	3892	4688	4890	4380	4784	5366	4614	4562	5094
1.56		144.923	145.931					[M-H]-	true			1290	1384	1616	1598	1954	1576	1826	1606	1950	2338	1764	2326	2338	2318	2616	2866	1958	2094	2352	2546	2870	2310	2388	2368	2832	2162	2998	3128	2068	2908	2638	2652	2856	3142	3546	2692	2850	2710
1.56		158.976	159.983	-0.169	43.2			[M-H]-	true		C5H4O4S	8964	11146	10712	9674	10848	11604	10238	9104	12020	12404	11828	10570	11334	12046	10534	11138	14550	11534	9960	11966	10216	14228	10038	14660	12928	10562	11484	12140	9764	10668	14172	13260	10900	11472	13044	12930	12230	17420
1.57		100.934	101.941					[M-H]-	true			13970	13970	15142	14612	16862	14446	16020	17930	15700	19292	16644	19890	18332	18160	17744	18378	21864	20576	17142	25772	22230	21446	20134	25868	21468	19742	20214	22292	17800	17426	23060	26898	18356	23306	21926	22214	24216	24774
1.57		152.985	153.992					[M-H]-	true			1444	2026	1906	1490	1028	1342	930	1178	1870	2672	4716	1520	1736	788	0	0	2042	1738	0	2984	2808	2512	0	2100	2810	1248	1830	1262	518	0	3478	2416	0	2038	1254	1418	2288	5924
1.57		282.863	283.871					[M-H]-	true			1944	1332	1390	1768	1098	1962	494	2222	2380	1824	5498	660	1716	0	0	2082	1282	658	592	2766	1934	1546	0	1506	2804	614	722	824	82	736	1694	1620	482	1170	3826	1686	2112	2058
1.58		128.035	129.043	0.019	5.7			[M-H]-	true		C5H7NO3	1974	1886	1450	482	382	466	428	454	532	1138	402	480	454	324	694	432	2684	250	2572	312	442	796	306	2380	452	662	630	354	15704	484	2612	504	666	452	382	796	292	2144
1.58		132.868	133.875					[M-H]-	true			7584	8738	7746	5508	6654	4246	4654	5596	5128	7594	10418	5472	5616	6130	6636	5612	6838	4958	5848	6428	6762	7226	4492	7084	3986	6324	6232	4626	8008	4834	6140	4250	5456	4504	5960	7312	5874	7560
1.58		155.874	156.881					[M-H]-	true			7332	7138	7376	5926	5824	5372	8074	6392	6336	7060	6536	8314	9248	7004	7310	6782	7030	6518	8778	6644	15702	7884	7652	6526	6414	7324	7366	6836	5840	7968	5738	6564	9512	6710	6790	8394	6166	4554
1.58		170.997	172.004	0.291	8			[M-H]-	true		C5H5N2O3P	4786	5100	7398	3988	3120	7316	3118	6334	6874	6596	17052	2530	6302	2206	1302	3436	6418	2010	3230	7672	5278	6118	2592	5602	6784	3084	2860	3422	2960	3122	6356	2960	2114	3772	8664	4950	5724	9380
1.58		196.023	197.03	0.347	8			[M-H]-	true		C12H7NS	934	142	898	328	488	708	484	326	920	724	878	304	280	0	648	526	1354	704	1584	446	698	326	0	1078	524	824	944	420	5724	902	1300	1120	714	376	732	1242	584	1616
1.59		146.964	147.971					[M-H]-	true			4432	4676	3846	3008	6850	3780	1634	3300	5000	3968	4410	2222	1482	3494	4598	10054	4098	15080	2450	5714	3358	3162	4774	2706	4252	3626	1660	3392	2000	2846	3160	8478	2364	11430	3680	3842	2294	2556
1.59		193.017	194.025	0.329	8			[M-H]-	false		C12H4NO2	2276	3030	2452	2742	2014	3420	3402	2092	2266	2818	3262	2840	1380	1480	1486	2670	3214	2048	1448	2648	3108	4726	2172	2418	3118	2392	2560	3110	1198	1416	2556	2140	1502	2214	2704	2162	2670	3282
1.59		195.033	196.04	-0.255	8			[M-H]-	true		C6H12O5S	6260	5082	5568	9974	3528	5506	5604	4670	4318	6122	6246	4566	4440	2962	1952	2752	7598	2704	3294	5022	5684	6252	3082	6456	4420	0	4910	3668	9262	2686	6524	3882	2830	4168	4660	5804	4146	7222
1.6		61.9883	62.9955					[M-H]-	false			4442	4800	4938	4370	7280	4518	3106	4074	5460	4522	5308	4048	3310	4402	7098	7986	5146	9850	3588	6564	5284	3640	5226	4370	5740	4232	3824	4690	3432	4008	5186	7988	3686	8304	3786	5762	2914	4024
1.6		96.9602	97.9675	-1.55	8	977	Bruker MetaboBASE Personal Library 3.0	[M-H]-	true	1,2-Dichloroethane	C2H4Cl2	3380	3216	3614	3218	3040	3852	2982	2670	3444	4094	3164	2600	2696	3316	3112	3174	3810	2488	1672	4000	2760	2842	2540	4522	3312	3206	2904	2594	2158	3236	5560	3522	3640	3306	3788	3358	3174	6318
1.6		112.937	113.944					[M-H]-	true			2878	2894	2120	1136	2206	2392	1006	1952	3344	2488	4496	2058	1284	1078	1674	1076	3024	1502	768	4582	2478	3296	1304	3016	4986	690	1830	2436	418	1490	2496	3954	1372	3682	4176	2004	3450	1984
1.6		112.986	67.9873					[M+COOH]-, [M+Cl]-	true			50606	43906	48314	56040	50038	49844	64242	58018	43168	56260	52938	61532	50448	51294	57896	52112	48190	44826	60372	51418	61234	59878	56884	51686	52762	17390	64000	57356	50640	58806	50858	52080	59384	55610	45568	53528	64976	51290
1.6		165.964	166.971					[M-H]-	true			34108	31622	37778	15580	32434	33656	15396	30380	44782	36188	49080	18626	16988	8566	18350	12224	32196	19812	11818	57970	34234	44482	10816	27490	57212	12676	20512	23548	5484	19960	28964	44984	17802	33622	47456	22824	41478	26338
1.6		197.963	198.97	0.163	8			[M-H]-	false		C7H3O5S	2172	2102	2250	2664	3072	2098	1766	2146	2284	2420	2778	1808	2318	2442	2164	4702	2124	4724	1864	3206	2228	1678	2960	2254	2194	2672	1176	2502	1416	2046	2100	3524	1570	4454	1370	2974	1818	2210
1.6		237.044	238.051	0.11	14.6			[M-H]-	false		C10H11N2O3P	3702	3454	4244	3700	2484	4914	2348	2660	3532	3822	4734	2932	2480	2146	2446	1790	3644	1858	2224	3020	3234	3780	2196	3826	3318	2428	3314	3192	2258	3308	3184	3054	2702	3180	3434	2938	4122	4350
1.6		313.09	314.097	-0.301	15.4			[M-H]-	false		C6H17N7O6P	2790	3360	3178	2542	2746	2634	1634	1586	2618	2524	1674	1776	1628	1626	2096	1964	2898	1242	2380	2764	3370	2364	2844	3100	2658	2044	1624	2324	1490	2580	3152	2126	2104	2464	1976	2314	1842	3000
1.6		387.114	388.121	-0.838	15.8			[M-H]-	true		C11H12N14O3	4518	4452	3688	820	630	0	848	968	530	4918	1114	392	574	396	864	306	4506	1446	570	654	1478	1730	794	4386	402	966	920	1022	23500	754	4574	2972	646	508	714	524	1306	4218
1.6		442.893	443.9					[M-H]-	false			2590	1868	1884	2514	1566	1488	1598	2448	1174	2676	2378	1806	1806	2972	2992	1654	3052	1716	3216	1936	3056	2216	2078	2544	1938	2248	2470	2186	2748	1972	1854	1412	2122	1372	2600	2572	2114	2550
1.6		510.88	511.887					[M-H]-	false			2866	2574	2482	1900	1712	1894	2818	2672	1826	2248	2310	2596	3058	3144	3294	1660	2270	1622	2788	1932	2888	2158	2266	2408	2144	2940	2664	2436	3044	2486	2460	1922	2914	1730	2820	2996	2168	2888
1.6		578.868	579.875					[M-H]-	false			2600	2302	2044	2500	2280	1906	2466	2480	1822	2480	2886	2478	2250	2800	3824	2030	3086	1822	3070	2240	3138	2796	2972	2098	1950	3000	2852	2526	3460	3216	2666	2586	3956	2022	3128	3498	2406	2520
1.61		129.056	130.063	-0.1	4.6			[M-H]-	false		C6H10O3	7692	5778	6270	6464	10418	7786	3844	4186	8710	6846	4934	5458	3460	4788	4846	7284	7578	6570	3848	9422	8568	7124	8814	9114	8464	5194	5054	7944	3376	6502	6954	10274	7094	10858	4476	5312	4734	7872
1.61		129.976	130.983	2.613	8			[M-H]-	true		C4H3O3S	5144	3470	4460	3742	5380	3528	2764	3372	3928	5046	4578	2674	2456	4050	4722	7500	4598	9194	3754	4984	3492	3790	5360	4420	4924	3656	2560	3768	3320	3590	5358	7018	3664	6948	3628	3906	3028	5402
1.61		137.035	138.043	-0.185	6.5			[M-H]-	false		C6H6N2O2	1856	1428	1240	404	474	688	368	478	566	1756	0	0	762	738	1160	424	1758	508	4902	648	1322	1428	0	1126	658	0	1054	0	5932	1354	1362	1198	566	782	820	450	0	1402
1.61		139.007	140.014	0.783	36.4			[M-H]-	true		C9H2NO	25448	23778	25398	24462	20688	27632	28608	21668	19828	27680	20276	20218	17850	19026	17042	20996	22136	15026	17832	20752	21010	22220	18842	24518	27342	30882	23654	26682	18000	24448	22068	20816	26716	17250	26526	23304	23050	26250
1.61		153.022	154.03	-0.155	28.3			[M-H]-	false		C4H10O4S	6450	4172	5054	4946	4666	5824	5364	3832	3842	5194	4406	3722	3152	3570	4482	3806	4232	3200	2650	5238	5322	4658	5228	4522	5958	5076	5204	5400	2682	7250	5564	5596	4888	3806	5146	4182	3792	4864
1.61		154.984	155.991	-1.845	7.1			[M-H]-	false		C5H2NO5	1396	1414	1106	742	1464	2322	654	1642	1782	1770	5046	0	322	148	480	576	1580	664	0	4692	2274	2262	0	1650	3662	0	488	1032	0	0	1326	1516	0	2326	2182	412	3134	1692
1.61		206.994	208.001	0.284	28.7			[M-H]-	false		C9H4O6	7582	5176	6084	4894	4086	5298	6510	4632	4490	6924	4882	5840	4342	4342	4080	5068	6890	3406	4804	5190	3782	6156	4850	6122	5834	5678	4842	5660	3160	4916	5454	4556	4792	4136	5408	4348	5182	7416
1.61		223.064	224.071	-0.45	26.1			[M-H]-	false		C8H16O5S	3046	3642	3250	4416	2430	4968	3134	3436	4360	3584	3972	3568	2432	2592	2618	2430	4546	2616	2310	4326	3744	5050	2542	4202	4396	2850	3132	4384	2974	3184	3546	3968	3166	4046	4168	3966	4142	3732
1.61		248.96	203.962	-1.263	26.5			[M+COOH]-, [M+Cl]-	true		C4H3N3O3PS	45848	45088	42454	48098	44414	41870	57786	47398	42256	47778	44122	49628	53256	43340	43692	40284	45906	44318	50766	48526	48156	57446	55380	45326	46294	43774	56640	51832	39958	48416	43884	39244	52942	45968	39512	51672	54044	43478
1.61		265.95	266.958	0.916	28.4			[M-H]-	false		C9H2NO7P	2742	2742	2466	2958	2924	2162	1656	1270	2372	2220	2054	1696	2322	2092	2234	4824	2546	6038	2250	2200	2554	1814	2614	2534	2954	2528	1536	2562	1562	2180	2508	4354	1586	5332	1984	2506	1412	2792
1.61		316.948	271.949	-0.727	34.6			[M+COOH]-, [M+Cl]-	true		C8H2NO8S	24908	25174	25714	29058	24554	24508	33572	28968	26942	27796	25568	33140	35208	25222	25484	22624	27268	24194	31152	26546	26946	35708	28778	24970	26920	26682	30858	30636	23298	26762	23900	25918	32634	25652	25192	31060	32930	24634
1.61		333.938	334.945	-2.009	30.6			[M-H]-	false		C8H5N2O9P2	2152	2248	2358	1858	3054	1746	1694	1892	1672	2000	1492	1498	1642	1916	1996	4230	1552	4834	1562	2736	2340	1736	3110	2080	2400	1600	1048	2012	1168	1602	1846	3854	1374	4934	1444	1640	1356	1858
1.61		384.935	339.937					[M+COOH]-, [M+Cl]-	true			13826	12780	11646	15414	13568	12862	17578	15072	13312	15554	13290	15412	18960	14738	14142	11586	12154	13716	15946	14932	14550	18390	17680	15098	13906	13006	18168	15516	12112	14160	12918	14032	15254	13598	12810	17282	17664	12938
1.61		605.887	606.894	0.225	43.9			[M-H]-	false		C15H6N4O17P3	956	1434	934	876	1324	1316	974	974	1460	1444	1446	824	974	1076	1020	2452	1032	3248	1074	1428	578	1072	2568	1284	1220	1054	826	1308	632	1278	1670	1872	666	3374	866	936	1084	1352
1.62		68.9958	70.0031	-2.422	8			[M-H]-	false		C3H2O2	1272	1164	1248	2536	1226	2312	1766	1688	1522	1604	1302	1166	1410	3618	1538	1990	1636	1362	1532	2030	1570	1876	1968	1200	2266	2690	1476	2294	1984	1984	1394	1626	2278	1418	2352	2906	2524	1358
1.62		170.979	171.986	0.413	34.2			[M-H]-	true		C9H2NOS	1544	1504	2016	192	880	4684	670	3552	6122	3064	7052	0	1038	744	1024	912	2696	1000	766	5102	2362	4408	970	2238	9328	1246	1556	1520	460	1608	2220	2724	1792	2128	10154	3092	2942	2476
1.62		180.973	181.98	-0.094	26			[M-H]-	true		C4H7O4PS	21392	22904	0	23394	19776	22026	25124	26026	19004	21364	20126	0	25880	18520	23354	18544	21598	20738	25510	21084	24908	26620	25478	22174	24660	23280	27868	25922	21168	24776	20998	21670	26186	21600	20894	25520	25888	22882
1.62		197.043	198.05	0.308	14.1			[M-H]-	false		C5H6N6O3	4528	3842	4312	4412	5746	3860	2150	2706	5014	3902	2166	2730	1856	2200	1846	3750	3738	4344	3086	7312	5094	3574	4736	5796	4116	3130	2128	3480	2696	3544	2968	5244	3382	5602	2432	3210	2956	5156
1.62		221.049	222.056	-0.373	25.9			[M-H]-	false		C8H14O5S	2564	3668	3428	3616	4118	4894	2682	3026	4054	4012	5392	4232	4078	1630	1494	2774	3058	3380	2026	3958	5148	5182	3652	3046	4286	3322	4320	3534	1594	2466	3254	5020	2324	4248	3686	3734	3980	3330
1.62		237.08	238.087	-0.467	25.9			[M-H]-	false		C9H18O5S	5948	6176	4752	6616	5542	6200	4184	4584	6538	5918	6116	3124	4040	3688	3248	5512	5478	4860	2822	7424	7372	6338	3880	5474	5882	4096	4466	4440	5068	4682	6114	6050	4000	7564	5648	0	4660	5458
1.62		327.048	328.055	0.281	14			[M-H]-	true		C8H15N3O9P	9202	9204	7840	9886	9036	6400	12994	11322	5446	10162	7892	7684	11074	6458	10236	7996	8848	5428	11852	7756	10058	8296	12030	9284	8790	8680	11224	6258	12750	8246	12468	5546	12652	9720	6774	11242	8222	9176
1.62		452.922	453.93	0.858	41.5			[M-H]-	true		C12H4N6O8P2S	13060	11724	13382	15104	13882	14072	16934	16316	14260	14604	13662	16880	18176	15674	12884	14112	12006	12790	15670	14060	15810	15218	16092	12744	14598	12600	18744	16934	11932	15670	11894	12558	14540	14102	13258	15186	18346	12382
1.62		520.909	521.917	0.968	44.3			[M-H]-	true		C12H6N5O13P2S	10842	12578	11958	14714	14240	12552	16654	13748	12358	10228	11088	14904	14080	13938	12608	11588	12444	10252	14022	13034	12744	16662	12426	10312	13390	12380	15010	14278	11144	14470	9806	10948	14512	11396	12344	14154	15088	8804
1.62		588.897	589.904	0.084	47.8			[M-H]-	true		C16H7N3O16P3	9488	10042	9796	13228	12264	12206	14334	14160	11468	10482	10222	15086	14272	13070	11786	12402	9610	11376	13320	12160	10716	12384	14078	10434	13164	11920	13506	13146	8454	13700	8778	12154	14446	11264	11862	11610	13582	8594
1.62		656.884	657.891	0.172	42.6			[M-H]-	false		C15H3N9O16P3	4992	5776	5750	5790	5842	5608	8538	6166	6422	4800	5804	6080	8202	6624	5996	6948	4836	6398	6768	5724	5390	6222	6666	4350	6800	5678	7956	6622	4776	5842	4214	5676	6522	5416	6206	6032	7650	3922
1.62		724.871	725.879	-1.889	42.9			[M-H]-	false		C17H17NO19P5S	3570	3912	3822	4900	4596	4604	4790	4574	3950	3760	3792	4428	5450	4738	4228	4024	3590	4074	4552	5680	4030	4776	4946	3894	4988	4352	5030	4860	3326	4516	2700	4482	5672	3730	5014	4328	5040	3156
1.62		792.859	793.866					[M-H]-	false			3396	3894	3744	3814	3968	4460	5294	4402	4196	3300	3664	5204	5310	5002	3782	3706	2700	3650	4062	3376	4214	4066	4212	3688	4518	3516	4862	4544	3022	3986	2704	4982	4144	3892	3766	4118	5116	2632
1.62		860.846	861.853	0.685	37.7			[M-H]-	false		C21H13N3O25P5	3306	2654	3766	4020	3210	3340	4450	3900	2800	3048	3210	4282	4766	4248	3724	3344	2508	3240	3616	3938	2968	3454	3530	2390	3548	3074	4072	3668	2456	3660	2624	2890	3404	3932	2958	3592	4432	2622
1.62		928.833	929.84					[M-H]-	false			2142	2744	3156	3510	3766	3606	4342	3564	2942	3140	3102	3796	3772	3640	2762	2850	2302	3276	3114	2968	3108	3672	3540	2148	2992	2822	4240	3462	0	3044	2462	3100	3036	2932	3230	3270	3588	2158
1.62		996.82	997.828					[M-H]-	false			1988	2354	0	3366	2748	2700	3956	3852	2912	2170	2068	3764	4132	3712	2630	2578	2240	3096	3420	2646	2242	2772	3076	2184	2530	1888	4072	3066	1654	2402	1998	2432	2392	2706	2082	2650	3310	1408
1.63		167.038	168.045	-0.432	29			[M-H]-	false		C5H12O4S	4310	4310	5306	5824	3698	6356	3840	4724	3640	4996	5074	4360	3880	4802	4520	5066	5250	2588	3036	4872	4428	5164	4300	5970	4142	5958	4134	4530	3168	4910	6000	3420	5166	4558	6476	5138	4088	6998
1.63		169	170.007	-0.774	13.6			[M-H]-	false		C4H2N4O4	1072	1160	816	0	816	1342	0	760	1614	1042	2706	0	358	0	0	772	886	538	0	5606	2270	1920	420	954	4296	978	1154	1886	506	898	1644	1912	966	2172	2024	886	2584	928
1.63		235.063	236.07	0.666	14.1			[M-H]-	false		C13H8N4O	6734	6234	5422	7074	5020	7942	5236	5252	7028	7026	9180	5090	5760	3298	2802	5290	5170	4770	3448	9756	8450	8288	4518	5330	7614	5254	6724	5952	2504	3902	6112	6122	4088	6244	5464	8158	6010	6058
1.63		259.061	260.068	0.401	8.4			[M-H]-	true		C8H13N4O4P	54998	56498	52476	74936	50396	49570	93534	63348	38348	62106	50960	60092	70002	60166	84446	53912	58790	34906	98044	46738	71490	58972	83266	63112	71392	70432	90208	49896	95716	68548	74948	51750	91222	68230	48642	81208	75906	61954
1.63		279.09	840.291					[M-H-H2]3-	false			2788	2078	2270	2102	0	0	1664	2144	0	2712	2318	1762	1492	1768	2214	1588	2796	2456	2004	0	0	2008	2868	2898	2286	2290	1878	0	0	2222	0	2298	2292	2924	7282	2378	1838	0
1.63		395.035	396.042	-0.718	5.9			[M-H]-	false		C9H13N6O10P	6186	8028	6600	7192	6482	5426	8240	7436	4710	6978	5102	6146	8290	5878	6524	5598	8374	4320	7122	6116	7644	7730	6816	7872	7768	5978	8930	5516	7184	6732	7326	5002	8310	6174	4310	7874	9710	7898
1.64		117.036	118.044	-0.234	28.3			[M-H]-	false		C3H8N3S	3300	4434	4032	3964	2948	3618	5452	5410	2512	4598	3462	4690	3572	4034	5302	3102	3896	2390	6514	2658	4244	3794	5652	4254	4568	4348	5864	4028	6548	3524	4526	2982	6678	4416	2754	5618	4558	4822
1.64		183.01	184.017	-2.371	9.9			[M-H]-	false		C5H4N4O4	1798	2102	1890	1754	1952	2568	1872	2238	2450	1616	5900	1856	3426	0	1034	0	2010	2196	3232	8896	3638	2462	1196	1938	9250	4536	1692	2038	0	1176	2078	2480	1120	3384	3338	3480	0	2590
1.64		191.073	192.08	-0.337	25.9			[M-H]-	true		C6H14N3O2S	549782	584870	583172	677552	392756	461888	913396	805106	303846	596758	527410	749434	587008	542338	847670	540962	590086	296034	854130	440432	656206	531050	801000	631022	641040	637676	852214	566194	1020526	611832	680852	472486	962856	627494	441202	886838	802176	713574
1.64		260.063	261.071	-0.212	8			[M-H]-	false		C7H11N5O6	4748	6198	5892	6390	4438	5396	7780	6600	6006	6302	7624	5974	7176	6232	6710	5884	6332	8864	8330	4824	7218	5680	7532	6326	7502	5768	8480	4220	8080	6496	6622	6784	7458	6772	4824	6986	6954	7112
1.64		292.086	293.093	-0.022	8			[M-H]-	false		C13H16N3O3P	1374	1904	1374	4222	1452	2118	1314	2346	2294	1800	1562	1332	1760	934	1830	974	1696	1382	1214	2502	2580	2550	1508	2702	1404	1960	1550	1808	1120	1996	1854	2004	1828	2192	2234	1244	1244	2504
1.64		301.071	302.078	-0.642	11.4			[M-H]-	false		C15H8N7O	1670	1996	1440	1686	1374	984	866	922	1194	2380	1336	1378	1208	692	668	1020	2090	1212	1038	1566	1366	1524	1216	2164	1546	814	1318	800	722	886	1898	1406	778	1406	792	888	1026	2866
1.64		325.033	326.04	0.103	8			[M-H]-	false		C10H15O10P	4638	5206	5358	3074	3416	4440	2974	3098	3382	0	4246	3044	3626	2166	2832	2648	4610	2336	2688	4846	4110	3878	3122	4694	3826	2934	4014	3166	2188	3378	4846	3626	3046	3430	2708	3014	3376	5236
1.64		393.02	394.027	-0.078	8			[M-H]-	false		C13H8N5O10	2082	2176	2582	1808	2014	1766	1594	1116	1804	2046	2008	1892	1250	788	1064	1512	3194	1088	1072	1834	1902	2596	1728	3010	2310	1306	1800	1456	806	930	2316	2620	1544	1518	824	1802	1952	2498
1.65		145.031	146.038	-0.418	30.7			[M-H]-	false		C4H8N3OS	2474	2960	2624	2836	2630	1832	2788	3660	2772	2046	3342	3066	3866	3266	3530	2644	3112	2938	3562	1680	2806	1674	2800	3730	2294	2268	3236	2164	3792	3030	3070	3522	2584	2856	2500	3180	2746	3134
1.65		157.012	158.019	-0.056	42.7			[M-H]-	true		C10H6S	7544	8338	9000	6960	6520	6744	4984	5198	6272	8932	8632	6844	6904	4052	4494	5628	9834	7492	4524	8450	8174	10100	6360	10456	7804	6130	6512	6426	6412	6752	10608	7988	6866	5522	6368	6368	7068	10276
1.65		175.042	176.049	-0.938	27.3			[M-H]-	false		C13H6N	3940	3704	4888	3558	3892	4354	3146	3668	3430	4402	2902	3102	2372	2262	3396	6688	3950	4256	4174	5184	4388	2576	4142	4558	3598	3528	2656	3000	3676	3120	4654	4400	4988	6278	2492	4456	4472	4714
1.65		181.054	182.061	-0.411	27.2			[M-H]-	true		C6H14O4S	3332	3212	3706	4126	3234	3718	2528	3090	2514	3340	2662	3886	2416	3902	2858	2602	3816	2366	2350	2840	2436	2836	3414	4782	2964	4648	3462	3146	3028	3912	5002	3304	4346	3154	4118	3196	1944	6114
1.65		195.015	196.023	-0.707	18.2			[M-H]-	false		C6H4N4O4	1280	902	1788	0	1572	1102	0	664	1930	1132	3256	0	236	0	0	0	1476	520	0	5948	3028	1398	338	1286	5806	0	304	728	0	0	2076	1526	0	1750	1284	0	2714	1632
1.65		227.092	228.1	-0.257	12.9			[M-H]-	true		C11H16O5	19484	21982	22662	18442	62464	22160	4948	5466	50854	21634	8568	16668	5388	5574	14534	39218	23118	51740	6406	50010	33468	10910	38062	21712	27802	4912	1580	14322	6536	13040	24060	39632	13046	65666	4010	5762	5658	23832
1.65		231.104	232.112	-0.438	8			[M-H]-	false		C9H18N3O2S	3008	5030	2964	2982	3108	3354	2678	3114	2188	2892	2312	2602	2716	2800	2504	2664	3882	1746	2622	2628	2004	2390	1850	4028	2484	2874	2672	2968	3494	3170	4192	2128	3028	2754	2116	3416	2542	4178
1.65		249.078	250.085	0.756	12.9			[M-H]-	true		C9H17NO5P	4418	5560	5486	5828	9932	4784	3506	3996	7980	5336	4954	4344	3350	2452	2802	7794	5968	8244	3444	8068	6454	6072	6972	5632	6958	4180	4044	4016	2672	3626	5958	7218	4242	12198	4500	4350	5610	5948
1.65		255.086	256.094	0.042	8			[M-H]-	false		C6H17N4O5P	1422	1080	1324	1042	3198	1992	508	714	2586	1990	982	1080	930	1192	972	1830	1806	1388	734	2114	2950	1136	1952	1616	1368	680	568	2622	636	1226	1620	1682	1796	2834	512	640	796	1694
1.65		256.048	257.056	0.433	8			[M-H]-	true		C7H10N6O3P	11656	10816	10144	7840	7452	7592	8624	9830	8660	9894	8528	10474	7790	5270	5798	6710	11382	6262	8824	9366	9680	9790	8438	9672	10050	6894	8106	5974	7380	7320	11396	10342	8548	8964	6518	8856	9332	13222
1.65		259.099	260.107	-0.274	26.3			[M-H]-	true		C10H18N3O3S	1414	1324	1974	1660	3374	1034	990	834	2860	2190	964	1614	558	1042	976	2200	1914	2336	1006	2574	1794	1072	3034	1782	1270	1228	904	1056	1244	1502	2214	2676	1228	4334	1174	916	774	2438
1.65		261.06	262.067					[M-H]-	false			6696	6252	8712	7284	6708	5770	6200	10182	11564	7960	10520	9430	12380	10574	6396	8064	9474	17736	8010	5188	3756	4496	7670	8346	7012	6804	9534	4318	8836	5262	9532	8204	3500	7504	6582	4864	5588	9514
1.65		263.096	264.103	-0.295	26.3			[M-H]-	false		C11H20O5S	4066	4384	4338	3230	4482	4526	3250	2976	4082	5362	4684	3674	2896	3118	3082	3272	4832	3344	3170	5546	5138	5402	3184	4698	5680	3330	4796	3710	2406	3376	5614	4068	3568	4116	3404	4682	4662	5850
1.65		303.089	304.096	0.445	12.9			[M-H]-	false		C17H12N4O2	2198	1904	2244	1854	2348	2066	1430	1784	1556	1948	1924	1174	934	1680	1790	2000	2718	1186	1706	2596	1776	1844	1334	2766	2628	1498	1614	1856	1432	1894	2562	1946	1422	2228	1850	1628	2364	3202
1.65		401.104	402.112	-0.508	5.3			[M-H]-	true		C12H22N2O13	21886	24528	23462	18514	15938	15862	15676	14962	15344	22706	18604	18066	16874	7614	11624	13568	25090	11110	15866	20066	18320	23280	11810	26048	24602	17344	20554	12222	11976	13032	30366	20894	13028	15950	14474	15000	17654	27082
1.66		139.113	140.12	-0.124	7			[M-H]-	false		C9H16O	1350	1510	1630	990	5442	1886	314	530	2826	1410	692	838	518	626	1002	2298	1152	3414	474	3006	2354	1094	2302	1912	1956	670	328	1086	584	1020	2308	2524	718	3842	400	570	476	1828
1.66		158.032	318.078					[M-H-H]2-	true			1004	1434	1314	1354	1932	1226	1454	3446	4746	1906	1830	3318	2572	2974	3218	1260	1566	0	2128	890	1250	1030	1004	1190	1390	1034	4052	958	4074	1018	1654	1854	730	1472	3322	1020	1032	1586
1.66		159.028	160.035					[M-H]-	false			2098	2324	3538	2922	3190	2254	2596	3446	4746	3780	0	3318	6142	6048	3218	3042	2838	7208	2442	1900	1178	1708	2240	2874	2376	2916	4052	1926	4074	2088	2834	3428	1502	2742	3322	2398	2384	3384
1.66		183.103	184.11	-0.154	16.5			[M-H]-	false		C10H16O3	1842	1534	2204	1586	4318	1614	702	614	2978	1806	788	1272	694	1010	850	2360	1640	3096	866	3198	2428	1270	2550	1854	1824	946	408	1470	776	950	1780	3172	1188	3532	698	652	962	1978
1.66		187.098	188.105	-0.056	8			[M-H]-	true		C9H16O4	3464	2716	3408	3064	3422	4064	2600	1750	4714	3634	2546	2390	1582	2226	5184	3826	4292	3326	3160	3190	2690	2940	3548	3674	2804	2790	2198	3308	3564	2622	3762	3728	3176	4294	1998	2120	4282	4336
1.66		189.114	190.121	-0.349	8			[M-H]-	true		C10H14N4	2218	2298	2628	1992	1846	4794	1428	2224	1778	3118	2672	2666	2336	2750	886	1200	2754	1270	2528	2510	1742	1642	1406	2320	2038	2190	2144	6450	2580	1538	3672	2516	2044	540	2160	2892	2180	3734
1.66		197.154	198.162	-0.293	17.1			[M-H]-	false		C12H22O2	1472	1986	2352	5234	1796	2890	1650	698	1364	1934	2530	2006	606	1020	1228	1648	2648	3152	1082	3206	2952	1620	4038	2366	4764	412	528	2514	1460	1478	2358	3012	1360	1828	896	1416	586	2446
1.66		201.116	202.124	0.51	20.7			[M-H]-	false		C10H18O4	2262	1906	2016	988	5362	2878	0	1188	3574	1726	1836	0	972	1428	0	2208	1652	2392	1108	1874	1708	1394	1292	2062	1532	1240	1566	2582	1042	1452	1830	1790	2072	3880	1340	1594	2024	3552
1.66		202.039	406.092					[M-H-H]2-	false			610	570	830	534	984	588	532	660	1476	678	720	650	978	644	572	760	768	3380	740	278	328	272	740	540	398	338	870	434	0	382	734	944	0	474	580	330	136	680
1.66		204.053	410.121					[M-H-H]2-	false			580	0	514	1206	630	0	804	1446	1020	892	0	590	746	1600	784	894	670	3234	1402	192	272	0	866	662	92	0	704	0	1354	430	1014	680	0	794	170	664	0	696
1.66		235.17	236.177	-0.252	4.1			[M-H]-	true		C15H24O2	8370	7986	8546	11200	16480	9042	1256	5788	16146	9136	2930	11122	4844	5376	8938	8164	8788	10990	6776	13416	16418	8134	16634	9982	14874	3980	548	5388	6660	10092	11092	12424	9296	17776	1348	5780	4260	13616
1.66		265.111	266.118	-0.385	26.2			[M-H]-	false		C10H16N7S	3958	2950	4676	3688	3818	3836	3450	2850	0	3754	4232	3464	2182	1918	2150	2602	4162	3126	2100	4672	4472	4350	2648	4326	4158	2964	3344	2514	2014	3076	4382	3394	2702	4288	2630	3436	5164	5816
1.66		279.088	280.095	0.109	15.8			[M-H]-	false		C14H16O6	0	0	0	0	5396	3274	0	0	3316	0	0	0	0	0	0	0	2784	0	0	3536	3286	0	0	0	0	0	0	3070	4266	0	3122	2316	1354	0	0	0	0	3378
1.66		297.17	298.178	-0.452	1.4			[M-H]-	true		C16H26O5	65510	60770	65862	85544	113450	71338	8782	40842	120196	64894	24774	83332	33990	45680	62572	62422	77386	78350	42932	99084	115746	64654	119200	76724	98298	29434	2858	42352	54050	68134	82214	91396	68378	139352	10608	42834	29700	91762
1.66		298.943	299.95	0.73	46.9			[M-H]-	false		C10H5O7PS	5348	5454	5264	1404	1884	2980	2674	2046	2112	5542	3350	1782	1778	2676	1912	4756	7310	2450	3852	1894	1808	2146	3784	8034	1462	4482	2156	2596	2204	5070	8892	2304	1798	2186	3062	3230	3662	9040
1.66		365.158	366.165	-0.921	12.8			[M-H]-	false		C11H25N7O5P	1872	2234	1820	1680	3618	2122	500	728	3194	2076	0	2010	988	1098	2078	2000	2254	2016	1078	3144	3070	2398	3250	2366	3120	1244	0	1532	1180	1612	2320	2444	1698	2802	326	1256	1060	2904
1.66		400.107	802.229					[M-H-H]2-	true			11012	12190	12426	9634	7166	7270	9002	8512	9686	12296	8502	9126	7850	4554	5034	6666	12378	6460	6066	10230	8620	11556	5844	13242	13008	7728	9972	4926	5122	7910	15154	10422	6512	7926	6462	15000	8534	15308
1.67		114.024	115.032					[M-H]-	true			4792	4178	5630	4472	5692	3316	4624	5382	5326	5668	5994	4512	5414	5332	4082	4308	5312	7622	4580	4228	3292	3912	2848	5300	4546	4788	5854	2604	6098	3648	5594	5114	2586	4926	4258	3460	3524	4802
1.67		115.021	116.028	-0.195	26.4			[M-H]-, [M+COOH]-	true		C3H6N3S	19964	22244	19252	15160	15058	16006	13762	19098	24038	21950	24898	20402	20968	18046	13992	18488	20018	29418	15210	17666	13718	17256	12476	20084	17674	17120	19558	14262	17174	12902	20398	21226	10400	13474	17166	11996	13494	20078
1.67		115.076	116.084	-0.069	2.6			[M-H]-	true		C6H12O2	3946	4006	4312	3882	10450	3146	288	1046	7710	4392	1094	2014	790	1078	2322	5748	4954	0	1170	11146	5994	1428	6560	4454	4806	612	322	1750	1266	1776	5044	7158	1734	11718	442	804	712	5178
1.67		159.066	160.073	-0.127	8.2			[M-H]-	true		C7H12O4	4034	4796	4822	3478	14726	5222	1168	1446	9702	5330	1334	3600	1590	2274	2758	7278	5424	7300	1404	12458	9186	2574	8312	5938	5738	1366	1256	2372	2218	3088	6758	10244	2710	14798	1126	1422	1504	6418
1.67		173.082	174.089	-0.188	6.8			[M-H]-	true		C8H14O4	5458	6180	5044	2550	17000	8090	2070	2792	15434	6042	3582	2772	1914	3258	2750	6696	6088	6448	2538	7416	7028	3022	1858	6982	3068	3704	2764	9432	3306	4920	8114	6126	5286	6908	3890	5090	8182	7688
1.67		189.057	190.065	-0.347	31.7			[M-H]-	true		C6H12N3O2S	282134	291964	286020	211702	165546	268740	317368	182406	237348	378116	264044	315466	377732	192788	181610	304322	501808	278978	150534	296560	143398	197954	127134	307306	177690	264124	262994	187918	210666	269148	227492	361644	243286	156272	204864	124968	294838	295688
1.67		195.139	196.146	-0.195	11.4			[M-H]-	true		C12H20O2	7014	6280	7068	8760	8388	16228	2816	2444	9840	6118	2738	1116	6848	7520	1182	6378	9078	5036	2626	9926	9560	1666	17718	8926	9576	7300	1108	7968	6854	1178	9556	9162	848	8186	3318	4096	1814	9482
1.67		197.031	198.039	-0.252	6.5			[M-H]-	false		C6H6N4O4	1388	1248	0	0	0	0	0	968	0	1626	3924	0	0	0	0	0	2150	0	0	6648	2848	1596	0	1804	4716	0	554	0	0	0	1760	1578	0	3106	1440	0	2734	2468
1.67		239.129	240.136	-0.193	11.1			[M-H]-	true		C13H20O4	15958	17042	16014	23262	22502	40656	7310	8700	21966	17386	6588	3016	16016	14274	3026	15352	17978	13028	7404	25188	26872	3508	41322	18546	21676	19024	3780	18818	15290	3568	21946	20782	3160	20540	7790	11088	3468	21642
1.67		241.069	242.076	0.056	10.3			[M-H]-	false		C7H10N6O4	1142	1186	1196	706	4152	2482	756	924	3166	1570	764	450	290	792	556	1744	1536	1378	836	1824	2288	868	490	1454	584	802	936	3110	618	1208	1674	1448	1452	1606	892	1612	2092	1820
1.67		247.1	248.107	0.335	26.5			[M-H]-	false		C9H18N3O3S	2246	2388	3216	1596	2426	2090	2136	2810	3134	3046	2794	1914	1882	2268	1608	1870	2378	4126	2252	2856	2188	2314	1722	3618	2568	1770	2184	2272	2326	2248	3340	3732	1938	2340	2352	2498	2446	3616
1.67		265.037	266.045	0.652	9.4			[M-H]-	false		C13H6N4O3	0	756	606	414	0	0	546	684	752	1090	1334	752	1242	1374	1240	1132	1156	1898	1700	1616	1862	1868	1422	2142	1520	1842	1896	1588	1456	2180	1770	3044	1246	2242	3726	2250	1688	1624
1.67		271.1	272.107	-0.009	8			[M-H]-	false		C11H18N3O3S	2218	1874	1938	1176	3202	1786	1568	1212	3350	1730	1546	1036	1022	1314	1212	2118	2018	1834	880	1906	1698	1030	1240	2508	1422	1390	2252	1618	1146	1300	2326	1608	1298	1668	1184	1272	2124	2656
1.67		298.13	299.137	0.291	31			[M-H]-	false		C14H21NO6	2212	2000	2030	4856	2410	3102	1686	1100	2128	2088	2500	1856	1088	1090	1724	1922	2034	2712	1082	2734	4320	3028	4806	2414	5446	934	0	3612	910	1402	2662	3462	1326	2398	972	1936	974	2746
1.67		319.122	320.129	-0.151	17.3			[M-H]-	false		C16H21N2O3P	1542	1950	1956	1856	1654	1426	1304	1450	1948	1988	1678	1522	1246	1156	818	2002	2190	0	1156	1808	1850	1818	1492	2838	1570	1390	1120	1254	1016	1404	3088	1448	1332	1854	1166	1954	1096	2782
1.68		89.0243	90.0316	-0.08	3.7			[M-H]-	true		C3H6O3	35566	36878	33780	26966	29236	30166	26666	23696	35160	39302	35522	29592	32388	16728	0	23734	44150	27882	0	35278	30406	41076	20766	42430	34250	25182	30524	23970	22110	25856	41500	38566	24416	26430	26942	24880	32392	45744
1.68		131.071	132.079	-0.039	4.6			[M-H]-	false		C6H12O3	2372	2768	2002	2604	2976	3354	1502	1426	3022	2626	1626	2000	1270	1390	1466	2096	2194	1706	1224	2628	2260	1816	1554	2452	1824	2286	1564	2670	1910	2972	3456	1962	1664	2734	2476	1834	1738	3062
1.68		167.108	168.115	-0.125	6.1			[M-H]-	true		C10H16O2	9400	9668	10744	10738	26944	20362	1818	3874	21542	10470	6996	6868	3308	4058	7350	9446	11462	10776	3806	17474	16220	7932	18538	12574	10134	3136	582	11798	4028	6408	12950	13214	6440	14304	2626	5664	4498	13360
1.68		173.026	174.033	-0.409	8			[M-H]-	false		C5H8N3O2S	1948	1642	1688	1428	2180	1708	1192	1652	2516	1658	2178	1804	1050	1262	1304	2264	2010	3122	1316	2454	1710	1206	1212	1728	1450	1254	1104	1040	1540	982	1922	2350	1132	2246	1242	1498	992	2452
1.68		186.045	187.053	0.187	8			[M-H]-	true		C8H12O3P	33444	33328	32178	26662	25246	24012	25604	24280	37922	36138	37996	26990	34536	22786	18774	25750	37286	39180	17624	30880	18892	33294	17276	37896	32432	26196	33398	15642	23528	21278	36478	36662	14516	20242	30670	17612	23572	36820
1.68		195.069	196.076	-0.485	27			[M-H]-	false		C7H16O4S	4286	6500	5652	6192	4004	4770	2788	3836	4562	6776	5246	3872	3926	4538	2200	4688	8104	3510	3448	4104	3532	4414	5000	6882	2642	4446	3416	4236	5012	3826	7402	3252	4056	5236	4194	5976	1916	8030
1.68		211.097	212.105	-0.223	0.4	868.8	Bruker MetaboBASE Personal Library 3.0	[M-H]-	true	4-Methyl-5-oxo-2-pentyl-2,5-dihydro-3-furancarboxylic acid	C11H16O4	50968	52924	54402	57750	136654	103502	12182	15974	121744	58450	44424	35176	19156	24824	35592	53962	61028	60528	19106	99752	98758	44494	95000	68200	66878	14548	2852	71808	21988	34676	66896	75766	31944	89040	15534	26492	21438	65316
1.68		254.917	255.925					[M-H]-	true			3688	4278	4392	3642	4598	3670	3510	3626	4130	4802	3908	3662	2838	2568	3158	3826	3912	3392	3254	5034	3440	3350	4238	4004	3348	3962	2882	3454	2586	3238	4232	3418	3416	3900	3394	3334	3124	3688
1.68		305.106	306.113	-0.078	8.6			[M-H]-	false		C15H19N2O3P	4664	4260	4042	10360	3432	4860	2742	5730	4840	4894	6598	3374	4266	3052	2268	4214	6704	2180	2416	3978	6270	5264	2724	5836	3916	2980	3240	5366	2358	1992	6228	2696	2482	7852	4154	5388	3154	7630
1.68		307.117	308.126	-0.684	15			[M-H]-, [M-H-H2O]-	false		C14H18N3O5	4436	3578	3816	5316	6634	9804	1736	2216	4926	4886	1624	1236	4626	3458	1136	4820	5026	2702	2548	5238	6086	1224	10860	4690	5830	4410	1218	5906	3400	0	5192	4592	1232	7544	2404	2958	1636	4874
1.68		322.904	323.911	-1.693	27.1			[M-H]-	false		C7H4NO8P2S	2968	2742	3298	2720	2558	2558	2258	2644	3378	2928	2936	2558	2406	2330	2558	2418	2740	2728	2426	3266	2792	2714	2194	3264	2570	2674	2524	2678	2324	2698	3328	2690	2634	2234	2178	2526	2494	3278
1.69		207.069	416.152					[M-H-H]2-	false			1994	2030	1536	2094	1284	1534	1212	1554	1498	1874	1568	1506	1336	1292	1440	1560	1958	1378	1088	1488	1356	1314	1786	2196	1620	1482	1694	1636	1922	1626	0	1278	1442	1470	1306	1650	1238	2382
1.69		231.052	232.059	-0.199	8.7			[M-H]-	true		C10H8N4O3	14344	13502	13596	13874	10138	11874	20886	16904	10972	13672	13492	15110	16120	17858	17172	13322	15084	11656	18336	9898	12994	12832	11642	16108	14866	15220	18048	16160	15460	17092	14178	12528	15204	10884	17712	15642	15732	15282
1.69		277.111	278.118	-0.327	26.5			[M-H]-	false		C12H22O5S	4928	4690	4090	3280	3450	3428	2902	2132	3594	4944	2770	3578	2324	2852	3294	2292	6308	3166	1686	3310	3392	3490	3022	5738	3466	2728	3056	3844	3472	4038	6526	3810	3316	3838	3130	2464	3362	8000
1.69		284.114	285.121	-0.016	22.6			[M-H]-	false		C13H19NO6	2114	1884	1732	5694	1302	1770	2300	978	1030	1714	3322	1732	882	914	1524	1184	2168	2732	1250	2214	2480	2028	3428	2058	5436	972	0	2078	1164	844	2542	2024	982	1866	884	1224	0	2692
1.69		301.129	302.136	-0.323	15.2			[M-H]-	false		C13H16N7O2	3568	4146	4020	3778	8212	3334	2032	1908	5138	4842	0	2648	1760	1522	2434	4656	5236	7038	1840	9250	5230	2766	5412	5884	4078	1740	0	3378	2202	3072	5288	5552	2346	8248	1330	2118	858	6542
1.69		313.165	314.173	-0.313	4.1			[M-H]-	true		C16H26O6	50980	51412	52498	42916	161610	107896	6004	17332	154968	60214	33906	31502	17938	24084	28750	64658	63656	83606	15022	125786	95368	39380	93270	69258	63070	13260	1502	58376	19488	30172	70604	91364	27714	125770	10908	26012	18442	80864
1.69		341.036	342.043	-0.77	26.2			[M-H]-	false		C16H6N8S	914	910	674	854	1656	1658	888	2314	2052	2536	3146	2374	3304	2916	3656	3478	3810	4308	3252	3918	3926	4316	4384	5388	5416	6386	4810	4938	4500	5184	5626	6116	5294	5970	6494	5610	5662	6656
1.69		381.152	336.154	0.604	43.5			[M+COOH]-, [M-H]-	true		C20H22N3S	2742	2522	2564	2340	8492	6134	580	1268	8408	3016	1540	1606	1490	1318	1492	4250	3262	3898	694	7024	5238	2120	4052	3496	3106	982	0	3742	1100	1814	4198	4742	1876	6976	776	1272	1040	3838
1.69		403.133	404.14	0.839	17.5			[M-H]-	false		C17H28NO6P2	1282	1658	1550	1650	6024	3482	0	760	5740	2046	0	1148	0	0	986	1938	1918	2862	0	3916	3944	1466	3404	2206	1838	0	0	2258	660	1042	2006	3126	0	4812	544	0	0	2424
1.7		239.092	240.099	0.681	8.6			[M-H]-	true		C6H17N4O4P	2746	2316	2848	3522	2338	3764	812	1906	3412	2584	884	2254	2070	2290	1776	1668	2668	1130	1348	2800	3912	3592	2954	3042	2758	2084	752	2828	1572	2910	3610	2286	2298	2050	1558	2108	2194	3790
1.7		241.144	242.151	-0.429	10.4			[M-H]-	true		C13H22O4	5782	5754	5820	11288	4464	6116	4964	2486	3944	4762	7156	4336	1362	3922	3906	2650	6070	7570	3142	4490	6862	2938	4366	6314	3664	2116	3416	6764	4050	3430	7690	3862	3130	5234	2810	3940	2810	7600
1.7		269.139	540.293					[M-H-H]2-	false			1896	0	0	0	0	0	0	0	0	2716	1712	0	0	0	0	0	0	0	0	0	2010	2892	0	0	2174	0	0	2248	0	1904	0	0	0	0	0	0	0	0
1.7		307.08	308.087	-0.854	14			[M-H]-	false		C13H14N3O6	2952	2490	2984	4612	3276	7040	992	3034	4242	2934	1262	2548	2502	2954	2750	1206	3464	1202	1988	1630	4612	4548	3802	4032	3552	2694	620	4622	1926	4196	4200	1568	2852	1416	1340	4602	3230	4406
1.7		413.16	414.167	0.212	14.5			[M-H]-	false		C13H30N5O6P2	2472	3176	2178	3554	2788	2014	3452	2724	1522	2152	1682	2754	1534	1452	2000	2180	1804	1876	2216	1744	2154	1668	2596	1490	2040	1722	1862	1504	1596	2050	1550	1340	2432	2292	834	1914	1346	1066
1.7		415.197	416.204	0.755	13.4			[M-H]-	false		C13H27N11O3P	1964	1368	1090	1400	2426	2046	0	630	3366	1800	1216	1344	644	726	870	1250	1630	1216	1178	2396	1908	1696	2500	1764	2256	502	0	1130	1182	1566	1768	1790	966	2290	366	1070	596	1814
1.71		187.042	188.049	-0.239	26.1			[M-H]-	true		C6H10N3O2S	140178	146856	142874	107506	101542	98046	96494	99190	96690	141506	78936	101484	150834	82996	75758	101328	148272	108558	70572	120660	71408	118142	61876	134162	113818	100636	119354	62874	86050	73092	137144	146758	54332	83918	59078	78702	85270	142706
1.71		257.139	258.146	-0.647	13.1			[M-H]-	false		C13H22O5	1994	2384	2690	2618	3088	3912	1172	1028	2958	2750	1412	1058	1232	1264	1346	2320	3108	2332	990	2822	2342	1592	2482	2448	1636	1194	724	2730	1092	1640	3582	2160	1386	2488	1324	1502	1200	3560
1.71		299.131	300.139	0.142	8			[M-H]-	false		C9H25N4O3PS	3096	2600	3078	2502	2656	1578	2874	2124	1994	1768	2358	2648	1964	1918	2064	2506	1830	2646	2094	1830	1586	1904	1726	2286	1642	1914	1798	1956	1080	1422	1690	1522	1468	2110	1598	1630	1192	1492
1.71		327.145	328.152	0.048	12.6			[M-H]-	false		C15H18N7O2	958	840	740	526	1554	768	0	0	2536	996	0	0	0	0	0	980	942	3096	0	1696	800	0	0	1202	0	0	0	446	0	646	1058	1980	0	1200	0	0	0	1784
1.71		344.169	345.176	0.085	8			[M-H]-	false		C20H27NO2S	0	0	0	0	0	0	0	0	0	0	0	4130	0	0	2344	0	0	0	2768	0	2954	0	3998	1442	0	0	0	1612	1972	0	1316	0	3118	0	0	3250	1566	0
1.71		345.172	346.179	0.751	26.1			[M-H]-	true		C13H26N6O3S	12374	12662	10980	14694	11444	8108	18816	11820	7530	10340	8202	12822	7936	8572	11720	10106	7638	9078	14576	8236	10430	7548	11920	5374	7804	8532	10322	5556	9522	7648	4656	6278	11316	10194	4548	10048	6600	3660
1.71		363.142	364.15	0.084	11.1			[M-H]-	true		C14H14N13	8826	9480	9566	11268	19772	22500	3080	4312	11470	10428	9122	6600	5552	4350	6268	8076	9858	11868	4330	15704	15410	10624	15188	11102	9668	0	1224	18192	5700	8384	12766	8304	5430	14962	4112	6418	5110	15126
1.72		199.134	200.141	-0.345	8			[M-H]-	false		C11H20O3	2282	2488	1666	2166	3234	1806	932	1026	2150	2510	2060	1712	1218	1074	1348	2328	2314	2124	1474	4112	2060	1328	2298	2814	2340	904	926	1766	758	1860	2590	2162	1080	3082	1122	2110	1194	2514
1.72		209.085	210.092	-0.522	33.5	985.4	Bruker MetaboBASE Personal Library 3.0	[M-H]-	true	2-Ethyl-1-hexanol sulfate	C8H18O4S	17334	18796	18946	16068	10108	13552	5704	9386	12032	20968	11618	12174	10682	8138	20210	7348	20008	7784	7882	11714	8914	14750	11250	21532	10430	9970	9040	10238	12742	12030	25938	8576	11574	10516	12388	11308	5288	32444
1.72		269.139	270.147	-2.788	39.1			[M-H]-	false		C17H20NO2	4522	4798	2440	4808	4084	1738	3648	3946	2518	3570	1446	3556	1578	1196	1550	3502	2720	4292	3332	3052	2090	2152	3014	3022	2270	1462	1060	3284	2410	1318	3314	1776	1634	1796	1482	1712	1234	3544
1.72		273.132	274.139	-0.95	10.5			[M-H]-	false		C11H20N3O5	5714	5980	4470	5894	4842	3908	4390	4026	5198	2920	2892	3596	2864	2830	3344	3408	3460	3534	2748	3076	3054	2506	3106	2246	2586	2624	2148	1590	1722	2562	2244	2800	2566	3118	2298	1960	1486	2480
1.72		277.073	278.08	0.73	12.8			[M-H]-, [M+COOH]-	false		C10H17NO6P	2772	3386	3276	3138	2130	2826	1452	1736	2450	4048	2996	2558	1894	1420	3672	1456	4652	3310	1518	1916	1796	2850	2218	3982	1934	2210	2312	2404	2820	2840	5280	1508	2132	1846	2714	2154	1144	5636
1.72		291.141	292.148	0.084	8			[M-H]-	false		C8H24N2O9	3492	3078	2674	1994	2844	1972	2124	1288	2108	1054	1348	0	1182	1388	1362	1906	990	1586	1440	1672	1094	454	1352	0	802	0	1176	0	496	660	824	762	804	1320	378	580	774	1676
1.72		295.155	296.162	-0.332	15.1			[M-H]-	true		C16H24O5	30604	31064	30898	36818	57272	63692	7268	12216	34930	33670	27896	25924	15720	13660	23336	21666	38086	25402	13216	39198	48506	35754	50916	37280	33770	11034	2218	46494	19616	28154	43002	21824	18784	43266	9908	18388	15816	51134
1.72		315.09	316.097	-0.474	20.4			[M-H]-	false		C16H17N2O3P	2784	3024	2986	2298	2498	1904	2558	1960	2380	3498	1536	2828	1704	1846	2332	1900	4652	2986	1722	2516	2164	2378	2236	3986	2836	2474	1946	1936	1640	2182	4092	3072	2144	2754	2314	1832	2472	4478
1.72		342.161	343.169	0.057	8			[M-H]-	true		C22H21N3O	0	0	6478	0	0	0	0	0	0	0	0	0	0	4012	3458	0	3744	0	4088	0	4208	4406	0	3260	0	4294	4482	0	0	3306	0	0	3260	0	0	3322	0	0
1.72		342.161	686.337					[M-H-H]2-	false			7928	7802	6456	6898	6884	4570	7946	5330	6034	4840	5818	5590	5806	0	0	7422	0	8004	0	4664	0	0	4786	0	4852	0	0	2564	2414	0	2820	5330	0	5946	3520	0	2672	2692
1.72		343.157	344.164	-0.188	27			[M-H]-	true		C15H26N3O4S	31812	27046	27362	26518	24940	16658	27840	21584	26076	19044	21316	25006	21598	15222	14142	22592	13942	30692	17020	21668	14300	14392	16918	10294	15630	16978	17706	9170	10388	12966	9816	17436	10766	18206	12330	10986	10170	6282
1.73		223.134	672.423					[M-H-H2]3-	false			2370	2590	2548	2360	2106	3784	2506	2096	1852	2124	2018	2578	1868	2284	2100	1378	2580	1592	1844	2400	2724	1704	1676	2862	2398	1796	2214	2270	2130	1920	3544	1884	2010	1868	2088	2844	2090	3264
1.73		242.176	243.183	-0.251	11			[M-H]-	true		C13H25NO3	9394	9636	9662	8872	1408	2876	2346	6282	3320	0	15080	4362	4866	1682	12026	6274	11108	3260	3780	2700	3280	4156	0	11618	3260	902	2234	2978	3086	3272	14202	4478	3872	3416	4918	2590	2594	15602
1.73		271.136	272.143	-0.949	13.1			[M-H]-	false		C20H18N	4522	4798	4434	4808	4452	5470	3648	3946	4794	3570	4296	3556	2680	3486	3344	3502	2862	4292	3332	3052	2804	2336	3148	2798	2074	2166	2296	3284	2126	2334	2932	3308	1990	3196	2514	2676	1544	2830
1.73		273.043	274.05	-0.634	26.1			[M-H]-	true		C10H8N7OS	9790	8360	8178	3656	3570	2582	6660	4688	4566	7084	3072	9344	2922	2640	3958	2852	7536	5878	4604	3746	3250	6428	6634	7906	4776	3608	6064	4258	5160	7022	10664	5730	6686	4820	3130	2812	3714	10610
1.73		311.15	312.157	-0.365	15.5			[M-H]-	false		C15H18N7O	2346	2026	2252	1372	7174	4022	0	526	5088	2412	1332	792	380	600	834	3778	3124	3354	466	5850	3478	1130	2782	2546	1984	670	0	2040	536	846	3210	3918	644	5500	494	706	740	0
1.73		321.133	322.141	0.229	30.2			[M-H]-	false		C15H20N3O5	2180	2196	2032	1734	2292	2474	1300	1742	1542	1822	1532	1998	1432	1314	1628	1132	2622	1446	2060	2128	2288	2114	1734	2704	1508	1518	1456	1948	1506	1854	3024	1830	1588	1858	1404	1826	1602	3208
1.74		185.082	186.089	-0.158	14.1			[M-H]-	true		C9H14O4	3822	3762	4114	1768	16560	3822	1616	1258	14176	4596	1094	1816	1238	1732	1200	5322	4354	0	1502	1686	1352	1640	1806	5062	2194	1276	1058	3048	1550	1608	5300	1496	1626	10874	920	1746	2094	4954
1.74		225.062	226.069	0.33	12.3			[M-H]-	true		C7H14O8	3284	4158	3308	3926	3186	2058	4506	2626	4010	4352	6072	3330	1714	700	3280	3510	4588	1910	1966	6864	4638	4566	3710	4772	7122	1454	4362	1598	1994	2540	4506	3902	3814	3776	3152	1530	4806	5288
1.74		229.144	230.152	-0.192	18.7			[M-H]-	false		C12H22O4	2348	2882	2618	1640	2260	2634	1278	1306	2700	2748	3066	1882	1802	1188	2390	1246	3136	2274	2016	2642	1988	1534	1690	3462	1224	1070	1246	2682	1868	2004	3736	2578	2208	1972	1792	1964	1448	4492
1.74		323.15	324.157	-0.241	12.4			[M-H]-	false		C16H18N7O	1804	2494	1592	7008	3450	2256	0	474	2462	2402	620	610	746	534	496	1626	2448	2926	422	2736	5228	590	3482	2340	4392	916	330	968	624	598	3088	2390	646	2894	480	798	624	2558
1.74		339.056	340.064	-0.677	26.3			[M-H]-	true		C18H14NO4S	444	410	192	466	376	610	868	1284	1004	1480	1428	2404	2384	2040	1952	2002	2230	2354	2284	1678	2130	2470	2234	3172	2326	2528	3320	2104	3590	2898	3182	3786	3806	2838	3224	0	3844	2996
1.75		138.02	139.027					[M-H]-	true			4222	4000	4262	4576	4234	2674	5104	3824	2338	4860	3334	5478	4590	4290	5144	4578	4736	2664	3102	4382	4168	4250	4586	5050	3786	5094	5086	4978	3872	4882	5664	2412	4236	4456	6774	4332	5016	6508
1.75		287.131	288.138	-0.157	26			[M-H]-	true		C12H22N3O3S	3990	4428	4522	3896	2164	2130	6666	2780	2256	5934	3920	6232	4044	3116	6074	3120	6408	2804	3344	3642	6724	7200	5892	6098	5538	2998	8412	2960	3210	3816	7062	2802	4724	3538	3500	2766	8080	7716
1.75		415.054	416.062					[M-H]-	true			862	958	1136	978	672	1346	1006	2320	1260	2420	3188	3006	3754	2980	4282	2776	3872	2878	3720	2984	3542	3532	4416	4524	4344	4236	3900	5022	5370	4594	4200	3862	4802	6380	4482	4732	5598	5724
1.76		127.076	128.084	-0.053	6.1			[M-H]-	true		C7H12O2	3320	3430	3750	2486	2694	3004	1914	1752	2630	3274	2614	2552	2066	1380	1782	1516	3464	1872	1646	2322	2000	1910	1852	3666	3014	1658	1542	2324	1910	2366	3962	2074	1876	2254	1792	1228	2132	4332
1.76		155.952	156.959	-0.398	34.5			[M-H]-	true		C5HO4S	3218	2994	2812	2764	2468	2296	2358	3176	2652	2662	3360	2946	3044	2164	2170	2358	2464	2616	2790	2622	2384	4274	2462	2310	3416	2772	3596	2210	1998	2972	1852	3524	2832	2050	3504	2710	2942	1722
1.76		209.154	210.162	-0.261	21			[M-H]-	true		C13H22O2	2532	2952	3376	4406	2914	3604	2042	1630	3320	3478	3158	2756	1846	1862	2076	2714	3800	2870	1718	3862	3456	3606	3044	3350	2648	1616	1408	4006	3338	2574	3776	2902	1670	1650	1564	2892	1836	4612
1.76		243.968	244.975	-0.189	22.4			[M-H]-	true		C10H2N2O4P	7582	8512	9334	9436	6806	7696	10504	9338	8868	8618	10024	8896	11582	8076	8608	8662	8546	13858	8364	10428	9780	12356	7186	8168	12128	10488	11320	8208	7204	9166	6318	12002	9460	6888	11494	9620	10144	6476
1.76		253.144	254.152	-0.303	12.1	960.3	Bruker MetaboBASE Personal Library 3.0	[M-H]-	true	(-)-trans-C75	C14H22O4	9090	8644	9588	10396	7648	7606	6534	4410	8092	9400	8722	6458	4612	4804	4456	5374	9546	7576	3746	9422	7516	11998	7322	10576	5652	2522	3254	7976	9134	6672	12080	7802	5168	5832	4304	5384	4048	12450
1.76		341.16	342.167	-0.128	8			[M-H]-	true		C8H24N9O4S	6490	6142	6750	8384	16206	8144	1246	1422	14598	7542	2258	3802	1920	1592	5112	8092	8862	7234	1454	11088	11916	7106	9948	8456	8290	1464	362	5174	2668	5946	9510	8756	3380	10544	1256	2036	2796	9946
1.77		223.1	224.107	0.597	26.6			[M-H]-	true		C7H18N3O3S	5074	5496	4928	2890	1690	3242	1230	1842	3336	6026	2794	3358	2584	2062	1926	2094	8050	2378	2252	2402	2696	3022	2320	7550	3090	2054	2350	2696	4930	3314	8596	2322	2532	2744	3306	2464	1550	11464
1.78		171.947	172.954	-0.441	38.9			[M-H]-	true		C5HO5S	4178	4260	3688	4632	2748	4870	4572	5318	4668	3754	4442	5640	6222	6300	5950	5824	4212	5020	4864	3924	4554	5462	4642	2974	5704	6228	6196	5102	5330	5588	2496	4108	5042	5106	5696	5762	4808	2974
1.78		447.13	448.138	0.125	22.5			[M-H]-	false		C14H30N2O10P2	1342	1322	1354	0	0	0	0	752	2120	1618	1402	784	0	1386	652	1230	1722	1514	738	0	0	1086	1570	2254	0	0	900	1110	1044	1692	2562	1516	654	0	1398	0	0	3866
1.79		171.066	516.22					[M-H-H2]3-	true			0	0	0	0	0	0	0	0	0	0	9596	0	0	0	0	0	0	0	0	0	0	0	8106	0	0	7354	8086	8088	0	8204	0	0	6780	0	7852	6118	7782	0
1.79		181.087	182.094	-0.109	12			[M-H]-	false		C10H14O3	1520	1340	956	1032	3074	1260	186	320	2026	1026	456	942	296	420	450	916	1182	1480	346	2520	1220	566	1458	1282	912	310	0	878	428	474	1666	1840	532	1718	304	310	526	1876
1.79		251.165	252.172	-0.323	11			[M-H]-	true		C15H24O3	3580	3498	3602	3314	8378	6702	690	782	8572	4154	3000	1798	1140	1336	3058	4174	4068	4374	908	5986	7384	3662	6536	4472	5448	1626	212	6320	842	1916	5404	5002	2050	5832	1290	1268	2018	5414
1.79		267.16	268.167	-0.311	4.8			[M-H]-	true		C15H24O4	15720	14174	13336	15560	34622	19274	5904	2518	28766	16754	7294	7994	2634	3490	5996	11626	17104	19822	2518	26820	19326	9802	17304	17162	10502	1602	1548	8494	3458	6560	20682	18782	4498	25224	2454	4276	5032	22808
1.79		645.288	646.296	-0.714	14.6			[M-H]-	true		C29H36N13O5	1072	1044	1100	926	8602	1558	0	0	4330	1056	280	0	0	0	0	870	1012	1874	0	4326	2216	0	1524	1298	546	0	0	358	0	0	1148	1734	0	3978	0	0	0	2100
1.8		171.066	172.073	-0.141	8.2	907.7	Bruker MetaboBASE Personal Library 3.0	[M-H]-	true	1,4-Cyclohexanedicarboxylic acid	C8H12O4	15498	14972	14190	11316	11828	13046	9696	7952	11378	15168	0	10148	7678	7566	8716	7120	17734	7880	6402	10550	8116	9884	9240	17852	10430	8162	8398	8924	7056	9448	19662	9722	9384	9318	8460	7062	7784	22168
1.8		207.139	208.146	-0.238	10.8			[M-H]-	true		C13H20O2	3590	4040	3632	3014	10198	6322	258	942	9070	5182	2632	1878	894	1440	1626	3562	5174	5044	876	9842	7148	1516	5378	5710	3364	512	128	3166	1312	1388	6196	5732	1400	8780	418	1206	988	6658
1.8		243.16	244.167	-0.642	10.3			[M-H]-	true		C9H27NO4P	3520	3246	3244	1540	858	1752	1028	1120	1970	4042	4308	1370	2726	538	2122	1610	3856	1344	2200	1422	1310	1468	1802	4932	1072	468	1292	1468	3728	1582	4758	1620	948	1712	2210	1074	1342	5980
1.8		379.137	380.144	-0.047	7.8			[M-H]-	true		C15H20N6O6	6072	6578	6230	5860	23024	9330	0	1392	15578	8364	3658	2846	1418	1638	2654	6332	8604	9370	1602	19878	11872	2940	9334	10510	5834	822	0	4234	1488	2974	10586	10976	2306	15824	660	1626	1330	13762
1.81		301.111	302.119	-0.251	2.2			[M-H]-	true		C13H16N7S	17440	17748	14928	6626	5572	5750	9722	5522	4072	18100	5786	8934	8972	3496	3852	11356	23182	3852	7392	7530	8036	9450	7624	24916	8094	5824	6982	5700	6378	6652	26350	2808	4854	6160	5488	5058	5964	34462
1.82		100.933	101.941					[M-H]-	true			8168	9936	10410	11560	9424	9498	12512	13748	10038	10470	12336	14060	11932	13452	14484	13302	11508	12502	14052	11254	14680	13030	17314	10728	12366	13224	14006	14696	13838	14962	10934	13660	14902	12616	16076	15906	13848	10302
1.83		309.17	310.178	-0.345	1.4			[M-H]-, [M+COOH]-	true		C17H26O5	47204	47410	44066	38406	53868	75708	39926	17646	50408	55180	22372	28180	35756	36052	30394	25660	62222	28876	19448	50212	48172	41806	49584	69244	28888	28506	21178	35298	31320	28244	69514	32074	20806	42996	19222	25340	22518	90098
1.84		363.143	364.15	0.384	13.7			[M-H]-	false		C14H14N13	2930	2688	3372	4070	6684	5272	0	1034	7796	3224	1922	2326	1212	0	1800	2966	3598	3942	236	4600	6700	3136	7872	4008	5008	0	0	3618	0	0	4406	4736	2006	5962	940	1244	1970	5572
1.85		207.175	208.183	-0.165	24			[M-H]-	false		C14H24O	1548	1846	1270	1652	3912	2056	380	406	3258	1766	1546	964	288	564	680	1388	1552	1968	322	3218	3404	966	2982	2354	2448	496	0	1654	484	838	2378	2098	688	3178	502	662	658	2326
1.85		295.155	296.162	-0.343	14.6			[M-H]-	true		C16H24O5	50500	48682	50278	51692	117194	86096	10156	11054	120888	54662	30148	30866	11558	13084	25728	50888	66212	63088	11764	82114	107832	40724	105308	64718	72716	8206	2068	45844	13738	27488	78834	70220	26858	94534	12528	19108	20364	84624
1.85		325.165	326.172	-0.108	28.1			[M-H]-	false		C8H24N9O3S	2230	1696	1490	1662	2382	880	0	718	2448	1410	950	1238	818	708	942	2966	2018	2818	486	1916	1568	802	2816	2222	2352	542	0	878	648	1110	2522	2418	1090	3132	394	816	790	2728
1.85		377.158	378.165	-0.037	24.9			[M-H]-	true		C15H16N13	7790	8302	7554	6010	7716	12294	10884	3144	9266	8504	2992	5580	6716	8268	6570	3448	10496	3746	4020	6624	7794	7346	8172	10780	5868	6732	5906	6132	5526	5828	13140	4788	5338	6754	3552	5278	4994	15382
1.85		409.108	410.115	0.559	20			[M-H]-	true		C20H19N4O4P	4504	4156	3958	4124	2508	3842	3582	3522	3358	3232	3408	4158	3342	2992	2910	3328	2994	3314	3290	2482	3846	3402	3844	3362	3216	3008	3768	2846	2968	3142	2296	2550	3266	2310	2448	2702	3084	2692
1.86		239.054	240.061	0.001	28.4			[M-H]-	false		C15H12OS	2390	2094	2252	1774	1634	2074	1870	1300	1416	2490	902	2090	1220	1372	1816	682	2666	1040	1126	1204	1170	1630	1376	2460	2174	1586	1356	2112	1324	1430	2388	942	1104	0	1566	1254	1646	3120
1.86		279.159	280.167	0.353	37.8			[M-H]-	false		C10H25N4O3P	1830	1950	1378	1440	2324	1988	580	904	2642	2258	1034	888	990	772	1542	1114	2020	1282	862	1828	2252	1944	2062	2264	2032	652	476	1644	1260	1650	3068	1772	1152	2040	804	1006	754	2604
1.87		213.055	214.063	0.569	36.2			[M-H]-	true		C5H14N2O5S	1660	1356	984	1490	796	1086	1022	1080	776	1112	1000	1140	710	3086	554	1264	1220	1084	994	1240	1228	834	674	912	908	1252	1166	834	1142	1018	836	3518	838	796	1132	830	934	1016
1.87		226.964	227.972	1.808	26.6			[M-H]-	true		C7H3NO6P	1456	1358	1090	1972	1636	1552	2280	2454	2252	2220	1842	2674	2586	2534	2308	2020	2148	2288	2374	2138	3174	3290	2954	3216	3614	3784	4458	3288	3898	4156	3908	3288	4072	3382	3376	4110	5146	4284
1.87		261.035	262.043	0.283	14.3			[M-H]-	false		C6H8N5O7	2484	2360	2518	2256	1354	1834	2316	1436	1776	3432	1090	2040	1562	2096	1942	822	2894	982	2032	1488	1256	2572	2074	2760	1590	2160	2146	1588	1400	1852	3120	1052	2332	930	1402	1726	1636	4128
1.87		293.309	588.632					[M-H-H]2-	false			21624	15380	25576	24224	0	11300	42758	12054	2750	26194	8416	26450	29558	26300	27962	0	24372	0	12318	0	5410	26538	10768	23122	12156	19474	0	11932	0	19924	21234	0	16682	0	13410	0	36902	35012
1.87		393.153	348.155	-0.199	9.3			[M+COOH]-, [M-H]-	true		C15H20N6O4	8210	8462	8252	8330	13706	11736	2134	3554	13680	8618	4606	6172	3696	4510	6344	4796	9756	5858	3088	7998	12032	8012	11762	10640	7560	2472	504	8792	4884	7036	12536	5982	5422	8050	1854	5682	2470	11650
1.87		415.135	416.142	0.404	23.3			[M-H]-	false		C25H23NO3P	2998	2514	3450	3376	3658	3978	1026	946	4048	2712	1280	2368	1628	1124	2586	1152	3220	1322	1210	1874	3288	2820	4148	3478	2780	1188	0	2492	1922	2682	4506	1944	2488	1956	722	1738	1706	4886
1.87		423.134	424.141	0.539	30.9			[M-H]-	false		C13H31NO10PS	1590	1410	2006	1758	196	1052	5170	1746	734	2128	1128	3372	3242	2294	3244	398	2590	200	1792	0	1034	3304	1414	3202	1324	2746	4824	1258	2460	2912	2840	370	3594	248	1896	2880	5144	4100
1.87		491.121	492.128	0.956	5.7			[M-H]-	false		C18H21N8O7P	1360	2456	2420	2296	224	1116	6638	1666	642	2800	910	2960	3492	3460	2942	0	2934	0	2796	196	818	4498	1246	2554	1422	3964	6438	1664	3432	3392	2960	0	3910	386	2640	3092	5982	4084
1.87		627.095	628.102	0.578	4.7			[M-H]-	false		C24H29N3O11P3	956	1248	936	1224	216	676	4126	1028	378	1534	614	1912	2688	1662	2496	0	1506	0	1508	0	476	2060	0	1730	1108	2182	3684	672	1424	2280	2030	0	2922	0	1238	1524	3378	1810
1.88		112.986	113.993	-2.479	18.4			[M-H]-	true		C4H2O4	23104	22224	21388	23174	15706	18376	35176	19602	18368	24796	17236	24930	29198	28402	26654	16948	25514	17004	22856	15912	17264	26074	18616	23914	19618	26534	28856	19608	21936	22968	23368	16668	23286	0	22346	21954	28554	23020
1.88		174.956	175.963					[M-H]-	true			11318	13022	13102	14462	11676	13550	19590	13540	12262	13608	11916	16290	16840	14960	17634	11796	17998	11568	15022	13482	14246	17904	15926	16538	17016	18994	19224	16808	17908	17758	16184	13332	17804	13314	18244	17922	20262	17962
1.88		180.973	181.98	-0.091	26.4			[M-H]-	true		C4H7O4PS	11496	9816	10912	10818	5084	7888	19750	7582	5228	9090	5732	12828	13392	13860	13554	4468	11736	4280	8626	4256	6264	11170	6938	10788	5988	12826	15796	7572	9248	11274	11536	5192	11358	4928	9500	8224	14754	10558
1.88		220.147	221.154	-0.219	8			[M-H]-	false		C14H21O2	14598	12518	13126	10812	2078	7176	25554	9110	3788	14052	7060	15372	15516	16076	16118	1598	15288	1752	11490	1946	4670	14888	6990	14372	6568	14314	20368	9490	13876	13408	15938	1948	14772	1584	11620	12422	16504	18882
1.88		221.154	222.162	-0.328	1.3			[M-H]-	true		C14H22O2	54472	56176	53310	54172	7900	32982	109954	39436	14058	58208	25866	57924	68644	63154	66706	6926	66396	6338	47480	5672	19956	69216	31090	69182	34136	65074	89154	39582	61444	58124	68852	7146	62316	5070	49302	49534	86416	80300
1.88		236.105	237.112	-0.262	1.5			[M-H]-	true		C13H17O4	108842	97608	108836	100176	15470	61402	208776	77644	27168	113892	52898	117662	134294	123738	128804	12204	125050	12908	86828	11504	40166	137166	55718	139084	61202	122522	178510	71656	122360	112732	137846	14170	122840	10714	93190	98486	180136	160844
1.88		242.943	243.951					[M-H]-	true			6282	7112	8960	9516	5822	7686	13666	6778	6360	8712	7076	10896	10684	11376	13040	6028	9530	6076	8230	5360	6912	11022	7838	9906	8182	11212	12388	8480	10940	10478	9974	7010	11160	5960	9346	8588	12830	10778
1.88		248.96	249.968	0.772	34.2			[M-H]-	true		C10H3O6P	22478	20386	18802	21390	10450	14392	46156	14128	10872	21564	11938	24182	30770	26806	27088	8998	21170	7526	0	9036	10778	28734	14340	22446	12280	24112	33884	13034	19174	21830	20762	7670	23206	8202	14858	17788	31686	23098
1.88		254.917	255.925					[M-H]-	true			2792	3148	2512	2760	2294	2268	2944	2364	2422	2806	2050	3222	2896	2058	2634	1800	2878	1508	2736	1810	2032	2668	1918	3020	2104	2778	3004	2180	2208	2452	2644	1648	2632	1602	2294	2040	2692	2932
1.88		277.144	278.152	-0.116	15.7			[M-H]-	true		C16H22O4	4426	4394	3850	1780	2974	3552	3206	2158	3648	4508	2984	1952	2400	2956	2264	1352	6096	2140	2162	3996	2728	2540	1912	5476	2720	1974	2742	4520	2626	4498	6594	2490	3536	1718	4464	2380	3224	8016
1.88		293.176	294.183	-0.28	12			[M-H]-, [M-H-H2O]-, [M+COOH]-	true		C17H26O4	1090210	1006676	1100488	1073032	153582	638770	0	801722	286428	1141806	560366	1216946	1362582	1234192	1268718	131336	1226290	129654	982724	122212	422958	1358812	633588	1311486	660900	1215230	1405678	761092	1190986	1157814	1289696	145414	1306302	104178	964768	1023654	1393182	1362208
1.88		294.953	295.96	0.373	31			[M-H]-	true		C10H3NO8P	1402	1094	1006	1134	892	1150	2306	1320	1106	2102	1294	1718	2076	1660	1838	1230	1978	1346	1630	1462	1540	2440	1726	2000	1888	2652	3176	2188	2234	2082	2700	1656	2672	1560	2480	2400	3670	2782
1.88		316.948	317.955	-0.729	11.5			[M-H]-	true		C7H4N4O7P2	11174	10966	10138	11278	5672	8638	23130	8986	5066	9902	5166	13232	16230	14510	16438	4558	9862	5218	8972	4922	5858	13662	7640	10024	6422	11848	18538	7374	8958	10602	10302	4438	13944	4326	8148	8462	17682	12304
1.88		361.163	362.17	-0.111	2			[M-H]-	true		C16H22N6O4	216732	192950	208514	206038	19284	103712	439492	135004	41056	224440	77612	252774	285000	247418	267938	13610	239462	14580	164412	13822	63740	300276	102652	271208	99628	253530	399144	125590	235048	226616	280068	17720	282232	12698	162084	185490	385082	318742
1.88		378.157	379.164	0.022	8			[M-H]-	true		C20H21N5O3	3124	2944	2978	3390	0	0	5442	2564	0	3278	1608	2522	4068	3436	3526	0	3568	754	2442	0	0	3450	1796	3500	1824	3586	4716	2270	3106	2942	3540	0	3384	0	3078	2504	4062	5074
1.88		384.935	385.942	-0.069	31.5			[M-H]-	true		C11H3N2O12P	5346	4920	5592	5318	3308	3404	11340	3700	2916	4480	3314	6150	7760	5800	6258	3052	3948	2672	3964	2282	2122	6858	3312	5488	2694	4644	8654	3440	4204	4666	4838	2032	5846	2474	3240	4130	7024	5272
1.88		429.15	430.157	0.044	4			[M-H]-	true		C15H18N12O4	30208	31444	30628	30800	2506	14242	76684	20678	5250	35182	10620	41482	48316	39784	40486	2070	33586	2298	23898	2168	9996	44370	14128	35892	15718	38788	65054	19616	31506	33102	39628	2066	41116	1712	23532	25688	61408	44132
1.88		464.086	465.093	0.713	2.1			[M-H]-	false		C14H15N11O6S	1146	1382	1290	1424	0	930	3250	1716	668	2062	1366	1700	2312	1976	2330	0	2060	414	1914	258	1010	2360	1202	2218	1522	2384	2970	1664	1888	2124	2776	478	2598	126	1822	2200	2800	2162
1.88		497.137	498.145	0.945	3.6			[M-H]-	true		C17H25N9O5PS	5690	5202	5718	5924	588	2446	15822	3692	806	5700	1480	8564	8406	6736	7240	238	6332	0	4854	362	1338	8790	2234	6240	1680	7076	13210	3180	4864	6460	5972	420	6840	248	3996	4692	10838	7022
1.88		532.074	533.081	-0.018	11.2			[M-H]-	false		C26H20N3O6PS	1632	1896	1662	2272	312	1674	4930	2792	710	2602	1698	3138	3420	3286	3532	448	3062	412	2666	426	1142	3700	1718	2902	2358	3518	4622	1944	2730	3218	2932	418	3766	458	2614	3526	4534	2958
1.88		559.108	560.115	0.014	7.7			[M-H]-	false		C11H23N13O10PS	1014	1482	1748	1656	92	908	5446	1614	558	2024	870	3008	3514	2844	2948	0	2510	0	1630	0	1054	2628	1280	2858	1302	3018	4890	1176	2130	2708	2940	332	2768	0	1374	2628	4448	3048
1.88		600.061	601.068	-0.84	11.2			[M-H]-	false		C23H11N11O10	1180	1918	1794	2180	354	1076	4880	1708	522	2564	1422	3128	3356	2962	2966	0	2384	168	1796	226	688	3320	1172	2394	1046	2854	4658	2102	2204	2616	3074	424	2490	0	2296	1922	4082	2404
1.88		609.34	610.347	-0.546	0.9			[M-H]-	true		C32H46N6O6	4478	5100	5172	4824	326	2272	15662	4154	632	6602	1646	7320	9116	6586	7718	0	6684	122	4206	0	1624	8374	1888	6600	2168	7034	13588	2746	6104	6562	7866	0	7850	0	5366	4624	11308	8978
1.88		633.112	634.12	0.238	14.7			[M-H]-	false		C18H37O18P3	2426	2334	2248	2708	0	1302	8558	2012	0	2734	620	3242	5024	3304	3950	0	2028	0	1880	0	374	3304	860	3018	0	3668	7030	1218	2238	2566	2322	0	3170	72	1726	2418	4626	2928
1.88		668.049	669.057	-0.18	17.9			[M-H]-	false		C27H20N5O12PS	1068	1022	1280	1498	0	974	2754	1276	354	1524	580	2020	2490	1822	2144	0	1446	158	1858	210	578	2030	764	1424	606	1846	3280	954	1334	2030	1548	0	1714	180	1052	1086	2222	1446
1.88		701.1	702.107	0.43	19.6			[M-H]-	false		C17H33N6O18P3	1834	1492	1460	1336	0	640	5584	1122	294	1982	390	2208	2578	2126	2544	0	1426	0	1034	0	490	2756	602	1302	500	1902	4602	716	1462	1716	1574	0	1840	0	1378	1050	3546	1560
1.89		233.155	234.162	-0.181	10.1			[M-H]-	true		C15H22O2	5658	5376	4024	5896	994	3706	9858	4032	1712	4694	2810	4818	5518	4886	6740	1012	4966	1002	3740	1012	1702	4428	2830	4104	2218	4002	7988	2434	4106	3750	4670	754	3734	792	2710	3638	5714	5142
1.89		378.918	379.925	-0.406	19.7			[M-H]-	true		C7H4N5O8P2S	3004	4696	4632	4788	3248	3786	7518	5344	3086	4952	4126	5060	6796	5192	6304	3656	5454	3804	5192	3336	3918	6104	4880	5860	4328	5660	7712	4710	5162	5926	4944	3082	5500	3178	4660	5144	6328	6258
1.89		565.124	566.131	-0.058	11.6			[M-H]-	true		C14H16N17O9	3012	3002	2960	4098	0	1310	9160	1418	440	4504	1028	4134	4968	3532	4320	100	3154	0	2290	0	856	4782	944	2974	986	3958	6722	1314	2986	3056	3402	0	4070	0	1980	2806	5274	3352
1.91		223.134	224.141	-0.211	9.5			[M-H]-	true		C13H20O3	0	3476	0	0	2252	2642	2848	1900	2834	4270	2878	1772	2078	1462	2208	2274	4998	1956	1358	2420	2378	3006	0	4308	2302	1854	1724	2190	1908	2746	5168	2268	1596	1922	2212	1744	1484	5284
1.91		317.139	318.146	0.527	14.5			[M-H]-	true		C16H20N3O4	6500	7058	6178	4948	2670	3836	5412	2672	5380	7838	3016	4642	4342	4414	4248	2386	9650	2420	2908	3620	4330	5752	3200	10260	2572	3012	3740	4292	2930	7282	12766	2818	5880	2578	4896	3906	5252	13396
1.91		413.218	414.225	0.132	38.1			[M-H]-	true		C13H38N2O10S	2638	2660	2406	2606	1768	2086	3286	896	1282	2750	1122	2604	1986	1510	2590	1292	3244	1024	1804	1178	2008	3092	1782	2984	1978	2072	2216	1410	1098	2794	3810	1294	3024	1060	1890	1744	2288	4216
1.92		249.15	250.157	0.204	2.4	811.1	Bruker MetaboBASE Personal Library 3.0	[M-H]-	true	Quadrangolin A	C15H22O3	24786	28262	27494	14312	8628	20952	11684	10854	14780	31470	14856	17708	17356	9410	14384	9236	38600	8386	12720	14120	17882	26342	15102	45184	12028	9446	14260	20882	15512	22500	51198	10906	16276	9812	19906	16600	19076	61638
1.92		315.162	316.169	-0.333	26.1			[M-H]-	true		C14H26N3O3S	1504	2252	2878	2622	2162	1072	1842	1486	1860	3836	2966	2566	1934	808	3042	2412	4382	1958	1734	3432	6016	3712	3268	3322	4630	1656	2448	2364	1188	2492	5636	3816	2246	4240	1654	1818	3068	4930
1.92		367.213	368.22	-0.24	19			[M-H]-	false		C16H35NO6P	1796	2042	1958	2206	820	1232	2192	1468	1528	2936	894	2142	2086	2032	910	1810	2200	762	1904	754	1056	1366	2392	2498	736	1526	1050	1570	784	1532	3180	744	1658	1210	1390	1678	588	4062
1.93		158.976	159.983	0.16	34.5			[M-H]-	true		C5H4O4S	10772	10522	11216	12366	11384	10692	11712	12028	11660	12202	13210	11002	12466	11834	11002	11566	12242	11786	11890	12282	13650	11306	12218	12818	0	11900	11872	12088	12788	12026	11814	14558	13714	13126	13452	13558	13110	0
1.93		177.092	178.099	-0.153	8.5			[M-H]-	true		C11H14O2	6582	5546	6232	2944	3992	3536	3954	2808	3000	6310	3674	5484	3198	2950	3596	2796	6962	0	3242	3036	2666	3760	3822	7698	3378	4324	3658	3092	3996	5356	7450	4056	4350	3546	4162	2360	3938	9944
1.93		267.109	268.116	-0.745	8.7			[M-H]-	true		C11H16N4O4	5588	5504	7108	1980	5504	4228	2050	2864	3986	0	10594	2294	1618	658	1094	1388	7138	2704	986	10080	5760	5788	1166	8808	10062	1510	2026	3538	546	1826	9542	4468	2022	4940	5492	2460	7064	10552
1.93		297.17	298.178	-0.43	7			[M-H]-	true		C16H26O5	8190	7394	6828	5338	21442	4508	1084	914	11860	8562	4606	2070	844	790	2230	11320	9356	16146	1528	16876	6928	1526	11840	8770	6636	472	0	3964	1176	1942	10908	11116	1816	21014	696	1382	1152	14816
1.94		165.02	166.028					[M-H]-	true			4772	3982	4748	4984	4374	4392	3706	3918	4328	4432	3830	4384	2930	4734	3930	5312	4268	3806	4240	5450	3994	4226	4360	4322	4260	0	3822	4842	4128	4186	4224	4702	4222	4410	4326	4666	5204	4230
1.94		253.093	254.101	0.543	17.4			[M-H]-	false		C8H12N7O3	2996	2298	3084	1110	1292	2310	1254	1652	3214	3018	2914	856	760	588	1032	616	2662	1168	816	2882	1796	1712	596	3240	3638	978	1396	1276	488	1166	4656	2298	944	1326	2426	1560	1428	5652
1.94		262.074	263.082	0.978	20.2			[M-H]-	true		C14H9N5O	390	476	396	344	534	324	478	406	298	384	446	462	600	298	488	622	370	386	198	1704	304	386	366	414	344	216	328	374	7552	264	0	276	492	520	334	442	120	0
1.95		154.063	155.071	-0.128	9.3			[M-H]-	true		C8H11O3	3056	2978	3800	2944	4384	3866	3860	1320	3532	5094	2146	2556	1876	1860	2182	3128	4420	3162	1410	4204	3150	4148	5548	4936	3646	1922	1848	2988	1946	2938	5568	2132	2116	3780	1260	1370	1858	6386
1.95		195.139	196.146	-0.204	1.2			[M-H]-	true		C12H20O2	29302	30120	28608	25786	39990	31404	38962	11732	32468	32458	14620	17820	16762	0	19570	22396	39170	22416	10284	32540	26164	35308	43528	46270	28074	15948	16378	25198	15714	22038	50496	27982	15608	35988	12724	14700	17216	56178
1.95		214.051	215.058	-0.071	14.1			[M-H]-	true		C12H9NO3	6086	7618	6756	5418	6136	5650	7172	5400	6380	6424	6488	6382	5904	7018	6388	6544	8288	6554	5088	5744	7610	5472	7528	9556	6458	6610	6098	6814	5408	6904	10296	6580	5918	5686	6332	8052	7238	12556
1.95		239.129	240.136	-0.28	10.3			[M-H]-	true		C13H20O4	111632	107412	112498	90170	141598	129304	134316	42544	119556	123986	55414	73728	63362	54186	76238	82020	143198	75006	33580	116678	97380	129672	147052	179720	103224	54674	61774	85236	56140	75932	186942	92868	66042	134760	43950	57032	63666	202548
1.95		307.116	308.123	-0.022	17.4			[M-H]-	true		C12H16N6O4	5932	9054	6914	6944	10472	9230	10016	3878	10216	7210	4148	5376	5588	4854	7070	7238	9890	7012	3560	9252	8200	9702	12458	11700	9178	5434	5146	7378	5356	5932	13514	7726	4586	11732	3590	4092	5740	12794
1.95		317.085	318.092	-0.459	32			[M-H]-	true		C17H18O4S	2160	2314	2058	1538	1620	1980	0	1598	1378	1596	3984	0	1362	1350	0	1156	2182	1418	0	3564	1558	1602	0	3286	1872	1084	974	1206	1362	1158	2902	1518	0	1654	2656	1210	1494	2974
1.95		855.032	856.04	-0.095	47.2			[M-H]-	true		C46H18NO15S	4158	3356	3972	4718	6188	1450	3974	2260	264	3716	1736	2886	4566	1594	2410	4602	4730	0	2922	5922	8996	4506	7858	4974	6358	2416	1954	5754	3340	5152	5364	336	1708	6674	3516	2142	5212	6746
1.97		187.042	188.049	-0.257	8			[M-H]-	true		C6H10N3O2S	4038	3948	4606	3370	3604	3530	2770	3382	4716	5788	4668	3890	4226	2132	2540	3786	5354	6220	2518	4526	4772	4870	2562	5590	4714	3294	4276	3072	3080	2958	5392	6412	2436	4334	3834	3462	3478	7686
1.97		189.058	190.065	-0.235	8			[M-H]-	true		C6H12N3O2S	2118	2162	2282	1992	1728	1486	1636	2450	1588	3326	2940	2330	2004	1174	2288	1852	3996	1686	2850	1856	2932	2784	2722	5394	2552	1754	2802	1844	3500	1476	6556	2426	2548	1996	1806	2740	2700	10164
1.98		243.968	244.975	-0.264	14.9			[M-H]-	false		C10H2N2O4P	2292	2738	1948	2048	1420	1890	1466	1520	2512	2560	2056	1900	2226	1330	1310	1874	3362	2664	1290	2766	2224	3342	1290	3006	2646	1816	2272	1268	1724	1776	2982	2480	1782	1960	2632	1606	1588	2716
2.01		409.108	410.115	0.225	26			[M-H]-	true		C18H22N2O7S	4144	0	3692	0	3286	0	2262	0	2948	2900	2648	2552	2942	2500	2566	2970	2500	2596	2620	2218	2694	2160	2480	0	2348	2646	2260	2310	2382	1980	2286	1968	2544	2384	2630	2154	2774	2314
2.02		171.947	172.954	-0.402	42.6			[M-H]-	true		C5HO5S	2620	2700	2184	2688	2044	2502	2040	1720	2496	2846	1720	2172	2764	1294	1940	2224	3760	2334	2448	3480	3138	3476	2000	3434	2850	2494	2864	2390	2618	2776	3080	2358	2520	2556	2566	2462	2706	3252
2.02		200.119	201.126	-0.194	20			[M-H]-	true		C12H15N3	4534	4338	3914	4086	4276	4660	4002	3974	5206	3900	4492	4304	4236	4170	4986	4788	4080	4024	4262	4300	4720	4396	4266	4594	3914	4910	5074	3980	3842	4612	3430	4230	4114	4118	4712	3756	3942	4998
2.02		249.152	250.159	0.38	27.4			[M-H]-	false		C10H24N3O2S	8458	8728	9734	7416	6392	6966	2330	4928	8264	9808	6090	4814	4234	4232	3350	2628	12872	5148	3052	4344	4700	5656	4352	14584	4510	5784	5668	5746	5018	5494	15388	5816	4962	4836	8442	2430	3494	18174
2.04		100.933	101.941					[M-H]-	true			12740	14056	14332	15596	14432	15256	14768	15848	15762	16926	16528	15702	16470	17736	16344	16664	16726	15908	17418	16660	18722	17946	0	18876	17190	17502	17796	18854	17602	17784	20662	18518	18014	19064	18840	20146	18170	18850
2.09		299.081	300.088	0.849	10.9			[M-H]-	true		C12H17N2O5P	2368	1964	2010	1052	2638	2222	894	1368	2402	2828	5030	900	640	554	936	792	2836	1810	578	3608	3412	2478	442	3548	3666	672	896	1652	374	652	4884	2104	834	3058	2190	1318	2550	4576
2.1		431.184	432.191	-0.027	8.3			[M-H]-	true		C20H33O8P	1850	2098	2068	1004	1014	1212	1562	1152	862	2454	1430	1306	838	866	930	948	3368	1658	828	982	1236	1386	1982	3554	926	1662	806	1028	1116	1976	4244	904	928	1198	1588	726	1340	3600
2.12		265.147	266.154	2.578	24.4	982	Bruker MetaboBASE Personal Library 3.0	[M-H]-	true	Cumanin	C15H22O4	12782	13122	15446	2786	3058	3098	2956	2636	3606	12906	6038	5108	9038	2406	14128	3452	18486	3382	4896	4974	5316	11718	3456	23496	2698	3144	3474	2728	30746	6004	26800	6636	2386	11382	3390	4512	4688	27296
2.12		333.135	334.142	0.052	11.8			[M-H]-	true		C10H28N2O6P2	3048	3400	2918	776	550	788	976	854	804	3524	1544	814	2412	868	4308	926	4286	694	1518	1170	1822	2590	1082	3972	766	758	1112	1306	9934	1430	6664	2134	746	2706	908	1382	1100	6312
2.14		194.082	195.089	-0.469	12.8			[M-H]-	true		C6H16N2O3P	1648	1990	2726	1300	1584	1802	4200	1814	1662	2556	2352	2088	1752	2342	2128	1542	2944	2134	1900	1724	1854	1844	2464	2666	2028	1374	6024	2252	1718	1468	3272	1218	1730	2038	3004	1998	3196	4212
2.15		297.12	298.127	-0.838	12.5			[M-H]-	true		C12H18N4O5	9574	10230	10472	12728	4956	6774	10260	7060	13408	12028	4446	13208	8198	808	18552	4826	16164	9798	5930	10070	4780	11848	6116	16628	11668	3322	8160	7230	3232	10896	18958	13926	10884	8612	5938	2276	11072	25110
2.15		365.107	366.114	0.664	20			[M-H]-	true		C14H25NO6PS	1354	1830	1946	2524	916	1418	1938	1256	2224	2030	1340	2018	2388	256	3048	1190	2978	1806	1336	2442	1048	2706	1982	3200	3146	766	1868	1484	1208	2514	3502	2678	2174	1758	1142	548	2516	4508
2.16		297.152	298.16	0.729	26.1			[M-H]-	false		C14H24N3O2S	1406	1254	1566	398	844	944	536	742	1016	1722	718	998	606	802	3724	1334	1946	796	714	802	812	822	796	1838	1550	560	1236	694	1326	0	2098	1420	518	982	720	888	534	2844
2.17		165.02	166.028					[M-H]-	true			4520	5218	4188	4252	4044	4706	3852	4176	5412	4358	4652	4370	3792	4292	4530	4258	4074	4132	4058	4348	4230	4432	4740	4290	4340	4718	4384	4342	4216	4452	3900	5072	5174	4200	4164	4808	4592	4466
2.19		129.936	130.943					[M-H]-	true			1232	1180	1256	1210	1428	1580	1380	1576	1660	1910	1698	1772	1522	2260	1808	1764	1824	1782	1740	1996	1730	1920	1932	1560	1670	1800	2258	1840	2014	1814	2042	3032	1972	2136	1746	2034	2102	1954
2.21		359.223	360.23	0.381	33.3			[M-H]-	true		C14H36N2O6S	1184	1134	1510	1582	1398	726	632	424	1322	1166	832	894	418	314	1180	1610	1568	740	566	1384	1948	1420	1618	1858	812	840	482	1012	406	1532	1946	1230	1680	936	454	906	1312	2764
2.23		200.119	201.126	-0.182	30.9			[M-H]-	true		C12H15N3	3704	3886	4228	4054	4450	4260	4138	4790	4066	4674	4038	4996	4602	4034	4088	4590	4660	5198	4448	4450	4520	4676	3942	4706	4766	4608	4254	4442	4120	4158	4700	4852	4670	4506	4740	4806	4424	4610
2.23		208.098	209.105	-0.715	5.2			[M-H]-	true		C7H18N2O3P	808	1330	828	400	372	1096	1660	1268	234	1160	828	502	2140	2858	1004	330	1524	122	1870	478	274	728	292	1986	362	1602	3940	1722	870	798	2238	0	976	438	2152	2390	1480	1776
2.24		428.207	429.215	-0.431	3.9			[M-H]-	true		C24H31NO6	6010	5000	5484	2346	5438	4842	3216	1740	7440	6028	3606	2944	1256	1932	2776	3694	7080	2810	1106	6680	6266	6526	3324	6632	2548	3284	3256	9418	1080	7888	8324	4808	6420	2570	3522	5724	9680	9920
2.31		281.125	282.132	-0.859	10.4			[M-H]-	true		C12H18N4O4	292674	308118	304766	159206	155382	284638	88258	196510	268836	387768	379860	111882	116248	60014	149648	71956	434840	124400	88616	377590	132410	218264	84158	449268	341874	112298	142346	160750	64212	163396	528964	201084	86316	146324	427452	147822	158728	617316
2.31		321.174	322.181	-0.316	10.7			[M-H]-	true		C14H24N7S	3338	3640	3814	1612	2370	2628	1718	2554	2786	4462	3828	3096	2304	1466	1834	1408	4780	3640	2208	3690	2880	4128	1900	4940	4152	1648	2548	1876	3040	2668	5824	3522	1904	2952	2898	2936	3610	7458
2.31		349.112	350.119	-0.617	12.4			[M-H]-	true		C11H14N10O4	19974	20184	17626	13972	11696	19006	7710	16614	19716	24088	26264	10652	10430	5320	12398	6894	26852	11778	10348	23600	11710	17132	7120	26738	22536	12768	12918	13746	6908	14358	31814	15768	8454	15936	26390	13788	14224	34546
2.31		366.102	367.11	0.746	15			[M-H]-	true		C9H17N7O9	6096	6650	6298	5888	4440	8050	3230	5960	6874	7496	7348	5046	3888	2174	5396	3298	8046	5268	3698	7716	4976	5730	3150	9248	8322	4364	6062	5974	2278	5940	9868	6472	3746	5818	9274	5502	5190	10454
2.31		417.1	418.107	0.949	18.8			[M-H]-	true		C16H24N2O7P2	2656	2446	2644	1298	1358	2310	1202	1996	2220	2368	3212	1100	1120	778	1578	696	3104	1166	772	2726	1574	2496	824	3436	2914	1218	1590	1870	982	1648	4212	2190	974	1800	3538	1626	2010	4108
2.31		585.238	586.246	0.784	48.3			[M-H]-	true		C28H42O11S	6044	6068	5414	2066	2018	6112	530	2912	5862	9350	9906	1126	1166	548	1848	330	11494	1250	1120	11528	1684	3464	756	13510	8522	1384	2030	2492	378	2988	17310	3028	960	1830	13426	1696	2156	22462
2.33		377.16	378.168	-0.833	9.4			[M-H]-	true		C12H20N13S	1180	678	838	226	216	188	252	0	178	1126	190	484	1206	228	1722	0	1536	0	588	356	654	1244	326	1284	0	0	492	0	3694	456	1132	410	258	1010	268	418	290	1424
2.34		100.933	101.941					[M-H]-	true			10570	13046	14694	0	12428	12560	15324	14462	15204	15214	15222	13442	15214	15230	15036	14804	15820	15038	14822	14618	16114	15618	15572	17234	16568	0	16612	0	0	0	18006	17594	17124	17590	17394	0	18616	18298
2.34		309.174	310.181	-0.42	33.2			[M-H]-	true		C14H30O5S	4828	4906	4418	814	632	1366	1022	936	976	5518	1082	1398	4376	620	6616	720	6074	1112	1830	1328	2386	4088	870	6132	426	590	1502	890	14806	2154	7586	2122	952	3826	1124	1266	1528	9390
2.39		311.168	312.176	-0.71	5.6			[M-H]-	true		C13H31NO3PS	3252	3436	3600	1710	1412	1490	1748	1452	1666	4168	1738	2118	1716	1914	10442	3156	4440	1446	1962	1964	2010	2782	1472	5666	4300	1266	3020	1780	2278	8712	6670	2996	1632	1900	1924	1812	1504	7400
2.41		141.021	142.028					[M-H]-	true			2078	1590	2304	2122	2226	3124	2140	2184	2486	1752	2194	2558	2428	1962	2340	0	2252	1868	2768	1860	2558	2090	2344	1986	2206	2468	2068	2314	2120	2708	2692	2120	3066	2092	2552	2642	2462	2284
2.42		379.156	380.163	-0.264	4.8			[M-H]-	true		C13H33O8PS	1008	1156	1314	626	526	576	502	816	532	1216	782	852	440	828	3392	950	1310	634	598	692	1026	1332	766	1418	1238	764	722	928	782	2560	1836	894	586	584	576	522	478	2202
2.45		165.02	166.028					[M-H]-	true			5038	4286	4688	4628	4610	4778	4592	4262	4630	4916	4540	4356	4582	4616	3906	4026	4280	4552	4494	3982	4898	4320	4680	4676	4316	4472	4626	4828	4044	5064	4294	4442	4556	5006	4238	5386	4872	4608
2.47		353.2	354.207	-0.638	10.5			[M-H]-	true		C12H37NO6PS	3644	3914	3894	758	438	522	566	704	800	4204	828	1058	2632	526	5480	666	5400	618	1236	1128	1968	3116	828	5930	418	638	1120	648	11670	2226	7018	1344	596	2732	684	1026	710	8300
2.48		112.986	113.993	-2.53	19.7			[M-H]-	true		C4H2O4	12804	13322	14288	13770	13082	13168	14352	14272	15062	15192	14796	0	14276	14254	15186	14196	15194	13636	14528	16482	14624	13402	14700	14640	14242	13600	15084	14142	0	14658	15532	0	14090	14874	15420	14908	15744	0
2.54		144.923	145.931					[M-H]-	true			1272	1830	2076	1606	1856	1710	1982	1888	1802	2084	2036	1990	2384	2620	2342	1924	2430	2292	1962	2266	1938	2012	2220	2010	1776	2024	2072	2648	2202	2386	2114	2164	3070	2470	3488	2266	3610	2372
2.54		397.226	398.233	-0.968	6.5			[M-H]-	true		C14H41NO7PS	2156	2168	2478	632	282	710	446	0	396	2354	640	768	1718	372	2402	0	2326	562	574	990	1226	1684	492	2600	0	318	592	270	6030	1230	3242	1044	314	1376	612	468	660	3638
2.55		353.146	354.153	-0.875	12.5			[M-H]-	true		C14H16N11O	12626	13384	15678	6740	5738	9824	2758	8000	23144	17060	19224	6168	9578	3346	3968	1632	17590	6578	2868	15798	13528	18320	4518	18876	21456	3418	4140	9444	2670	14490	22928	5822	3306	12140	17142	10936	6116	29058
2.56		155.874	156.881					[M-H]-	true			6994	6560	7092	6956	6886	7616	7100	6660	7260	7820	8648	6842	7344	7188	6752	6188	0	0	7228	7098	7220	6540	6890	7070	7458	6772	6368	6446	7696	7092	6560	7074	7154	7340	6306	6442	6656	7220
2.57		441.252	442.259	0.538	24.4			[M-H]-	true		C20H37N5O4P	1276	942	1350	350	0	268	304	200	336	1032	596	464	552	328	1480	250	1390	352	296	348	674	1032	226	1940	0	238	390	334	3528	704	2024	692	180	720	458	530	382	2454
2.59		200.119	201.126	-0.234	30.8			[M-H]-	true		C12H15N3	4478	4660	4188	4670	4424	4260	4516	4250	4176	4244	4686	5396	4846	4086	5550	4188	4680	4408	4334	4724	4008	4408	5056	4612	4314	4200	4426	4430	4374	4762	4578	3984	4276	3992	0	3956	4090	4084
2.63		178.88	179.887					[M-H]-	true			5458	5792	7226	5954	7260	6598	5514	6030	6580	6174	5992	6492	6014	0	5998	6454	6082	6036	6024	5758	7052	6418	6392	6010	6674	4736	6054	6104	5150	7336	5816	7198	7070	7316	5872	7294	6366	6584
2.64		174.956	175.963					[M-H]-	true			12516	0	13944	13224	12818	13280	13630	13048	13080	14788	13170	0	0	13334	12890	13390	15082	13340	13116	0	0	14162	14202	14098	0	0	14336	16148	0	13772	0	16030	14140	14446	14778	14486	14892	14994
2.69		165.021	166.028					[M-H]-	true			4014	4226	4914	4556	4778	3916	4320	4716	4190	4968	4436	4910	4014	3790	4068	4760	4606	4174	4150	3966	4102	4116	4184	4924	5702	4234	4798	4900	4644	5134	4416	3992	4152	4340	4750	4034	5420	4886
2.7		666.058	667.066	-0.867	14.7			[M-H]-	true		C40H9N7O5	1518	2218	1556	0	356	470	460	374	1032	1946	124	810	1472	4490	3276	390	2046	254	196	14134	352	0	122	2474	86	472	378	358	2516	2834	2708	696	676	370	1756	430	362	2804
2.72		141.021	142.028					[M-H]-	true			1504	2180	3314	2096	2618	2136	2212	0	2158	2610	2306	2046	2098	2306	2362	2548	2168	2484	2036	2154	2020	2622	2626	1982	2408	2118	2032	2440	2366	2464	2374	2290	2120	2304	2118	3090	2356	2778
2.73		325.184	326.191	-0.69	5.5			[M-H]-	true		C14H33NO3PS	3508	2620	3338	1488	940	1110	1496	1194	1440	3814	1532	2594	1884	1724	10894	2372	5140	1880	1938	1558	1740	2442	1454	5076	3448	1314	2000	1322	2198	6808	4870	3918	1564	1278	1490	1480	1392	5784
2.8		155.874	156.881					[M-H]-	true			7222	6286	6596	6834	7246	7534	6614	6542	6860	7762	8012	6958	7168	8840	5886	7794	7390	6828	7126	0	8334	6924	7554	6128	6446	7002	7278	7106	6810	6574	6576	6198	6568	6486	6958	6724	6730	5478
2.81		200.119	201.126	-0.353	34.6			[M-H]-	true		C12H15N3	4202	4346	3626	3974	3906	4224	4576	4126	4090	4610	4436	5110	4148	4516	4478	4182	5194	4916	4852	4918	5146	4342	5432	4134	4338	4484	4494	4508	0	4714	4700	4060	4876	4616	3856	4114	4250	4242
2.85		351.131	352.138	-0.952	24.6			[M-H]-	true		C9H26N3O9S	1962	1466	1606	544	328	612	482	528	2122	2342	796	568	810	416	284	360	1928	790	484	662	462	836	594	2506	682	0	852	448	420	932	2598	426	138	950	204	976	982	3784
2.89		178.88	179.887					[M-H]-	true			0	5716	5800	6206	6802	6142	6062	5988	5936	7230	5776	6378	7318	6986	6356	6080	6536	6026	6770	5816	6844	5922	7232	6120	0	6332	6374	6640	6006	6994	5792	6478	6828	6358	7732	6740	6326	6756
2.9		588.33	589.337	0.041	8.7			[M-H]-	true		C25H53N2O11S	1286	1226	1462	1164	972	1736	796	1708	2412	1492	3194	544	964	2964	288	1156	1718	2402	1694	474	840	300	696	1712	404	1034	976	1378	1054	316	2194	3112	0	1090	1680	2954	722	2182
2.91		165.021	166.028					[M-H]-	true			4422	4218	4462	4754	3988	4666	4190	4990	4634	4198	4646	4048	5086	4242	5100	4390	4456	5092	4672	4478	4750	4272	4252	4050	4350	4288	4228	5362	4956	4328	5404	4324	4846	4632	4166	4326	3764	4332
2.91		552.272	553.28	0.976	2.6			[M-H]-	true		C30H39N3O7	2084	1622	1990	1066	354	670	576	1290	0	3498	650	468	700	400	474	598	6134	0	332	494	904	610	394	11024	346	608	1282	454	468	402	15860	0	476	554	634	1108	424	21072
2.92		100.934	101.941					[M-H]-	true			8826	10364	0	10682	11392	10438	10626	11942	11344	12156	13542	12384	12094	13196	13248	13094	13694	13888	12440	13716	12986	12846	13724	0	14016	13734	14416	0	15104	14132	17496	14934	15784	15096	15508	15112	16038	18894
2.92		620.26	621.267	-0.365	3.6			[M-H]-	true		C26H34N14O3P	546	604	560	258	112	334	290	226	0	1312	296	0	148	370	348	162	1146	0	0	282	300	0	352	3092	0	172	310	0	0	228	3238	0	120	298	0	304	186	4216
2.95		174.956	175.963					[M-H]-	true			11692	11432	13200	13314	0	12736	13508	13948	13498	13850	13590	0	12900	14592	13106	0	0	13762	14064	0	13802	14750	0	13794	14906	14076	14752	0	16234	15494	15560	16132	14162	14976	0	0	15642	13880
3.06		112.986	113.993	-2.491	21.8			[M-H]-	true		C4H2O4	13112	12944	13398	0	0	12990	17084	0	14578	0	0	14958	15940	15060	15760	14922	16056	15016	16040	15032	15424	15110	0	15142	14918	15852	16000	16188	15730	15226	15778	14950	15024	15826	17018	15930	0	16514
3.07	-0.24	528.272	529.28	-0.75	30.5			[M-H]-	true	PE 21:4	C26H44NO8P	2056	2056	1710	1088	382	1174	524	1348	0	3412	1090	446	802	930	514	826	6540	0	522	648	820	484	638	11834	544	672	736	490	762	344	19414	0	348	774	992	1460	344	22202
3.08		337.205	338.212	-0.425	5.1			[M-H]-	true		C15H28N7S	1902	1960	2344	322	466	454	266	406	278	2216	768	474	1134	500	3084	554	1924	468	734	746	762	1366	232	2814	184	406	466	346	4194	1000	3438	808	238	1064	600	488	438	4864
3.08		596.259	597.267	-0.26	6.4			[M-H]-	true		C16H38N16O5PS	388	616	444	278	0	548	0	576	0	1154	180	112	196	294	140	286	2044	0	0	0	236	134	0	3052	0	230	190	212	0	0	4000	0	114	0	352	332	0	5964
3.12		155.874	156.881					[M-H]-	true			7034	7768	6436	7614	6660	0	7596	7448	6692	7556	7182	7568	7034	7940	7242	7368	7544	6304	6922	6662	7342	7754	7556	7064	6184	6388	6214	6238	7212	6556	6382	6440	7492	7528	5516	6978	6446	6522
3.14		144.923	145.931					[M-H]-	true			1342	1348	1556	1244	1612	1428	1678	1888	1916	2130	1790	1734	1718	2088	1702	2302	1946	2120	2112	2058	1930	2096	2442	2018	2066	1904	2176	2272	2790	2380	2252	2372	2912	2238	2224	2348	2580	2462
3.14		165.02	166.028	-0.864	31.4			[M-H]-	true		C3H8N3O3S	4650	4438	4748	4154	4434	4578	4812	4510	4384	4302	4788	5116	4226	5474	4138	4246	4184	5154	4726	5342	4014	0	4208	3546	4704	4634	4188	4174	5258	4396	4552	4900	4582	4244	4424	3712	5110	5526
3.14		200.119	201.126	-0.196	17.4			[M-H]-	true		C12H15N3	4634	5226	4908	5568	4340	4430	4442	4798	5282	4908	5002	4758	4546	4560	4258	4974	4070	4600	5314	4834	4774	5430	4476	4944	4660	4574	5224	4786	4796	4154	5138	4104	4598	0	5428	4326	4564	5182
3.16		339.2	340.207	-0.635	13.8			[M-H]-	true		C15H35NO3PS	1942	2502	1882	0	732	774	628	1260	756	2312	798	822	1056	952	5888	1518	2404	1242	854	1224	988	1464	1008	2416	1532	876	1806	1356	984	5022	2998	1818	794	914	960	850	732	3506
3.17		178.88	179.888					[M-H]-	true			5898	6426	6004	5808	5790	6354	6356	7716	6910	6632	5786	6370	6110	6306	6764	0	6082	6608	5490	5396	6518	6158	6060	6456	6098	6522	6088	0	6394	0	6210	6022	7082	6784	5858	6760	6768	6290
3.18		242.943	243.95					[M-H]-	true			6512	6050	6396	6236	0	6684	6568	7114	7090	6668	7740	7730	0	8104	7280	7606	7864	7482	7398	7528	7596	7434	7350	7152	7160	6768	7242	7430	6810	0	7144	7220	7580	8604	7988	7298	7534	7492
3.19		174.956	175.963					[M-H]-	true			0	0	0	13586	14442	0	14136	15264	0	13234	0	13886	14016	13180	0	13876	13438	14370	15392	14710	15974	0	0	0	15450	14454	0	0	17648	15442	0	0	14372	15398	0	15448	0	14508
3.2		446.385	447.392	-0.892	11.1			[M-H]-	true		C21H56N2O5P	2436	3104	2326	1390	530	7618	1452	8466	686	3338	2088	718	456	960	330	7546	3064	532	490	410	2920	0	2122	3670	104	254	616	2682	952	0	3618	766	206	1290	29428	1154	514	4730
3.22		554.288	555.295	-0.867	2.3			[M-H]-	true		C27H40N8O3P	702	960	1180	504	100	480	458	644	0	2058	0	292	296	0	322	282	3310	0	0	288	746	212	416	5602	0	522	508	376	326	204	7752	0	0	218	226	236	368	10470
3.26		441.203	442.21	-0.133	30.5			[M-H]-	true		C23H24N9O	1560	1626	1342	616	1220	788	1110	266	250	1568	364	378	256	2426	1274	472	1868	132	800	432	330	436	420	2164	306	1464	10342	1026	640	1484	2512	0	1410	2070	734	816	2194	2920
3.31		100.934	101.941					[M-H]-	true			10362	11382	10640	10544	11470	10208	12598	12948	12200	12950	0	0	13226	12180	13548	13812	13808	13744	13642	14278	14830	14638	18506	15810	15578	13724	14808	15436	0	14652	18584	0	14220	15030	14488	15242	15314	18680
3.34		381.231	382.238	0.588	41.8			[M-H]-	false		C16H36N3O5S	1116	1366	1444	300	216	550	0	516	310	1652	442	448	810	366	2252	358	1464	278	452	390	810	1506	268	2364	0	328	586	146	3068	826	2960	832	172	714	300	388	322	2732
3.35		155.874	156.881					[M-H]-	true			7188	7352	7008	6568	6308	7364	6752	6846	7824	7280	7098	7572	7238	0	6948	6812	7084	0	6466	6676	7114	7256	7274	6838	7268	6462	5788	6092	6414	6298	6396	6274	6378	6416	6542	0	6266	6564
3.35		174.956	175.963					[M-H]-	true			13930	13252	13714	13450	0	13650	13904	0	14848	0	13724	0	14738	12994	12930	0	0	14026	13270	13730	13916	13668	15462	0	15938	15250	13796	14744	15288	14388	15500	14482	14576	15260	15130	15072	14302	0
3.41		141.021	142.028	-0.018	8			[M-H]-	true		C7H2N4	1940	2266	2208	1650	2246	1956	2180	2270	2084	2198	2738	2258	2322	2536	2394	1898	1986	2498	2242	2216	2164	2638	2158	1762	2268	2226	2024	2454	2054	1992	1862	2108	2096	2080	1938	2190	3058	2080
3.48		489.267	490.275	-0.763	18.4			[M-H]-	true		C28H42O5S	4568	4624	5000	4674	3844	4730	4686	1218	2592	6166	5462	3424	2256	2820	2032	3036	5966	2072	2840	2666	4604	2926	2352	6744	2448	3848	1332	3958	1672	8414	7770	1888	2542	6718	8120	1972	2088	9722
3.49		178.88	179.888					[M-H]-	true			6520	5034	5958	4626	5448	6334	6202	5806	5966	6286	5688	5368	5504	5904	5910	5690	5474	6744	0	6746	5634	6110	6030	5800	5674	5986	5732	5572	5818	5616	6376	6174	6042	5672	6416	6488	0	5694
3.52		200.119	201.126	-0.298	22.6			[M-H]-	true		C12H15N3	4758	4478	4440	4714	5218	5366	4772	4738	4538	4784	4398	4478	5234	4496	4556	5540	4470	0	4366	5178	4394	4768	5102	4540	4962	3746	4286	4668	4980	4146	4864	4922	5890	4946	4648	4410	4474	4922
3.54		480.309	481.316	0.592	9.7			[M-H]-	true		C21H46N4O6P	3640	3026	4090	3136	6490	1250	3198	1932	806	4892	1554	2078	6562	1534	2064	6202	5202	760	2560	5428	4220	1098	3130	5938	1864	2160	2358	7740	2946	2014	5754	636	1750	6030	1812	1366	3568	6450
3.54		540.33	495.332	-0.926	2.4			[M+COOH]-	true		C24H50NO7P	21018	22156	20342	18480	43612	8900	18426	11060	5028	23700	10454	11796	45340	8002	14360	44524	28620	4584	17330	34742	21846	7614	22072	30800	11736	12386	14386	49354	19014	10962	38942	5634	11920	48494	10152	9206	22812	39490
3.54		608.317	609.324	-0.088	3.8			[M-H]-	true		C19H43N15O6S	1474	1660	1538	1540	3346	888	1494	838	410	2148	880	1210	2538	850	1070	3108	1664	416	1666	3322	1688	562	1898	2494	980	1136	1432	3820	1418	1092	2616	728	932	3078	992	956	1966	2850
3.55		112.985	113.993	-2.559	10			[M-H]-	true		C4H2O4	15010	15858	14918	15642	0	14962	15888	0	15506	18080	0	17676	18192	16664	0	17570	18480	0	16878	17672	17642	16780	18274	19036	17152	17078	15930	19134	17810	0	18638	16426	17348	17542	16270	17060	17346	19022
3.55		264.16	265.168	-0.47	21.1			[M-H]-	true		C11H26N2O3P	1290	710	942	350	266	0	3334	166	256	1216	204	334	818	692	394	240	1052	138	0	270	386	612	246	1504	0	684	7440	0	440	0	1386	160	380	270	844	0	1510	1898
3.6		144.923	145.93					[M-H]-	true			1244	1666	1436	1460	1842	0	2034	1766	1626	0	2362	2206	2118	2000	1760	2002	1648	2136	2366	1790	2364	1926	3060	2114	2240	2066	2234	2088	1868	2196	2854	2596	2740	2234	2182	2414	2248	1902
3.6		174.956	175.963					[M-H]-	true			11954	12552	12428	0	13258	13270	12896	13664	0	13210	14478	14644	13896	13726	14114	0	13242	0	0	14700	14100	13996	13996	14936	14818	0	0	15088	14414	0	15340	0	14578	16012	16536	0	14264	16354
3.63		541.27	542.277	-0.294	13.2			[M-H]-	false		C24H36N11O2S	1902	2028	1746	1246	1462	1626	2332	1496	2940	2490	2098	1786	2152	1816	2324	2386	2062	736	1228	1204	1828	1582	1580	2630	1442	202	1866	1456	1518	1646	3126	910	1556	1240	2606	2108	1880	3692
3.64		473.282	474.289	-0.708	3.3			[M-H]-	true		C28H43O4P	10768	9978	10224	7666	9250	8322	9008	7022	13940	10050	9180	8732	10014	8282	12386	8572	12944	2504	5498	7176	10192	7328	5854	15406	6828	644	9358	6298	7820	8038	18854	2446	8192	7166	14210	8404	6764	24702
3.66		100.933	101.941					[M-H]-	true			9836	11060	10338	9852	13076	0	11808	13044	0	14010	12668	13022	13554	0	13544	13764	14700	13374	13422	14536	14012	14014	14824	15018	14782	14158	0	15678	16720	15244	15458	14554	13122	15882	0	15610	15530	0
3.69		452.278	453.285	-0.477	4.8	877.2	MSDIAL LipidDB VS68 negative mode	[M-H]-	true	LPE 16:0	C21H44NO7P	2056	2588	2904	1840	5320	834	904	1036	0	2822	1090	750	6432	1370	988	4876	2940	132	3458	3944	2236	1088	1504	3316	838	2292	764	7222	4282	844	3494	0	526	5320	1248	960	1114	4990
3.7		242.943	243.95					[M-H]-	true			6528	7182	6834	7020	0	7516	7014	6894	8742	8268	7768	0	7992	8130	0	0	6812	8298	7778	7316	8044	8344	7800	7668	7506	8076	8948	8972	7922	9186	7588	8626	7990	8446	7356	8118	7316	7754
3.74		165.02	166.028					[M-H]-	true			4060	4306	4238	4240	3942	3890	3958	4414	4058	3976	4256	4538	3940	4190	5238	4426	4190	3668	3648	4078	3462	3824	4274	3782	4198	3844	5018	4100	4176	3964	4066	4170	4742	4102	5154	4922	4770	3244
3.75		112.986	113.993	-2.497	17.5			[M-H]-	true		C4H2O4	0	0	18756	0	17408	0	16830	16124	18534	16350	0	18544	18322	17280	17796	17562	0	16316	18930	0	16958	17478	18562	19062	0	0	17664	0	0	18628	17660	17032	16518	17900	18468	0	0	18026
3.75		566.345	521.347	-1.05	0.3	821.5	MSDIAL LipidDB VS68 negative mode	[M+COOH]-	true	LPC 18:1	C26H52NO7P	6910	6358	7228	7028	7658	3284	7488	4406	3056	8062	4768	5640	9828	4496	5814	8426	7572	3548	4136	8042	7962	4236	8776	8716	5862	4286	5088	9678	5162	6178	11086	4106	4444	9732	4254	3430	9682	12708
3.76		310.931	311.938	1.084	45.1			[M-H]-	true		C10H3NO7PS	3704	4354	4106	4078	3898	4054	4516	4152	5366	4688	4638	4670	4318	4398	5346	3984	4740	4578	4600	4390	4628	4740	4448	4216	4376	0	4552	3754	4454	4324	4542	4470	4538	4382	4618	4834	4490	4160
3.78		489.26	490.268	-0.901	22			[M-H]-	true		C18H44N4O7P2	1854	2210	2186	2076	1434	1642	1982	966	0	1972	2610	1314	2106	2450	1656	2104	2224	1114	1430	1954	1908	1450	1914	2662	2354	946	1202	1848	1700	2724	2836	0	1132	1668	1798	1724	1162	2882
3.8		200.119	201.126	-0.2	24.8			[M-H]-	true		C12H15N3	4264	4390	4374	3756	4218	3906	0	5542	4532	5304	4308	4592	0	4938	5056	4920	4460	0	4432	3780	5188	4012	3968	4570	3962	3990	3964	4196	4586	4054	4466	4902	5202	4346	3956	4642	5498	4490
3.86		178.88	179.888					[M-H]-	true			5038	5174	5034	5646	5772	5204	5564	5868	0	4894	6690	5552	5766	5588	5846	6896	5902	5922	6078	5872	5184	5428	6094	5340	6190	4840	6052	6776	5582	5878	6128	4938	0	5748	5214	7034	6116	5988
3.88		556.304	557.311	-0.3	11.7			[M-H]-	true		C19H46N10O5PS	372	464	514	392	0	442	244	640	0	1092	406	0	358	236	0	0	1594	0	300	192	148	0	84	2176	0	318	0	92	394	0	4202	0	0	0	294	0	0	4568
3.9		100.933	101.941					[M-H]-	true			12176	11784	11588	15280	12492	12590	13124	12754	13280	15242	14852	13962	13822	15812	14758	13776	18132	14280	14164	15352	18862	14776	22134	19688	15128	18722	15060	17296	15206	15310	20280	16764	15126	16108	21094	20184	17492	21400
3.91		174.956	175.963					[M-H]-	true			10866	11718	11632	11818	11680	0	13116	13224	12824	12634	13336	13414	12636	12264	12526	0	13244	11884	13788	0	14424	13130	0	0	0	0	13824	13814	13868	13976	13672	14054	14286	14012	14330	13938	13546	15124
3.95		506.288	507.295	-0.321	23.1			[M-H]-	true		C27H37N7O3	500	658	416	0	82	70	0	0	0	1052	142	200	0	0	124	126	1178	0	0	312	304	292	150	2060	0	0	226	218	66	0	3622	0	0	294	0	136	140	3878
4.02		112.985	113.993	-2.554	12			[M-H]-	true		C4H2O4	0	0	17648	20312	18366	0	18434	18334	18398	18756	19310	18652	0	18776	21044	19482	18796	16644	19338	20446	19024	0	19226	20556	18584	0	19208	18880	19264	20206	19942	17942	18622	19726	19664	18094	19072	20718
4.05		200.119	201.126	-0.255	10.3			[M-H]-	true		C12H15N3	3810	4696	4362	5208	4048	3980	4046	4478	0	4806	4640	4354	4366	5402	4658	4350	4808	4210	4072	4120	5570	3944	3842	4430	4380	0	3964	4246	4120	4020	4156	4824	4364	4896	4540	4016	4032	4736
4.05		242.943	243.95					[M-H]-	true			6436	0	6646	6956	7348	8626	7238	7524	8046	7544	8596	8688	7940	8446	0	7942	8352	7746	8366	8722	7922	8116	8970	0	8456	9244	8402	7488	7770	8008	7732	7956	8226	7916	7284	7930	8054	7890
4.05		526.351	527.358	-0.893	7.9			[M-H]-	true		C25H54NO8P	3620	4000	4270	3594	8106	432	4416	468	198	3434	438	3472	6634	242	3776	5796	4458	228	1176	7872	4556	2800	4964	6720	3700	700	2646	9036	1246	3540	5796	0	3030	9034	318	386	3754	7260
4.15		174.956	175.963					[M-H]-	true			11386	11098	11914	11832	0	12780	12570	0	0	12372	0	11954	0	0	12228	0	12552	0	13384	0	12750	13186	0	12710	13312	13784	12990	13900	13312	15502	14834	13064	12728	13122	0	12972	14284	0
4.17		436.283	437.29	-0.643	4.6	871.4	MSDIAL LipidDB VS68 negative mode	[M-H]-	true	LPE O-16:1	C21H44NO6P	2104	2896	2578	1990	6514	970	1700	988	0	3700	1042	1160	5742	1226	1178	5622	3362	120	1662	4882	2652	1224	3018	5024	2050	1510	1302	7362	3070	2036	4296	0	1230	5310	894	1090	1850	4806
4.17		504.27	505.277	-0.969	19.8			[M-H]-	true		C16H43N8O6P2	918	624	842	676	1638	152	424	156	0	862	440	488	1304	336	570	1614	710	0	474	1274	924	700	594	1312	608	476	480	3034	742	782	1236	0	466	1778	266	264	728	1140
4.19		310.93	311.938					[M-H]-	true			4788	4968	4416	4088	4546	4438	4598	4602	4896	4512	4106	4872	4460	4808	4950	4394	4906	4754	4772	0	5294	4636	4396	4822	4928	4878	4564	4820	0	4428	4758	4610	4658	4668	4518	4450	5424	3978
4.25		112.985	113.993	-2.657	22.9			[M-H]-	false		C4H2O4	16700	17032	18110	0	18418	0	18262	19394	18688	0	18428	19720	0	0	20242	0	19148	20160	0	19480	20456	19008	0	20524	19622	19072	19980	21236	20036	0	20288	19818	0	20122	0	19960	20712	20236
4.35		144.923	145.931					[M-H]-	true			1330	1790	1782	1972	1336	0	8454	2266	1836	2634	1812	1830	2006	1960	2126	2000	2462	1790	1958	2602	1966	1926	2476	1862	1982	2142	1976	2312	0	2052	6030	2408	2094	2654	2290	1900	2204	3042
4.36		68.9957	70.003	-2.497	8			[M-H]-	false		C3H2O2	0	798	0	0	694	866	3748	700	722	884	0	0	0	1366	658	0	822	0	0	0	0	804	0	958	1050	0	784	892	830	0	2816	714	840	1016	798	0	0	1322
4.36		98.939	99.9463					[M-H]-	false			0	1098	1020	1276	1014	966	4602	1000	870	1126	1168	1248	1290	892	1180	1214	1084	0	1078	902	1226	900	1066	1046	0	0	1006	1432	1136	1288	1684	940	1506	1298	948	966	930	1190
4.36		99.9257	100.933					[M-H]-	false			0	0	1230	1452	1530	1038	4324	1232	914	1028	1230	1122	922	1278	1230	1212	1054	0	1182	982	1098	1082	1044	1194	1326	1332	1236	1158	1282	1264	1634	0	1298	938	1190	1028	1094	1368
4.36		116.004	234.023					[M-H-H]2-	false			0	196	0	120	288	208	3076	180	188	0	118	0	0	0	456	170	248	328	496	0	212	368	196	226	232	74	246	280	0	178	136	126	128	402	170	220	112	418
4.36		118.03	238.074					[M-H-H]2-	false			640	0	0	760	732	0	3370	942	0	0	896	952	802	644	0	754	916	658	0	0	0	0	0	0	868	752	710	774	0	0	952	0	648	882	0	706	880	0
4.36		129.936	130.944					[M-H]-	true			936	0	1340	1342	1146	1414	4128	1418	1422	1650	1454	1244	1680	1182	1678	0	1518	1426	1434	1548	1400	1214	1442	1680	1524	0	1510	1432	1226	1348	2182	1410	1616	1548	1724	1716	1778	1428
4.36		132.868	133.875					[M-H]-	false			2000	1772	1440	1692	1962	1660	9810	1744	1798	1492	1636	1336	1318	1372	1560	1476	1550	1484	1456	1536	1658	1318	1408	1798	1454	1524	1342	1596	1230	1412	1190	1444	1458	1490	1822	1598	1390	1454
4.36		132.924	133.931					[M-H]-	false			766	0	0	980	0	0	3006	860	764	0	774	804	722	802	730	1002	924	990	808	912	1046	0	828	1044	828	1220	1022	1224	924	0	1628	928	834	912	1144	880	1342	800
4.36		141.021	142.028					[M-H]-	true			2258	1630	1976	2020	1696	2046	8074	2040	2264	2316	1772	1962	1978	1790	1840	1802	1572	1774	1786	1734	2436	1830	1946	2066	1690	2150	1712	2008	1620	1898	3998	1788	2066	1858	2198	2306	1724	1852
4.36		143.025	288.065					[M-H-H]2-	false			1214	1160	922	0	1170	1142	4924	1026	1052	1338	1122	1176	1250	972	1242	1196	1062	1216	986	1028	1028	1270	1110	1138	1142	1162	890	1070	1260	1018	1076	960	1258	1168	1254	1184	0	1472
4.36		146.908	147.915					[M-H]-	false			618	938	770	794	848	806	3840	472	0	0	444	956	1126	0	644	1224	740	782	676	682	482	0	788	756	618	0	554	786	0	866	1270	820	1044	912	776	564	672	686
4.36		146.963	147.971					[M-H]-	false			1082	1142	1204	1062	1242	1180	3714	0	1132	1236	1228	0	1362	1484	1444	1080	1244	1288	1122	1440	1086	1300	1278	1130	1160	1170	1150	1174	1088	1060	2038	1088	1496	1526	1248	1326	1108	1218
4.36		158.975	159.983	-2.981	48.8			[M-H]-	true		C8H2NOS	0	0	8466	8182	8804	7790	36278	9322	9556	10118	9460	0	8850	7304	9072	8038	0	8568	10244	0	8900	8570	0	0	8922	9026	8028	8112	10786	8932	10156	0	8440	9334	8824	7904	0	11048
4.36		159.869	160.876					[M-H]-	true			0	1212	1250	1054	1122	1076	3274	1096	978	1352	1014	1000	1022	1222	928	1180	1120	1028	1084	996	0	1300	1096	1140	1048	1136	1520	1128	0	1042	1510	1222	1090	1040	1022	1080	1052	1142
4.36		180.973	181.98	-0.055	27.9			[M-H]-	true		C4H7O4PS	7628	8534	8036	0	7624	7994	13654	8426	8316	8242	7994	10020	7962	8418	7936	7960	7968	7940	7770	7774	7490	7994	9112	7742	8042	7858	7288	0	8220	7884	10046	0	9868	8456	8448	7672	7194	8372
4.36		182.988	183.995	-0.433	8			[M-H]-	true		C4H9O4PS	2252	2332	1948	1848	2074	1654	4162	1842	1946	1830	1980	1854	1982	1946	1954	0	2656	1960	2278	2226	2092	1784	2050	2276	2116	2000	2030	1816	2180	2380	2202	2094	2612	1822	2072	2064	1982	2298
4.36		242.943	243.951					[M-H]-	true			7322	6808	6568	7548	7838	8054	11948	7964	7858	8538	7894	8936	8400	7480	8318	0	7992	8098	8254	8006	7976	9258	7830	8174	7566	8064	7462	8546	7966	8576	9668	7924	8330	7536	8128	8496	9460	8264
4.36		248.96	749.903					[M-H-H2]3-	true			17356	16930	16300	15870	0	17488	26486	16206	15170	0	15252	17292	0	19174	16752	16852	0	16050	17074	17568	17336	16422	16168	0	15330	16000	0	0	0	17784	16744	0	18700	15528	17050	16330	0	0
4.36		938.994	940.001	0.609	43.1			[M-H]-	true		C21H25N11O24P3S	2332	3276	2708	1218	1790	1100	1440	1116	1122	2722	1226	1446	1070	1316	970	1392	3918	1110	1022	988	1074	1192	1930	5308	958	1888	1026	1098	1398	1836	5084	1114	972	2112	1402	934	1246	7040
4.38		653.405	654.412	0.198	10.1			[M-H]-	true		C36H50N10O2	5260	5270	4510	2632	3046	6530	2692	4224	2758	4888	8916	2864	3034	7926	2754	3780	5546	2938	5406	2624	2674	2826	2772	6280	2864	4466	3626	3870	7334	2160	5692	2982	3114	2212	7328	7270	2966	8574
4.39		61.9883	62.9955					[M-H]-	true			2366	2238	2124	2248	1832	2054	16344	2034	2034	2124	1790	2206	2376	1716	2086	2170	2062	1858	1788	2328	1924	2032	2364	1984	2014	2262	2538	2562	2138	2154	8426	1840	2334	2092	1960	1766	2122	2666
4.39		116.928	117.935					[M-H]-	false			1280	1556	1396	1176	1220	1262	9330	1540	1436	1502	1672	1700	1420	1602	1528	1486	1586	1512	0	1442	1508	1694	1610	1518	1550	1938	1514	1906	1770	1492	4150	1486	2250	2074	1864	1564	1502	1358
4.39		121.004	122.012	-0.076	5.4			[M-H]-	true		C5H2N2O2	1612	1374	1540	1352	1542	1356	7808	1298	1326	1354	1404	1320	1350	1338	1926	0	1306	1392	1478	1348	1306	1378	1380	1412	1334	1660	1686	1358	1704	1408	4642	1496	1332	1872	1738	1412	1812	1684
4.39		147.02	148.027	1.287	47.4			[M-H]-	true		C5H2N5O	1450	1532	0	1842	0	1376	6412	1488	1436	1286	1462	1490	1462	1464	1500	1778	1204	1382	1408	1904	0	1484	1992	1538	1666	1634	1656	1456	1808	1304	3584	1246	1604	1564	1926	1458	1740	1444
4.39		165.021	166.028					[M-H]-	true			3246	3966	4192	3838	3518	4126	15984	3816	4110	3952	0	3450	4608	4098	3668	3780	0	4196	3594	0	3360	3550	3430	3440	3464	3402	3996	3802	0	3442	7006	4008	4290	3702	3736	4286	4532	4422
4.39		178.88	179.888					[M-H]-	true			4184	4280	3848	4640	3954	4182	14468	4292	4768	4916	4274	4916	4528	5078	4446	4358	4860	4210	4170	4054	4926	3890	4564	4346	4610	4662	4708	4512	4084	4712	9246	4216	4858	4648	4976	4468	4792	5956
4.39		180.878	181.885					[M-H]-	true			1910	2306	2462	2756	2642	2368	6436	2680	2456	2856	2412	2908	3162	2826	2280	3080	2464	2658	2464	2552	2910	2836	2716	2740	2688	2530	2312	2474	2302	2256	4040	2066	2282	2614	2326	2848	2030	2706
4.39		327.126	328.133	0.136	25.9			[M-H]-	true		C14H22N3O4S	792	990	878	652	658	822	714	328	410	1768	378	798	688	554	1044	1184	1074	522	1166	638	572	666	754	1918	1040	450	760	872	3002	700	1900	834	764	802	622	896	1104	1862
4.41		115.921	116.928					[M-H]-	false			2068	1864	1932	2076	1856	2184	9054	1684	1674	2078	2082	1870	1972	2924	1432	0	2350	2098	2424	2636	1722	1950	2204	2394	1802	2242	2630	2022	2184	2376	6378	1910	1918	2440	2570	2070	1992	2436
4.41		155.874	156.881					[M-H]-	true			4538	3892	4962	4642	4608	4906	22134	5006	4766	4624	4658	0	4434	4732	4468	4498	3984	4452	4102	0	4712	4404	4306	4172	3652	3588	4886	4210	0	4088	10312	4076	4310	4576	4264	4362	4328	4208
4.41		157.872	158.879					[M-H]-	false			3906	2944	3502	4034	3588	3508	17794	3850	3680	4440	3420	3846	3412	3660	3412	3760	3316	3570	3446	3806	4330	3032	3646	3642	4014	3100	3648	3532	2912	3304	7440	4128	0	3336	3746	3518	3948	2992
4.41		200.119	201.126	-0.182	6.3			[M-H]-	true		C12H15N3	3950	3858	4964	4156	3828	4082	8746	3614	4226	4014	3892	4062	4058	4520	4198	4266	4360	4314	4088	4016	4142	4478	4324	4118	4894	4748	3996	3814	4426	4080	5144	3142	4074	3834	4408	4214	3742	4498
4.42		701.426	702.433	0.01	27.7			[M-H]-	true		C37H54N10O4	3004	3318	3152	3770	2204	2938	3132	1234	3048	3582	3194	2652	3608	2302	2696	4188	4364	4694	1450	1830	3662	2986	2994	3862	2828	1878	1700	3696	2672	2476	4704	3478	2678	2736	1020	1546	2710	5066
4.44		533.985	534.993	0.682	8.7			[M-H]-	true		C13H18N2O15P3	1782	2056	2596	642	1126	578	852	748	984	2342	1012	752	1092	552	822	664	2634	872	660	852	772	632	1852	2744	516	1514	760	618	1128	1210	4380	724	566	1084	1754	686	496	5740
4.46		100.933	101.941					[M-H]-	true			13556	14772	14674	13216	13942	16432	65832	15346	16502	17094	16102	14104	19078	17028	17866	16518	18384	16816	17280	16460	16316	17876	19344	19916	17758	19088	17392	16496	16338	19452	43974	19142	17204	17618	19840	17518	17674	19800
4.46		681.295	682.302	-0.438	9.5			[M-H]-	true		C25H50N9O7P2S	2560	3060	2400	1394	1468	2128	1564	2526	2698	3712	2112	1896	2108	2016	1068	1684	3706	1902	1598	1352	1598	864	2674	4376	1878	2812	1254	2056	1908	2584	5054	1770	936	1106	4088	2464	1496	5036
4.52		396.891	397.898					[M-H]-	true			1122	1188	1282	1612	1452	1606	1488	1566	1776	1380	1548	1722	1608	1916	2068	2116	1666	1836	1780	2374	1954	2092	1788	2240	1772	2046	1950	3216	2788	2110	2014	0	2460	2356	2036	0	2230	2862
4.55		242.943	243.95					[M-H]-	true			0	6874	7400	7922	7876	6626	9074	7558	8414	9644	8008	7300	8190	8820	7504	9118	9040	7306	8944	7778	8760	8634	8836	8088	8238	0	8072	8404	7588	7660	7804	8750	8746	7960	9464	7868	8720	8404
4.55		694.429	649.43	-0.02	11.7			[M+COOH]-	true		C31H62N4O8P	808	962	1458	324	0	0	0	0	0	1242	0	0	0	0	0	0	1894	0	68	0	0	0	0	2466	0	0	0	0	0	0	3718	0	0	124	0	0	0	5226
4.6		918.988	919.996	-0.656	23.6			[M-H]-	true		C21H38N2O24P6S	2358	2380	2778	1052	1260	454	1680	836	0	2840	1120	1106	1140	1048	1206	1332	3412	1580	712	1076	878	998	2820	3820	942	1926	1116	954	1700	1916	4712	1352	824	1626	1414	700	904	6730
4.61		533.985	534.993	0.64	20.5			[M-H]-	true		C13H18N2O15P3	8148	8282	9768	3914	3666	2324	5200	3258	3718	10986	3970	3598	3608	2792	3286	2934	13642	3458	2030	3326	3050	3344	7868	12540	2988	5528	3738	2590	4516	6240	16626	3950	2410	5016	4374	2230	4296	19334
4.67		200.119	201.126	-0.213	44.6			[M-H]-	true		C12H15N3	4236	4180	4770	4316	4406	3462	4832	4510	0	4444	3790	4388	5344	4444	3916	4252	3670	3774	4062	4062	3946	3628	3946	4606	4084	3306	3782	4328	4096	4386	4948	3608	4112	4616	4594	3788	4268	4458
4.69		508.34	509.347	0.339	11.5			[M-H]-	true		C19H53N5O6P2	2890	3240	2560	2868	5442	1468	2940	2362	596	3198	1244	1522	4978	1126	1438	5446	3574	552	2036	3874	2486	1116	3516	5544	1766	1696	1868	7310	3124	1146	4872	620	1314	4612	2436	1352	3756	4540
4.69		568.361	523.363	0.568	9.1			[M+COOH]-	true		C28H49N3O6	18740	15756	16394	16964	31952	9142	17440	10544	3408	17878	8660	7928	31960	7668	10572	31906	22298	3050	13130	25526	18664	5812	16904	23816	9030	10396	11790	36104	12544	7526	27456	4280	8464	29922	10552	8424	19894	30622
4.69		636.348	637.356	-0.966	4.2			[M-H]-	true		C27H58O14P	1350	1654	1642	1662	2848	1154	1956	996	466	1962	1076	1082	2936	1000	1074	3734	1884	0	1104	3212	1438	650	1458	1866	932	1080	1364	3384	1184	634	2618	604	610	3036	1186	856	1994	2506
4.74		310.93	311.938					[M-H]-	true			3956	4252	4068	5022	4918	5350	5236	4646	4584	4014	5456	4472	0	5152	5056	5616	5070	5022	5042	5316	4740	5808	4832	5070	5312	5496	4834	5436	5334	4730	4718	5420	4826	4270	5306	5098	5866	4004
4.77		242.943	243.95					[M-H]-	true			6342	7120	7556	7510	7098	8106	7948	7318	7480	8020	8132	7274	8132	8398	7406	8056	9538	8132	8418	8282	8224	8564	9434	7854	8260	7712	8010	8498	8148	8170	8368	0	7602	7782	8540	6854	8258	8914
4.84		100.933	203.881					[M-H-H]2-	true			13080	13950	14134	14602	0	12820	0	14310	14040	16418	15238	14696	0	15432	15066	16650	18452	14324	15882	0	16194	0	17566	19720	0	0	15788	20244	0	16004	21192	15218	16276	20812	17886	16534	17714	23368
4.85		100.933	101.941					[M-H]-	true			0	0	0	0	16418	0	0	0	0	0	0	0	18276	0	0	0	0	0	0	17894	0	17508	0	0	17822	0	0	0	17696	0	0	0	0	0	0	0	0	0
4.85	0.22	480.309	481.316	-0.742	3.2	962	MSDIAL LipidDB VS68 negative mode	[M-H]-	true	LPE 18:0	C23H48NO7P	6588	6766	6090	4738	15292	2306	2862	3148	0	6064	3558	2834	13624	3600	2426	13170	7952	0	6042	12098	5986	2450	5322	9332	3150	4052	2384	18046	7848	2798	11846	0	2454	13346	3072	3600	3688	12496
4.86		548.296	549.303	0.978	3.3			[M-H]-	true		C24H39N9O6	1708	2724	1738	1420	4440	928	1152	1230	0	2038	1606	944	4154	1028	1004	3842	2556	0	1676	3428	2454	948	1848	3296	1072	1746	660	5486	2596	1042	3218	0	1038	4090	1144	1172	1302	3150
5		329.901	330.909	-1.977	28.6			[M-H]-	true		C9H3NO7P2S	0	1534	1900	1844	2000	2026	2116	2244	2074	2256	2148	2520	2258	2140	3098	2134	2614	3024	3028	2732	2076	2236	2792	2014	2744	2334	3304	2652	2250	1998	2168	2956	2524	2508	2556	2454	2274	2568
5.1		100.933	101.941					[M-H]-	true			13534	14510	14046	13042	0	0	13844	0	13966	17798	15726	0	15496	14874	15768	13986	18666	15812	14840	15970	16538	15980	16442	19860	15704	16354	16366	15378	16624	16290	21078	15276	15454	16994	17232	0	16394	23078
5.12		542.291	543.298	0.092	24.8			[M-H]-	true		C26H45N3O7S	786	650	772	312	252	1656	1374	0	168	812	218	310	278	740	334	140	1080	0	0	378	208	236	0	812	374	540	5790	258	0	924	1194	228	1038	0	1218	390	1750	1610
5.13		242.943	243.95					[M-H]-	true			6488	7768	6390	7830	6826	7196	7430	8354	7900	7266	7566	8458	7644	7836	7642	8040	8008	8346	8754	7916	7704	7970	7990	0	7680	7942	7348	8152	7304	7486	7636	7970	7994	7510	6952	7230	8748	7622
5.17		650.867	651.874	-0.575	18.9			[M-H]-	true		C20H6N3O15P4	3090	3132	3564	3156	2724	3060	2836	2888	3314	3034	3022	3224	3370	0	3100	3352	3180	3638	2968	3654	3694	3044	3002	3498	3290	3438	3178	3342	3204	3196	3098	2996	3172	3426	3174	2954	2790	2808
5.28		310.931	311.938	1.004	48.1			[M-H]-	true		C10H3NO7PS	4046	4836	5340	5488	4224	5116	4506	4794	0	4956	4764	5200	4750	5298	5166	4568	4628	5038	5126	5080	5156	5074	4758	5116	4628	5384	5326	5100	5036	5290	5468	4938	4746	4708	5326	5074	4832	4612
5.29		329.901	330.909	-2.043	26.7			[M-H]-	true		C9H3NO7P2S	1230	1428	1498	1700	1792	1888	2050	2098	2784	2142	2428	2182	2326	2262	2302	2596	2160	2736	2772	2626	3000	2570	3064	2572	2492	2438	2548	2786	2418	2280	2450	2772	2254	2046	1902	2260	2366	2168
5.3		464.314	465.322	-0.412	6.6			[M-H]-	true		C23H48NO6P	1756	2266	2168	1520	3234	614	1698	0	0	2106	742	1246	3756	956	1332	2706	2314	0	1140	2888	1784	1428	2756	2756	2304	894	1120	4612	2090	2048	2526	0	1586	4052	638	1070	1720	3116
5.44		397.889	797.792					[M-H-H]2-	true			2146	0	2766	2834	3148	3450	3636	3496	3728	4524	3912	3698	4276	3934	3986	3920	4300	3948	4174	4856	3734	4840	4376	3938	4460	4130	3964	4062	4612	5036	3938	3976	3944	3942	4074	4082	3572	4052
5.47		396.218	397.225	-0.405	1.9			[M-H]-	true		C24H31NO4	9682	8934	10468	2166	1976	30186	1248	490	1350	12928	4680	950	1086	44758	11446	846	16228	464	4584	2918	1528	1826	468	13960	5000	12298	5392	16948	1862	9228	16840	1128	15336	2966	31850	15552	16058	19140
5.49		100.933	101.941					[M-H]-	true			13332	0	14122	14040	13554	0	0	17622	14742	0	15804	15632	17730	0	17014	15556	0	14564	15286	16494	0	16010	16322	19052	16818	16384	17424	0	15532	16320	0	14772	15412	16558	14890	16786	16398	0
5.49		329.901	330.909	-1.771	36.3			[M-H]-	true		C9H3NO7P2S	1494	1436	1828	2318	2194	2576	2164	2294	2332	2384	2668	2640	2050	3004	2592	3226	3032	2672	2292	2572	2858	3104	2536	2548	2332	3220	2288	2332	2514	2998	2232	2530	3920	2650	2492	2794	2854	3206
5.52		180.973	181.98	-0.053	28.8			[M-H]-	true		C4H7O4PS	12930	13356	12362	0	13580	13160	14858	13228	13654	13004	12390	13298	13068	0	12962	12574	13028	14174	0	12258	12594	0	13096	13504	0	0	12422	12982	13950	12980	13126	11140	0	13462	13400	13578	14114	13768
5.52		242.943	243.951					[M-H]-	true			5878	7122	7210	7666	7480	7594	7134	7056	7304	7872	8046	8108	7700	8230	7786	8280	8928	7918	8314	8164	7506	8088	7050	0	7632	7536	7640	8274	7992	8230	8144	8412	8430	7688	0	7346	8446	9628
5.52		310.931	935.813					[M-H-H2]3-	true			4434	4430	5118	4694	5152	5320	4842	5100	5268	5504	5094	4422	5854	4658	5426	4610	4836	5162	5596	5678	6496	4692	4752	5520	6398	5180	5286	5242	0	0	5966	4976	4870	4860	4744	5310	5118	5430
5.52		396.891	397.898					[M-H]-	true			1090	1330	1404	1446	1634	1740	1678	1754	2102	2256	1832	2020	1968	1970	2280	1958	2048	2192	2144	2322	2468	2332	2414	2212	2170	2642	2436	2302	2484	2528	2784	2520	2856	2344	2230	2786	2488	2680
5.53		355.158	356.165	0.618	8.8			[M-H]-	true		C16H26N3O4S	2214	2102	2256	2720	2316	2588	2336	2034	2178	2538	2520	2488	2636	2108	3080	2302	2480	1872	3052	1922	2934	2422	2818	2222	2098	2276	2806	3298	2482	2458	3296	2388	2208	2398	2192	2364	2362	2394
5.53		397.888	398.896					[M-H]-	true			2482	3496	0	3534	3338	3712	4106	0	3518	0	4548	3934	4598	4244	4332	4672	4526	0	4852	4262	4464	4332	4252	5236	4794	5318	4654	4088	4002	4172	4098	4440	4414	4396	4074	4366	4172	5058
5.55		248.96	249.967	0.718	37			[M-H]-	true		C10H3O6P	29470	0	28900	0	29406	29290	0	0	27728	0	29886	0	29846	0	28258	30318	31508	29874	0	0	0	0	0	32142	28822	0	29864	0	29860	0	33206	29658	0	28570	0	0	0	28032
5.58		446.905	447.912					[M-H]-	true			3700	3270	3828	3348	3630	3656	4034	3836	3886	3804	4004	3984	4840	3522	3866	3728	4080	0	3716	3638	3344	3726	4070	3938	3348	3752	4158	4044	4284	3598	4272	3826	3654	3760	4304	3980	3614	3896
5.58		465.304	466.311	-0.694	27.2	983.4	Bruker MetaboBASE Personal Library 3.0	[M-H]-	true	Cholesterol sulfate	C27H46O4S	2170	2514	2478	1156	1962	0	1406	1230	0	3072	1450	1362	2450	1524	1910	1726	3204	226	1266	2304	2524	1118	1126	3484	760	624	1230	1358	6242	1056	3484	434	906	1734	1254	1854	1802	4518
5.58		533.291	534.299	0.523	18.5			[M-H]-	true		C32H36N7O	1056	854	960	720	1282	434	1140	622	238	1202	786	1124	974	596	1214	866	1500	0	842	1250	1234	572	920	1348	572	458	624	936	3098	772	1444	0	692	942	758	1044	1008	1854
5.69		310.931	311.938	1.247	31.4			[M-H]-	true		C10H3NO7PS	3736	4112	4476	4488	5018	4982	4996	5068	5222	5656	4466	4692	4268	5460	4700	5508	5026	5444	5700	5164	0	5020	5056	4656	5100	5644	4788	5486	4602	5468	4364	4828	4686	4584	4752	5518	5224	5246
5.73		248.96	249.967	0.471	34.6			[M-H]-	true		C10H3O6P	0	28556	31738	30952	0	0	29642	0	0	0	0	29660	0	30730	31034	0	31968	0	33160	0	0	0	32064	31252	0	31758	0	0	0	0	0	0	0	31628	31670	0	0	0
5.75		290.114	291.122	-0.371	12.1			[M-H]-	true		C14H17N3O4	4342	4908	3652	2068	3408	1368	3540	1726	2664	5380	1284	3158	1882	1494	3190	1720	5342	2144	1746	2820	2966	2436	5374	7300	2302	3826	2506	2282	1554	5108	5662	2120	1974	2584	4206	1036	3316	6538
5.77		100.933	101.941					[M-H]-	true			14340	14918	14816	16212	0	0	14716	14904	0	15920	15884	17944	17386	16054	18054	17630	0	15282	15698	18282	18042	17518	17694	20752	18864	0	17096	18188	0	18856	0	0	18588	17870	17540	15988	18248	0
5.79		650.867	651.874					[M-H]-	true			3290	3786	0	3298	3462	3386	3030	3542	3552	3138	3524	3850	3462	3282	3470	3370	3958	3296	3346	3718	3112	3494	3560	0	3462	3836	3748	3160	3430	3086	3354	3814	3462	3804	3444	2894	0	3302
5.89		310.93	311.938					[M-H]-	true			4334	4352	3836	4298	4250	5078	5002	4548	4828	4386	4718	4742	4302	4846	5196	4464	5058	4884	4754	5438	4974	5160	5210	5004	4862	5038	5132	4904	4974	4630	4274	4740	4626	4508	4588	4510	4690	4548
5.95		100.933	101.941					[M-H]-	true			18866	19408	21694	16112	18588	16948	18172	19188	16892	24176	17470	18206	19896	17552	18770	18770	24996	18332	17758	20220	19564	19166	26386	26428	18956	25642	19556	18954	17440	24636	26720	21040	17944	19970	24714	19110	18824	28480
5.96		396.891	397.898					[M-H]-	true			1124	1402	1526	1476	1500	1590	1702	1882	1986	1784	1982	1556	1978	1780	1810	1888	2096	2140	2460	2168	2074	2360	2934	2566	2622	2026	2152	2250	2362	2130	2450	2608	2332	2104	2402	2112	2282	3004
6.01		242.943	243.95					[M-H]-	true			6722	6174	6534	6418	6892	7076	7424	7748	7054	0	8028	6858	8162	7392	7414	7696	7148	7140	7216	7406	7140	7290	0	6866	9012	7690	7406	7016	7828	7130	8716	7180	7454	7418	8404	7188	7454	6838
6.01		316.947	317.954	-1.071	7.6			[M-H]-	true		C7H4N4O7P2	0	22244	21336	20346	0	0	21046	0	24072	0	0	22776	0	0	22902	21138	0	22284	22270	0	23188	21832	21438	21914	0	21014	21048	22692	0	22038	23128	23958	21852	22696	0	21624	22764	0
6.02		929.577	930.584	-0.101	12			[M-H]-	true		C52H68N17	2742	3382	3750	2076	2602	3872	2570	5292	2278	3376	4618	2330	2424	5804	2406	2438	3034	2430	4534	2236	2708	2716	2458	3586	2706	2862	2512	3076	4458	3122	4548	2924	2668	1838	6048	6222	3336	4284
6.06		701.426	702.433	0.595	6.4			[M-H]-	true		C29H58N12O6S	1592	1834	1874	1716	1498	1814	1702	836	2150	1860	1932	1476	1504	1712	1284	2382	2952	3422	1212	1722	2186	1940	2210	2412	1800	1542	1236	1608	1280	1894	3702	2600	1646	1820	1302	1340	2072	4192
6.07		499.303	500.31	-0.089	24.6			[M-H]-	true		C17H50N4O8P2	3220	2422	2286	2198	2570	1722	1160	0	800	946	2544	960	774	1044	840	602	748	1362	800	688	1496	530	386	766	632	1174	2088	352	434	2042	392	264	942	1650	1142	462	1636	252
6.07		525.303	526.31	0.868	16.1			[M-H]-	false		C28H42N6O2S	4618	4276	4288	5144	5518	3722	2664	1138	2058	3358	6276	3186	1690	2298	1944	946	2534	1986	3248	2466	3940	2174	1820	1618	2392	3604	6212	1690	1190	4788	1046	864	2428	5394	4984	1268	4550	576
6.08		248.96	249.968	0.787	32.1			[M-H]-	true		C10H3O6P	0	0	0	33868	36072	32054	0	0	0	0	0	36048	0	38958	37894	0	0	0	0	0	38592	0	0	37262	0	0	0	0	0	0	0	35762	36398	0	35018	0	37212	0
6.14		650.867	651.874	0.247	46.2			[M-H]-	true		C16H7N4O17P3S	3324	3754	2950	2990	3058	3270	3514	3458	3440	3094	3182	3232	3326	3388	0	3642	3808	0	3720	3590	3356	3246	3514	3596	3848	3302	3422	3216	3298	3534	3332	3240	3588	3442	3578	3230	0	3612
6.17		898.823	899.83					[M-H]-	true			3106	2742	2672	2906	2636	2644	2538	3034	2808	2334	2292	2632	3456	2492	2560	2274	2368	2492	2472	2558	2836	2510	2212	2824	2226	2286	2466	2562	2614	2240	2300	2268	2252	2544	2528	2532	2766	2316
6.21		985.603	986.61	0.17	7.8			[M-H]-	true		C55H92N2O7P2S	4180	3546	3274	2128	2210	6506	2940	5640	2404	3818	6394	2314	3252	3476	2362	3262	4236	2814	4182	1960	2174	2668	2626	4070	2776	5520	2480	3492	6864	2546	5478	2814	2428	2158	6558	4396	3412	5356
6.24		425.306	426.313	-0.584	14.6			[M-H]-	true		C28H42O3	3682	4464	4884	2324	4842	2748	2210	876	1306	8476	7288	3232	1868	2646	1832	1078	11570	1908	3808	3478	6826	2554	2166	14544	4076	5360	11574	3670	2206	9366	19394	1604	5428	11394	10380	2898	13534	23164
6.29		182.988	183.995	-0.503	8			[M-H]-	true		C4H9O4PS	2282	2714	2184	2428	2532	3172	2656	0	2856	2272	3250	2208	2840	2470	2476	3014	2610	2828	3272	2698	2966	2294	2578	3028	2364	2444	2198	2796	2518	2418	3138	2914	2562	2824	2510	2392	2530	2504
6.29		316.947	317.955	-0.742	20.1			[M-H]-	true		C7H4N4O7P2	24420	0	0	23590	23614	25298	0	24248	0	0	24528	0	0	26410	26504	0	21630	0	0	0	24516	0	0	24324	23342	23514	22298	0	0	0	25408	0	24496	0	23148	25226	25762	23724
6.31		329.901	330.909	-1.811	39.3			[M-H]-	true		C9H3NO7P2S	1252	1428	1400	2054	1716	1962	2276	1870	2188	2284	2288	2078	2216	2488	2282	2792	2332	2138	2278	2104	2396	2560	2424	2636	2080	2416	2556	2102	1996	2482	2056	2354	2240	2296	2482	2390	3066	1790
6.38		913.582	914.589	-0.643	10.9			[M-H]-	true		C53H74N10O4	20816	21606	23696	10918	11738	29096	11224	28756	13776	23122	39536	9092	15680	30938	11406	17348	22566	14170	24486	12372	11830	12562	11440	26398	13452	31572	15038	16946	46902	12676	29298	16536	10342	10752	38988	32658	13918	28122
6.42		180.973	181.98	-0.043	31.4			[M-H]-	true		C4H7O4PS	15864	17430	16776	17396	17758	16312	16776	0	17742	17612	0	16730	18398	17252	16536	18340	0	17880	16994	0	0	0	16186	17712	17382	16356	16448	16720	17038	0	17380	17016	0	17534	18536	19036	18630	20066
6.42		650.867	651.874	1.493	43.4			[M-H]-	true		C14H5N7O16P3S	3114	2804	3438	3536	4152	0	3738	3160	3866	3130	2712	3440	3724	3242	3650	3354	3168	3294	3622	3716	2832	3422	0	3472	3498	2980	3836	3322	3840	3876	3770	3462	3606	3606	3280	3166	3122	3394
6.43		397.888	398.896					[M-H]-	true			1810	3050	2798	2804	3834	3774	3332	3552	4300	4034	4684	3396	4158	4388	4610	4008	3950	4194	4172	4382	4360	4268	4734	3524	4820	4544	3940	0	3978	4226	3818	4132	3578	4206	4030	4282	4550	5196
6.43		961.603	962.61	-0.35	5.2			[M-H]-	true		C55H84N3O11	17422	18286	18010	17624	15378	14114	14904	5204	15012	16956	12722	10278	21784	8022	16778	17928	19434	24434	7578	10668	21542	18692	18312	21616	20250	9492	7850	15754	14044	19832	23662	27476	11656	15620	7202	5658	11726	25344
6.44		100.933	101.941					[M-H]-	true			14716	15754	15260	16424	15494	15376	14354	0	16404	17884	15752	15028	18366	15512	17320	16608	17498	16764	16038	15420	17702	17442	17464	18700	0	16762	16344	16264	17702	16822	18750	17538	16292	17702	15396	16280	16598	17966
6.48		383.189	384.196	-0.719	24.8			[M-H]-	false		C20H32O5S	2134	2208	2240	1754	1852	1860	2024	2114	1950	2256	1748	1794	1888	1682	2488	1806	2752	1746	1704	2216	2498	1564	2422	2338	2116	1618	1718	1768	2424	2142	3204	1582	2020	1628	1768	1754	2492	3746
6.5		396.891	397.898					[M-H]-	true			0	1552	1444	1448	1394	1660	1832	1798	2042	2134	1872	2354	1738	2112	1970	2038	2220	1754	1646	2176	3332	1980	2516	2084	2394	2130	2156	2580	2622	2140	2542	2236	2508	2784	2192	2262	2454	2378
6.53		316.947	317.955	-0.776	12			[M-H]-	true		C7H4N4O7P2	24934	26296	24694	25170	0	26296	25948	25028	29084	27542	27280	26884	26010	27294	28148	0	44546	27848	28054	28982	26332	27158	0	25838	25662	0	27710	24810	30030	25506	26906	27574	26352	27094	28318	29140	0	28486
6.53		452.922	453.929	0.655	42.8			[M-H]-	true		C12H4N6O8P2S	0	16138	0	14854	15300	16224	15024	0	15766	0	16520	15210	0	0	0	14770	20030	17088	15418	16296	0	0	0	15304	15450	16674	15602	0	0	15452	0	15206	15444	0	16026	0	0	16160
6.55		248.96	249.967	0.62	41.4			[M-H]-	true		C10H3O6P	41654	41752	0	0	0	44034	42592	38748	0	40804	40670	0	42966	44466	0	0	70066	43452	42802	0	46358	0	0	0	44356	44340	44198	44576	0	43686	0	46274	0	0	43394	0	0	44990
6.56		182.988	183.995	-0.57	8			[M-H]-	true		C4H9O4PS	2976	2246	2468	3172	2878	2790	2396	2300	2500	2076	2660	2356	3578	3150	2434	2892	4722	2530	3008	2856	2566	2588	2774	2464	2438	2420	2748	2712	2734	2000	2780	3064	2490	2206	2370	2714	2668	2196
6.56		580.338	581.345	-0.093	2.3			[M-H]-	true		C28H54O10P	3440	4556	3270	2558	2812	1594	2508	1480	2394	4178	1380	1916	2204	1620	2036	1906	4116	2164	1578	1908	1538	2350	4506	5332	2014	3250	2466	1844	1696	3472	5090	2188	1194	2734	4394	1558	3024	6916
6.58		61.9882	62.9955					[M-H]-	false			1816	2004	2342	2142	2098	1826	2264	2216	2196	2960	2230	2502	1864	1788	2028	2456	18484	2226	2222	2330	2362	1960	1876	2520	1866	2708	2330	1886	1736	1964	2034	1690	2034	2296	2088	2884	2258	2462
6.58		68.9957	70.0029	-2.525	8			[M-H]-	false		C3H2O2	750	846	832	978	824	692	888	1204	780	926	914	0	976	794	712	0	3550	634	1108	0	1404	1228	844	780	1070	1056	1170	0	832	928	958	844	830	1110	910	1042	1022	1024
6.58		98.939	99.9462					[M-H]-	false			1734	1512	1418	1252	1068	1522	1546	1590	940	1162	1488	1290	1220	1210	1172	1142	5690	1028	1686	958	1342	1234	1494	1542	1302	1126	1094	1066	1706	1786	1284	2130	1498	1706	1404	1698	0	1472
6.58		99.9256	100.933					[M-H]-	false			846	848	1142	1154	1528	892	1108	990	1222	890	882	940	876	1178	884	1224	3418	1288	860	1290	1174	1094	1056	1148	1254	1268	1334	718	1094	876	1500	964	978	974	954	1094	956	1190
6.58		112.985	113.993	-2.651	5.5			[M-H]-	true		C4H2O4	32634	34088	0	30542	31914	0	32714	0	0	33118	34144	0	0	34570	38032	0	102776	34864	0	34508	34310	0	0	35834	0	36972	0	0	0	32886	34596	36352	35150	37434	38618	36230	36752	37334
6.58		118.03	238.074					[M-H-H]2-	false			894	656	724	938	768	0	0	0	752	0	828	0	0	924	692	0	3654	796	0	692	0	0	740	852	0	854	804	730	850	796	0	0	0	888	758	842	0	752
6.58		121.004	122.011					[M-H]-	false			958	1076	1096	1090	992	1006	1072	1206	1100	1266	1098	0	0	0	1156	0	4852	1142	1012	0	1348	1210	0	0	1164	0	1062	1134	870	944	926	980	940	802	1156	1158	1190	1074
6.58		129.936	261.887					[M-H-H]2-	true			870	1204	914	1128	1154	976	0	994	1066	1200	1050	1132	1132	1162	1026	1008	3356	1036	1134	904	1016	854	1334	1066	1038	1124	1312	806	908	814	1008	1104	1280	1014	918	1120	770	924
6.58		132.923	133.931					[M-H]-	false			742	1148	1056	808	760	802	976	1368	800	1054	900	814	694	1156	902	994	4678	940	862	1026	840	998	1276	1002	798	1112	1002	916	940	1010	1026	1106	768	762	880	1102	950	1734
6.58		138.02	139.027					[M-H]-	false			0	1046	1070	1022	1226	864	1114	786	986	856	776	814	788	0	936	0	5336	980	906	1156	1046	900	968	0	844	0	998	1094	974	866	1014	794	974	1036	1104	932	0	1040
6.58		143.025	288.065					[M-H-H]2-	false			960	986	766	0	0	924	892	0	0	1008	0	842	1170	838	812	854	4028	796	950	1060	814	980	890	1150	978	874	904	870	818	822	0	1142	832	970	956	980	948	916
6.58		144.923	145.93					[M-H]-	false			1964	2348	1442	2086	1630	2276	1706	1748	2126	2114	2268	2074	2168	1582	2122	1930	8406	1972	2138	1902	2056	1820	2410	1506	1782	2752	1548	2092	1694	2218	2238	1920	1854	1798	2594	2274	2528	1964
6.58		147.02	148.027					[M-H]-	false			1222	1032	1004	1066	1362	1200	1252	992	1136	1182	0	1080	1308	928	1020	1244	5740	1272	1224	1130	894	926	968	1374	1126	1302	920	1294	1388	970	1516	1166	810	882	1400	1114	1016	976
6.58		156.981	157.988	-0.165	8			[M-H]-	false		C4H3N2O3P	1196	1174	1052	968	902	1010	942	1100	1052	1114	990	1500	1150	916	938	872	3182	878	1010	814	1034	966	1224	1098	0	1246	1252	902	1160	1178	1182	1074	1042	1480	1084	1156	918	940
6.58		165.02	166.028	-0.955	25.8			[M-H]-	false		C3H8N3O3S	2734	2230	3092	2216	2614	2454	2348	3016	2514	2618	2264	2350	2526	2484	2488	3138	11308	2468	2760	2616	2908	2648	2636	2630	2636	2820	2754	2788	2146	2258	2438	2628	2826	2424	2880	2484	2670	2792
6.58		200.119	201.126	-0.303	10.3			[M-H]-	true		C12H15N3	2730	2654	3546	3202	3446	2972	3520	3412	3170	3772	3164	3384	2972	3264	3710	2858	9036	3204	3344	3710	3274	3508	0	2850	3526	3244	3310	3424	3376	0	2344	3136	3828	3692	2944	3018	3070	3462
6.58		242.943	243.95					[M-H]-	true			5214	5514	0	6354	6152	7838	6406	6414	6722	7554	7024	7126	6846	0	7064	6986	10146	6814	6646	7348	6994	6990	6386	6598	6746	6886	6614	6274	6870	5974	6618	7626	7098	6612	6546	7012	6726	7034
6.58		520.909	521.916	0.901	30.9			[M-H]-	true		C15H9O15P3	16822	16350	0	15856	0	16360	0	16362	0	17058	14914	0	15832	0	16572	15760	17886	15772	0	16162	0	0	0	16784	0	16482	0	0	17540	0	16508	17056	16650	0	16644	0	0	15126
6.6		100.933	305.822					[M-H-H2]3-	true			0	0	0	0	0	0	0	0	0	0	0	0	0	22150	0	0	0	0	23366	0	0	0	29488	0	0	26186	0	0	0	0	0	0	23050	0	0	24806	0	0
6.62		661.438	662.445	-0.782	9.2			[M-H]-	false		C34H67N2O6PS	1592	1334	1840	1224	1486	710	1196	1102	680	1660	1602	1670	1250	2258	1684	1062	2622	0	1096	2500	2062	0	1732	3046	3270	812	1488	1552	908	3234	3966	296	976	2250	1338	1726	1718	4390
6.63		115.921	116.928					[M-H]-	true			2334	2978	1908	3030	2582	2286	2200	3200	2354	2598	2454	2460	2758	3030	2654	2778	11238	2412	2744	3414	2510	2246	2680	2884	3010	3282	3196	2826	3318	3888	3090	2576	2370	2862	3104	3110	2548	3096
6.65		128.01	129.017	-0.145	7.1			[M-H]-	true		C3H3N3O3	5012	4548	5860	3202	2968	2600	2498	2454	2892	5726	2252	2140	3420	1936	2902	2188	5722	2972	1882	3790	2600	2412	7774	6582	2122	6814	2734	2306	2410	5856	7274	2850	2068	3788	11542	1442	2726	8650
6.65		158.975	159.983					[M-H]-	true			14924	14564	15760	14756	14056	15262	15776	15562	16034	16902	15882	13916	17384	16850	13912	15514	61446	16944	24326	14140	16660	15080	16260	17424	14934	16134	15442	15874	17034	16948	16508	15822	14438	13444	17618	25190	14314	19312
6.65		180.973	181.98	-0.188	26.1			[M-H]-	true		C4H7O4PS	17690	17420	0	0	0	18156	18032	18236	18678	18568	18122	17500	17666	19578	0	0	33952	18800	17092	0	17672	17684	0	17252	18256	19316	20058	17742	19268	19418	19190	18844	18140	17196	0	18580	19486	19158
6.65		346.177	347.184	0.904	7.2			[M-H]-	true		C16H23N6O3	8262	10372	9228	5132	5808	3692	5702	4020	5032	10652	4542	5858	6688	3202	4684	4594	12618	5554	3938	6396	5396	5492	13322	11174	4748	12786	4662	5744	4238	12476	13128	5740	3204	6162	17402	2704	6232	16518
6.66		100.934	101.941					[M-H]-	true			21264	22278	22054	19806	21862	21360	21408	22538	24782	27226	28218	21540	22470	25540	22864	22370	82064	26504	40084	21006	23506	21308	18154	27522	20170	0	24084	21570	27504	27652	24252	25962	22910	23448	27704	42596	23140	26540
6.67		384.935	385.942	-0.397	34.6			[M-H]-	true		C11H3N2O12P	15098	0	14886	0	0	0	15838	15408	16402	15116	15184	15664	15444	16340	16836	0	23982	0	15034	16972	15696	15492	0	15800	15820	16028	15054	17390	0	15412	16124	15618	15098	16640	15024	14618	14756	15164
6.68		395.244	396.251	-0.557	6			[M-H]-	true		C18H39NO6P	1874	1586	3556	2038	2054	1590	2298	1384	1540	3232	2348	2124	1906	4512	1974	2642	2622	1684	5842	2110	2386	2216	2168	2840	1916	1558	2026	2094	1942	2312	3722	1800	1666	1900	1568	5594	2020	3672
6.69		139.007	140.014	0.699	8			[M-H]-	false		C9H2NO	1404	918	702	1036	828	460	1172	880	918	856	816	966	728	1336	880	860	1062	682	3514	978	0	1120	0	818	1066	1034	704	0	728	836	1076	992	826	1258	1102	2938	730	1394
6.69		293.176	294.183	-0.2	7.6			[M-H]-	true		C13H29NO4P	2348	2976	3870	2710	1900	2136	1474	1572	3258	2696	3674	2774	1474	7992	1568	1986	3466	1458	14150	1552	2258	1786	2476	3346	4072	1462	2378	1974	1454	2846	4464	1454	2112	1426	2634	12366	1612	4238
6.71		656.884	657.891					[M-H]-	true			9766	9816	9750	0	10194	10336	0	9690	0	0	9744	9002	0	10174	8548	9566	9638	9970	11376	10064	0	9442	10078	10838	10968	10886	10220	9294	10046	0	9642	0	10006	9732	9950	11358	9918	9414
6.72		650.867	651.874	0.016	49.9			[M-H]-	true		C16H7N4O17P3S	2556	2946	3046	2754	2662	3288	3708	3824	3452	2948	3836	3324	3784	3142	4012	3708	2878	3976	3976	3288	3572	3244	3158	3314	3528	3396	3220	3252	3114	3128	3210	3878	3540	3128	3070	3540	3236	3044
6.75		182.988	183.995	-0.556	8			[M-H]-	true		C4H9O4PS	2434	3000	2472	2702	3080	2574	2538	2652	2918	2528	2632	3304	2798	2616	2344	2916	2686	3478	2584	2362	3384	2580	3004	2596	2310	3328	2442	2870	2596	2952	2658	2956	2930	2542	2204	2534	3238	2924
6.75		452.922	453.929	2.07	45.2			[M-H]-	true		C11H8N2O12P2S	0	15438	0	17990	0	16542	15962	17028	0	0	0	0	16744	16574	18762	16616	0	0	0	17198	0	16384	16278	15970	0	0	0	16640	0	0	15948	0	17362	0	0	17818	18622	16590
6.81		969.607	970.614	-0.565	41			[M-H]-	true		C49H88N5O12S	1498	1322	1370	868	716	1510	1342	1232	796	1576	1986	842	1680	1698	746	1188	1502	1058	1658	880	0	1288	1336	1468	1120	1420	890	1154	3000	1806	2442	1232	722	958	2326	1534	1274	2622
6.84		520.909	521.917	0.769	46.9			[M-H]-	true		C12H6N5O13P2S	17064	0	17406	16606	0	0	16948	18424	0	16938	0	0	17630	0	0	0	16182	17620	16780	0	17474	0	0	17600	0	0	0	17346	0	18320	18074	0	16930	17502	0	17868	0	0
6.84		588.896	589.904	2.293	43.8			[M-H]-	true		C12H3N9O14P3	0	17638	0	17242	0	17922	0	0	18600	0	17436	16742	17276	18544	16424	16934	17280	0	0	0	0	0	17260	0	17910	0	0	18210	0	0	0	18636	0	0	0	0	17568	17088
6.85		112.986	341.978					[M-H-H2]3-	true			32600	35382	0	0	0	32758	34904	36598	0	0	0	0	0	37102	36382	0	0	0	0	37332	0	37302	38506	37304	37564	0	38546	34410	0	0	36380	36294	34076	35682	0	35614	0	35538
6.86		180.973	181.98	-0.288	28			[M-H]-	true		C4H7O4PS	19118	0	17780	19156	18828	0	19156	20160	19306	18848	17896	18346	18794	18118	19512	18620	18164	18824	19662	18360	18458	0	18318	0	18388	19618	19312	21884	20122	0	0	20114	19510	20476	19882	19922	20958	18930
6.89		316.947	317.954	-1.029	16.8			[M-H]-	true		C7H4N4O7P2	29074	28734	27026	28312	0	31624	29140	0	0	28862	30960	0	29982	0	33314	0	28942	0	0	28522	29166	0	0	28732	27914	0	0	29384	28646	28636	0	27690	0	29108	29182	0	0	28046
6.9		580.214	581.221	0.07	4.8			[M-H]-	true		C24H33N6O11	2042	2068	1876	938	1000	780	736	782	1198	2448	722	896	1084	476	858	892	2760	690	676	976	654	754	1428	2740	928	1518	856	776	756	1666	3478	780	526	1130	1676	632	846	3692
6.9		855.501	856.509	-0.004	5			[M-H]-	true		C47H72N2O12	2516	2282	2676	3022	6106	116	2606	0	0	2362	0	1564	3998	224	1530	4020	3486	0	1476	4818	3364	628	3116	3032	1358	1224	2010	5722	1932	1142	4170	0	1358	4596	532	0	3214	4436
6.94		182.988	183.995	-0.588	8			[M-H]-	true		C4H9O4PS	2590	2788	2416	2524	3416	2806	2750	2280	2890	2992	2356	2520	2534	2518	2756	2900	3178	2844	2632	2790	2998	2646	3044	2910	3194	3102	2278	2972	2212	3178	2864	2624	2756	2780	2670	2492	3214	2704
6.94		452.922	453.929	2.086	39.5			[M-H]-	true		C11H8N2O12P2S	16916	17096	18652	16574	16422	17072	16654	18098	0	17948	17890	0	18120	17860	20418	17640	17912	18242	0	19282	0	17590	17804	16988	0	0	0	0	17226	18660	0	18110	18008	0	0	18484	0	0
6.95		653.404	654.412	-0.656	31			[M-H]-	true		C31H62N2O10S	2624	2782	2698	1714	1830	3022	2548	3676	1290	3146	2824	2048	2118	3356	1924	2198	3218	986	2802	2192	2250	1942	2434	3762	2116	2462	2750	2744	2918	2174	3564	1928	1698	1934	3904	3974	2504	4522
6.95		929.577	930.584	0.929	10.5			[M-H]-	true		C52H78N6O9	4476	4222	4416	2854	2900	3952	3944	5974	2354	4866	5952	3814	3394	5706	2452	4058	5676	1854	4934	3308	3162	3734	3914	5594	3972	5116	3708	5044	5006	3964	6202	3116	2650	3296	6692	6614	4280	6970
6.95		1081.66	1082.67	0.567	4.8			[M-H]-	true		C49H94N8O18	3170	3014	3294	4104	4998	250	6694	0	0	3604	0	2766	1814	0	2316	1240	3806	0	384	3994	4778	2250	5524	4402	2832	0	4768	2216	310	2176	3962	72	2110	5012	0	0	9362	4772
6.95		1205.75	1206.76	0.688	20.8			[M-H]-	true		C67H110N5O8P2S	3652	4308	4452	3548	3564	5144	4376	6636	3276	5414	5664	3496	3654	6278	3642	4292	5172	2388	6014	3984	4156	4488	4100	5588	3518	4820	3596	4880	4892	3874	6322	3500	3786	3312	8214	7124	4480	7096
6.96		819.516	820.524	-1.7	93.1	892.8	MSDIAL LipidDB VS68 negative mode	[M-H]-	true	PG 40:7; PG 18:1_22:6	C46H77O10P	2546	1474	1712	2158	1382	0	4080	538	0	1798	456	1836	1030	0	2320	900	1636	0	1078	1150	2746	2196	2714	2056	3012	990	2284	1144	1020	2186	2582	0	2030	1048	406	238	4540	2848
6.99		115.921	116.928					[M-H]-	false			2322	2114	2842	2338	2176	1596	2120	2084	1918	2846	1816	1882	2064	1868	1964	2312	3332	2192	2248	2216	2660	2264	2306	2368	2148	2598	4344	2352	2092	2584	2566	2068	1914	2778	2050	1930	2308	2394
6.99		701.426	656.427	0.048	9.6			[M+COOH]-, [M-H]-	true		C37H58N3O7	6682	5578	6566	4640	5162	4012	5134	3268	4446	5460	5024	4288	6214	3808	5432	6244	6518	3072	3114	5178	5954	4996	6376	8296	5924	4026	3988	6860	4640	5538	8994	4866	3968	4426	3830	3192	5894	10082
7		409.311	410.318	-0.952	40.6			[M-H]-	true		C13H38N12O3	2336	3000	2662	2758	2238	2170	2522	2300	1808	3542	2308	2078	2456	2052	2352	2852	2558	1966	2036	2036	2992	2166	2846	2800	2180	1872	2104	2290	2272	2210	2922	1808	2498	2376	2178	2112	3038	3234
7		656.884	657.891					[M-H]-	true			10804	10692	10696	9190	0	0	10168	0	0	10360	10162	0	9448	10508	10606	9934	10010	11440	0	9424	10568	11058	9968	0	10466	10576	10024	10058	10680	10706	10848	0	10222	9860	10124	0	0	9704
7.02		1119.71	1120.72	0.044	12.3			[M-H]-	true		C55H100N11O9P2	2062	1854	2228	2196	1510	1522	1810	902	1460	2182	0	1614	2490	0	1978	2618	2248	3442	0	1334	3018	2208	2210	2464	2618	1512	1014	2122	2312	2504	2822	3394	2380	1518	0	0	2190	3344
7.03		100.933	101.941					[M-H]-	true			16808	16840	17148	18558	17422	15784	18126	16992	16398	19238	18362	16790	18158	19966	17872	18608	19220	16544	17608	19764	18776	19452	21158	20350	19000	20514	18356	18502	19192	19320	20000	17028	17702	18822	19382	16896	20092	21046
7.03		1107.68	1108.68	-0.739	2.9			[M-H]-	true		C53H98N5O19	2564	3046	2834	3736	5566	100	5048	0	0	3154	0	2644	2486	0	2080	1830	3912	0	0	5906	4732	0	6310	3518	2410	0	4220	3226	336	2260	3826	0	1980	5112	0	0	7366	4634
7.04		180.973	545.94					[M-H-H2]3-	true			19286	19616	19530	20756	0	19548	0	18940	20042	18050	19290	20682	20426	0	19636	0	21688	0	19336	0	19354	19566	19032	19656	0	0	20180	19976	21096	20822	19642	20248	0	19764	0	21202	21142	20374
7.04		922.56	923.567	0.989	26.8			[M-H]-	true		C62H75N4OS	1828	1738	1836	2824	2548	734	2992	718	0	1622	432	422	2412	428	602	2826	1594	0	2158	1422	3328	740	1916	1856	708	1600	2212	2700	2608	454	2720	0	254	1790	1100	0	4186	2872
7.05		588.897	589.904	2.615	39.1			[M-H]-	true		C12H3N9O14P3	17718	18730	18330	17056	17444	0	17148	19320	0	18286	0	17794	17538	19460	18840	18048	0	18778	19046	17258	17558	17290	17736	17786	18092	18908	18560	17842	18232	18362	17840	0	18918	18186	18614	19428	17940	17272
7.06		384.935	385.942	-0.276	38.6			[M-H]-	true		C11H3N2O12P	15728	16338	16728	15096	15996	17352	16836	17870	0	16102	18516	0	18044	0	17502	17092	0	0	17466	17006	0	17270	16258	16478	16218	17040	17276	15842	17640	17906	0	17922	17156	16150	18096	17694	0	16004
7.06		520.909	521.917	0.789	49.2			[M-H]-	true		C12H6N5O13P2S	17240	17248	0	17180	17132	18420	0	18578	0	18850	0	18860	17364	0	17532	17840	16708	0	18388	18444	17094	17762	17196	17884	19000	18546	18336	16872	18344	18756	0	18292	17956	0	18178	17868	17200	15990
7.06	-0.01	881.517	882.524	-1.626	18.2	742	MSDIAL LipidDB VS68 negative mode	[M-H]-	true	PI 38:6; PI 18:1_20:5	C47H79O13P	3900	3956	3510	4112	7274	1404	4418	1192	0	4178	1660	1580	6148	1530	1800	5406	3794	0	5892	4836	3246	736	3862	4478	1658	3786	1940	6640	6022	1524	5154	0	1078	4726	1776	1450	6064	6242
7.08		745.501	746.508					[M-H]-	true			1802	1164	1584	1748	2510	0	2256	0	0	1440	0	2368	700	42	2302	966	2248	0	0	2146	2076	2028	3382	2302	3082	0	1676	1576	304	2352	2668	0	2824	1878	0	82	2338	2426
7.13		182.988	183.995	-0.452	25.9			[M-H]-	true		C4H9O4PS	2702	2692	2652	2958	2688	3250	3028	2624	2342	2996	2844	2668	2492	2984	2376	3296	2628	2988	3202	3094	3276	2722	3510	2856	3050	3142	2606	2876	2750	3452	2324	2602	3292	2816	2914	3366	2448	2930
7.13		316.947	317.955	-0.894	27			[M-H]-	true		C7H4N4O7P2	28548	30510	0	0	27718	31112	28220	0	31342	0	31750	32248	0	29896	30702	28818	31084	31288	32688	29668	31438	29900	29510	0	0	0	28788	28362	30012	29762	29424	32252	31108	29328	30382	30246	29632	30562
7.13		452.922	453.929	0.714	49.3			[M-H]-	true		C12H4N6O8P2S	16560	17048	0	16412	0	18756	17518	0	0	16480	0	18422	0	19032	0	0	17200	19888	17660	17564	17282	17780	0	0	17842	16920	17154	17604	17888	18234	16840	0	18288	17402	19764	19656	17690	16196
7.13		996.82	997.827	-0.141	41.1			[M-H]-	true		C24H18N3O27P6S	3874	2746	2802	2986	3084	3078	2634	2950	3228	2738	3580	3608	2548	3100	3220	2556	2668	3034	3188	2426	2754	2984	2874	2646	2840	3092	2722	2556	2958	2654	2740	3522	3182	0	3034	2978	2696	3124
7.14		822.528	823.535	0.348	0			[M-H]-	true		C30H77N14O6P2S	1780	1826	1736	3032	3332	1142	2820	1224	0	2192	728	796	3366	634	986	2484	2466	0	2118	2790	3200	1614	3188	2722	1492	1006	1806	3346	2150	1228	2984	0	940	2734	1146	0	3370	2996
7.15		248.96	749.902					[M-H-H2]3-	false			45258	46394	44274	0	46976	47356	48882	45990	47488	0	50020	45432	0	45760	48060	47790	0	51078	48470	48124	49678	48310	46916	47948	50336	53508	0	51024	50244	50008	47562	53960	51376	48274	47990	47630	47696	0
7.15		907.532	908.54	0.21	2.4			[M-H]-	true		C37H71N19O4PS	2402	2462	2340	4700	4120	952	3982	1138	0	2660	612	1784	3412	610	1424	3310	3126	0	2008	4460	3208	1120	3764	3532	1616	1488	2160	4046	2172	2474	4498	0	1046	3086	1676	594	4488	4036
7.16		316.947	953.864					[M-H-H2]3-	true			0	0	0	0	0	30278	0	31134	0	0	32574	0	0	0	0	0	0	0	0	0	0	29668	0	0	27830	28388	0	0	0	0	0	0	0	0	0	0	0	26912
7.17		656.884	657.891	-0.159	45.5			[M-H]-	true		C15H3N9O16P3	0	9692	9266	9922	9796	10508	9996	11052	11684	0	11206	10356	9968	11010	10168	0	9806	11794	10588	9362	9788	10784	9392	9178	10396	11196	10624	4616	9362	10358	0	0	11194	9988	11132	10434	10110	9188
7.18		180.973	181.98	-0.184	26.6			[M-H]-	true		C4H7O4PS	19838	21810	20960	21316	21508	19852	21444	21346	20868	0	18466	20812	20514	19948	0	0	0	0	19368	20010	21846	20416	19616	21262	22762	20370	0	20372	20756	20638	20486	22698	21084	21042	20190	22692	21512	21102
7.2		898.559	853.56	-1.68	6	810.2	MSDIAL LipidDB VS68 negative mode	[M+COOH]-	true	PC 42:10; PC 20:4_22:6	C50H80NO8P	5876	4276	4928	7576	3704	3748	7602	4962	0	5070	2030	922	5714	2286	784	6090	6216	0	6912	3508	7150	1064	4876	6766	1196	6200	5160	5482	8586	874	7624	0	602	3110	7700	2050	10506	9990
7.21		848.543	803.545	-1.634	32.6	863.1	MSDIAL LipidDB VS68 negative mode	[M+COOH]-	true	PC 38:7; PC 16:1_22:6	C46H78NO8P	3924	4006	3876	5666	7732	1314	4390	2074	0	5032	928	1604	5918	948	2022	6028	5052	0	2754	5880	6694	2454	7818	5878	2350	2774	3722	7124	3474	2948	6598	0	1284	5658	2940	794	7200	8076
7.23		100.934	101.941					[M-H]-	true			22020	22674	21846	15868	7848	25276	18544	24164	27470	21726	26600	23314	17654	26180	21900	17060	24542	29190	22922	14592	17894	21788	23684	24872	19154	27356	23014	14264	23320	27350	24368	26884	24916	16640	27262	26852	15298	25648
7.23		158.975	159.983	-0.417	35.8			[M-H]-	true		C5H4O4S	13150	15214	15642	10408	0	16300	13074	16090	17816	14996	16552	14814	13302	17814	14628	10548	16728	16598	14124	9538	10968	13620	14964	16268	14862	17136	14970	7982	14636	15728	15394	16404	14614	10168	17378	16756	10330	15124
7.23		662.475	663.483	-1.601	13.6	954.7	MSDIAL LipidDB VS68 negative mode	[M-H]-	true	LNAPE 14:0/N-16:0	C35H70NO8P	4314	3572	4244	3812	6298	332	3176	408	0	4330	0	1848	4164	202	2278	3292	4552	0	1204	7106	5006	3594	5866	5116	3988	1148	3416	5582	1496	3986	5112	0	1492	6288	610	0	3752	5964
7.23		722.496	677.498	-1.362	8.9	862.1	MSDIAL LipidDB VS68 negative mode	[M+COOH]-	true	PC 28:0; PC 14:0_14:0	C36H72NO8P	23492	22624	24252	27764	40594	2272	20658	3772	0	29852	742	14680	27384	516	16018	25488	30854	0	8090	42916	36758	24194	42274	36516	30076	7420	16274	37496	10504	25934	40468	0	12264	43614	4534	776	27986	43582
7.23	0.03	807.501	808.508	-1.715	17.4	801	MSDIAL LipidDB VS68 negative mode	[M-H]-	true	PI 32:1; PI 16:0_16:1	C41H77O13P	5410	5584	5074	2746	17660	0	1662	0	0	5798	174	1636	12410	0	2084	9050	8048	0	1018	15906	2072	582	4486	8106	1154	804	1252	13926	1794	1900	9222	0	1642	13542	0	370	2960	9570
7.23		924.574	925.581	0.507	5.7			[M-H]-	true		C46H77N12O6S	3074	3348	3372	5032	2624	1484	5018	1874	0	3504	432	766	3666	390	848	4158	3970	0	3838	2726	4668	700	4758	4452	1176	3452	3514	3560	4652	962	6430	0	792	2108	3258	508	8026	5806
7.23		1095.68	1096.68	0.58	4.5			[M-H]-	true		C50H96N8O18	2562	3368	2848	3568	3582	164	4810	0	0	3522	0	2884	1458	0	3252	854	3202	0	252	3694	3898	2308	5710	3980	2734	226	4360	2306	258	2512	4896	0	2226	3532	110	0	6620	5000
7.24		139.008	140.015	-0.797	8			[M-H]-	false		C4H4N4S	1810	2300	1654	1150	1308	1310	1422	1004	962	1558	1294	1288	1354	776	1338	1444	1838	1264	1130	918	1150	840	2018	2088	1422	1464	1374	1260	1098	1614	1976	906	966	1212	1240	1364	1534	3056
7.24		293.175	294.183	-0.659	3.5			[M-H]-	true		C13H29NO4P	6374	6430	7434	5350	4996	2344	4930	2822	2770	7454	2368	4196	5980	2090	4906	5624	8868	2386	4368	4784	5862	4114	8040	8176	5044	6284	4520	5126	5492	6368	9050	2544	3054	4894	4500	2214	5298	8968
7.25		520.91	521.917	2.998	37.2			[M-H]-	true		C13H7N3O14P3	0	0	15940	0	0	0	0	0	19304	0	0	0	0	17976	0	0	0	19266	0	0	0	0	0	0	0	0	0	0	0	18298	0	0	0	0	0	18276	0	15794
7.25		719.533	674.535	0.872	13.3			[M+COOH]-	true		C30H68N13O2S	4520	5184	4612	4932	5060	2112	6344	2396	96	5892	430	4582	3958	544	5330	4414	5648	0	2196	4504	6390	6096	6780	6456	8818	2410	5336	4318	2154	6716	7640	0	4588	5630	2230	584	9056	8600
7.25	0	857.517	858.524	-1.875	4.2	800	MSDIAL LipidDB VS68 negative mode	[M-H]-	true	PI 36:4; PI 16:0_20:4	C45H79O13P	56612	59856	58982	53704	102890	18594	47254	23018	0	66430	16138	31058	98432	16162	28282	92334	80758	62	60314	94598	48162	10352	55426	90754	25694	55062	29380	109496	79384	30064	92194	0	22814	90108	41390	16436	59806	113384
7.25		925.504	926.511	0.034	2.5			[M-H]-	true		C47H76NO17	7084	7556	7906	7782	15460	2872	7592	4236	0	8518	3136	4596	13856	2942	5246	11716	10252	0	8636	11000	6082	1638	7966	10318	4114	8002	4896	15458	10470	4700	10406	0	3026	11528	6132	3126	8456	12620
7.25		1061.48	1062.49	-0.567	2.2			[M-H]-	true		C35H50N40S	4708	5350	4744	4698	8254	2586	4214	2754	0	5442	2192	3062	7920	1934	3418	10048	5816	0	5796	6920	4342	1450	4698	6216	2266	4558	3934	9538	7336	2668	6352	0	2652	6784	4300	2578	5882	6796
7.25		1129.47	1130.47	0.471	2.5			[M-H]-	true		C38H75N19O13P3S	3526	3898	3420	4476	5854	1668	3108	1634	0	5038	1364	2414	6598	1352	2828	6014	4338	0	4982	4676	3132	1532	3064	5112	2426	4180	2348	5472	5600	2176	4946	0	1644	5294	3330	1842	3842	5426
7.25		1197.45	1198.46	0.255	11.7			[M-H]-	true		C33H79N14O29PS	1890	2146	2082	2498	3784	1078	2224	1378	0	2440	858	1474	4302	1032	1832	3636	2420	0	2892	3586	2322	960	1942	2740	1502	1998	1542	3624	2686	1574	2722	0	1170	3582	1984	1150	2360	2876
7.26		716.923	717.93					[M-H]-	true			4608	4058	4372	4618	6166	2070	4250	2584	0	3684	1500	3802	6992	1906	4012	5964	4278	0	4856	6656	3852	2042	4168	5022	3442	4128	3622	6398	4864	3790	5058	0	2956	5566	4000	1772	4366	4746
7.27		852.898	853.905					[M-H]-	false			2554	2686	2526	2804	4364	1592	3240	2100	0	2760	1152	2120	4086	1240	2266	3210	3586	0	3026	3604	2728	1206	2840	3882	2064	2320	2844	3974	3524	2208	2772	0	2628	3158	3016	1466	2792	3076
7.27		1187.74	1188.75					[M-H]-	true			1902	1588	1778	878	0	1648	1312	1710	0	2170	2686	1042	1068	2678	1342	1402	2390	0	2766	1020	1252	0	1642	2330	1272	2330	1940	1540	2490	1310	3000	0	968	1044	5228	5618	1898	2846
7.28		784.91	785.918					[M-H]-	true			3920	4238	4364	2402	5342	2166	4064	2494	0	4400	1726	3624	4928	1912	2978	4184	3848	0	4410	4416	3332	1406	3816	4690	3088	3724	2854	5562	5292	2464	4616	0	2520	5234	3350	1816	4282	3816
7.28	0.06	833.517	834.524	-1.868	5.3	793	MSDIAL LipidDB VS68 negative mode	[M-H]-	true	PI 34:2; PI 16:1_18:1	C43H79O13P	6784	7076	6812	6628	22328	1040	4890	884	0	7606	820	5748	9184	956	4920	8172	9086	0	1410	23924	5668	2190	10444	9720	5834	1232	3962	17820	2114	6042	11076	0	3968	20088	1182	838	5304	11684
7.28		901.504	902.512	0.316	4.9			[M-H]-	false		C45H76NO17	1128	1316	1116	984	3226	166	908	226	0	1118	116	1150	1360	194	1136	1360	2004	0	268	3472	978	520	1706	1346	1056	0	592	2168	506	1030	1698	0	774	3354	460	318	1240	2100
7.3	-0.01	883.532	884.54	-1.951	2.5	792	MSDIAL LipidDB VS68 negative mode	[M-H]-	true	PI 38:5; PI 18:1_20:4	C47H81O13P	48490	53958	54590	85462	86344	23088	79790	28690	0	58584	6724	49856	66922	8838	45854	68878	71082	0	47486	77902	62906	20672	77038	75668	47112	33898	49036	65618	54190	40254	86472	80	34352	67550	40942	10216	103668	92304
7.3		951.52	952.527	-0.344	4.8			[M-H]-	true		C44H75N9O12P	6998	6888	6858	7632	9886	3408	10106	4490	0	6912	1530	6370	8272	1368	6964	8216	9516	0	6274	8946	7806	2788	7930	9494	6286	5050	6438	8472	8498	6140	9714	0	5216	7662	5342	1716	12528	9674
7.3		1087.49	1088.5	-0.582	2			[M-H]-	true		C40H70N19O15S	5116	4676	4252	5264	4598	2864	6946	3482	0	4468	1662	5030	5574	1064	4540	5582	5736	0	5116	4916	5186	2324	4294	5678	4184	3774	4698	4506	5106	4782	6848	0	3446	5128	4408	1470	8838	5962
7.3		1155.48	1156.49	-0.951	1.1			[M-H]-	false		C42H79N16O14P3S	3624	3298	3526	4180	4010	2462	4434	2626	0	3270	1040	3440	3814	1258	3316	3464	3604	0	3402	3786	3918	1646	3502	3788	3222	3106	3696	3374	4374	2902	3834	0	2598	3406	3104	814	5334	4388
7.31		688.491	689.498	-1.731	25.7	704.4	MSDIAL LipidDB VS68 negative mode	[M-H]-	true	LNAPE 16:1/N-16:0	C37H72NO8P	2840	2858	2988	3540	5538	366	2490	370	0	3470	0	1810	3310	0	1958	2802	3100	0	820	5260	4638	3292	5206	3766	4000	670	2290	4642	950	3640	4534	0	2288	5408	442	78	3404	4466
7.31		693.47	694.477	0.215	14.9			[M-H]-	false		C34H69N3O9P	1060	1012	800	1186	2904	314	1002	190	0	1364	0	638	2008	0	552	1690	1966	0	466	3498	1416	628	1888	1476	804	626	588	3098	988	1218	1866	0	0	2954	416	90	1718	1898
7.31		748.512	703.514	-1.045	2.7	912.3	MSDIAL LipidDB VS68 negative mode	[M+COOH]-	true	PC 30:1; PC 14:0_16:1	C38H74NO8P	18286	17846	17208	22832	36694	1456	16324	2320	0	21036	180	12606	21494	0	13218	20558	22334	0	4574	41720	28578	21192	36720	25258	26152	3408	14154	35894	5152	20940	29234	0	12278	36650	2332	380	24186	26844
7.31		913.582	914.589	0.601	10.3			[M-H]-	true		C46H84N5O11S	1804	1648	1654	1070	1092	2816	1270	2474	1694	2076	4352	1208	1512	4550	1222	1588	2092	1816	2074	1462	1730	1856	1974	2512	1142	2222	1486	1862	2108	1368	2374	1864	1034	1172	3548	4578	1556	2468
7.31		1189.75	1190.76	-0.256	12.9			[M-H]-	true		C67H90N20O	19004	19088	19082	13296	13200	25770	14166	27598	13840	21954	29520	15092	16802	27854	13966	16076	23050	11376	27832	14642	14666	17424	17018	27192	16318	25300	18194	19496	26496	15502	27474	14826	13228	13156	34352	34604	17012	34552
7.31		1271.75	1272.75	-0.745	4.2			[M-H]-	true		C55H106N18O10P2S	37468	34638	37004	51524	54324	11012	42332	16216	0	45042	5066	40994	48792	4936	38906	43960	46952	0	32268	53288	34124	18172	44198	46162	32766	23596	34700	51716	37324	34726	51312	0	35502	45440	18822	5614	51534	62710
7.31		1339.73	1340.74	0.985	6.8			[M-H]-	true		C57H103N19O14PS	10464	10352	10958	15340	16162	4370	13160	5990	0	12354	1644	14286	14408	1622	14872	13908	12156	0	10298	15932	10238	5790	12326	13074	10302	7204	10242	14610	11574	11328	15460	0	10846	13516	6254	1892	16064	16344
7.31		1407.72	1408.73	-0.719	8.7			[M-H]-	true		C53H98N30O10P2S	4324	4160	4050	4810	5092	1690	5132	2282	0	4300	612	5222	4740	570	5548	5046	5048	0	3480	5150	3576	2460	4752	5134	3678	3478	3782	5710	4706	4258	5238	0	3794	4034	2742	746	6160	5002
7.31		1475.71	1476.71	-0.26	1.2			[M-H]-	false		C43H99N33O21PS	2210	2488	2284	3640	3690	1020	2758	1314	0	2784	540	2772	2808	652	2936	3364	3452	0	2000	3030	1824	1136	2820	3128	2140	2298	2500	2916	2656	2698	2966	0	2378	2936	1368	636	3430	4048
7.32		798.528	753.53	-1.134	28.3	831.3	MSDIAL LipidDB VS68 negative mode	[M+COOH]-	true	PC 34:4; PC 14:0_20:4	C42H76NO8P	2692	2572	3500	3218	3078	4610	3184	5344	0	3636	3402	1048	3528	2450	1712	3548	4158	0	4260	3056	4698	1696	3620	3588	2000	3382	2434	3224	4272	1798	4642	0	1770	3428	7522	3548	4008	5456
7.34		813.536	814.544	-0.795	3.6			[M-H]-	true		C51H76NO5S	2012	2466	2000	2548	2774	984	3060	1132	0	2464	658	2410	2106	358	2620	2202	2222	0	1180	3014	3456	2744	3818	2822	3606	1000	2582	2240	1424	2918	2828	118	2252	2536	936	538	3652	3248
7.34	0.01	909.548	910.555	-1.877	32.5	718	MSDIAL LipidDB VS68 negative mode	[M-H]-	true	PI 40:6; PI 20:2_20:4	C49H83O13P	3010	2492	3242	4638	4552	3970	4028	5444	0	2992	2970	2584	3380	2994	2212	3304	3324	0	2716	3494	2072	1086	3794	3406	2326	2560	2492	3410	2296	2100	4192	0	1824	3776	8686	3000	6036	4286
7.35		446.376	447.383	0.846	19.6			[M-H]-	true		C27H49N3O2	3126	3390	3120	2984	2804	1180	4182	1654	264	3130	1064	2442	3250	676	3026	2816	3006	0	2428	2612	2998	3196	3954	2708	3474	1274	1708	2946	1974	2982	3588	180	2086	2766	1694	1246	3212	3400
7.35		685.528	686.535	0.239	17.1			[M-H]-	false		C24H60N23O	1822	1980	1750	2200	2240	768	3050	848	0	2008	272	2396	1992	378	2596	2282	1982	0	1182	2376	2158	2244	2762	2752	2922	884	1824	2200	1288	1994	3202	146	1812	2264	1032	284	2594	3294
7.35		745.549	700.551	-1.398	5.9	724.1	MSDIAL LipidDB VS68 negative mode	[M+COOH]-	true	SM 32:2;2O/2:0	C39H77N2O6P	6078	6090	6880	8274	8452	2650	9252	3006	166	7596	1266	8116	7354	1100	6574	5936	8030	0	3758	8614	10364	7760	10246	10402	11440	2748	8338	8930	3798	9836	10002	206	7700	9244	3342	1104	10108	10726
7.35		961.603	962.61	-0.532	8.6			[M-H]-	true		C55H84N3O11	17396	17678	20700	20112	21496	12032	19174	6922	11544	21452	11920	14194	22674	9056	15486	22002	23098	11236	8782	21366	21784	17410	25884	22990	20576	10058	11302	28234	14308	17658	25606	10400	12672	17270	9674	6770	23764	26898
7.36		810.507	811.514	-1.159	19.1	746.2	MSDIAL LipidDB VS68 negative mode	[M-H]-	true	LNAPE 20:4/N-22:6	C47H74NO8P	1586	1472	1504	2244	2082	684	3424	860	0	1828	212	734	2210	282	992	1880	1792	0	722	1918	3452	972	4108	1864	1068	688	2320	2328	1028	1388	2292	0	658	1546	1102	368	3970	3000
7.36		874.559	875.566	-0.543	8.4			[M-H]-	true		C43H83N5O9P2	3500	3178	3368	4490	2618	4688	4660	4230	0	3516	3490	776	3446	3348	834	3464	3908	0	5650	2220	5252	952	3306	4284	1336	4000	3122	2888	6150	804	5460	0	676	1816	5502	3774	7276	5068
7.38		714.506	669.508	0.941	5.4			[M+COOH]-	true		C35H74O9P	2262	2182	2110	2292	5302	660	2072	564	0	2422	326	1684	2986	434	1892	2778	2504	0	1116	4490	3592	2140	4470	2682	3022	818	2042	4940	974	2272	3436	0	1402	4886	720	360	3052	3636
7.38		828.478	829.486	-0.831	23.1			[M-H]-	false		C25H77N6O21S	1712	2016	1618	2634	2656	608	1348	632	0	2412	220	856	2426	128	1024	2772	2174	0	1390	2514	3336	1390	3564	1966	1598	874	1076	3140	1592	1548	2078	0	698	1984	926	360	2314	3008
7.39		760.491	761.498	-1.198	21.9	837	MSDIAL LipidDB VS68 negative mode	[M-H]-	true	PE 38:7; PE 16:1_22:6	C43H72NO8P	4842	4394	3582	5868	7026	878	3736	1556	0	4284	296	1778	5886	510	1958	7012	5352	0	3212	6896	6286	2740	7818	4638	4802	2448	2698	8858	4578	3362	6592	0	1716	5718	1546	770	6014	6906
7.4		769.501	770.509	-1.13	30.1	878.9	MSDIAL LipidDB VS68 negative mode	[M-H]-	true	PG 36:4; PG 16:0_20:4	C42H75O10P	1964	2260	2206	1756	3882	2714	1912	2336	0	2654	1150	840	3078	1058	816	3352	2954	0	1936	4110	2376	1048	2374	3288	1676	1620	1140	4538	2084	1330	3482	88	442	4206	4758	1040	2444	4430
7.4		774.528	729.53	-0.557	3.5	786.6	MSDIAL LipidDB VS68 negative mode	[M+COOH]-	true	PC 32:2; PC 16:1_16:1	C40H76NO8P	12202	13090	13608	15386	28416	2578	11316	3020	0	17384	1888	9132	20518	1576	9044	17388	18042	0	4576	33908	20516	12482	28226	18884	18704	3372	10934	32552	5076	13290	20044	0	8406	27802	4026	2054	17246	22556
7.4		900.574	855.576	-1.808	13.8	806.8	MSDIAL LipidDB VS68 negative mode	[M+COOH]-	true	PC 42:9; PC 20:4_22:5	C50H82NO8P	3924	3950	4112	5738	3248	5640	7218	6322	0	5308	1986	830	4478	1986	938	5078	5194	0	6086	2240	5924	784	3826	6034	908	5926	5604	3734	7222	858	6886	0	820	2304	8204	1978	8522	5600
7.41		180.973	181.98	-0.261	25.9			[M-H]-	true		C4H7O4PS	20566	22080	20550	21136	19682	21532	20386	20426	0	20294	0	19300	20818	0	19940	0	20246	21210	21106	21548	20416	20060	21290	21452	21124	22394	21312	21712	21044	21112	21036	21470	23728	21156	21252	20680	20420	17800
7.41		182.988	183.995	-0.6	8			[M-H]-	true		C4H9O4PS	2770	3186	2298	3266	2982	2614	2498	2568	2406	2892	2340	2870	2730	2616	3070	3270	3048	2724	2900	3236	2896	4046	3538	2548	2642	3180	2776	2578	3246	2938	3278	3032	2478	12776	2858	2622	2458	2772
7.41		745.501	746.508	-0.584	3.1			[M-H]-	false		C35H70N8O7S	1704	1808	1686	2936	2796	854	3208	900	0	2166	784	2412	1022	864	1584	1324	2786	0	508	3168	2846	2156	3822	2084	3304	0	1892	1634	1000	2514	2840	0	1450	2666	1056	998	3822	3188
7.42		926.589	927.597	0.264	4.4			[M-H]-	true		C40H87N4O19	850	766	740	1950	1108	0	2430	524	0	872	0	0	1122	0	380	1718	1098	0	1094	792	1460	270	1438	1100	374	1020	1494	1432	1180	0	1344	0	218	814	626	0	3056	1412
7.45		100.934	101.941					[M-H]-	true			0	0	0	0	11730	0	0	14586	15106	0	0	0	0	17818	0	14098	0	0	0	0	0	15816	0	0	0	0	0	0	0	0	0	0	0	0	0	0	0	0
7.45		520.909	521.917	2.423	44.4			[M-H]-	true		C13H7N3O14P3	13778	0	14088	13842	12954	0	13364	16354	0	13104	17936	16260	14236	17928	16326	14546	13740	0	14882	12722	13252	17148	13168	13336	15806	17546	15758	13220	0	17282	15466	0	16912	32318	0	0	12020	14188
7.46		650.867	651.874					[M-H]-	true			2172	1840	2124	2020	1892	3012	1930	2870	2874	2060	3038	2644	2244	3636	2774	2170	2438	2808	2470	1882	2066	2132	1822	2164	2604	2918	2330	2010	2648	2480	2334	3402	2560	1966	2368	2694	2074	2028
7.46		824.543	779.545	-1.548	3.7	845.3	MSDIAL LipidDB VS68 negative mode	[M+COOH]-	true	PC 36:5; PC 16:1_20:4	C44H78NO8P	5328	6488	5958	7748	6652	6194	6746	2474	0	4856	3320	3960	7206	3072	4118	8736	7082	0	7198	5750	8852	2184	8796	7222	4944	5146	5062	8324	6424	4754	8096	0	2114	5560	9714	3930	9488	9498
7.46	0.01	859.532	860.539	-1.814	3.8			[M-H]-	true	PI 36:3	C45H81O13P	5750	6000	5986	7944	11968	846	7192	1208	0	6924	1370	5476	7326	860	5328	7402	7828	0	3662	10546	6110	2498	7912	8000	5514	2652	3834	9698	4542	5682	9480	0	4316	8716	1774	932	8286	10376
7.48		248.96	249.967	0.583	32.8			[M-H]-	true		C10H3O6P	42806	0	0	44446	41574	0	43932	0	51384	43242	51848	45782	0	0	0	47466	0	0	49018	45426	46600	0	48346	47078	47314	0	46974	44986	50552	0	47248	0	0	141888	0	51178	42662	43832
7.48		316.947	271.949	-2.448	21.7			[M+COOH]-, [M+Cl]-	true		C8H4NO6P2	26940	26706	27472	25882	24548	29622	25622	31110	33476	28108	32488	29616	28222	33586	29944	26900	0	33482	29012	28014	0	30176	25390	26556	0	28804	26138	26120	0	0	0	0	29534	108794	0	31196	25342	27010
7.49		61.9882	62.9955					[M-H]-	true			2428	3858	2674	2912	2846	2734	2174	3232	1942	2872	2672	3032	2364	2562	2798	2744	2746	2404	2552	3276	2862	2910	2930	3070	2884	2490	3066	2536	3536	2448	2872	2114	2914	17766	2568	2630	2994	2468
7.49		98.939	99.9463					[M-H]-	false			980	1146	968	0	752	1438	1058	0	1080	1116	1086	1290	0	1214	938	1164	770	800	972	862	1310	1262	910	840	0	1038	0	952	1320	1122	884	904	1002	4476	1408	1502	812	0
7.49		100.933	203.881					[M-H-H]2-	true			12632	14936	12444	11610	0	15780	12000	0	14390	13434	17502	15898	13048	0	15104	0	14278	15920	15926	13450	11572	15664	11864	11930	16700	18166	16236	11858	16830	16712	12372	15656	16422	59428	15052	0	9832	10870
7.49		102.957	103.964					[M-H]-	false			1018	830	804	844	714	0	0	706	862	742	0	724	0	842	806	932	804	962	0	846	730	0	756	822	0	872	734	1360	860	1022	0	964	828	4262	1006	804	686	0
7.49		113.989	114.996	-0.433	8			[M-H]-	false		C3H3N2OS	1156	1120	1282	974	1082	1382	1146	1266	1092	1264	0	1154	1386	1808	1050	1222	1208	1798	1136	1302	1582	1458	1560	1058	1344	1568	1122	1036	1142	1286	0	1548	1430	6424	1472	1594	1596	1442
7.49		115.921	116.928					[M-H]-	false			1628	1554	1430	1740	1468	2120	1470	1930	2130	1354	2396	2240	1444	1844	2274	1634	1324	1600	2076	1474	1272	1524	1580	1880	1914	1878	2122	1316	1984	2032	1360	2030	1516	5962	1728	2098	1414	1684
7.49		121.004	122.011					[M-H]-	true			1182	762	1020	896	720	998	1150	1398	856	0	1034	0	1070	900	1190	0	918	848	968	990	0	1190	0	1004	990	960	0	980	1058	804	890	0	1236	3376	900	924	1008	1204
7.49		129.936	130.943					[M-H]-	true			766	748	806	908	0	978	922	1060	0	780	926	1312	914	1136	846	862	740	1074	1030	872	724	1246	1206	696	1008	1000	1006	0	914	858	752	836	996	3640	836	926	704	0
7.49		129.976	130.983	2.6	8			[M-H]-	true		C4H3O3S	2742	2552	2938	2766	2554	2800	2646	2448	2852	3122	2786	3080	2608	2936	2384	2888	2596	2186	2172	2210	2566	3594	2828	2810	2904	3112	2968	2332	2720	2500	2738	2322	2832	12092	2648	2926	2698	3264
7.49		139.007	140.014	0.766	8			[M-H]-	false		C9H2NO	1140	1064	0	928	950	724	1228	904	0	1044	950	922	1004	0	0	1272	992	724	1270	1040	1374	0	916	0	1482	896	0	1030	0	1044	894	830	1196	3246	1054	870	1186	1004
7.49		141.021	142.028	-0.122	8			[M-H]-	true		C7H2N4	1202	1196	1236	1332	1402	1368	1466	1332	1196	1186	1636	1338	1426	1284	1258	1738	1104	1600	1496	1490	1260	1278	1174	1218	1346	1368	1286	1344	1346	1208	1554	1306	1178	5410	1540	0	1568	1130
7.49		143.025	144.032					[M-H]-	false			820	0	774	0	764	0	812	988	0	0	1046	944	904	1050	0	0	918	0	0	748	0	0	822	912	862	734	952	880	886	1158	882	0	1026	3450	962	1028	0	892
7.49		144.923	145.93					[M-H]-	true			1418	1038	1312	1130	1056	2026	1378	1668	1940	1382	1790	1304	1138	1908	1636	1446	1394	1628	1484	968	936	1502	1198	1348	1410	1486	1372	1068	1500	1474	1114	1412	1656	5204	1574	2194	966	1060
7.49		144.992	145.999	-1.583	8			[M-H]-	false		C8H2O3	918	896	870	870	0	852	836	730	0	638	802	690	752	730	1240	752	912	0	0	0	0	970	844	830	714	0	942	790	1152	712	0	0	0	3064	0	0	960	1280
7.49		147.02	148.027					[M-H]-	true			956	772	914	884	800	1010	750	0	954	0	1162	0	928	1528	0	856	876	1258	986	0	0	1122	780	888	976	1108	1254	836	1070	1124	966	1776	1130	4106	952	0	1376	992
7.49		158.975	159.982					[M-H]-	false			10508	10252	10194	8892	7842	10386	9196	11258	10462	10244	11868	11894	9536	0	11434	9880	9864	9986	10602	9498	7720	12022	8266	8666	10496	10968	9642	7694	10076	10688	8468	8460	11190	42038	10546	10298	7632	8778
7.49		162.893	163.901					[M-H]-	false			818	1120	1064	1038	0	1132	966	1342	810	1078	1000	1096	0	0	900	1042	826	0	984	0	884	982	730	700	1002	0	1082	808	882	0	758	0	914	3192	0	718	678	764
7.49		165.02	498.083					[M-H-H2]3-	false			2332	2050	2608	2496	2308	2320	2848	2778	2532	2366	2538	2188	2344	2068	1998	2330	1910	2044	2482	2310	2184	2834	2002	2820	2258	2612	2424	2338	2514	2080	2538	2204	2228	11332	2386	2492	2174	2894
7.49		174.956	175.963					[M-H]-	false			5110	6372	5540	5852	5652	5758	6118	5884	5864	5784	7274	7354	5204	5742	6270	5836	6242	5736	4932	6156	5148	6544	6206	6164	5796	7338	6942	6148	6858	5642	6528	6376	5594	30432	5736	6476	6166	5370
7.49		187.941	188.949					[M-H]-	false			1650	1632	1596	1768	1544	1788	1834	1534	1022	0	1674	1892	1642	1594	1854	2412	1548	1072	0	2068	1862	1346	0	1744	1748	1478	1740	2348	1650	1452	1660	0	1570	9206	1542	1762	1660	1748
7.49		190.888	191.895					[M-H]-	true			928	1058	1140	1252	874	1164	800	1214	956	816	1146	932	778	1208	1088	826	970	0	910	740	776	1062	0	832	740	950	790	0	1056	1038	750	780	954	3430	0	860	734	0
7.49		192.929	193.936					[M-H]-	true			0	0	0	0	0	0	766	842	820	818	1148	0	0	910	904	1056	944	900	916	804	0	1014	962	1206	1110	1122	1118	1174	974	800	1218	0	908	3544	1200	982	0	1062
7.49		193.927	194.934					[M-H]-	true			762	0	746	0	892	820	1056	966	898	966	0	1062	1132	1058	0	1068	1020	1188	1172	954	1272	1158	1238	0	994	1322	0	1010	1144	0	1020	1022	1210	3030	1110	1328	0	1046
7.49		197.963	198.97	0.101	8			[M-H]-	false		C7H3O5S	1634	1620	1100	1048	1092	1334	1226	1640	1610	1340	1442	1538	1628	1614	1414	1224	1504	1536	2114	1426	1206	1490	1418	1272	1288	1724	1414	1166	1934	1824	1112	1674	1492	5142	1392	1420	1556	1722
7.49		214.135	215.142	-0.429	8			[M-H]-	false		C13H17N3	882	904	804	842	1082	976	962	992	0	962	850	1124	0	1078	1050	1010	1158	970	936	1088	0	1210	744	988	984	1160	0	0	1472	1016	1000	738	812	4224	0	914	804	742
7.49		231.931	232.939					[M-H]-	false			1778	2202	1786	1694	1984	1556	1864	1682	1290	1744	2014	2046	1946	1960	2110	2148	1884	1326	1612	1842	3028	1982	1986	2038	1602	1796	2274	2320	1918	1790	2060	0	1492	7718	1868	1862	2236	2196
7.49		236.105	237.112	-0.594	28.3			[M-H]-	false		C13H17O4	768	712	798	814	0	0	0	0	258	0	0	0	956	640	744	0	0	298	0	826	0	0	756	0	0	0	730	1114	670	0	958	346	880	3564	0	384	1134	0
7.49		238.931	239.939					[M-H]-	false			2082	1680	2090	1936	1866	2012	1702	2004	2516	1716	2328	1978	1886	1852	2166	1892	1640	2230	1758	1952	1930	1758	2118	1672	2020	1910	2008	1964	1416	2398	1882	0	1710	5926	1946	1608	1372	1724
7.49		242.943	243.95					[M-H]-	false			4308	4466	4812	4764	4384	4676	5488	5988	5392	5330	5118	5416	5572	5280	5374	5434	0	6326	4970	5110	4612	5278	5164	4664	5348	5220	4816	4672	4998	4666	4872	5210	4510	25068	4796	5628	4854	0
7.49		249.149	250.157					[M-H]-	false			752	862	774	700	880	0	752	736	326	816	838	746	0	0	956	758	0	532	0	1046	0	826	1072	852	0	0	794	0	0	0	776	386	0	4058	0	0	964	0
7.49		261.914	262.921					[M-H]-	true			842	1168	1004	1056	0	1242	1194	1064	1320	1122	1510	1752	1462	1462	1270	1468	1344	1420	1156	1210	1374	1878	1426	1330	1228	1448	1632	1304	1524	0	0	1340	1408	4398	1428	1800	1226	1384
7.49		265.95	266.957	0.549	8			[M-H]-	false		C9H2NO7P	1462	1626	1806	1480	1646	0	1684	1710	2214	2002	1750	1588	1602	2162	1980	1932	1880	2216	1652	1526	1710	1754	1678	1998	1570	1966	2228	1744	1778	2002	1466	1894	1776	6202	1944	1912	1794	1544
7.49		328.903	329.91					[M-H]-	false			800	0	882	880	0	0	992	1218	1390	962	1538	1010	1168	1338	974	1014	1152	1552	1162	1260	1306	1502	1276	1314	1360	1346	1714	1452	1598	1394	1288	1966	1272	4486	1530	1542	1172	1278
7.49		333.937	334.945					[M-H]-	false			1586	1538	1360	1308	1426	1528	1498	1688	1816	1526	1626	1474	1538	2020	1496	1546	1546	2004	1456	1572	1346	1738	1622	1368	1682	1582	1456	1518	1446	1768	1518	1676	1774	4986	1596	1632	1320	1312
7.49		378.918	379.925	-0.562	2.9			[M-H]-	true		C7H4N5O8P2S	3286	3418	3698	3816	3964	4918	4030	3774	4458	4436	4486	4090	4280	4626	3720	4618	3572	5016	5006	3870	4348	4222	3368	4512	3958	4568	4154	4266	4168	3734	4056	4690	3996	12836	3784	4114	3226	3972
7.49		446.905	447.912	-0.18	32.3			[M-H]-	true		C11H3N3O13PS	1854	1988	2388	2200	2278	2632	2438	3134	3648	2294	3680	2744	2970	3544	2860	2458	2196	2750	3664	2510	2414	2822	2504	2686	2298	2480	3104	2272	2618	2436	2390	2958	2554	7038	2802	3204	2062	2170
7.5		588.896	589.904	0.921	50			[M-H]-	true		C14H5N6O15P3	14786	15062	14616	13484	12132	0	14490	0	20854	14470	18792	16472	14046	18810	15766	14228	12904	21346	17206	12446	14008	15404	12778	12684	16058	18546	15444	13500	16300	15954	11966	23010	17238	22068	0	19034	11928	11704
7.51		800.543	755.545	-1.494	8.9	889.6	MSDIAL LipidDB VS68 negative mode	[M+COOH]-	true	PC 34:3; PC 16:1_18:2	C42H78NO8P	5908	5484	5400	7040	7922	2170	7322	0	0	6674	0	3688	7762	1352	3916	7694	6886	0	4138	8410	10476	5090	9794	6848	5802	3008	5222	10598	4336	5790	8092	0	3316	7066	3552	1518	11822	9966
7.52		384.935	385.942	-0.315	31.6			[M-H]-	true		C11H3N2O12P	14564	13894	14116	15008	12748	16004	14134	17340	18028	14462	16596	17462	14366	17910	0	15474	14102	0	15382	14200	13846	16330	15082	15636	14320	16814	15290	13406	0	14984	13276	19558	15420	53630	16570	16936	12532	13798
7.52		716.53	671.532	-0.011	9			[M+COOH]-	true		C36H71N4O7	12342	11360	11626	16562	18980	1170	25954	2274	0	12922	330	11594	12550	492	13118	11506	13792	0	3900	16094	18774	8068	20026	16112	12208	2884	17690	17014	3910	9206	18180	0	10090	18882	1746	230	34316	22850
7.52		786.507	787.515	-0.24	37.8	711.2	MSDIAL LipidDB VS68 negative mode	[M-H]-	true	LNAPE 18:2/N-22:6	C45H74NO8P	1298	1534	1408	2070	1212	2388	1728	3494	0	1722	4244	568	1596	3424	0	1822	1952	0	2048	1112	1692	610	1828	2104	674	1282	1350	1974	2084	654	2798	0	510	1162	4310	3836	2220	2708
7.52		790.538	791.545	0.481	8.4			[M-H]-	false		C34H74N13O4PS	946	1154	1264	1586	0	1586	1786	1980	0	1496	3280	552	0	3470	0	0	1298	0	1308	554	1434	0	1542	1308	952	1000	1074	860	1064	0	1380	0	850	0	2070	3306	1266	1596
7.53		608.245	609.252	-0.674	3.4			[M-H]-	true		C15H40N13O9PS	3002	2848	3450	1666	1040	1224	1214	1626	1482	3534	1394	1640	1418	1510	1270	1806	4010	1096	1164	1386	1516	1158	3288	3842	1566	3504	1608	1372	1452	2912	4862	1486	1140	1158	3042	1250	972	5870
7.53		1109.69	1064.69	0.356	5.2			[M+COOH]-, [M+Cl]-	true		C56H100N5O10P2	126964	132074	127554	183462	221830	4512	273538	6418	0	146932	534	142940	87724	430	145440	68116	164554	0	12304	218748	196062	122218	242392	184316	134908	10718	187628	127922	14202	121620	187972	0	119514	224956	8708	0	344546	216570
7.53		1126.68	1127.69	0.058	2.5			[M-H]-	true		C56H101N6O13P2	3762	2604	2956	2910	5042	0	5310	168	0	3362	0	3526	2008	104	3318	1678	4000	0	414	4440	3834	2844	5114	3084	2496	500	3842	2484	444	2758	3920	0	3056	4742	0	0	5928	4482
7.53		1177.68	1178.69	0.46	5.1			[M-H]-	true		C57H104N4O17P2	17652	17860	18756	27118	31684	860	36562	1106	0	21306	0	20142	13052	0	21586	10968	24560	0	2010	32072	28130	18904	33100	25238	19714	1772	31482	18656	2630	16462	28888	0	17322	34748	1706	0	43710	34460
7.53		1245.67	1246.67	-0.081	3.5			[M-H]-	true		C44H114NO33P2	2104	1456	1802	2238	2706	0	2956	0	0	2406	0	1812	1210	0	1608	872	2100	0	0	2338	2922	2078	3636	2452	1804	0	2574	1838	0	1636	2520	0	1770	2678	0	0	3806	2704
7.54		736.508	691.51	-0.017	2.4			[M+COOH]-	true		C34H79NO6P2S	2200	2304	2158	3920	2802	1054	3118	1376	0	3060	388	1940	3128	376	2290	4304	3526	0	2524	2774	3778	2216	3506	3598	2720	1402	2726	4386	2734	0	3340	0	1800	2654	1332	0	3768	4228
7.54		747.517	748.524					[M-H]-	true			3770	3426	4006	4064	7958	0	5080	0	0	3596	0	6804	3008	0	5738	2768	5104	0	552	8310	4670	3818	6904	5366	7050	250	3344	5110	0	6174	5824	0	5954	7092	0	0	7002	6856
7.54		850.559	805.561	-1.294	5.8	836.4	MSDIAL LipidDB VS68 negative mode	[M+COOH]-	true	PC 38:6; PC 18:2_20:4	C46H80NO8P	5460	4782	5510	5016	3452	9538	9152	10692	0	5012	21798	2774	3632	18806	3554	4002	6202	0	6360	2616	4660	2866	6744	7296	3824	4278	6262	3942	5886	3252	8250	0	2810	2756	13214	21014	12746	7776
7.54		1273.76	1274.77	0.545	3.9			[M-H]-	true		C55H118N7O19P2S	3370	3694	3714	4152	4682	1530	4348	0	0	3600	668	4160	5364	528	4152	4982	3742	0	3600	4246	2424	2366	3084	4890	3558	3078	2672	5838	4394	3502	4528	0	3336	3990	2582	952	4108	5290
7.55	0.15	871.533	872.54	-1.396	19.7			[M-H]-	true	PI 37:4	C46H81O13P	3620	3316	3568	4612	4494	1882	3810	2918	0	3834	1524	2964	4934	1210	2536	5128	5408	0	3632	4754	3626	1218	2880	4482	2684	2754	2668	5032	4274	1950	4854	0	1586	4722	3556	1452	4464	6420
7.56		686.475	687.482	-1.503	38.2	977.4	MSDIAL LipidDB VS68 negative mode	[M-H]-	true	PE 32:2; PE 16:1_16:1	C37H70NO8P	1292	1326	1266	1254	2994	284	752	224	0	1470	0	408	2316	0	772	1910	1544	0	408	2886	1838	846	2812	1806	1788	346	558	3880	474	1538	1716	0	596	2552	316	280	1346	1908
7.56		721.5	722.507					[M-H]-	false			0	0	1032	526	3676	0	420	0	0	728	0	486	1300	0	488	0	804	0	0	3268	288	0	896	768	736	0	260	1546	0	446	966	0	0	2380	0	0	0	1188
7.56		1201.7	1202.71	-0.155	35.3			[M-H]-	true		C58H108NO22S	750	492	0	0	0	0	0	2744	1322	0	1810	0	0	592	0	0	1176	644	680	0	0	0	0	1056	264	1734	174	0	0	260	1320	950	0	0	5366	2378	0	1384
7.57		452.922	453.929	2.095	38.6			[M-H]-	true		C11H8N2O12P2S	0	14850	15256	14392	0	0	14236	17284	19658	16526	19644	17724	15364	18024	0	0	14702	19864	0	0	0	16394	13624	16524	16108	17336	0	0	17498	15854	0	19910	16812	44904	0	0	14092	14086
7.58	0.08	736.493	737.5	0.306	5.7	815	MSDIAL LipidDB VS68 negative mode	[M-H]-	true	PE 36:5; PE 16:1_20:4	C41H72NO8P	5312	5214	6938	9358	9948	1422	6476	2232	0	7754	732	2970	8580	982	2436	8480	7028	0	5712	9062	11322	5176	12168	7876	6494	4092	4746	11796	5836	5844	8296	0	0	7326	2958	914	8500	9962
7.58		804.479	805.486	-0.31	9.3			[M-H]-	true		C31H66N16O5PS	2346	2834	2356	3068	3118	824	2312	1012	0	2870	384	994	3408	424	1050	3400	3184	0	2492	3372	3848	2050	4780	3460	2258	1734	1822	4202	2392	1938	3676	0	900	3322	1392	548	3544	5078
7.58		940.453	941.46	0.953	3.1			[M-H]-	true		C27H83N4O24P2S	1992	1766	1780	2918	2494	590	1550	770	0	2024	456	728	2452	454	814	2768	1856	0	1590	2192	2870	1468	2708	2594	2036	1496	1182	3796	1874	1630	2384	0	1270	2778	694	398	2046	3140
7.59		733.549	734.556	0.453	6.8			[M-H]-	true		C29H81N7O9PS	2894	3360	3102	3402	3586	1194	4520	1230	0	3262	988	3120	3026	866	3316	2662	3908	0	1718	3618	3868	3034	3924	4284	4810	1858	3420	3326	1980	3568	5406	250	2974	3640	1820	1200	4758	5904
7.59		841.52	842.527					[M-H]-	true			1166	1394	1462	1366	1218	0	2294	0	0	1796	0	3190	540	0	2980	472	1888	0	0	1184	1690	3060	2024	2472	3400	0	1616	840	0	2808	2076	0	3176	1172	0	180	2942	2884
7.6		742.546	697.548	-1.602	8.3	798.7	MSDIAL LipidDB VS68 negative mode	[M+COOH]-	true	HexCer 18:2;2O/16:0	C40H75NO8	7706	7308	7410	10052	13122	708	12076	792	0	9014	270	5908	9818	246	7736	11626	8822	0	3166	9674	11800	3466	11832	10204	5630	1884	8106	13236	3116	6112	11168	0	6118	11844	1078	380	19348	13232
7.6		773.532	774.539	-1.837	64.7	945.6	MSDIAL LipidDB VS68 negative mode	[M-H]-	true	PG 36:2; PG 18:1_18:1	C42H79O10P	5910	6320	6332	6420	4936	0	11282	120	0	6580	0	14706	2294	0	12106	1664	8336	0	702	5986	7354	11048	10882	8128	17678	360	6222	3350	0	12328	10030	0	11858	5654	0	308	14394	11634
7.61		843.537	844.544	-2.281	10.8	745.6	MSDIAL LipidDB VS68 negative mode	[M-H]-	true	PI O-36:4; PI O-16:0_20:4	C45H81O12P	2278	2058	2276	3468	6950	288	1974	338	0	2392	234	1578	5014	214	2310	3324	3030	0	1048	6408	2256	0	2946	3400	2030	552	1552	5422	1456	0	3782	0	1302	6162	446	0	2578	3716
7.63		762.525	763.533	0.1	5.6			[M-H]-	true		C31H69N15O5S	4542	4676	4540	6328	7964	728	5552	1074	0	4468	0	3122	5946	0	4098	6476	5434	0	1622	8144	8148	3756	8826	6104	5326	1510	3670	7842	2214	4938	7392	0	3512	7084	1396	0	7770	6726
7.64		869.553	870.56	-0.978	4.3			[M-H]-	true		C45H81N3O11P	4310	4538	4222	6066	8908	898	6340	1236	0	4214	610	4924	5964	534	5140	5916	4604	0	2266	8444	4828	1912	5914	5470	3872	1798	3364	5926	3156	3382	6156	0	3388	7114	1630	654	7140	8408
7.67		100.933	101.941					[M-H]-	true			12970	0	13216	13286	11628	16118	12972	16190	15870	15724	17534	18208	12632	18924	17000	13606	14704	14388	16510	14130	12062	17960	12464	13646	14918	19470	14914	12232	15872	17898	12986	15870	17430	0	16760	18104	9726	11518
7.67		182.988	183.995	-0.568	26.4			[M-H]-	true		C4H9O4PS	2856	2842	2584	2780	2334	3456	2598	2932	3682	2502	3072	2510	2714	2384	2934	2794	2902	3006	2362	2498	2822	2906	2834	2862	2906	2770	2740	2772	2886	2682	2650	2830	3502	2946	3068	2918	2880	2460
7.67		826.559	781.56	-1.75	56.7	827.9	MSDIAL LipidDB VS68 negative mode	[M+COOH]-	true	PC 36:4; PC 16:1_20:3	C44H80NO8P	5304	4486	4932	7920	7074	2332	8706	2724	0	5788	5832	2842	6060	5310	3216	5440	5888	0	3448	6608	8558	3928	8808	7076	4840	2406	5278	8168	3940	4456	7840	0	2854	6368	3334	6168	11458	8164
7.67	0.34	909.549	910.556	-1.282	11.7			[M-H]-	true	PI 40:6	C49H83O13P	11148	10942	11272	17646	21826	2414	12486	3266	0	12170	4158	8264	14704	3756	7864	12838	14182	0	7834	19740	13164	4216	13992	14052	9534	6112	8644	16818	11212	9542	16770	0	6110	17434	5048	3918	18092	19416
7.67		977.534	978.541	0.09	27.7			[M-H]-	true		C38H91O23PS	1476	1440	0	1966	2752	0	1982	880	0	1408	718	1370	2084	678	1404	2002	2164	0	1508	2870	1852	0	1942	2194	1084	0	1230	2232	1390	1414	2660	0	944	3090	0	1048	2996	2382
7.7		248.96	249.967	0.633	39.4			[M-H]-	true		C10H3O6P	44716	0	46060	44726	43952	47894	43472	50014	0	42702	0	45250	46278	49414	47376	0	45692	0	0	44302	45242	49416	45350	0	46364	50952	49596	46282	51020	48128	43912	51242	0	46288	51792	0	46960	0
7.71		316.948	317.955	-0.696	14.3			[M-H]-	true		C7H4N4O7P2	26580	26226	27240	26518	25940	30474	27142	31740	0	28356	31174	29698	29254	0	0	26772	26996	33458	29406	24826	27426	30132	24886	26976	29802	0	27908	23904	28178	28382	26654	32684	29522	28394	30554	0	26334	28058
7.71		520.909	521.917	2.625	45.6			[M-H]-	true		C13H7N3O14P3	15000	14290	15876	0	13120	17580	14726	17658	0	15214	17072	15600	0	18050	17368	15276	13704	0	16374	13204	0	16790	13514	14108	15230	0	15772	13642	15708	16242	13438	21038	17634	14334	0	17704	12384	12556
7.71		788.543	743.545	-1.686	38.6	824	MSDIAL LipidDB VS68 negative mode	[M+COOH]-	true	PC 33:2; PC 16:1_17:1	C41H78NO8P	3030	2728	2912	4022	5576	1022	3678	0	0	3444	550	2166	4050	600	2762	3402	3650	0	0	4784	5428	3202	5962	4254	3812	968	2714	5324	0	2954	4826	0	2526	4192	1770	694	4942	5540
7.72		656.884	657.891					[M-H]-	true			8096	8356	8354	4522	6924	11548	8336	9728	12238	8102	10126	9152	7660	10296	7560	0	4812	11724	9314	6590	7258	9510	4166	7718	8746	9296	5728	6748	9700	9360	6702	11926	10180	6922	7954	10328	6708	6682
7.73		180.973	545.94					[M-H-H2]3-	true			0	19006	20042	21236	20776	20876	22360	0	20218	21150	20820	21608	22152	20390	20682	20014	21316	21098	21896	20416	22260	23548	20768	20534	22014	21122	22562	20056	21230	20796	0	21882	21484	22780	23308	0	23186	23578
7.74		384.935	385.942	-0.524	42.9			[M-H]-	true		C11H3N2O12P	15152	13702	14394	14406	13028	16734	15876	15902	19162	14294	17132	15806	15592	0	17644	0	14958	19668	16024	13314	14472	16644	13924	15260	14380	17296	16604	14338	0	15028	13620	20176	15848	13986	15862	16000	13096	13372
7.74		762.508	763.515	0.275	9.1			[M-H]-	true		C35H78N3O10PS	3142	2782	3882	5050	3988	2818	4620	3742	0	3290	5530	3080	3082	4550	2628	3346	3194	0	2440	3188	6418	3442	5222	4168	4528	1872	3678	4070	2820	3748	4986	0	3102	3850	4980	5488	8090	5842
7.75	0.14	809.516	810.524	-2.056	8.4	899	Bruker MetaboBASE Personal Library 3.0	[M-H]-	true	PI 32:0; PI 16:0/16:0	C41H79O13P	2032	2580	2486	1108	9248	0	860	0	0	3242	246	644	6184	0	796	5028	3186	0	1116	9950	822	288	1040	2666	458	886	592	8212	1552	608	3662	0	580	8000	350	0	1104	3976
7.77		1173.76	1174.77	-0.108	10.9			[M-H]-	true		C68H96N13O5	61044	64844	66092	40682	32270	108314	35914	88324	54344	76194	112592	39808	53384	80722	37880	60696	82044	68694	87916	33638	31066	46664	34184	94902	55828	101946	45316	60544	155180	37726	99164	81842	45142	32296	104192	69404	34970	102188
7.77		1394.46	1395.46	-0.889	9.2			[M-H]-	false		C32H77N28O28P2S	2062	1948	2096	2390	1942	0	2478	1620	0	1718	1834	1308	2142	1508	1164	3210	2056	0	2910	0	2148	1264	2150	2510	1356	2490	1566	2616	2596	1364	2062	0	1060	1788	1928	1482	1944	2560
7.78		790.538	791.546	-1.065	9.2	718.6	MSDIAL LipidDB VS68 negative mode	[M-H]-	true	LNAPE 16:0/N-24:6	C45H78NO8P	4628	5904	5110	7292	7666	2270	6578	2218	0	6028	2156	2290	7836	2636	2386	7186	6574	114	6194	6096	7220	2578	6652	6260	3766	4788	4682	7566	6850	2978	7702	98	2328	6336	3482	2650	7232	7456
7.78		850.558	805.56	-1.789	19.8	886.5	MSDIAL LipidDB VS68 negative mode	[M+COOH]-	true	PC 38:6; PC 16:0_22:6	C46H80NO8P	28348	29180	33276	37588	40134	13522	33418	15970	240	33398	15128	13126	46972	13758	17406	51442	40136	282	39434	36142	49164	14128	43112	41332	20970	26072	26242	43202	39330	15778	48562	768	12192	34482	21086	17168	48580	49542
7.78		918.546	919.553	-0.515	2.7			[M-H]-	true		C42H79N8O12S	3194	3238	2950	3680	3830	1568	3906	1464	0	3010	1566	1512	5202	1864	2096	4908	4306	0	3822	4098	5028	1618	4770	4092	2568	2852	2860	4554	4286	2100	4696	0	1422	3462	2250	1814	4688	4976
7.78		1111.71	1112.72	-0.823	2.2			[M-H]-	true		C53H102N5O19	11048	11274	11692	13896	18816	428	27624	724	0	12662	0	16224	6976	0	14756	5514	14474	0	1452	17026	14628	10698	19564	15548	13826	1138	18332	7696	1942	13582	15852	0	17082	16638	754	0	36006	16020
7.78		1179.7	1180.7	0.628	3.2			[M-H]-	true		C44H107N14O14P3S	1808	2038	2040	2686	2776	0	5642	0	0	2216	0	3076	1140	0	2598	616	2546	0	192	2940	2448	2126	3688	2594	2442	256	3778	1608	356	2696	2926	0	2532	3044	0	0	5814	2994
7.78		1258.48	1259.49	0.814	9.6			[M-H]-	true		C27H70N31O25P	2052	2178	2014	2134	2282	1418	2276	1474	0	2354	1352	1166	2800	1254	1862	2848	2244	0	3384	2050	2554	1232	2754	2394	1394	2144	2370	2856	2960	1468	2432	0	1130	1938	1802	1086	2080	2702
7.78		1326.47	1327.48	0.696	1.7			[M-H]-	true		C41H70N25O24P	1832	2062	2078	2206	2106	1432	2224	0	0	2448	1510	1154	3128	1338	0	3060	2394	0	3220	2138	2428	1444	2752	2196	1396	2614	1910	2432	2784	1468	2664	0	1264	2032	2050	1510	2448	2828
7.81		903.52	904.527	0.601	4.8			[M-H]-	true		C34H64N24O4S	3746	3154	4652	3808	13038	0	2778	148	0	3992	0	4904	6632	224	3410	5730	4988	0	1128	12266	2900	1512	4382	4352	2990	866	1974	9412	1300	3718	5722	0	2718	10672	360	236	3400	6692
7.81		944.563	945.57	0.545	0.2			[M-H]-	true		C36H77N14O15	1702	1816	2040	2052	1756	952	2970	776	0	2220	678	916	1604	0	1208	2020	1808	0	2412	1552	3136	1448	2572	2818	1670	1870	2592	1576	1928	1438	2332	0	1134	1758	1254	700	4208	2910
7.81		1039.49	1040.5	-0.607	8.3			[M-H]-	true		C38H77N17O9P3S	3036	3374	3206	2522	7410	0	1746	186	0	3402	0	2790	4268	0	2396	3498	3942	0	922	7556	1826	1144	2978	3774	2034	582	1398	6452	1240	2566	4460	0	2484	8046	0	0	1708	4126
7.81		1107.48	1108.49	0.162	5.1			[M-H]-	true		C36H57N34O7P	2188	2488	2334	1342	5870	0	1408	0	0	2494	124	2044	3284	0	2154	2516	2462	0	536	5504	1606	930	1766	2508	1466	352	1152	4950	614	1866	2422	0	1656	5058	0	0	1356	3050
7.81		1175.47	1176.48	0.784	3.6			[M-H]-	false		C36H84N6O34S	1306	1510	0	1010	3120	0	760	0	0	2080	0	1452	2152	0	1344	1904	1386	0	0	3784	816	0	0	1400	1094	0	0	2174	0	1006	1704	0	1256	3710	0	0	1030	1912
7.82	0	835.532	836.539	-2.298	7.3	803	MSDIAL LipidDB VS68 negative mode	[M-H]-	true	PI 34:1; PI16:0_18:1	C43H81O13P	24218	25228	27346	20356	101214	0	17034	894	152	30644	1108	25540	44884	936	20836	34352	32192	0	4904	91834	16540	7362	29110	34144	17542	3434	11832	63082	6994	19650	42962	116	15750	81246	1152	1092	21564	46332
7.82		876.574	831.576	-1.812	6.7	810.4	MSDIAL LipidDB VS68 negative mode	[M+COOH]-	true	PC 40:7; PC 18:1_22:6	C48H82NO8P	13688	13742	15810	23076	14566	6322	26206	6716	0	14964	5470	7390	15366	4856	8742	17252	17266	0	17510	13660	30238	10488	23554	19116	14530	12720	20566	16816	19454	11342	0	0	7188	12414	9190	4624	34008	23074
7.83		600.368	601.375	-0.081	17.6			[M-H]-	false		C21H65NO11P2S	648	658	704	278	0	2198	168	0	958	1232	404	214	360	3042	342	410	864	498	310	756	496	0	0	984	726	602	80	892	80	1250	1322	314	826	160	1994	726	594	1520
7.83		902.59	857.592	-1.679	21.6	800.7	MSDIAL LipidDB VS68 negative mode	[M+COOH]-	true	PC 42:8; PC 20:4_22:4	C50H84NO8P	2824	2868	3360	1636	962	10096	1626	11192	0	2676	8614	398	1622	8458	376	1516	2848	0	4646	868	1594	422	1268	3698	426	3342	1176	1428	4096	442	3598	0	418	942	13912	9084	3570	3964
7.84		980.922	981.929	-0.549	44.6			[M-H]-	false		C20H4N22O23P2	0	1354	0	1442	2082	868	1268	0	0	1724	1878	2680	1682	1722	1834	0	1788	0	1232	3010	0	0	1650	0	1504	1372	1870	1788	2090	1690	1646	0	2040	2792	2166	0	1846	0
7.85		512.961	513.968	-1.211	45.1			[M-H]-	false		C12H13N4O13P3	2468	2308	3054	2290	2414	2436	3164	2506	0	2738	2404	3440	2732	3268	3360	2986	2756	0	2246	3054	2382	1724	1836	2948	3206	2220	2120	2480	2276	2346	2538	0	2872	3494	2816	2460	1878	2572
7.85		580.948	581.955	-0.943	7			[M-H]-	true		C11H9N10O13P3	4188	5106	4426	4220	4362	3296	4072	4454	0	4342	4918	5320	5938	5450	6466	4422	4616	0	4702	4996	3450	3278	4306	4432	4694	3718	4478	5792	4636	5000	5024	0	4728	5218	5286	5008	3898	4116
7.85		648.935	649.942	-2.34	30.8			[M-H]-	true		C12H7N13O14P3	6558	6974	7148	5594	6068	6814	5278	6346	0	5962	7748	8994	6792	7746	8306	5468	6920	0	6650	6612	5164	4820	5428	6656	7114	6190	7014	6532	7354	7986	6476	98	8400	7208	8294	8098	5894	6432
7.85		716.922	717.93	0.664	45.2			[M-H]-	true		C20H18O21P4	5922	6048	5652	5318	6514	6444	4854	6422	0	6468	8306	8306	5634	8518	7532	5594	6020	0	6440	6696	5068	5148	5176	5628	7248	5924	6068	6048	6704	6964	5398	0	7550	6384	7300	9102	4812	5446
7.85		784.91	785.917	0.4	46.1			[M-H]-	true		C16H11N11O19P3S	4688	4728	4642	5054	5680	5820	3630	6076	0	5132	6974	7582	5138	6670	6542	4182	5120	0	5282	5826	4020	4244	4230	4342	5708	5872	5202	5254	5616	5684	3942	154	7178	6196	7072	8302	4174	4556
7.85		844.947	845.955	-0.249	46			[M-H]-	false		C21H26N2O24P4S	2070	2058	2324	2370	2872	1304	2056	1198	0	2194	1566	3112	3178	1452	2646	1864	2228	0	1846	3310	2060	0	2114	0	2142	1474	1890	3062	2290	2666	2228	0	2372	3594	2604	0	2682	2458
7.85		852.897	853.905	-0.602	43			[M-H]-	true		C17H9N14O20P3S	3544	3312	3550	2796	3346	4476	2920	4388	0	2852	4884	4680	2862	4966	4548	3520	3476	0	2904	4234	2250	3112	2308	2654	3408	4030	3702	3134	3674	4512	3154	0	4348	3842	4194	5054	2416	2624
7.85		920.884	921.891	-2.762	43.1			[M-H]-	false		C22H26NO25P6S	2188	3224	2060	2170	2234	3056	1730	3170	0	1958	3816	3030	2410	3904	2982	2268	2256	0	2446	2520	1860	2086	1810	2262	2420	2880	2362	1980	2382	2948	1430	0	3496	2424	3154	4748	1656	1896
7.85		974.602	975.609	-0.589	7.6			[M-H]-	true		C43H87N13O6P2S	2890	3114	3620	3964	3456	694	4540	1014	0	3498	0	3262	2306	0	3108	2132	3036	0	1484	4228	4372	3312	4542	3652	2558	1032	4120	3476	1334	2822	3462	0	3016	5592	1696	0	6128	3514
7.85		1221.78	1222.79	-0.734	14			[M-H]-	true		C70H116N2O9P2S	27386	23948	25796	29040	18060	24478	20728	9024	25198	26114	20456	15650	32254	8066	25906	32396	26336	40694	10372	13468	29702	31806	26264	30082	31990	21082	10636	25308	26208	32802	32390	45752	18784	21670	9016	6044	15540	33984
7.85		1225.48	1226.49	-0.514	8.9			[M-H]-	true		C40H71N29O9P3S	4270	4436	4240	4020	3610	5302	3398	4634	0	4244	5632	5086	3754	5680	5178	4504	4574	0	5088	3466	3150	2792	3458	4252	4492	5108	4246	3860	5176	4258	4078	0	4668	4442	5428	5662	3488	3696
7.86		906.614	907.622	-0.164	11.6			[M-H]-	true		C44H81N11O9	18152	17318	18610	30678	33946	3802	33000	5068	0	20918	784	17296	18188	0	18868	13852	20892	0	6224	35012	30118	13924	29350	24320	14274	5146	23588	25798	6666	14924	25442	0	16386	33062	6990	1048	50640	30406
7.86		953.535	954.543	-0.582	7			[M-H]-	true		C39H62N28S	23148	22250	21952	24802	28294	16738	25952	17578	0	26208	19238	23892	22124	19124	21026	22044	24686	0	24102	29340	21636	13240	21606	27140	21150	16956	17986	27704	26192	17624	29126	0	19172	26994	24778	22066	28578	31382
7.86		1021.52	1022.53	-0.383	3.7			[M-H]-	false		C44H79N8O17P	3912	3246	3482	4116	4242	3158	4444	3640	0	3542	3874	3756	3204	3500	3968	3418	3382	0	3976	3918	3680	2052	3660	4194	3212	3172	2792	4276	4108	3400	3862	148	3426	3814	4674	3708	3942	4230
7.86		1065.51	1066.52	0.143	5.1			[M-H]-	false		C34H85N9O24PS	2304	2018	1916	1782	2954	0	1962	0	0	2532	0	3656	2068	288	3298	1792	2140	0	450	3836	1378	1734	2314	1994	3100	494	1684	2666	560	3404	2082	0	2960	3126	0	104	1908	1918
7.86		1089.51	1090.52	-0.539	5.6			[M-H]-	true		C37H54N40S	12142	12180	11134	11672	10246	11540	11402	11934	0	13902	15266	12348	10222	14088	11178	10996	11962	0	14892	12144	10570	7548	10844	12784	10444	11716	11484	9430	12990	12124	12794	134	11134	11934	15566	15380	12204	12298
7.86		1123.71	1124.72					[M-H]-	false			818	1016	630	0	904	0	2100	0	0	1176	0	990	698	0	1370	234	1136	0	0	0	968	750	1304	864	868	218	2272	470	0	972	1332	0	1056	1102	184	0	3186	1232
7.86		1157.5	1158.5	-0.337	4.4			[M-H]-	true		C36H50N46S	8102	6500	8358	7768	7708	7286	8162	9520	0	7862	8568	8914	6860	9288	7350	6756	8034	0	10026	7426	6652	4842	7346	8534	6338	8054	7292	7226	9162	7204	7650	0	8614	8052	10734	11766	6690	6504
7.86		1175.77	1176.78	0.118	11.3			[M-H]-	true		C76H231S	8790	9306	0	8888	6936	7456	7438	296	9852	10376	0	6912	9750	1596	9360	9954	12474	14764	0	5776	11456	10054	12090	11804	9714	7272	4804	8470	0	11152	11878	12712	7030	6850	0	2718	5146	12536
7.87		730.546	685.548	-1.254	14.7	817.9	MSDIAL LipidDB VS68 negative mode	[M+COOH]-	true	HexCer 17:1;2O/16:0	C39H75NO8	15852	14708	15030	19314	25374	2014	27072	2744	0	15470	816	16024	18634	736	18054	16442	17500	0	6524	21788	18168	7206	20494	20208	11700	4376	17786	25032	6374	10466	20152	0	14470	22340	3896	942	30506	23138
7.87	0	885.548	886.556	-1.54	5.9	788	MSDIAL LipidDB VS68 negative mode	[M-H]-	true	PI 38:4; PI 18:0_20:4	C47H83O13P	227296	216476	236804	303026	479732	116620	308034	148478	176	253210	152412	212830	265922	157514	189158	245466	271662	282	198260	441098	228186	87586	271594	318684	188654	138716	181942	341240	204494	155964	362698	420	147014	343218	212570	161660	421462	363856
7.88		762.572	763.579	-0.283	6.6			[M-H]-	false		C39H79N4O10	3568	3362	3254	3458	5526	418	5736	652	0	3420	408	2746	4282	766	3742	3510	4776	0	2182	4908	4946	1814	3434	4728	3386	1420	3378	4460	2526	2118	4954	0	2324	4712	1114	806	6518	4820
7.88		885.775	1773.57					[M-H-H]2-	false			4944	4966	0	7956	10572	1438	8210	1904	0	6054	2684	4504	0	2400	4024	6030	7038	0	4902	9600	0	1046	6636	7296	4308	0	2438	7854	4790	0	9278	0	2488	9236	4176	2342	11252	10222
7.88	0	911.563	912.57	-2.424	4.7	748	MSDIAL LipidDB VS68 negative mode	[M-H]-	true	PI 40:5; PI 18:0_22:5	C49H85O13P	13232	14110	12556	18280	25884	4050	17448	4408	0	14386	3536	12452	14788	2880	12906	11738	15510	0	10904	25126	14674	5028	20220	16792	13668	7262	12792	17260	12672	9900	19112	0	7856	19716	7992	4136	26872	20280
7.88		929.536	930.543	0.609	3.3			[M-H]-	true		C41H91NO13P3S	3390	3876	3640	3752	6098	200	4228	0	0	4198	342	6076	4092	0	5476	3048	4108	0	704	8292	3478	3282	4576	4780	5926	704	3120	5826	676	5630	4516	0	5268	7924	504	464	4248	5228
7.89	-0.01	861.548	862.555	-1.614	2.5	106	MSDIAL LipidDB VS68 negative mode	[M-H]-	true	PI 36:2; PI 18:1_18:1	C45H83O13P	35174	40900	39174	43780	129744	0	47380	1210	102	44770	2042	53300	40834	1908	47084	36814	44366	0	4846	132222	36494	21996	63836	48216	54946	3566	26050	71206	5808	45440	62484	0	37796	105822	2974	1842	61334	67428
7.9		520.909	521.916	0.73	46.1			[M-H]-	true		C15H9O15P3	3214	3748	2942	2168	1458	0	2108	9064	21286	3062	10378	4634	2198	11648	4506	2454	2388	20790	5886	0	2092	0	1936	0	2694	7734	4086	1384	5666	3940	1932	21572	6330	1730	7826	11202	1308	0
7.9		818.515	819.522	-0.644	6.5			[M-H]-	true		C29H72N16O7PS	4820	4986	4988	6140	4872	1488	4612	1890	0	5018	956	3304	5918	798	3948	6294	6402	0	4210	5678	6956	5936	6370	5352	5840	4272	4714	6186	5018	5128	6310	0	3696	6098	1770	864	5080	6252
7.9		1158.45	1159.46	-0.502	10.1			[M-H]-	false		C34H50N41O6P	2154	2578	2336	1838	1472	1046	1714	1490	0	2084	0	2460	1936	0	2530	2246	1930	0	2636	0	1934	3140	1832	1596	2614	3118	2994	1578	0	2454	0	0	2508	1794	1442	0	1674	1562
7.91		690.507	691.514	-1.4	10.5	709	MSDIAL LipidDB VS68 negative mode	[M-H]-	true	LNAPE 14:0/N-18:0	C37H74NO8P	13648	13468	13030	15554	16920	3076	13972	4172	0	14944	1670	9254	16906	1880	10604	18000	15338	0	9194	19134	20436	13914	20328	19296	18142	8670	13736	19968	11118	14716	21508	116	8702	18106	5058	1610	17246	19944
7.91		750.528	705.529	-1.479	5.7	917.2	MSDIAL LipidDB VS68 negative mode	[M+COOH]-	true	PC 30:0; PC 14:0_16:0	C38H76NO8P	92314	99546	96418	112072	118286	19902	100618	26318	318	111776	10708	62800	121614	10030	72152	124886	119614	172	70482	123086	148570	105312	158002	130546	122522	64902	93378	151954	81892	109032	148806	234	66734	131392	32654	11086	122478	151198
7.92		180.973	181.98	-0.192	27.8			[M-H]-	true		C4H7O4PS	15214	15900	17090	16308	14114	20392	15432	20718	0	14664	0	17732	14952	21186	18280	16186	14898	21368	18330	12048	0	20042	14726	14782	15932	21322	19414	13100	18090	19276	13564	0	0	13970	20228	22504	13458	11316
7.92		248.96	249.967	0.62	40.5			[M-H]-	true		C10H3O6P	27954	29318	25406	25568	18978	0	23004	40818	53232	25380	39928	31936	23124	40820	34702	24296	25374	55936	33650	19418	0	0	24754	23290	29022	42860	32868	21740	35976	0	23198	53130	37936	19158	39248	40986	21062	15844
7.93		100.933	101.941					[M-H]-	true			8020	7820	6794	4850	3396	12160	5540	10594	25940	7636	13312	7662	6002	14520	6316	5522	9932	27632	7594	5344	6170	6382	7576	7954	5496	18940	7128	0	8744	12266	8178	28340	0	5798	14240	12950	5132	7384
7.93		1087.5	1088.51					[M-H]-	false			2378	2488	3004	1558	1106	4860	2240	5294	182	2054	5666	2894	1846	5910	3274	2290	2250	172	4514	1552	1634	2790	1642	1828	2492	3896	2862	1386	3424	2492	1620	352	3466	1484	4676	5924	1838	1762
7.94		687.543	688.551	0.101	7.6			[M-H]-	true		C36H75N5O5P	21138	19954	20480	18282	16454	14614	20832	19196	530	21006	18402	18188	19958	18976	19300	17202	21122	184	19966	16824	17882	19088	18784	24302	21150	16292	17212	18448	19820	20272	28410	562	17856	18398	22182	19624	22332	28850
7.94		721.501	722.508	-1.58	26.2	977.4	Bruker MetaboBASE Personal Library 3.0	[M-H]-	true	PG(16:0/16:0)	C38H75O10P	4912	5068	5394	4448	15306	968	3468	1284	0	6012	538	1548	11624	618	1906	12474	7220	0	3776	13470	4576	1760	7290	8700	3208	4052	2246	18836	4820	3196	9132	0	1956	11872	1828	574	6926	11272
7.94		747.564	702.566	-1.794	9	778.2	MSDIAL LipidDB VS68 negative mode	[M+COOH]-	true	SM 18:1;2O/16:0	C39H79N2O6P	77876	86312	83252	63944	68518	64142	85878	75196	1480	96042	72886	74006	70728	74258	71532	69808	96012	1042	78386	71150	73742	74456	76438	106348	94978	70994	69640	73452	79592	80290	106976	1850	75690	71160	98898	80906	98918	118438
7.94		815.552	816.559	0.514	3			[M-H]-	true		C40H66N17O2	15140	14868	15646	12916	13696	15172	16102	17478	618	15998	19858	17604	15028	16578	16496	11176	18052	372	17438	13566	14414	15400	13604	18714	17450	14044	15790	14240	18842	14064	17980	626	16772	12744	20128	19826	17840	19304
7.94		816.555	817.562	-0.26	164.8	805.7	MSDIAL LipidDB VS68 negative mode	[M-H]-	true	LNAPE 18:1/N-24:6	C47H80NO8P	7576	8446	7718	6276	6326	7568	8196	8608	172	8068	8828	8550	6832	9498	8418	7624	8522	324	9982	6662	7496	8350	7826	8274	8510	7338	8762	7310	8612	8132	9126	372	8138	7464	9158	9266	9020	10410
7.94		883.538	884.546	-2.088	48.4			[M-H]-	false		C23H69N26O9P	4554	5240	4804	4002	3122	6234	5874	6062	0	5290	5864	5564	3984	6886	5022	4496	5584	0	5476	3914	4836	4720	3484	5454	6390	5850	5352	3554	5860	4738	4348	302	5252	4172	7110	6514	5276	5582
7.94		928.606	929.613	0.099	29.5			[M-H]-	false		C50H80N11O4P	742	638	796	0	372	2672	942	2264	0	622	850	0	676	788	198	894	0	0	1490	334	154	0	610	788	208	1382	716	292	1346	198	856	0	0	0	3364	778	820	952
7.94		951.526	952.533					[M-H]-	false			3156	3060	2814	2208	1850	4540	3262	4490	96	2980	5230	3174	2556	5466	3320	2926	2770	114	3928	2016	2394	3890	2636	2564	3512	3534	3248	2584	4198	3314	2838	316	3642	2526	5342	5214	2430	2620
7.94		1019.51	1020.52	-0.237	9.9			[M-H]-	true		C47H92O13P4S	3052	2412	2564	2362	1580	5168	3242	4380	206	2500	4742	3764	2266	4888	3600	2154	2448	0	3902	1946	1650	3202	2058	2982	2538	4330	3342	1748	3284	2910	2490	0	3362	2460	4680	5496	2304	2052
7.94		1291.46	1292.47	-0.187	22.8			[M-H]-	false		C39H74N24O20P2S	912	802	746	756	0	2782	928	3154	166	808	3360	1558	662	3590	1604	708	592	0	1894	380	356	1088	548	760	906	2210	1446	370	1940	1056	0	298	0	366	3062	3452	510	400
7.95		748.52	749.528					[M-H]-	false			39322	45598	43546	66784	90952	7674	77204	10508	0	49168	3738	44030	62480	3858	52500	60710	54708	0	24408	98108	62290	39584	70260	64604	73782	12740	52288	87312	30034	49472	74868	0	37198	80008	12754	4304	102406	79900
7.96		452.922	453.929	0.313	47.8			[M-H]-	true		C12H4N6O8P2S	4152	5014	4366	3218	2430	0	3228	10578	20534	0	0	6490	3124	13168	6176	3548	3922	20142	7146	2124	3274	7198	2758	0	4122	9870	5652	2636	6180	4370	2522	21236	7008	0	10196	12768	2414	1916
7.97		716.522	717.529	-1.64	5.6	808.6	MSDIAL LipidDB VS68 negative mode	[M-H]-	true	LNAPE 16:1/N-18:0	C39H76NO8P	21958	20802	23964	25092	39216	2794	19986	3336	0	22796	1188	17414	29118	1350	16994	26750	27944	0	5738	39038	28580	20870	35046	28240	28020	6502	17008	35536	8060	25110	29252	0	15368	37174	3944	1084	24834	32372
7.97		747.732	748.739					[M-H]-	false			0	1894	0	3486	5538	844	4476	0	0	2950	0	0	3480	0	3150	3942	3436	0	0	6880	4440	2038	4646	3978	5168	0	2788	5990	1398	2396	5546	0	2282	5502	0	0	7700	6550
7.97		776.543	731.545	-1.322	3.6	811	MSDIAL LipidDB VS68 negative mode	[M+COOH]-	true	PC 32:1; PC 16:0_16:1	C40H78NO8P	160528	170256	159824	165974	288302	15636	148886	18622	216	191716	6194	118672	202948	6764	132310	189012	200220	212	47530	302960	199432	157374	260320	197352	186288	40364	125080	257522	51816	179066	213112	294	120146	285262	23428	7080	177040	236372
7.97		776.756	777.763					[M-H]-	false			2466	2680	2446	2678	6350	0	2324	0	0	4414	0	1760	4162	0	2018	3352	3898	0	0	6900	3764	2252	5368	3956	3460	318	1492	6048	0	2952	4538	0	1636	7092	0	0	3422	5050
7.97		815.504	816.512	0.716	3.3			[M-H]-	true		C42H74NO14	10190	10304	10452	12996	13312	3590	16960	4418	0	12368	2174	12338	12414	1894	15342	12340	12658	0	7744	13704	11100	10876	13158	10584	16842	6938	12876	11038	8890	12082	12644	0	12188	11768	4678	2040	17774	14484
7.97		844.531	845.538	-0.898	4.3			[M-H]-	true		C40H76N7O10P	7148	7112	6616	7038	10094	1170	6108	1344	0	6122	0	6984	7928	402	6712	7192	7916	0	2472	9314	8856	6834	9774	8602	8242	2732	7414	8360	2706	7784	8272	0	7170	9666	1468	0	5398	7934
7.97		883.492	884.499					[M-H]-	false			2184	3256	2632	2614	1820	1604	3732	1946	0	3868	1074	4122	2348	0	3810	2332	2432	0	2404	1872	2388	2598	2494	2800	3246	2292	3990	1898	2688	3106	2508	0	3106	2166	2034	600	3466	2182
7.97		951.479	952.487	-0.901	2.5			[M-H]-	true		C29H59N31O3PS	2056	2124	2418	2750	1388	1602	3862	1758	0	2296	0	3630	2008	900	4288	2144	2316	0	2582	2234	2396	3022	1808	1876	3076	2660	3312	1962	2628	3308	2682	0	4332	1544	2150	986	3036	1808
7.97		1508.09	1509.1	-0.971	5.2			[M-H]-	true		C70H154N14O14P2S	2446	2650	2410	2728	6798	96	2328	0	0	3086	82	1198	3904	0	1588	2890	2634	0	0	6602	3476	2096	4532	3008	2876	0	1140	6490	200	2866	3106	0	996	6568	0	0	2820	4672
7.98		747.517	748.524	-1.335	6.2	943.9	Bruker MetaboBASE Personal Library 3.0	[M-H]-	true	PG(16:0/18:1(9Z))[U]	C40H77O10P	95020	99988	101580	143228	207448	16112	182384	22822	0	121010	7118	103574	148960	7268	119624	140382	126102	0	54772	209512	141350	90008	160500	143098	170218	28058	110540	194712	67148	111196	158910	0	82402	173750	30336	7144	228412	177360
7.98		1479.06	1480.07					[M-H]-	true			1290	1756	1824	2034	3272	0	1934	0	0	2218	0	1282	2396	0	1536	1832	1766	0	0	3316	2294	586	2636	2566	2138	0	1384	3102	792	0	2642	0	252	3230	0	0	3064	3050
7.99		762.507	763.514	-1.245	6.7	939.6	MSDIAL LipidDB VS68 negative mode	[M-H]-	true	PE 38:6; PE 16:0_22:6	C43H74NO8P	68890	76668	81580	69302	115996	39426	42738	48400	0	90490	41054	18552	147026	36578	23340	138792	95224	0	108680	111842	95192	29008	84498	102996	41046	67164	30422	173342	132224	32470	116932	0	18402	115626	67236	42272	59784	128042
7.99		766.537	767.544	0.251	6.4			[M-H]-	false		C36H71N12O4S	7558	7620	9152	7230	6588	13828	6280	15370	0	8630	19218	3434	8166	18128	4082	8178	10398	0	12926	4882	8172	3342	6602	9656	3640	10534	5766	7938	12642	3520	10482	0	3202	5788	17516	18558	8324	10894
7.99		826.559	781.561	-1.564	3.4	840.9	MSDIAL LipidDB VS68 negative mode	[M+COOH]-	true	PC 36:4; PC 16:0_20:4	C44H80NO8P	51688	49634	53586	49230	35106	93510	43080	99632	258	55424	117920	21588	49012	109066	24850	57430	62634	418	91968	33214	53944	17626	44084	66822	19964	78044	36332	48654	89398	20052	66664	0	16920	33410	114758	112880	50236	76820
7.99		898.481	899.489	0.113	6.4			[M-H]-	true		C36H73N10O12P2	2924	3508	3186	2994	2606	4294	2384	4606	0	2988	5566	1236	4056	4244	1052	4280	3210	0	7234	2732	2618	1694	2568	2712	1616	6828	1826	3494	7748	1676	2718	0	1138	2302	5098	4852	2500	2402
7.99		966.469	967.476	0.918	2.8			[M-H]-	true		C44H69N7O17	2726	2420	2426	2120	1636	4556	0	5520	0	3248	4518	1732	2646	4310	1138	3368	2896	0	5984	1594	2294	1608	1804	2450	1492	6212	1818	2512	7744	1508	2258	0	1296	1784	4266	4734	1512	1898
7.99		1034.46	1035.46	-0.047	6.5			[M-H]-	false		C40H84N3O19P3S	1328	1482	1412	1112	602	3268	856	2978	0	1142	3106	856	1272	3276	852	1770	990	0	3914	838	806	966	706	912	496	5060	952	1256	3994	752	910	0	676	630	3180	2510	528	796
7.99		1494.05	1495.06	-0.171	7.2			[M-H]-	true		C76H145N13O12PS	1576	1676	2174	1824	4182	0	916	0	0	1970	72	0	3736	134	548	3018	2292	0	1314	3218	2384	112	3226	2666	996	0	696	6014	0	1066	2882	0	0	3880	0	0	1304	3666
8		231.931	232.939					[M-H]-	true			3086	2430	2498	2336	2716	2812	3034	2562	1492	2466	2802	3762	2604	2880	2778	2742	2138	1506	2690	0	2376	2988	3260	2308	2512	2230	0	2324	2272	0	2146	1834	2972	2198	3090	2476	2306	2132
8		810.564	811.571	-0.118	10.9			[M-H]-	false		C32H73N15O9	1756	1826	1446	2766	1668	0	3546	0	0	1990	0	2810	1282	0	3118	1200	2014	0	0	1160	2644	1916	3212	2142	2730	0	2742	1194	562	2286	2170	0	3360	1304	0	0	3838	2196
8		830.494	831.501	-0.05	6.7			[M-H]-	false		C36H59N22S	13700	14860	15500	13072	15420	11612	8740	14900	0	15096	11360	4806	22048	12054	6128	23418	18226	0	25592	14548	16456	7124	12152	14584	7530	18200	7978	23226	29668	7102	16588	0	4668	16760	18816	13036	10156	18806
8		894.547	895.554	0.596	2.9			[M-H]-	true		C43H82N3O14P	3034	3294	3136	2660	1650	7462	3076	6776	0	3614	8266	1758	2586	8130	1674	3230	3454	0	5648	1478	2896	1296	2640	3684	1700	4442	2790	2654	5690	1356	4574	0	1824	1928	8556	7470	2814	3464
8		1166.5	1167.5	-0.766	16.6			[M-H]-	true		C26H79N20O29S	650	636	522	0	218	0	706	2094	0	572	3102	524	0	2764	412	546	404	0	1482	152	416	390	206	468	0	1368	562	0	1706	446	336	0	0	302	2290	2462	0	386
8		1302.47	1303.48	-0.785	18.8			[M-H]-	false		C27H74N27O31P	518	416	512	362	138	2370	394	2148	0	444	2726	332	356	3180	414	180	202	0	1256	90	402	218	174	116	0	2066	720	0	1104	0	144	178	374	0	2206	2816	172	224
8.01		732.495	733.502	-0.839	11.5			[M-H]-	false		C31H68N13O3PS	1600	2186	2218	2222	2434	962	2532	1180	0	1966	1040	938	2296	732	1336	2234	2714	0	1360	1670	2974	1496	2948	2582	2024	970	1766	2706	1786	1822	2582	0	1326	1824	1402	824	3236	2520
8.01		962.534	963.541	-0.133	4.5			[M-H]-	false		C24H71N26O13S	906	792	1130	696	470	2460	846	2364	0	818	3014	638	960	2702	486	966	990	0	1998	760	984	706	646	1266	540	2056	852	656	1866	764	1064	0	684	476	2820	2902	1330	968
8.02		794.536	795.544	-0.824	40.5			[M-H]-	true		C45H79O9S	2388	1448	2076	1200	1538	1388	0	1418	0	1766	1520	962	1572	1680	1272	1716	2446	0	1114	1744	1042	0	0	2456	1228	0	1316	1578	0	1548	2836	0	878	1722	1980	1436	1102	3158
8.02		1234.48	1235.49	0.976	7.2			[M-H]-	true		C31H62N39O12PS	468	612	510	514	0	3030	472	2554	0	570	3008	528	0	3946	422	526	494	0	1248	0	380	424	250	374	290	1842	518	154	1208	0	422	0	0	0	2494	3742	366	0
8.05		788.522	789.53	-1.336	4.8	946.7	MSDIAL LipidDB VS68 negative mode	[M-H]-	true	PE 40:7; PE 18:1_22:6	C45H76NO8P	41652	43356	44528	68242	74926	14138	64500	18582	0	55420	10452	23582	62444	8130	23238	60174	63634	0	30522	70952	88624	35294	86988	78320	57696	18700	37292	85736	38824	41548	81464	0	18648	70178	24154	10212	103682	94604
8.05		792.552	793.56	0.025	7.5			[M-H]-	true		C37H79N8O6P2	5834	5986	5364	7022	3968	9338	6786	10612	0	6040	8756	3036	5234	8410	3700	5648	6472	0	9798	4630	7142	2806	5510	7318	2968	8124	6252	4852	7790	2822	7384	120	2364	3726	12136	8128	9760	8074
8.05		797.533	798.54	-1.294	39.5	872.3	MSDIAL LipidDB VS68 negative mode	[M-H]-	true	PG 38:4; PG 18:0_20:4	C44H79O10P	2026	2302	2506	1638	6886	1314	988	1218	0	2728	1064	662	3938	934	664	2844	3366	0	968	6914	1628	1174	2286	4022	1456	854	694	4474	1708	1134	3504	0	362	6316	3184	1220	1432	4350
8.05		852.574	807.576	-1.912	1.6	844.1	MSDIAL LipidDB VS68 negative mode	[M+COOH]-	true	PC 38:5; PC 18:1_20:4	C46H82NO8P	34908	34946	34138	44300	24152	57660	44122	61068	334	38186	59020	15950	33398	54168	17154	34750	42342	276	64494	24188	41494	14018	36290	44028	19058	46732	36436	28330	57384	18230	45102	502	15206	22638	67628	61794	57240	51748
8.05		856.51	857.517	-0.143	6.7			[M-H]-	false		C38H61N22S	10506	12320	11488	14400	13960	5982	14254	5954	0	13068	4272	7626	14604	4066	7164	14688	13972	0	11440	15536	19162	10964	17752	16010	13506	7702	10348	15938	13464	9532	15678	0	6694	13108	9766	4436	16516	18952
8.05		920.562	921.569	0.165	3			[M-H]-	true		C45H84N3O14P	2490	2466	2882	2764	1448	3922	3088	5834	0	2976	5268	1262	2784	4768	1660	2796	3382	0	5454	1808	3330	1418	2526	3228	1774	4322	3028	1744	4906	1282	3606	0	1410	1434	5660	5814	3574	3036
8.06		924.496	925.504	0.89	2.1			[M-H]-	true		C38H73N10O14S	4352	3726	3718	4188	3948	3864	4278	3374	0	3974	2482	2588	4778	2228	2984	4412	4860	0	5470	3774	4516	3614	3822	3540	4120	4182	3432	4530	5194	3286	4146	0	3406	3784	4356	2456	4072	4428
8.06		992.484	993.491	0.765	8.6			[M-H]-	true		C40H82N7O13P3S	3480	3586	3418	4212	3180	3170	4040	4236	0	3882	2670	3318	4436	2672	2796	4598	3528	0	4942	2712	3792	3408	3672	4224	3080	4548	3624	3590	5330	2736	4202	0	3040	3094	4620	3336	3806	3532
8.06		1328.49	1329.49	-0.321	20.4			[M-H]-	false		C40H98O43PS	784	704	0	698	0	2978	744	2160	0	834	2656	530	636	2700	0	526	528	0	2592	264	512	530	0	768	0	1882	930	0	1514	350	424	0	0	242	2880	3018	444	470
8.07		742.538	743.545	-1.469	7.1	753.5	MSDIAL LipidDB VS68 negative mode	[M-H]-	true	LNAPE 18:1/N-18:1	C41H78NO8P	11528	11404	11178	13172	17344	3760	12798	4766	0	11174	7100	13014	12038	7018	12454	11494	12522	0	6326	18764	15458	15644	20276	12814	18284	5212	9788	16300	7298	16058	15776	0	11260	17274	5622	6432	17000	15926
8.07		773.532	774.539	0.663	4.9			[M-H]-	true		C34H66N18OS	3350	3810	4050	4482	8354	2686	6274	3892	0	4616	4516	3390	3768	3896	3276	3184	5930	0	2548	8548	5052	3126	7168	6092	6234	1764	2846	6840	3214	3618	7600	0	2358	7888	4802	4674	7208	9102
8.07		802.559	757.561	-1.445	2	892.2	MSDIAL LipidDB VS68 negative mode	[M+COOH]-	true	PC 34:2; PC 16:1_18:1	C42H80NO8P	76100	82998	69172	92978	123612	26986	85128	30558	130	87074	45788	79266	90602	42836	81876	80242	88552	198	42480	125508	111912	98648	156270	98330	125764	31896	72014	114754	45990	106480	105368	228	78126	123844	37132	45910	120910	114336
8.07		1060.47	1061.48	-0.064	4.8			[M-H]-	true		C36H67N22O12P2	2274	2262	2002	2322	1748	2424	2112	2080	0	2470	2320	1770	2930	1812	1600	2600	2194	0	3560	1702	2174	2012	1444	2148	1936	3024	1980	1874	3318	1838	2430	0	1888	1464	3090	2466	1606	2188
8.1		870.547	871.554	-0.988	3.3			[M-H]-	true		C43H84O15P	5422	5290	5340	5314	7264	2474	5156	2654	0	5612	4166	5940	6238	3690	5466	5656	5026	0	3436	6498	6454	5830	7088	7506	6636	3020	4660	7990	4344	7706	6204	0	4428	6480	3172	3618	7004	7450
8.11		720.496	721.503	-1.269	4.1	932.4	MSDIAL LipidDB VS68 negative mode	[M-H]-	true	PE O-36:6; PE O-16:1_20:5	C41H72NO7P	12944	10648	12358	19126	31080	474	17214	636	0	15052	394	11068	21224	290	11524	16350	19240	0	4694	28268	25608	15960	40776	23270	27044	4020	10926	36278	7402	20160	28396	0	9962	22434	892	452	32184	35848
8.11		788.484	789.492	-0.128	6.8			[M-H]-	false		C41H74O12P	4922	4660	5030	6038	8972	0	6272	0	0	5510	0	4314	6716	0	4342	6786	6088	0	2066	8772	8556	6760	11284	7632	9104	0	4430	11248	0	7764	8650	0	3592	7912	0	0	10456	10964
8.11		878.589	833.591	-2.456	10.3	766.2	MSDIAL LipidDB VS68 negative mode	[M+COOH]-	true	PC 40:6; PC 20:2_20:4	C48H84NO8P	7774	8236	6508	14030	8440	13338	14478	14906	0	8394	27924	6046	10120	25662	6642	8822	9408	0	9252	7516	11770	6214	11194	9284	7342	5472	11752	8562	8622	5792	10934	232	5426	7356	20006	27304	4454	10508
8.12		182.988	183.996	-0.394	8			[M-H]-	true		C4H9O4PS	2276	1476	2542	1534	2422	3074	2086	2978	2936	2492	2660	2426	1480	2558	2498	1456	2178	3196	2444	2100	2554	2592	2084	2334	2398	3004	3010	2278	2756	2490	2628	2644	2990	2506	2464	3750	2212	2350
8.12		662.475	663.483	-1.19	23.6	875	MSDIAL LipidDB VS68 negative mode	[M-H]-	true	PE 30:0; PE 14:0-16:0;	C35H70NO8P	1900	1778	1922	2296	3716	604	1848	742	0	2178	672	738	3208	276	728	3722	2592	0	1896	3558	3554	1196	4208	2692	1764	1714	1168	4876	2266	1596	3834	0	842	3236	876	300	3176	4648
8.13		1278.47	1279.48	-0.182	4.3			[M-H]-	true		C41H84N8O35P	3594	2490	3300	2322	2840	2204	2458	2512	0	2314	2730	2750	2720	2918	3708	2940	2844	0	2436	2682	2760	2686	2282	2268	2820	2382	2862	2148	2862	3184	2134	66	3416	2724	2350	3012	2180	1976
8.14		61.9883	62.9955					[M-H]-	true			2712	2784	2814	3374	2980	2892	3688	4188	1934	3172	3458	3130	3434	3696	3644	3176	2944	1848	3392	2222	4290	3760	3320	3316	3344	3402	3786	3276	3536	3052	3068	2912	2594	3146	3106	3440	3128	3116
8.14		187.941	188.949					[M-H]-	false			2508	2200	2540	2442	3856	1730	2692	2114	1042	2756	2068	3464	3278	2482	3270	3658	3586	1084	2726	3652	3034	3302	3642	3326	3910	2272	3692	3582	2742	3356	3236	1246	3430	3450	2660	2452	4022	3606
8.14		1210.48	1211.49	-0.683	1.7			[M-H]-	true		C36H79N17O25P2	3408	2970	3000	2266	2426	2358	2608	2626	0	2312	2642	4008	2792	2678	2436	2990	2904	0	2370	3250	2342	3350	2354	2868	3164	1996	2764	2582	2790	3744	3094	0	3268	2860	2904	2986	2364	1992
8.15		180.973	181.98	-0.121	26.2			[M-H]-	true		C4H7O4PS	21664	21718	22150	22586	18962	22940	21914	21846	0	20682	24650	22476	19680	0	21296	23230	21284	21302	21448	20702	19014	24642	18390	19026	24960	23190	24688	20286	23346	22450	21072	0	24446	21496	24996	26016	19118	17962
8.15		231.931	232.939					[M-H]-	true			3168	3024	3056	2974	3520	1982	4508	2106	1582	2916	2442	4010	3408	2308	3784	3478	3586	1194	2824	3576	3828	3318	3914	3430	3386	2298	3346	3894	3378	3868	3200	1238	3274	3412	2612	2550	3570	3524
8.15		908.63	909.637	0.451	12.2			[M-H]-	false		C37H93N6O16S	1036	1002	990	1556	1584	342	2520	342	0	1586	0	1412	1282	0	1890	754	1694	0	490	1674	1580	1036	1534	1420	1134	808	2004	1302	540	1474	1466	0	942	1608	0	0	3218	2058
8.16		248.96	249.967	0.673	38			[M-H]-	true		C10H3O6P	41224	37716	40556	38650	31892	49318	34838	46606	0	36600	45004	46908	37520	47744	44734	41904	38440	0	42242	35856	36388	49272	35432	37688	43822	45392	42706	33352	46910	44968	32754	0	46950	35144	46480	46500	33552	28652
8.16		814.539	815.546	-0.981	29.5			[M-H]-	false		C44H75N6O6S	1922	2014	1952	1582	2236	0	0	1870	0	2430	2020	0	3116	2004	0	3022	3486	0	2244	2918	2460	0	2212	3590	0	1286	816	3520	3318	0	5056	0	0	2106	3596	2332	1488	6130
8.16		818.569	819.576	-1.087	22.6	869.5	MSDIAL LipidDB VS68 negative mode	[M-H]-	true	LNAPE 20:4/N-22:2	C47H82NO8P	0	0	1174	0	0	2214	1120	2378	0	994	4114	980	0	3420	0	912	1312	0	1684	0	0	0	0	1534	0	1034	0	1376	1430	0	0	0	1002	0	3362	3652	0	2416
8.16	-0.01	887.564	888.571	-1.78	2.4	792	MSDIAL LipidDB VS68 negative mode	[M-H]-	true	PI 38:3; PI 18:0_20:3	C47H85O13P	32214	32848	36172	60686	82996	3332	77884	4746	88	42252	4976	41982	34996	4408	41732	29756	47242	0	10366	75624	50298	20596	70480	59010	56294	5728	40042	45266	14400	41898	68098	0	28002	66850	6560	3574	104786	81446
8.16		946.578	947.586	-0.427	34.5			[M-H]-	false		C47H76N14O5P	874	720	878	1290	246	1894	1530	1950	0	0	2962	754	0	2734	840	800	1096	0	1190	0	1190	156	0	994	672	806	922	0	1234	0	1004	0	150	636	2316	3588	1512	988
8.16		955.551	956.558	0.101	8.2			[M-H]-	false		C48H76N8O12	2792	2882	2850	4710	4204	746	4278	946	0	3178	840	3618	2826	850	3176	2210	3720	0	1700	4106	3482	1808	3310	3504	3292	1126	2774	2808	1684	3112	3838	0	2626	3716	1234	1136	4740	3758
8.17		89.005	90.0123	-1.619	43.4			[M-H]-	false		C3H6OS	1700	1556	1860	2128	2608	896	2094	864	178	2508	1166	1780	2402	962	3134	2186	2526	212	1166	3136	2418	2194	3156	1886	2824	884	2376	2472	2082	2446	3290	596	2474	3526	834	996	3212	3086
8.17		117	118.007	1.788	15.1			[M-H]-	false		C7H2O2	3890	5266	5868	7018	7174	2112	8028	2434	0	6110	2468	7046	7126	2248	9558	6272	8482	0	3214	9924	9000	7586	8832	8754	9540	3402	10788	9088	4340	8330	9894	886	7690	8460	4030	3414	10872	8712
8.17		478.354	479.361	0.094	8			[M-H]-	false		C24H52N2O5P	5206	4800	3892	4074	4558	884	3688	958	0	2814	698	2636	2612	752	2420	2458	2396	0	1338	3006	2438	1910	2980	2678	2310	828	2376	2088	1160	2136	2404	0	1792	2040	542	598	2364	2186
8.17		479.351	480.358	0.455	12.1			[M-H]-	true		C25H53O6P	18848	18548	15132	14860	18042	3146	14204	3254	0	12562	2330	9266	10756	2782	9544	8344	9032	0	4026	9634	8746	7734	8826	8122	9224	2314	8246	7456	3508	6598	9058	104	6348	8412	3038	2138	8022	7770
8.17		522.361	1046.74					[M-H-H]2-	false			7544	7066	6638	6748	5006	3562	4736	4208	0	5078	3192	3844	4150	3090	4266	8048	3828	0	3876	3522	3466	4460	3944	3652	3858	2714	3726	3046	3200	3730	3400	0	4104	2810	2698	2050	2620	2900
8.17		531.35	532.357	-0.838	21.3			[M-H]-	true		C26H53N4O3PS	31986	36184	40096	49158	58596	6588	55068	10664	0	47784	7226	43890	49104	8620	47920	48552	53358	0	19700	59750	58490	49782	67878	62312	68044	14180	49962	62128	22732	55122	68032	0	48690	68358	16194	9426	72506	70584
8.17		545.347	546.354	0.518	30.1			[M-H]-	false		C24H49N7O5P	1626	2038	2482	3674	2770	1784	3096	2462	0	3020	2668	3580	3842	3028	3808	3648	3770	0	3890	4474	4848	4636	4594	4278	4658	3298	5336	4082	4106	4722	4612	0	4968	5396	4188	3444	4394	4636
8.17		549.358	550.365	0.095	15.1			[M-H]-	true		C29H51N4O4P	11724	13828	14138	14716	14300	7964	14062	9742	0	15326	9150	15314	14194	10834	16816	16476	16406	0	14568	13696	14390	16426	14752	15862	15774	12008	16918	14802	16086	15410	15604	92	13932	15490	12414	10764	14126	13460
8.17	0.32	760.513	761.521	-0.086	30.9			[M-H]-	true	PS 34:1	C40H76NO10P	5780	5078	6058	8248	15972	360	8220	608	0	7066	0	5144	6732	0	5242	5904	7540	50	0	15272	7598	3422	13828	11294	7032	718	4274	11758	1206	6682	10596	0	4088	14666	908	0	12460	15802
8.17		810.527	811.535	-0.765	10.4			[M-H]-	true		C38H67N16O2S	4314	5262	4970	6230	6336	1756	6520	2164	0	5752	2632	2962	5860	2764	3456	6510	6882	0	2972	6398	6444	2216	6842	8780	4528	1890	3986	6752	3294	3466	10474	98	2986	5732	3452	2082	9518	11936
8.18		100.933	101.941					[M-H]-	true			9470	9334	9518	9184	9762	9806	9656	10938	15706	10436	8828	12430	10340	9498	12142	9934	11140	13648	10910	10864	10410	13024	9634	9728	10744	12310	11722	11108	11300	12140	9636	17436	11854	11940	11646	9310	10198	8886
8.18		116.004	117.011	-1.276	8			[M-H]-	false		C3H5N2OS	1282	1300	1604	1814	1952	534	1900	532	164	1844	604	2796	1592	660	2238	1674	2070	0	956	2790	2526	2602	2338	2764	2628	758	2298	2014	1370	2862	2724	234	2324	2598	996	902	2712	3028
8.18		220.97	221.977	2.144	8.6			[M-H]-	false		C6H7O5PS	3678	3258	3542	3886	4090	648	3790	1076	0	2424	0	2120	2368	368	2216	1776	2276	0	832	2624	2250	1806	2084	2238	2634	0	1504	1988	980	2118	1896	0	1786	2140	556	0	2064	2726
8.18		316.947	317.955	-0.872	7			[M-H]-	true		C7H4N4O7P2	19918	21292	20254	20182	17250	24888	19962	25272	0	18718	24618	24372	18184	25084	24672	20534	20200	35340	23134	17936	17132	26256	15608	16890	20478	24610	22854	16006	24046	21522	15004	34912	25086	18958	23724	26370	15678	14784
8.18		447.311	448.319	0.406	43.6			[M-H]-	false		C19H48N2O7S	3184	1962	1732	1524	1184	3078	1404	3046	0	1276	2254	1870	1540	2186	1598	1072	1010	0	2060	1388	1074	1532	1014	784	1016	1830	1328	616	1526	1382	898	406	1362	730	2194	1752	804	750
8.18		504.355	505.362	0.062	8			[M-H]-	false		C20H57O11S	13810	12728	12994	13190	13478	4452	12908	4836	0	11214	4944	10402	10750	3772	11286	10134	11740	0	7030	11774	10674	9394	11690	11082	10834	5634	9706	9938	6146	9218	10888	0	8166	10652	4472	3188	9742	9844
8.18		505.35	524.367	-0.469	5.9			[M-H-H2O]-, [M-H]-	true		C26H48N6O5	55000	55468	51678	56442	58556	16414	49912	21070	0	44678	15074	42858	41676	14136	41374	39256	41592	0	25584	44478	39128	38118	43236	43536	46338	19706	38104	39112	24870	37522	35986	0	34224	40924	20250	13996	43274	40770
8.18		574.36	575.367	-0.006	8			[M-H]-	false		C36H51N2O2S	1126	1560	1796	1924	2582	810	3128	1206	0	2836	1122	3022	3270	1366	2942	3166	3644	0	1992	4008	3450	3452	4208	3642	4468	1534	3818	3886	2800	3926	4108	0	3566	4684	1906	1756	4036	4488
8.18		575.357	576.364	0.326	9.9			[M-H]-	true		C25H51N7O6P	2444	2436	3340	4266	5060	1354	5456	2692	86	5752	1980	5896	6600	2502	5812	6908	7208	0	3830	7722	8018	7638	8404	7626	9492	4416	7330	8478	4828	7568	9532	0	6306	8234	4158	2646	10110	9462
8.18		752.523	753.53					[M-H]-	false			1332	1450	1568	1992	2074	152	1618	0	0	1318	0	822	2954	172	812	2388	1882	0	882	1570	2184	930	2672	1964	1112	582	1142	3138	1112	782	2542	0	1100	1616	0	0	3524	2730
8.18		786.528	787.535	-0.117	46.3			[M-H]-	false		C27H57N29	2752	2752	2496	3912	4186	0	5964	0	0	3262	0	4496	1756	694	3006	1288	3130	0	0	3016	4354	2134	4622	3992	5336	0	3228	2170	0	3186	4368	0	3122	3150	0	0	7776	5910
8.18		836.542	837.549	0.119	7.4			[M-H]-	true		C42H76N7O8P	7604	8044	7302	11986	14674	0	13800	1542	0	8386	1190	5762	10810	1398	7048	10210	11024	0	3244	11998	13828	3936	12316	12500	9010	0	6500	14880	4652	8050	13556	0	4558	12324	1712	0	17880	19180
8.18	0.14	849.549	850.556	-1.049	33.8			[M-H]-	false	PI 35:1	C44H83O13P	2192	2250	2120	2860	9294	0	2158	0	0	2516	112	2370	3544	0	2920	2938	3254	0	364	8226	2076	706	2800	3142	1900	0	1456	5396	384	2086	4196	0	1438	7876	224	0	3400	5082
8.19		688.491	689.498	-1.208	5.7	890.1	MSDIAL LipidDB VS68 negative mode	[M-H]-	true	PE 32:1; PE 16:0_16:1	C37H72NO8P	12138	10782	11992	17428	30686	1192	11624	1456	0	14908	566	6052	19892	486	6786	15568	17526	0	4170	35102	23898	10838	34754	17262	18296	2546	7960	38904	5448	11952	25106	0	5584	32616	1460	518	22058	31000
8.19		828.574	783.576	-1.868	4.8	845.9	MSDIAL LipidDB VS68 negative mode	[M+COOH]-	true	PC 36:3; PC 18:1_18:2	C44H82NO8P	27082	25062	29926	40106	24182	9232	48362	10390	0	30442	12084	24750	26978	10850	28036	24152	34740	0	18532	21510	45752	25434	46184	31270	35852	13578	35732	25238	19120	29806	42612	62	23496	20956	13192	12386	65792	43862
8.2		756.478	757.486	-0.164	4			[M-H]-	true		C30H57N22S	3514	4138	4010	3624	7178	546	2586	826	0	3968	358	1686	4984	0	1588	3826	4092	0	1306	8508	5176	2880	7636	5180	4212	964	2110	9990	2248	3506	5540	0	1710	7324	964	308	4570	6196
8.2		896.562	897.57	-0.66	7.7			[M-H]-	false		C31H81N17O7P2S	2164	2520	2788	3314	1884	1016	4432	1036	0	3164	1486	2320	2262	1384	2708	2184	3156	0	1740	1904	4020	2756	4420	3238	3494	1594	3500	1984	2174	3012	3618	0	2446	1988	1326	1258	5322	3324
8.21	0.01	738.507	739.514	-1.39	5.1	942	MSDIAL LipidDB VS68 negative mode	[M-H]-	true	PE 36:4; PE 16:0_20:4	C41H74NO8P	56498	55824	60898	66238	94396	38810	35708	44840	0	69862	37028	19874	95362	29666	23340	94576	88346	0	89972	87978	93410	29062	100116	101776	45872	63094	25606	137838	98906	32814	118996	0	16690	82796	64122	40108	58178	132016
8.21		824.467	825.474	-0.709	9.4			[M-H]-	false		C42H69N2O14	1406	1314	1504	1258	2422	398	864	546	0	1636	0	882	2226	0	740	1788	1764	0	952	3002	2500	1468	2734	1856	1800	764	914	3032	878	1708	1978	0	684	2946	176	0	1444	1912
8.21		892.453	893.461	0.21	5.9			[M-H]-	false		C33H74N11O9P3S	1556	1662	2134	2178	4014	540	1232	392	0	1632	156	1098	2578	0	894	2246	2278	0	994	3142	1784	1674	3074	2184	2192	880	1346	3332	1176	1370	2260	0	1110	3204	568	0	1400	1830
8.22		806.494	807.501	0.548	5.4			[M-H]-	true		C43H71N2O12	17366	14638	15208	17586	22000	17158	10312	19020	0	17900	15486	6304	26256	12816	6974	24914	21592	0	28316	22634	22308	8612	20208	22314	11602	19990	8954	32064	29512	9668	22868	0	5712	20150	22624	16178	13420	26210
8.22		812.605	813.613	-0.199	19.7			[M-H]-	false		C39H92NO11PS	2708	2888	2666	3234	3196	1166	2844	1376	0	3636	884	3092	2952	936	2992	2514	2782	0	2232	2726	3066	2296	2902	3162	2534	2380	2746	2820	1906	2734	3160	0	2558	2774	1340	1216	3022	2892
8.22		874.481	875.489	-0.087	6.7			[M-H]-	true		C42H77N4O9P2S	6552	7542	8198	7166	8734	8246	4468	8920	0	8356	9002	3578	10138	8036	4008	12400	9492	0	13142	8120	8032	4976	8646	9600	4390	9824	3682	10010	14240	5186	9346	0	2728	9110	11074	7566	5572	8216
8.22		942.469	943.476	0.046	4.7			[M-H]-	true		C41H73N10O9P2S	9034	7690	8768	7548	9536	9908	5868	11840	0	10172	10012	4424	13334	10138	4366	13172	9408	0	15486	9396	7998	5180	8986	10374	5708	12172	4940	12546	15424	4992	10864	0	4654	8746	14280	11148	5348	8922
8.22		1010.46	1011.46	-0.927	2.6			[M-H]-	true		C33H49N37OS	6474	7164	7036	5840	5822	7726	3586	9326	0	6688	7602	2514	7110	8504	2860	8114	6720	0	10390	6052	5288	4478	5850	7304	3650	9280	3930	7918	10426	4708	6028	0	2720	5650	10610	7142	3054	6674
8.22		1078.44	1079.45	-0.104	3.2			[M-H]-	true		C36H74N16O14P3S	4970	4492	4168	3384	4412	5100	2192	6598	0	4446	5804	2040	5176	5452	2538	4684	4354	0	6422	4522	3300	2464	3322	4428	3220	6580	2174	4570	8122	2740	3572	0	1784	4700	7076	4940	2192	4006
8.22		1146.43	1147.44	-0.656	1.9			[M-H]-	true		C45H78N6O22P3	2756	3196	3034	2678	2854	4536	1718	5294	0	2992	4700	2030	4118	4356	1720	3794	2856	0	5314	2792	2936	2098	2300	2864	2254	4688	1954	3184	4724	1902	2666	0	1642	3000	5872	4622	1498	2766
8.22		1282.4	1283.41	-0.076	8.2			[M-H]-	false		C35H54N35O18P	2314	1882	1744	1180	1514	3148	1100	3674	0	2154	2966	1016	2082	2956	1218	2022	1346	0	3012	1602	1622	1576	1140	1344	1560	2902	962	1718	2682	1350	1256	0	1380	1780	3870	3258	742	1226
8.22		1388.05	1389.06	-0.408	6.4			[M-H]-	false		C59H120N40	1494	1548	1654	1734	4700	0	1570	0	0	2280	0	960	2800	0	946	1808	2268	0	444	4862	3102	1076	3434	2498	1592	360	1010	5040	560	0	3348	0	830	4396	54	0	2920	4034
8.23		770.559	771.567					[M-H]-	true			3876	3638	3610	5114	4286	1800	4478	2320	0	4070	1282	4028	4040	1156	4048	2832	3688	0	2824	3610	4352	2976	4858	4870	3410	1830	3540	3564	2556	4536	4494	0	3650	4072	2192	1560	4784	5758
8.23		1137.72	1138.73	-0.217	7.6			[M-H]-	true		C44H90N28O6S	4428	3614	3692	5510	5456	0	6432	592	0	4406	0	4950	2268	0	5146	1830	4578	0	530	5648	4942	3924	5822	4622	4262	440	5882	3846	0	3650	4638	0	4070	5374	526	0	8512	4712
8.23		1214.42	1215.42	-0.417	3.4			[M-H]-	false		C39H76N8O33P	2276	2130	2058	1850	1920	3576	1320	3710	0	2504	4206	1520	2198	3220	0	3080	2096	0	4096	1796	2646	1720	1618	1818	2044	4160	1320	1930	3438	1624	1662	0	1210	2004	3694	3640	1030	1544
8.24		744.747	1491.51					[M-H-H]2-	false			9650	9722	9350	10100	12380	0	0	3292	0	10124	984	9850	11408	842	10546	11570	9882	0	7724	11032	10934	7396	9830	11310	9174	5814	9152	10862	8066	8858	10954	0	9424	12200	0	0	13482	9700
8.24		768.552	769.56	-2.448	67.8	761	MSDIAL LipidDB VS68 negative mode	[M-H]-	true	LNAPE 18:2/N-20:1	C43H80NO8P	4656	3932	4990	6748	4416	1416	7392	1638	0	4900	1996	3700	4952	1876	3804	3542	6244	0	2586	4770	7550	4224	9058	5698	6390	3190	5374	5544	3618	4762	6260	66	3838	3038	3690	2384	8010	5728
8.24		1438.07	1439.08	-0.947	12.2			[M-H]-	true		C82H140N11O10	7012	6818	8266	8510	15360	1724	7874	2984	0	8858	1088	3214	13814	884	3636	12430	10106	0	6710	14624	9336	2714	9210	13604	5296	3914	3826	16300	9324	3672	16076	0	2744	13342	3454	968	12318	17978
8.25		734.533	735.54					[M-H]-	true			11216	12644	11196	11754	16442	4544	13512	6552	0	12716	3796	12034	12646	3246	12580	12294	11986	0	9096	14368	11448	8532	11216	12722	11272	8652	11306	12178	8946	10184	13766	0	10904	13514	6152	3712	12334	13036
8.25		744.562	699.564	-1.376	12.3	827.4	MSDIAL LipidDB VS68 negative mode	[M+COOH]-	true	HexCer 18:1;2O/16:0	C40H77NO8	431854	436980	453214	470918	624258	137502	621514	166098	0	492020	89836	470872	576042	83370	526100	551806	543448	152	335128	573334	559256	350884	507638	574848	417874	257304	500454	625646	348726	409794	620862	0	468478	629036	180960	89646	709420	665840
8.25		744.771	745.779	-0.495	12.6			[M-H]-	true		C36H107NO12	9504	10164	9452	9018	12132	1828	12604	3368	0	10268	0	9602	12840	0	12612	10660	9866	0	7112	13478	11234	7250	12098	13058	10298	6504	11352	13364	8824	10152	12682	50	10186	15318	4040	1048	12890	15612
8.25		744.926	745.933	-0.208	12.7			[M-H]-	false		C28H10O23S	4296	3674	4374	3792	7294	452	7252	0	0	5628	0	4356	6232	0	5162	5836	5410	0	2634	5628	5260	2224	5718	6324	3758	0	4370	6868	2586	3412	7010	0	4178	6330	946	0	9632	7778
8.25		745.357	746.364					[M-H]-	false			1938	0	0	1740	3088	0	2994	0	0	2026	0	1834	2380	0	0	0	2292	0	1178	2664	2394	1282	2146	2438	1608	106	0	3226	0	1724	2204	0	2292	3050	814	0	3422	3266
8.25		745.781	746.788					[M-H]-	false			6542	5692	5726	6524	9548	0	9624	1206	0	6968	0	6686	8570	0	8002	7550	7036	0	4294	8328	7400	3338	7578	7976	6020	2530	7604	8776	3906	5518	8744	0	6644	8998	0	0	10462	9886
8.25		761.551	762.559	0.856	5.6			[M-H]-	true		C37H80NO14	16120	14416	15550	14138	19688	6238	19802	8272	0	14116	4770	15688	17752	4708	16360	17300	14142	0	13140	17232	14412	14060	13740	16630	13422	11346	16576	17478	12638	13560	15936	0	16374	18228	7668	4984	17124	17442
8.25		783.573	784.58	-0.385	9.2			[M-H]-	false		C36H75N13O4P	2738	2460	3012	2764	3714	772	3070	1040	0	2786	546	2462	3542	574	2352	3068	2986	0	1618	2948	3538	2396	2646	2668	2418	1384	2778	3586	2150	2060	3894	0	2272	3464	1400	618	4144	3146
8.25		812.548	813.556	0.053	6.9			[M-H]-	true		C37H87N2O10P2S	2982	2864	3128	3064	4228	942	5506	1262	0	3688	0	3480	3614	0	3690	3954	3960	0	2916	4374	4840	3244	4030	4246	3644	2488	4348	5138	3414	4102	5018	0	5060	4784	2106	0	6138	5086
8.27		158.975	159.983	-0.339	30.3			[M-H]-	true		C5H4O4S	7026	7858	7384	6668	8124	10428	6724	9686	9680	7664	8362	8882	9096	9064	8772	8890	7300	8646	8438	7044	6534	7692	6578	7876	7842	7948	7612	7612	9274	8320	4972	8840	8470	8280	8306	8470	6380	5008
8.27		821.553	822.56	0.12	9.4			[M-H]-	false		C37H82N4O13S	812	788	868	740	3120	0	564	0	0	988	0	794	1304	0	770	936	1378	0	0	2914	0	414	1284	1082	0	0	338	1980	274	0	1102	0	0	3058	0	0	0	1368
8.27		1414.07	1415.08	0.625	7.4			[M-H]-	false		C73H145N11O13P	1372	1454	0	2078	4500	0	2966	0	0	1620	0	1154	2798	0	1362	2030	2230	0	0	3490	2946	1258	3274	2852	3106	0	1158	4394	410	1574	2922	0	792	3196	88	0	3994	3650
8.27		1464.09	1465.09	-0.634	2.5			[M-H]-	true		C74H134N27O2S	4996	4740	4692	6830	8102	790	8138	1144	0	6598	274	2804	6888	0	3058	7506	6842	0	4362	6522	7534	2292	7226	7966	4682	2440	3566	6970	4726	3310	8378	0	2194	5708	1632	314	10116	9920
8.28		749.58	704.582	-1.607	4.5	904.6	MSDIAL LipidDB VS68 negative mode	[M+COOH]-	true	SM 32:0;2O/2:0	C39H81N2O6P	4480	4852	4080	3502	3710	3704	5824	4592	0	4356	2816	4346	4734	2552	4106	3550	5090	0	4356	4302	4016	4146	4094	5266	5254	4050	3866	4908	4824	4274	4696	202	5128	4094	4354	3404	6514	6440
8.28		850.481	851.489	0.01	4.9			[M-H]-	false		C33H79N3O17P2	2110	2060	2184	2466	3888	1340	1964	1914	0	2434	422	1940	2060	192	1830	2522	2336	0	1720	4844	2168	2056	3436	2274	2782	260	1662	3470	2204	3106	2634	0	1564	3522	0	262	2778	2674
8.28		986.457	987.464	-0.896	18.5			[M-H]-	false		C28H85N4O26P2S	1586	1810	1156	2374	2782	0	1378	1590	0	1866	1888	1420	2272	1492	1456	1616	2100	0	1774	3092	1794	2264	2116	1934	2212	1324	1454	2526	1602	2010	1796	0	1354	2974	1400	0	1532	2288
8.29	-0.01	764.523	765.53	-0.559	2	770	MSDIAL LipidDB VS68 negative mode	[M-H]-	true	PE 38:5; PE 16:1_22:5	C43H76NO8P	46536	49578	49350	59644	55768	30644	59084	37876	0	54176	22508	29094	60952	22366	30948	57690	62890	0	62462	50604	73642	36276	70394	73658	51390	45984	40400	73374	70384	42888	80694	0	28766	48454	44912	25134	81218	82312
8.29		836.579	837.586	0.782	9.2			[M-H]-	true		C47H77N6O7	7648	8770	8056	12650	9754	1572	13610	1882	0	9178	1886	9994	8948	1796	9930	6626	9740	0	0	9284	13782	8862	13600	9520	10324	2332	10336	9582	3260	8598	11544	0	8186	9034	2034	2354	13548	12602
8.29		1104.46	1105.47	-0.342	4.8			[M-H]-	true		C42H80N3O28P	3666	3986	3488	4314	3496	4112	3656	4668	0	4112	4224	3348	4794	3718	3464	4446	4204	0	5504	3922	3998	4272	4014	4370	3858	5604	4026	4270	6444	3734	4720	0	3460	3410	5778	5618	3238	3996
8.29		1240.43	1241.44	0.98	5.2			[M-H]-	true		C30H64N31O20PS	2220	2052	2376	2360	1500	2898	1724	2928	0	2272	2946	2212	2258	2528	2732	2136	2876	0	4042	1888	2248	2272	1754	1960	1918	3646	3012	1878	3578	2552	1872	0	2254	1916	3336	2756	1798	1698
8.3		636.276	637.284	-0.069	9.1			[M-H]-	true		C24H44N7O11P	3370	2862	3574	1284	1802	1668	1564	1476	1282	4206	1630	1740	1158	1718	1598	1426	3796	1130	1192	1192	1352	1386	4208	4610	1136	4508	1692	1252	1562	3282	5762	1316	1382	1526	3274	1686	1872	5272
8.3		832.509	833.517	-0.382	8.8			[M-H]-	true		C39H79NO15S	14204	13920	15048	17956	14754	10378	16328	13082	0	16812	10914	9780	16080	6772	10650	19482	18326	0	20598	14794	23240	12366	18886	19718	15470	15278	13370	18644	25426	13164	22844	0	8700	13408	15710	10352	21294	23626
8.3		858.529	859.536	0.812	5.5			[M-H]-	true		C40H82N3O12PS	3110	3720	3106	3426	0	0	3732	2302	0	3340	0	0	4392	0	2376	3984	4680	0	3460	3574	5148	2742	3602	3874	3768	2852	3232	3798	3728	3146	4138	0	2278	4034	2300	0	4674	4776
8.3		900.497	901.504	0.002	2.8			[M-H]-	true		C35H57N28S	7138	7402	7064	7738	6570	6272	7830	6850	0	7872	6512	4900	8292	5076	5274	9118	6770	0	10326	7846	8704	6772	8136	8914	6960	8086	7440	7778	10820	5852	7492	0	5076	6628	9982	6184	8800	9678
8.3		918.469	919.476	0.779	1.1			[M-H]-	false		C37H78NO22P	2314	2184	2354	2186	3828	1624	1850	1798	0	2678	2160	2098	2780	1842	1950	2666	2728	0	2548	4332	2748	2602	3602	2824	2972	1894	1652	4064	2330	2946	2778	0	1944	3368	2326	2242	2354	3534
8.3		968.484	969.491	-0.98	2.5			[M-H]-	true		C41H70N12O13P	7712	8684	8368	9340	6722	7716	8330	10410	0	9274	6736	6698	8944	6274	6924	9850	9680	0	12538	7406	10466	7740	9182	9786	7680	10856	7680	9108	12776	7080	10194	0	4734	8048	9722	8628	9626	9626
8.3		1036.47	1037.48	0.341	4.8			[M-H]-	true		C33H49N40S	5408	5788	5486	6200	4894	5330	4696	6026	0	6422	5348	4506	5716	5596	4338	6314	6684	0	9250	5296	6688	4864	6146	7246	5158	7582	5356	5930	8426	5670	6826	0	4468	4978	8172	5782	5344	6590
8.3		1172.45	1173.45	0.856	1.1			[M-H]-	true		C36H71N17O25S	2712	2854	3216	3154	1922	3358	2500	3636	0	2904	4518	2446	2994	2754	2758	2882	2522	0	4862	2222	3010	2996	2812	2592	3010	4914	2682	2586	4870	2902	3012	0	2846	2052	4118	3542	2092	2836
8.31	0.01	714.507	715.514	-1.248	6	976	MSDIAL LipidDB VS68 negative mode	[M-H]-	true	PE 34:2; PE 16:1_18:1	C39H74NO8P	8336	9710	10012	10838	18344	4640	8950	6484	0	9900	5514	6578	14124	7286	6110	9488	12192	0	8148	22146	13744	10384	22162	13316	12938	6742	7904	21054	9622	10096	14992	0	5828	16256	8110	6086	14528	17864
8.31		782.494	783.501	0.293	4.3			[M-H]-	true		C37H74N3O12P	3338	3956	2988	3358	5832	2020	3198	2262	0	3334	2676	2712	4274	2582	2866	4790	3762	0	3436	5716	5400	4430	5944	4282	5574	2666	2694	5916	3714	4392	4686	0	2492	6954	3180	2534	4920	5066
8.31		790.542	791.549	2.368	18.5	947.1	MSDIAL LipidDB VS68 negative mode	[M-H]-	true	PE 40:6; PE 18:1_22:5	C45H78NO8P	6882	8086	6256	9276	8668	3820	9388	4332	0	8818	6756	0	10138	5732	5016	9092	9784	0	0	8876	12296	6796	12866	10394	9590	6286	7134	11008	9808	6552	12278	0	5080	8810	5108	6808	14378	13554
8.32		836.543	837.55					[M-H]-	true			3554	2668	3470	4506	4502	1482	3924	1596	0	3712	0	3280	5218	0	3432	4754	4672	0	3506	5152	4644	0	4364	4384	3168	2746	2468	5636	3502	3458	5242	0	2866	3304	2232	1504	4576	5086
8.32		871.569	872.576	-2.017	38	719.7	MSDIAL LipidDB VS68 negative mode	[M-H]-	true	PI O-38:4; PI O-18:0_20:4	C47H85O12P	3962	3682	4204	3972	13368	0	2994	356	0	4394	0	2602	6958	0	2384	5214	4738	0	870	11308	3466	2160	4180	5040	3664	610	2086	8986	1100	3178	5302	0	1892	11730	0	316	2744	6270
8.32		904.606	905.613	0.017	4.6			[M-H]-	false		C36H87N14O6P2S	1044	1202	1238	0	0	3076	0	3382	0	1202	2834	0	664	3250	0	386	0	0	2208	0	264	0	0	1098	0	1410	208	880	1764	0	1264	0	0	0	4534	2946	0	1454
8.33		828.574	783.576	-1.644	5.9	833.8	MSDIAL LipidDB VS68 negative mode	[M+COOH]-	true	PC 36:3; PC 18:1_18:2	C44H82NO8P	24422	22792	24262	27758	30752	13934	26248	16092	0	27514	13292	16064	33054	11658	18020	30026	24600	0	23618	30056	32114	17266	31444	30868	22042	15452	23862	35112	25776	20298	32654	302	15678	27562	21332	13196	32464	35608
8.33		862.595	863.603	0.475	6.4			[M-H]-	true		C51H81N3O8	3586	4148	3472	4506	2380	1472	7460	1236	0	4576	1648	5798	2538	1858	5804	2408	4864	0	1308	2688	5750	3674	5984	4750	5150	1102	5796	2028	1420	4214	4834	0	5378	2468	1452	1530	8704	5552
8.34		180.973	181.98	-0.176	27.2			[M-H]-	true		C4H7O4PS	17560	19514	20484	19446	16480	19182	19730	20152	0	19170	19414	20424	18912	19802	18734	17954	16848	20740	19158	18562	18728	21512	19382	16202	19382	19682	20960	19034	20464	18784	18284	22992	21620	18920	23284	20674	18540	16954
8.35		761.53	762.537					[M-H]-	false			2544	2418	2554	3670	3606	470	4134	940	0	2456	0	2782	2942	0	2686	2816	2826	0	0	0	4430	1796	3258	3174	2852	0	2562	3312	1994	2518	4148	0	2298	3042	0	0	6028	4480
8.36		182.988	183.995	-0.55	25.9			[M-H]-	false		C4H9O4PS	3118	2566	2392	2768	2764	3164	2666	2628	2888	2070	2774	2544	2362	2780	2758	2558	2454	2652	2656	1880	2358	2946	2362	2700	2656	3088	2366	2644	2522	2470	2402	2818	2728	2158	2882	2716	2034	2640
8.36		248.96	499.935					[M-H-H]2-	true			33840	34862	39062	37538	30352	0	36866	41452	50746	37764	41596	42276	33030	46566	42896	35916	35516	0	44140	33236	34478	44280	33010	32304	40808	41586	39540	34722	39336	39062	34024	0	40744	36164	44654	46200	31046	30886
8.36		790.557	791.564	-0.283	10			[M-H]-	true		C38H78N7O8P	19192	18680	19054	25108	30398	0	21060	0	0	19660	0	17472	27226	0	17106	23178	23882	0	9180	27440	28622	18960	29898	25758	22892	5846	20212	28598	9488	20436	25064	0	15202	29006	0	0	28034	26352
8.37		580.494	581.501	0.127	16			[M-H]-	true		C29H68N5O4P	2498	2838	2510	3400	4664	258	3770	172	0	3458	0	3672	3200	190	3790	3436	2968	0	554	4382	3530	2118	4224	3282	3162	430	3052	4010	912	2754	3806	0	3554	3464	294	238	4578	3950
8.37		730.538	731.545	-0.058	7.2			[M-H]-	true		C34H79N5O7P2	3336	3560	2846	3894	5274	956	3122	896	0	3386	576	2962	2922	258	2852	3400	3936	0	1718	4886	4598	3076	5282	3662	3842	1338	2986	4552	1438	3374	4064	0	2670	3630	856	404	4482	4540
8.37	0	913.579	914.587	-1.707	14.6	740	MSDIAL LipidDB VS68 negative mode	[M-H]-	true	PI 40:4; PI 18:0_22:4	C49H87O13P	12352	12546	12172	14354	23118	3654	11850	4272	0	11640	6476	11130	14588	7132	9640	13030	14328	0	10084	21296	11192	5004	12780	15212	10578	7258	7464	17996	10838	10020	15752	170	7778	18008	6484	7442	14376	20546
8.38		770.576	771.583	-0.559	1.4			[M-H]-	false		C40H83O13	1762	1286	1754	1726	1756	0	2672	0	0	1626	382	2166	2004	0	2008	1714	2192	0	0	1518	1758	1092	2028	2180	1480	0	1762	2538	0	1438	2210	0	1618	1544	598	0	3584	3544
8.38		810.563	811.57	0.773	18.2			[M-H]-	false		C34H88N2O14PS	1918	2028	2140	3804	3112	0	2314	1600	0	2392	0	1768	2916	0	1378	2050	2496	0	1180	2642	4570	2400	3390	2698	2288	0	1546	2662	1790	2026	2770	0	1002	2526	1942	0	2998	2616
8.4		746.512	747.519	-1.424	4.5	889.5	MSDIAL LipidDB VS68 negative mode	[M-H]-	true	PE O-38:7; PE O-16:1_22:6	C43H74NO7P	113574	112806	118154	127970	177386	43272	134142	49172	0	129378	55512	94092	157424	55454	105626	142908	150242	0	90816	176440	168584	105644	193590	165586	143006	68240	90720	197910	99172	116642	182412	0	89574	150606	69662	58424	200610	206060
8.4		840.574	841.581					[M-H]-	false			1496	1748	1538	2172	1394	2142	1726	2676	0	1944	2076	626	1598	1692	1006	2208	1972	0	3050	996	2200	0	1536	1826	782	1710	1326	1260	2302	780	2476	0	806	1134	2810	2096	2102	2726
8.41		814.499	815.506	-0.001	6.6			[M-H]-	true		C40H68N10O6P	34476	31056	34348	36878	48912	15092	35460	16962	0	39348	20264	29882	43616	17404	33518	42868	43950	0	26786	48692	46900	31786	49758	42712	39828	22528	32146	51146	31868	36426	51122	0	27772	44746	22634	21848	49930	52692
8.41		882.486	883.494	-0.922	4.2			[M-H]-	true		C42H72N6O12P	16286	13930	14382	15114	18556	7594	16024	9352	0	15868	9570	12756	17350	10274	13184	16036	15952	0	13582	17918	17588	14386	18002	16804	17262	9360	13548	19076	15160	14550	18846	0	12312	16894	11338	10360	17430	18684
8.41	0.24	887.564	888.571	-1.682	8.6			[M-H]-	true	PI 38:3	C47H85O13P	9012	8730	9490	15020	12148	928	18048	1032	0	10858	690	13796	8228	672	14662	6470	11150	0	4808	13262	11336	5424	12616	12868	12704	3008	11316	10228	5400	9612	12328	0	9932	12056	1634	766	23388	14616
8.41		950.474	951.481	-0.525	3.9			[M-H]-	true		C45H65N11O12	17342	17184	14310	18564	16796	9486	15848	10084	0	17574	12436	15102	19460	12148	15108	19218	19256	0	14582	21078	19120	17418	18922	15966	21264	14078	15852	17788	18472	16302	20138	0	15384	18972	13702	11844	16354	19554
8.41		1018.46	1019.47	-0.326	2.4			[M-H]-	true		C44H61N17O12	11128	10796	11034	10686	11784	6096	10836	8120	0	11162	9760	10384	12298	9390	10888	11052	10866	0	11240	10036	10482	12436	11310	11428	12682	9268	10248	12918	12080	12760	10010	0	10104	12088	8954	10420	9818	10970
8.41		1086.45	1087.46	-0.585	2.3			[M-H]-	true		C48H82O21P3	7142	7950	6454	6208	7728	5678	6014	6748	0	7346	7450	7378	6392	6794	7570	8102	8026	0	9108	8030	6828	7412	6478	7098	8504	7070	6286	7536	7736	8158	6854	0	8076	7570	7192	7906	5360	6646
8.41		1154.44	1155.44	-0.375	2.7			[M-H]-	true		C40H68N16O22P	5686	6500	5334	5224	4340	4580	4176	5302	0	5702	5422	6590	5054	5636	6468	5684	5594	0	6264	5678	4614	6710	4346	4796	4312	5546	4802	5144	5572	5114	4600	0	4886	5700	5308	6126	3370	3872
8.41		1222.42	1223.43	0.963	3.1			[M-H]-	true		C39H74N11O31P	4842	3706	3374	3776	3268	3282	2712	4636	0	3674	4664	4832	3724	4376	3794	4674	3438	0	5122	3898	3194	4510	2836	3404	3592	4404	3574	3486	4270	4278	2990	0	4146	3630	4664	4748	2296	2522
8.41		1290.41	1291.42	-0.122	11.6			[M-H]-	true		C33H57N36O17P2	3826	3036	2580	2832	2740	3182	1886	3298	0	2440	3470	3808	2962	4256	3570	3526	2408	0	3916	2688	2476	3306	2316	2672	2942	3588	3046	3240	3328	3368	2372	0	3354	2772	3270	4082	1444	1848
8.41		1516.01	1517.02	-0.381	12.8			[M-H]-	false		C72H122N31O6	1832	1142	1512	2100	2830	376	1624	0	0	1880	0	900	2370	498	1170	2068	2692	0	1240	2624	2508	1356	2966	2744	2456	0	0	3042	1506	0	3692	0	906	2104	706	516	3080	4046
8.46		100.933	101.941					[M-H]-	true			7690	7778	7628	6238	6370	13624	6436	14944	17240	7670	14616	8022	9260	18222	8402	8200	9094	16514	12438	8086	6250	8756	6086	7244	6070	15018	7666	7620	10360	8524	5870	18384	9242	9310	12546	15584	6058	6670
8.46		452.922	453.929	1.824	39.2			[M-H]-	true		C11H8N2O12P2S	9830	10450	11322	9286	8816	15180	8632	0	20400	10100	17360	11124	11134	15630	11142	10616	9126	0	13444	9118	8592	10558	8614	9266	9062	15372	11922	10038	12072	11398	7590	0	11626	9640	13612	17252	7282	8456
8.46		736.548	691.55	-1.557	2.2	943.9	MSDIAL LipidDB VS68 negative mode	[M+COOH]-	true	PC O-30:0; PC O-16:0_14:0	C38H78NO7P	10464	11240	11690	13994	14748	0	14060	0	0	11330	488	13438	9726	0	15772	9220	15482	0	1954	15030	17176	19492	21040	15762	25428	1650	13286	12268	2410	16814	15916	0	13278	14360	794	680	20374	18090
8.46		772.527	773.534	-1.473	20.6	885.9	MSDIAL LipidDB VS68 negative mode	[M-H]-	true	PE O-40:8; PE O-18:2_22:6	C45H76NO7P	16370	16262	14730	23226	11406	6668	39108	7140	0	17724	4854	20342	11170	4942	24810	10620	22170	0	7328	11184	29920	21018	29194	24390	28956	7748	28650	13486	10736	21208	29634	0	23266	9512	10956	4278	54468	29056
8.46		840.515	841.522	0.463	3.8			[M-H]-	true		C47H73N2O11	6596	6854	5978	7926	4856	2322	12584	3452	0	6376	2336	8042	4278	1842	8942	3988	8134	0	3738	3930	8514	7322	9416	8266	9990	3040	9034	5884	3682	7372	7700	0	9632	3592	4366	2306	16068	8014
8.46		854.59	809.592	-1.647	4.3	833.1	MSDIAL LipidDB VS68 negative mode	[M+COOH]-	true	PC 38:4; PC 18:1_20:3	C46H84NO8P	12778	13012	11956	17934	11278	16086	20146	17128	0	13450	12246	9860	10016	11770	10280	11524	14732	76	13986	10848	18898	8642	18126	16638	11226	10414	17420	12260	15440	9928	16918	226	9444	9934	25854	5824	28300	18320
8.46		976.489	977.497	0.635	6			[M-H]-	true		C42H74N8O16P	3188	4340	3654	5100	2506	1810	6482	2024	0	4032	1338	5552	2624	1520	5954	2354	4728	0	2752	2456	4860	4196	5742	4404	6142	1740	5832	2684	2602	4756	4626	0	4760	2142	2766	1534	7282	4742
8.47		676.528	677.535	-0.126	23.5			[M-H]-	false		C31H77N5O6P2	1718	1528	1794	2334	2290	0	2316	0	0	2054	108	2916	1648	0	2676	884	1900	0	0	2496	2696	2460	2518	2226	3326	286	1930	1918	414	2624	3054	0	1992	2240	210	144	2960	2824
8.47		756.553	757.561	0.169	17.2			[M-H]-	false		C43H69N10O2	1768	1738	1572	2168	2558	240	2314	492	0	2124	194	1738	2028	0	2374	1396	1920	0	590	1916	2402	2348	3098	2416	2746	460	2622	2154	584	2648	2284	0	1860	2194	436	114	3084	2672
8.47		816.575	817.582	-0.929	25.8			[M-H]-	true		C46H69N14	11208	10412	11736	13060	14280	0	15530	0	0	11624	1344	13420	10356	0	13232	8272	12660	0	3458	13560	16302	13216	20796	13990	17208	2304	14472	15048	3836	15086	14808	0	12758	12638	1852	952	20916	16958
8.47		908.502	909.509	-0.814	7.4			[M-H]-	true		C43H68N13O7P	3172	3330	2402	3312	2286	1286	5672	1766	0	3080	1124	3988	2428	1344	3904	2664	3628	0	2232	2478	4282	3322	4478	3940	4310	1906	4620	2328	1870	3370	3704	0	3414	1910	2470	1076	6940	3984
8.47		1044.48	1045.48	-0.856	3.5			[M-H]-	true		C44H78N4O22P	3104	2780	2452	3030	1952	1498	3910	1714	0	2838	1412	3492	2086	1308	4132	1534	3278	0	1954	2160	3632	3324	3516	3002	4274	1668	4146	1738	2586	3656	3160	0	3980	1786	2230	1308	4700	3108
8.47		1112.47	1113.47	-0.026	8			[M-H]-	true		C37H53N36O5S	2302	1902	2006	2384	1228	1154	3052	1180	0	1906	924	2472	1384	1114	0	1934	2756	0	1764	1648	2350	2648	2468	2204	2792	1024	2980	1408	1512	2334	2090	0	2358	1482	1740	1112	3072	2140
8.48		158.975	159.983	-0.435	47.1			[M-H]-	true		C5H4O4S	6862	7128	6202	5550	6212	10684	5010	9384	10754	6246	11610	7094	7036	12584	7224	7032	5720	11212	9068	5142	6058	6384	5476	6086	5508	10338	6334	6152	7650	6496	5690	11096	7358	6808	8576	10940	5072	5540
8.48		656.884	657.891					[M-H]-	true			5330	5030	5090	4234	3348	7954	3334	7838	11604	4060	8938	4614	4622	9304	5350	4562	4256	13036	6590	3860	3764	5008	3578	3430	4094	8516	4904	4056	5882	5178	2906	12488	5656	3620	6742	8684	2212	2630
8.48	-0.02	837.547	838.554	-2.872	34.2			[M-H]-	true	PI 34:0	C43H83O13P	3696	4102	3386	2428	13064	0	2198	0	0	4900	804	0	8166	670	2086	6602	4298	0	1932	10624	2402	1264	2494	4882	1812	1424	1672	10948	2576	1984	4806	0	1674	9918	0	768	2704	5732
8.49		724.871	725.879	-1.82	49.1			[M-H]-	true		C17H17NO19P5S	3406	3414	3804	2374	1940	5428	3082	5572	9238	3264	5914	3332	3568	6602	3444	3682	2378	0	4928	2720	1982	3154	1928	2356	2442	6218	3520	2764	4410	3744	2076	9818	3960	2514	4288	6590	1242	1530
8.49		930.621	885.623	0.858	2.6			[M+COOH]-	true		C48H84N7O6P	2782	3154	2744	414	572	10452	336	12898	0	2998	9616	0	908	9006	0	1350	3890	0	5914	578	612	0	494	4026	0	4634	0	1016	6044	0	4528	0	0	370	16818	9500	424	4434
8.5		520.91	521.917	-0.31	39.8			[M-H]-	true		C14H8N2O14P2S	10312	9128	9496	9618	7182	14238	6758	14270	0	8460	16000	9754	9288	15580	9906	10154	8472	0	15332	8374	7402	10856	6258	8856	7228	15032	9130	9010	13172	10108	7724	21340	11626	7942	13360	14854	5390	6154
8.5		832.508	833.515	-0.017	48.2			[M-H]-	true		C26H55N31O2	3388	2700	3118	4374	4504	1012	4708	1398	0	4340	1272	2780	4388	1042	3236	3874	5176	0	2690	4222	5716	3404	6834	4790	3826	2686	3866	4888	3356	3492	5004	0	2916	3762	1672	940	0	5604
8.51		180.973	181.98	-0.124	28.1			[M-H]-	true		C4H7O4PS	20838	20362	0	20756	20450	21268	20856	21386	22056	20150	0	21028	19018	23438	21836	18956	20008	0	21172	19102	20974	20996	21750	19750	21274	21960	0	20354	21552	21998	20460	21706	21188	19514	22470	23214	20566	18776
8.51		588.897	589.904	2.795	40.3			[M-H]-	true		C12H3N9O14P3	8230	8924	8530	6686	6314	14014	7028	13848	22660	8546	15688	9924	9144	15448	10374	10428	7988	0	11950	6842	6808	8936	5752	7500	6968	15080	9060	7646	11422	8842	5872	0	11096	7624	11672	16658	4594	4698
8.53	-0.01	740.522	741.529	-1.606	20.9	877	MSDIAL LipidDB VS68 negative mode	[M-H]-	true	PE 36:3; PE 16:0_20:3	C41H76NO8P	4688	5924	6108	6280	10030	3220	4494	4584	0	4770	3786	3380	10122	3018	2162	10098	7516	0	7768	9430	7278	4410	8772	7850	5862	6704	3186	12356	9440	4534	9802	0	2092	9360	5996	4198	7380	12092
8.55		316.948	317.955	-0.704	10.9			[M-H]-	true		C7H4N4O7P2	22204	21428	25248	19414	20368	28254	21174	28112	34776	21918	31556	23018	22948	28300	25010	22638	23444	36832	25792	22094	22922	23284	19498	19654	20406	26278	22736	20130	24768	22392	19550	0	24376	24152	28736	29394	18980	17232
8.55		752.558	753.565	-2.127	15.3	951.6	MSDIAL LipidDB VS68 negative mode	[M-H]-	true	PE O-38:4; PE O-18:0_20:4	C43H80NO7P	2926	3196	2944	4228	3248	1200	3814	1446	0	2964	1952	2394	2294	1722	3812	2670	3398	0	1392	2682	5070	2456	4232	3512	3744	1136	4120	2580	1904	3140	3330	0	2740	2864	2116	2188	4964	4342
8.55		762.564	763.571	-0.082	15.8			[M-H]-	true		C42H71N10O3	20374	16530	18642	21580	29706	658	20756	864	0	21864	714	21196	13634	542	20746	12618	21276	0	1516	34150	24394	30718	38140	25294	35928	1398	18182	23948	1830	30162	26084	0	21098	30136	1264	936	29006	29612
8.55		812.579	813.587	-0.466	1.9			[M-H]-, [M-H-H2O]-	true		C43H82N4O8P	17084	16304	18104	26150	18526	7008	29298	8090	0	21322	11076	19238	16598	10280	21566	17322	18912	0	9330	15970	30072	19022	29852	22974	21030	6798	22464	20172	9908	18208	23618	0	19142	15724	12136	12864	35312	26376
8.55		818.573	819.58	0.292	25.5			[M-H]-	true		C44H86NO8PS	2754	0	2716	0	2560	0	3344	1220	0	0	1352	1494	3292	0	1382	3816	3304	0	2778	2596	4570	1496	3464	3136	1616	2052	3464	2450	3004	1706	3568	232	1084	2400	0	0	4316	3448
8.56		648.935	649.942	-2.355	46.9			[M-H]-	true		C12H7N13O14P3	1418	1352	1440	1090	3224	166	1294	174	0	1452	0	1854	1910	124	1544	1612	1240	0	312	2968	896	870	932	1446	1022	0	988	2600	0	1706	1464	0	1582	3250	204	112	764	1526
8.56		702.543	703.55	-1.46	12.4	949.7	MSDIAL LipidDB VS68 negative mode	[M-H]-	true	PE O-34:1; PE O-18:0_16:1	C39H78NO7P	2546	3056	2738	3290	4810	0	3878	230	0	3466	0	3212	2032	0	2968	2052	3410	0	334	5094	3790	4906	4774	3534	5294	0	3188	3626	468	4176	4080	0	3308	4304	0	154	4550	4944
8.56		878.59	833.592	-1.295	30.1	818.6	MSDIAL LipidDB VS68 negative mode	[M+COOH]-	true	PC 40:6; PC 18:0_22:6	C48H84NO8P	11480	13182	13480	19956	13696	6830	17656	7316	0	14870	6210	6448	19854	7092	8410	20900	15696	310	16084	13002	22702	9112	19406	17100	8336	12094	13358	17444	18068	8114	17462	542	7392	11374	10080	7314	25026	17720
8.57	0	863.564	864.571	-1.551	8.3	785	MSDIAL LipidDB VS68 negative mode	[M-H]-	true	PI 36:1; PI 18:0_18:1	C45H85O13P	35618	34092	34466	28560	139560	716	20820	818	0	38348	718	34240	45680	992	32020	32888	44394	0	3522	131806	20214	13680	41476	45446	30514	2310	16646	73982	4816	32598	51254	0	25458	113856	1226	548	27632	55424
8.57		931.551	932.559	-0.565	7.7			[M-H]-	true		C34H73N22O5PS	4290	4330	4920	3284	12156	0	3112	148	0	5412	0	4474	7070	286	4612	4172	5514	0	700	14706	2974	2244	5104	5508	4026	430	2556	8946	872	5110	6734	0	3952	13028	300	0	3478	6700
8.58		746.577	701.579	-1.552	6.1	811.7	MSDIAL LipidDB VS68 negative mode	[M+COOH]-	true	HexCer 18:0;2O/16:0	C40H79NO8	57764	58534	59534	63898	113144	15766	97512	19974	0	71626	7346	69022	66856	6098	59802	58924	84644	0	36458	106160	79586	51510	85294	93862	77476	27210	60460	85286	41952	65352	116394	0	58490	101222	19438	7566	134178	132644
8.58		808.509	809.516					[M-H]-	true			2278	2128	2312	2876	3544	2062	1784	2092	0	2506	1336	1160	3740	998	1182	3828	3256	0	3626	2942	3076	1856	3640	2890	1784	2950	1636	4590	3792	1888	3300	0	1078	2698	2154	1898	2534	3836
8.58		854.59	855.597	0.244	3.3			[M-H]-	false		C34H97O16P2S	8668	8252	10088	7944	8854	0	6096	0	236	10286	0	4100	11730	0	4096	0	10380	0	0	8738	10796	4070	8126	11002	5012	0	5196	11822	0	4442	12614	0	3096	8292	0	12254	0	13536
8.58		1067.53	1068.53	0.862	1.6			[M-H]-	true		C32H75N23O14PS	3374	2740	2654	2106	7114	138	1780	0	0	3470	0	3354	3738	0	2864	3156	2800	0	0	8360	1598	1268	2370	3834	2716	276	1838	4866	808	2432	3354	0	2676	6498	136	0	1996	3114
8.58		1135.51	1136.52	-0.334	4.4			[M-H]-	true		C34H64N35O7P2	2296	2394	1898	1444	4744	0	1138	0	0	1992	0	2354	2742	0	1810	1686	2224	0	206	5090	1622	1008	1526	2080	1652	284	1092	3660	448	2236	2032	0	2008	4420	164	96	1068	2176
8.59		248.96	249.967	0.72	36.3			[M-H]-	true		C10H3O6P	40188	41082	39082	40458	32630	48630	40252	44714	0	41310	0	45570	38608	47854	44562	42146	39274	0	0	38828	39600	47230	41074	39018	41726	51122	44592	35902	44650	44502	36794	55252	45528	43304	47002	50986	36566	32150
8.59		838.595	793.597	-1.666	5.5	765.2	MSDIAL LipidDB VS68 negative mode	[M+COOH]-	true	PC O-38:5; PC O-16:0_22:5	C46H84NO7P	12566	12408	13482	14136	9346	6808	22440	8120	0	14098	10294	14918	7926	8754	17208	9602	14020	0	6838	7424	20080	13068	18674	15890	16152	4596	18890	9902	7770	13834	18800	0	15538	8016	12166	11450	29872	18262
8.59		904.607	905.615					[M-H]-	true			1754	1968	1634	2234	1302	1110	2932	1060	0	1946	1634	0	1626	1564	1514	1918	1736	0	1792	910	2562	1278	2394	1884	1408	1716	2350	1316	2352	1436	2434	0	1442	1252	2192	1976	3348	2306
8.61		182.988	183.995	-0.51	27.5			[M-H]-	false		C4H9O4PS	2676	2950	3670	2536	2740	2478	2324	2908	3082	2806	2616	2508	2610	2498	3596	2930	2270	2370	2906	2474	2570	2656	2172	2320	2650	3166	2516	3156	2840	2668	2426	2588	2900	2078	3020	2714	2220	2990
8.62		112.985	113.993	-2.603	9.9			[M-H]-	true		C4H2O4	40216	38958	41872	0	36850	0	43026	45018	0	43046	0	44320	42974	0	47956	45008	42892	0	44908	41134	50852	43780	42784	47204	45022	44154	48148	0	47368	47004	45916	0	45872	38840	44104	45848	45498	40926
8.62		452.922	907.859					[M-H-H]2-	true			10288	9624	10048	9954	8340	0	8726	15254	0	8642	16136	12346	9364	0	12552	9510	9040	20628	0	8640	8264	11812	8030	8738	8912	0	11998	7844	11984	9952	8202	0	12374	8394	13232	0	7252	6726
8.62		864.609	865.617	0.817	1.9			[M-H]-	false		C41H85N8O9S	2784	2662	2488	3166	0	710	5160	672	0	2820	138	4368	0	842	4664	822	3248	0	776	0	3534	3610	3784	2586	4520	558	4120	0	748	3562	3424	0	4194	0	904	0	7028	3742
8.64		752.523	753.53	-0.428	84.9	861.4	MSDIAL LipidDB VS68 negative mode	[M-H]-	true	PE 37:4; PE 17:0_20:4	C42H76NO8P	3444	3782	3470	3912	3742	2396	3172	3978	0	4578	3224	1482	3690	2048	1712	4528	4292	0	5426	3230	4468	2014	4082	4754	2750	3598	2570	4402	5776	2158	4486	0	1626	3336	5172	2584	4276	5448
8.65		753.526	754.533					[M-H]-	false			1766	1918	1740	2058	1886	1516	1546	1710	0	1840	1174	1148	3122	1264	1098	1894	2120	0	2562	1598	2170	0	2060	2210	1030	1964	1278	2486	2772	1012	1940	0	766	1918	2034	1196	2282	3026
8.66		889.578	890.586	0.891	3			[M-H]-	true		C40H75N16O5P	2478	2300	2458	2756	6688	242	2158	222	0	2958	454	3490	3552	0	3316	2840	2998	0	878	7292	2122	1504	2874	3186	2838	698	1724	5038	1208	2814	3712	0	2546	6260	252	0	3060	4456
8.66		994.461	995.468	0.838	7			[M-H]-	true		C44H78N4O15P3	8390	7338	7688	6012	8850	8942	5156	9122	0	6946	10720	6990	7780	10678	5874	7706	7848	0	10158	8110	7360	8118	6152	7758	7750	10172	5666	8958	10656	7958	7436	0	6968	10008	10150	11062	5020	7040
8.66		1062.45	1063.46	-0.488	2.3			[M-H]-	true		C46H82O21P3	4308	5226	4646	3258	4552	6118	3170	6244	0	4986	8158	4462	5566	7024	4774	5388	5368	0	5722	4470	4018	5866	4758	4872	5142	6542	3858	6124	5624	6274	3788	0	5550	5990	6258	7624	2976	3944
8.66		1130.44	1131.44	0.759	5.8			[M-H]-	true		C38H61N28O8P2S	3458	3274	3242	2366	3648	4324	2320	4176	0	3068	5192	3334	3748	5360	3134	3630	3700	0	4118	3726	2732	4102	2646	2786	3530	5142	2874	3790	4464	3916	2308	0	3964	4464	5412	5780	2072	2892
8.66		1266.41	1267.42	-0.158	19.8			[M-H]-	false		C34H48N42O12P	1852	1938	1748	978	1444	3064	0	2750	0	1432	3636	1934	1738	3010	2304	1990	1778	0	2160	1752	1492	2746	1394	1414	2006	2660	1666	1868	2538	2058	1470	0	1888	1968	3134	3490	0	1526
8.67		858.486	859.494	0.698	5.8			[M-H]-	true		C43H73NO16	11182	11822	9778	9592	13606	9898	7492	12116	0	11368	11840	8446	13288	11348	8214	13376	12418	0	12486	15450	11108	11596	12106	11960	12130	13226	6786	14140	13414	10266	10854	0	9032	14828	14634	13156	8514	12716
8.67		926.474	927.481	0.856	0.8			[M-H]-	true		C41H63N14O11	13060	10272	12040	10214	14562	11088	7044	13530	0	14304	15362	9460	15586	14098	8830	13544	12022	0	14230	15528	11122	12284	10792	11422	13434	15474	9240	16686	15594	10854	13110	0	10878	14438	13594	16454	7870	11238
8.67		1198.42	1199.43	0.563	3.5			[M-H]-	false		C36H78N14O23P3S	2048	2642	2172	2050	2398	3708	1028	3400	0	1990	4146	2814	2610	4708	2426	2486	2280	0	3340	2840	1702	2922	2092	2394	2384	4036	1878	2210	3332	2654	2272	0	2950	2690	3714	4518	1564	1502
8.68		736.529	737.536					[M-H]-	false			1668	1646	1206	2368	1624	0	2714	0	0	1856	0	1818	1680	0	2018	1888	2332	0	330	1436	3274	0	3362	1696	1826	272	2066	1880	338	1140	2078	0	1460	1486	186	158	4164	2492
8.68		1088.46	1089.47	-0.205	22.8			[M-H]-	false		C38H81N4O29S	1320	1550	1450	1188	1236	1462	1714	1960	0	1490	0	3036	1782	1166	2092	1364	1638	0	2374	1660	1660	1988	1368	1528	1504	1960	1702	1446	2410	1748	1568	0	3384	1880	1840	1548	1442	1176
8.68		1468.01	1469.02	-0.293	8.3			[M-H]-	false		C76H138N14O10P2	1822	1898	1620	1524	2996	688	662	874	0	1652	926	0	3086	908	500	2704	2084	0	1806	3306	2052	1130	2238	2344	1486	1546	0	3546	2814	1164	2390	0	680	2480	1094	1286	0	2820
8.69		722.511	723.519	-1.517	5.9	970.2	MSDIAL LipidDB VS68 negative mode	[M-H]-	true	PE O-36:5; PE O-16:1_20:4	C41H74NO7P	151972	148158	150522	165288	267428	62654	129512	75692	0	180500	82206	64682	218596	75968	62440	210022	194318	0	138984	243102	203456	102642	208630	217342	163974	104458	81848	286444	179234	113552	234672	142	58206	208874	99892	87264	163312	264272
8.69		722.718	723.725	2.874	47.8			[M-H]-	false		C30H89N15O4	2732	2548	2556	2528	5564	0	0	0	0	3342	0	0	4682	0	0	4192	3702	0	2394	5300	4580	996	4874	4622	3470	1130	0	6064	3068	1342	4582	0	0	5350	1378	998	3036	5538
8.69		758.577	713.579	-1.549	5.1	784	MSDIAL LipidDB VS68 negative mode	[M+COOH]-	true	HexCer 18:1;2O/17:0	C41H79NO8	4908	5048	5302	6070	4656	2436	7766	3514	0	6002	2140	6606	4542	1700	7994	3916	5694	0	3796	5580	6532	3810	5958	6096	5990	3402	7838	4298	4350	4546	5398	0	6168	5714	3406	1902	9802	7984
8.69		790.499	791.506	0.095	9.2			[M-H]-	true		C38H68N10O6P	35218	38902	35956	35212	48488	21434	28176	25036	0	41972	26140	20726	51226	25932	19610	48338	42702	0	38488	52210	40616	31198	48812	43648	43584	31484	21198	62934	47210	28516	50026	0	21022	50698	33784	30392	32342	49282
8.69		952.489	953.496	0.011	1.8			[M-H]-	true		C35H59N27O4S	4460	4810	4052	3850	4994	3326	4402	4534	0	4662	2492	5946	4436	3162	6056	5484	4728	0	6414	5280	4420	5920	4644	4554	6382	6498	5510	4574	5340	6620	4452	0	6768	5522	4888	2914	4224	3952
8.69		1020.48	1021.48	-0.5	2.5			[M-H]-	true		C42H51N31O2	2916	1886	2708	2286	1876	2902	2258	2508	0	2532	1732	4144	2536	1734	3666	2706	2996	0	3672	2440	2272	3288	2512	2208	3276	4082	3530	2364	3322	3410	2506	0	3902	2896	2696	2110	1958	2394
8.69		1456.07	1457.08	-0.282	6.6			[M-H]-	true		C81H28N3O24P	3866	4942	5168	5110	8190	1708	3608	2120	0	5918	3370	1300	7044	2100	1336	7482	6120	0	4870	6982	6788	2754	6984	7910	3898	3192	2194	11490	6522	2574	8090	0	1344	5914	3308	2162	6612	9320
8.7		846.546	847.553	-0.144	6.5			[M-H]-	true		C39H82N3O14P	5616	6048	6538	7680	5676	5222	6844	6122	0	6964	6232	4818	6442	5588	4488	6152	6478	0	7700	5564	7056	5422	5466	7490	5760	7020	7020	7020	7738	5026	6048	0	4828	5652	6870	5488	8016	6684
8.7		884.502	885.509	0.228	5.4			[M-H]-	true		C39H66N16O6P	4306	5250	4452	4434	5306	3786	4842	3808	0	5312	2570	5100	5950	2344	6040	6000	4996	0	6432	5450	5262	5550	5704	5256	5436	6036	4940	5242	6598	5408	5836	0	5640	5356	4010	2538	5006	5146
8.7		1512.12	1513.12	-0.848	19.4			[M-H]-	false		C80H132N30	1684	1482	1850	2652	1974	830	0	992	0	2288	0	898	2734	1084	0	2160	2626	0	1562	1844	3086	0	2000	2202	1564	1400	1376	2954	2560	0	3400	0	422	1856	0	0	0	3276
8.71		718.537	719.545	-1.806	5	731.2	MSDIAL LipidDB VS68 negative mode	[M-H]-	true	LNAPE 16:0/N-18:0	C39H78NO8P	18666	18590	17130	21826	17952	11816	21166	13132	0	18990	12900	9470	20046	12528	13458	22768	21642	0	18768	17466	25006	13060	21980	22088	16386	14664	18050	21764	21172	14046	23452	146	9738	18938	14394	12660	25340	25402
8.71		740.483	741.49					[M-H]-	false			1358	1504	1444	1204	2974	0	810	0	0	1508	0	586	2216	0	488	1350	1402	0	404	3360	1378	1106	2148	1766	1342	418	428	2878	0	1352	1762	0	654	3316	0	0	1092	1594
8.71		778.559	733.561	-1.267	4.9	720.1	MSDIAL LipidDB VS68 negative mode	[M+COOH]-	true	PC 32:0; PC 16:0_16:0	C40H80NO8P	122274	124406	122242	162052	133788	74138	144284	92904	422	140680	85034	71156	149550	82782	80530	150362	156476	318	136930	130880	167510	93284	133086	151754	114118	107324	122238	165884	143256	100494	180558	628	68622	141014	108492	87988	186834	191634
8.71		816.514	817.522	0.226	5.7			[M-H]-	true		C45H73N2O11	19202	18504	20768	21740	25332	7492	20954	9908	0	22166	6304	16944	25212	5644	18914	25332	24452	0	22008	24794	25462	18452	23592	21998	24706	18522	21592	26188	24512	20926	22090	0	17028	24972	11178	5548	25510	22414
8.71		1482.09	1483.1	-0.778	10.5			[M-H]-	true		C76H149N13O11PS	4222	3768	4394	4628	7076	950	3894	1382	0	4884	1118	2170	6340	1030	2110	4968	5660	0	3844	5872	6768	2686	6438	5838	4378	2282	2446	7272	4192	3628	6964	0	2050	5116	1692	784	5696	6698
8.71		1494.03	1495.04					[M-H]-	false			1496	1278	1206	1544	2862	694	0	0	0	1402	0	852	2582	452	730	2104	1572	0	1538	2700	2266	1034	2020	2130	1498	1274	0	3178	1908	1164	2616	0	602	1978	0	440	1202	2192
8.72		672.496	673.503	-1.3	27.2	968.8	MSDIAL LipidDB VS68 negative mode	[M-H]-	true	PE O-32:2; PE O-16:1_16:1	C37H72NO7P	4572	3884	4860	4410	11216	0	2134	240	0	5072	164	1474	6662	162	1784	5530	5296	0	930	14730	5566	4024	7310	6308	5210	752	2152	13544	1400	4184	7024	0	1514	12652	484	100	5364	7632
8.72		748.527	749.534	-1.566	15.8	960.4	MSDIAL LipidDB VS68 negative mode	[M-H]-	true	PE O-38:6; PE O-16:1_22:5	C43H76NO7P	98782	94800	93128	110508	133456	19078	111710	25094	0	109790	14046	72918	136438	14494	80938	126572	117580	0	85552	129388	140028	80902	146030	134860	109828	47452	84376	148528	99562	96432	150050	0	61098	114020	33634	15480	141468	163882
8.72		788.579	789.587	-0.485	3.3			[M-H]-	true		C41H82N4O8P	6278	6268	6334	6506	10290	928	7070	1458	0	6888	1532	7648	5782	1332	8166	4968	6974	0	1232	10248	7460	10138	10152	7270	11874	990	5992	7750	1248	9464	7710	0	7500	8474	1694	1684	8008	8396
8.72		812.54	813.548					[M-H]-	false			2320	2720	2538	2284	3236	1544	2062	1540	0	2276	1344	2874	2840	1386	2922	2878	3056	0	2018	2942	2560	2574	2676	3608	3024	1926	2314	2946	2184	2576	3252	72	2628	2108	0	1452	3494	3306
8.72		1186.48	1187.49	0.085	4.2			[M-H]-	true		C36H91N3O35P2	2260	1634	1198	2310	1034	2962	1982	3210	0	1338	3604	1860	1596	2618	1886	1638	1448	0	1898	0	2160	1878	1278	1282	1500	2716	2070	994	2042	1302	1192	0	1828	1188	2582	3152	1612	0
8.72		1254.47	1255.48	0.243	6.1			[M-H]-	true		C34H81N16O30P2	1868	0	1356	1732	1204	2764	1966	3026	0	1584	3096	1566	1254	3284	1778	1118	1424	0	1592	1246	1416	1796	838	1166	1360	2376	2134	958	1564	1926	1264	0	0	1040	2370	2756	1088	860
8.73		762.548	763.555	0.303	29.1			[M-H]-	true		C31H81N5O13S	1190	792	0	2190	0	0	2990	0	0	0	0	0	0	0	0	1108	0	0	0	0	2246	0	0	1294	544	0	0	0	0	0	1856	0	0	0	0	0	4456	1850
8.74		843.534	844.541					[M-H]-	false			1642	2218	2088	2570	1604	704	4058	1292	0	2350	334	3022	1654	0	2742	1588	2302	0	1608	2186	3120	2076	2508	2258	2332	984	3864	1552	1710	2350	2524	0	2426	1934	1330	274	3808	2636
8.74		1322.46	1323.47	-0.298	46.8			[M-H]-	true		C34H105O39P6	1758	0	1420	1530	0	0	1468	2364	0	0	2696	1640	0	3094	1380	0	994	0	1212	0	0	1430	1266	1036	1014	1866	1712	1050	0	1072	1026	0	1374	806	1622	2292	1420	88
8.74		1508.1	1509.11	-0.158	11.1			[M-H]-	true		C83H139N21O3P	1972	2082	2066	2346	3660	282	3080	384	0	2736	0	1640	2178	0	1570	2316	2564	0	1080	3202	3122	1932	4170	2496	2364	738	1324	3060	1314	1550	3046	0	1580	2602	662	0	3684	3272
8.74		1538.14	1539.14	0.194	28.1			[M-H]-	true		C81H145N21O6P	2432	2256	2492	3356	3178	652	2936	812	0	2608	574	1354	3162	558	1672	2602	2988	0	1608	3050	3276	1934	4132	3566	2816	786	2468	3762	0	2294	4022	0	1316	3302	1456	718	4338	5440
8.75		187.941	188.949					[M-H]-	true			1844	1848	2060	1662	1748	1806	2260	2190	0	1946	2154	2192	2220	2390	2664	2118	2040	1102	3290	2228	1740	2866	2098	1914	2082	3068	2180	2136	2776	1894	1742	1908	2124	2382	2694	2284	1694	1652
8.75		842.53	843.537	-0.689	23.6			[M-H]-	true		C62H69NO	3008	3218	2788	4024	1368	1392	4810	2056	0	2796	622	4378	1690	336	4778	1756	3064	0	3156	1316	3720	3316	3494	3158	3906	2142	5162	1686	2704	3528	3360	0	3838	1368	1826	0	6808	3520
8.76		774.541	775.549	-2.907	163.1	799.4	MSDIAL LipidDB VS68 negative mode	[M-H]-	true	PE O-40:7; PE O-18:2_22:5	C45H78NO7P	14082	15014	15016	22740	9050	2852	34086	3842	0	16112	1170	19506	10212	878	20410	11382	19570	0	10424	9312	26682	14214	24744	21224	0	5626	25944	10462	11056	19006	22732	0	19562	8116	6374	1328	44308	24150
8.76		775.547	776.554	-0.236	2.6			[M-H]-	true		C28H76N10O14	12934	14522	14416	18944	21782	2136	23664	2320	0	15306	782	15852	15218	778	17712	12618	16774	0	6664	21766	21244	12708	22118	22294	19796	4148	19688	16742	7572	16654	23902	0	14612	19858	4504	908	32284	23306
8.76		1212.5	1213.51	0.094	8			[M-H]-	true		C46H92N2O28P3	1364	1250	1310	0	524	3070	0	2648	0	1208	2604	1922	866	2514	1520	948	0	198	2078	0	0	1442	732	0	0	2762	1224	630	1996	938	0	254	1938	734	2768	2610	0	324
8.78		744.554	745.561	-1.288	5.6	878.9	MSDIAL LipidDB VS68 negative mode	[M-H]-	true	LNAPE 18:1/N-18:0	C41H80NO8P	41106	37946	35366	38302	56142	11488	43364	11176	410	44562	7634	40368	43656	8590	42066	41816	44394	82	16512	58372	43790	42678	54778	48942	49596	16336	36338	53140	21558	49070	50718	696	35002	53996	15714	8852	48910	55226
8.78		804.574	759.576	-1.435	8.8	771.2	MSDIAL LipidDB VS68 negative mode	[M+COOH]-	true	PC 34:1; PC 16:0_18:1	C42H82NO8P	257640	270512	285440	271032	425456	62360	282852	81574	1150	296666	64938	267304	311622	63168	284698	312198	306910	1352	124164	427204	341372	286542	391322	335210	341670	114740	246026	380926	144216	304826	361270	2472	240628	414784	104270	63374	354548	382812
8.78		804.953	805.96					[M-H]-	false			1784	1830	1730	2106	3600	0	1900	484	0	1888	0	1720	2048	0	1878	2292	2334	0	614	3624	0	0	3486	2422	2764	0	1724	3312	0	2422	3204	0	0	3748	0	0	2794	3258
8.78		805.759	806.767					[M-H]-	false			2674	2330	2692	2682	5120	0	0	0	0	2780	0	0	3188	0	2646	2588	3036	0	0	1528	3624	0	5256	3624	3650	0	1364	0	1456	3444	3886	0	2274	4776	0	0	4022	4808
8.78		872.562	873.569	-0.154	8			[M-H]-	true		C36H69N22O2S	12814	12954	12014	12376	12218	5172	12490	5920	0	13486	4628	12296	12736	4234	12720	12200	11816	0	7810	13002	13318	15558	11966	11844	12494	6180	12278	13178	8732	13180	12282	452	12956	12224	5778	4398	13450	12674
8.78		940.549	941.557	0.064	5.4			[M-H]-	true		C37H89N3O19P2	3114	3344	3142	3490	2514	1836	2732	1874	0	3018	2144	4272	3256	2028	4220	3536	3172	0	2562	2708	3190	3436	2244	2728	3378	1970	3952	2540	2916	3694	3056	0	3416	4194	2418	1976	2722	2534
8.78		1504.13	1505.14					[M-H]-	true			1296	1824	1918	1764	3438	192	1678	0	0	1480	0	1574	1918	180	1398	1770	2020	0	342	3040	1894	1594	2668	2256	2130	354	1268	2942	596	1912	2316	0	1130	2820	0	280	2400	2502
8.78		1564.15	1565.16	-0.681	4.5			[M-H]-	true		C83H28N17O17P	5712	6426	6396	6276	13502	626	7898	634	0	6490	524	5502	8090	0	5362	6248	7526	0	1612	11482	7866	5826	10334	7222	8786	1104	4694	10052	1336	6932	8736	0	4844	12580	930	498	8364	9038
8.79		804.792	805.799	-2.062	48.2			[M-H]-	false		C26H6NO18P6	5572	6286	5948	7232	10036	598	7676	0	0	7456	0	7210	7272	746	7466	7992	8400	0	1762	9262	8680	8202	9322	8178	7972	1464	6240	9006	2190	7950	8806	0	6068	10390	0	836	8420	8842
8.81		715.575	716.582	-0.661	11.8			[M-H]-	true		C31H79N11O3PS	1334	1048	1234	820	840	2746	856	3222	0	1450	3846	674	1150	3724	704	1202	1460	0	2318	982	842	802	814	1994	764	2316	890	1332	2070	632	1800	0	722	928	3734	3556	686	1764
8.81		775.595	730.597	-0.117	10.9			[M+COOH]-	true		C43H78N4O5	4610	4514	4724	3504	2870	10698	2918	11712	304	5242	14078	2674	5196	13274	2218	4624	5486	214	7814	3692	3394	2934	2822	6122	2334	6904	2308	4032	8038	2706	5654	452	2392	3606	14936	13492	2802	5568
8.81		843.583	844.59	-0.797	16.1			[M-H]-	true		C29H88N11O10P2S	1172	1178	1368	760	0	2932	432	3522	0	1236	3594	0	1428	3262	842	1744	1186	138	1892	764	794	0	674	1304	0	2214	0	1394	2364	0	1294	0	700	1074	3832	4340	0	1350
8.81		1551.12	1552.12					[M-H]-	false			0	3098	2624	3272	5290	650	2496	752	0	3284	0	882	5122	550	1298	4528	3486	0	1646	5224	3434	0	3956	3850	1972	1624	1522	6462	2142	1388	4690	0	880	4740	1380	730	2638	4898
8.82		1130.47	1131.48	-0.348	4			[M-H]-	false		C29H71N27O15P2S	818	796	870	740	0	2416	0	2914	0	0	2684	476	992	3006	0	1368	540	0	2246	0	616	340	196	596	244	2440	668	186	2088	298	498	0	294	596	2192	2768	262	396
8.82		1550.11	1551.12	-0.344	3.1			[M-H]-	true		C90H25N9O20	3470	2488	2802	3272	5566	686	2532	998	0	3284	1082	1080	5122	850	1234	4358	3486	0	1890	5442	3476	1054	3764	3850	1748	1668	1726	6462	2814	1672	4182	0	988	5778	1328	682	2654	4350
8.83	-0.27	766.537	767.545	-1.815	21.5	901	MSDIAL LipidDB VS68 negative mode	[M-H]-	true	PE 38:4; PE 16:0_22:4	C43H78NO8P	8240	8864	9050	7230	14090	8740	2918	11296	0	9868	8496	1316	15366	8288	1586	12712	12356	0	16474	13884	9570	3042	8310	12792	5094	18686	2740	19696	19336	3068	14262	0	1686	13218	16004	7144	5176	15222
8.83		790.538	791.545	-1.379	9.8	948.7	MSDIAL LipidDB VS68 negative mode	[M-H]-	true	PE 40:6; PE 18:0_22:6	C45H78NO8P	71640	73506	74716	79044	153052	41714	63516	52188	0	87480	46766	26192	138542	45100	34702	127954	103376	0	62444	149856	102280	35168	89512	106902	51758	60128	39408	180562	80050	38858	117418	0	26760	141054	76710	49210	98422	134648
8.83		855.594	856.602	0.933	34.3			[M-H]-	false		C31H95N4O15P3	14866	13882	16188	13664	8364	32732	12084	33934	396	16844	40182	4686	13486	39212	5444	13992	17496	522	24844	7716	14684	5364	10866	19538	5206	26240	10282	10196	28006	6344	18502	674	5094	7406	49548	39234	15072	18654
8.83		858.525	859.533	-0.146	5.4			[M-H]-	true		C39H69N15O5S	15984	15674	15780	14650	22148	12984	12554	13398	46	16886	14874	5506	24780	14398	7780	25468	18192	0	19260	21872	19874	6734	17034	18386	9582	18076	11370	26998	21436	7256	21180	0	6682	20332	18652	14720	14584	21182
8.83		1590.17	1591.17	0.273	8.4			[M-H]-	true		C75H22N33O9PS	3228	2876	3546	2758	4072	144	3934	118	0	3250	0	3572	2100	132	2872	1782	3956	0	0	4162	3554	3436	5132	4142	5274	0	2854	3028	0	5382	4156	0	2684	3404	334	0	4190	5010
8.84		794.567	795.574	0.565	8.8			[M-H]-	false		C45H75N6O6	4108	4174	4252	3820	0	9270	4552	10926	0	4808	12550	0	4464	10266	2060	4198	5462	144	7850	0	4538	2012	3310	4578	0	6928	3160	0	8124	1704	6710	324	0	0	13010	10622	4250	5782
8.84		854.59	809.592	-1.889	6.7	856.2	MSDIAL LipidDB VS68 negative mode	[M+COOH]-	true	PC 38:4; PC 18:0_20:4	C46H84NO8P	27026	26420	28540	25326	15376	64884	22392	70084	760	29570	73638	9128	26724	75482	11436	25856	32108	472	44818	12768	25924	9314	19798	32088	10528	48110	19366	20530	51282	10048	37524	1280	9034	13988	92108	76738	27310	35264
8.84		926.512	927.52	-0.34	1.9			[M-H]-	true		C40H77N7O15S	3372	4082	4080	3632	4672	5366	2826	6438	0	3444	6128	2072	6114	5838	2056	5974	3856	54	4936	4516	3990	1814	2682	3906	1652	4924	2884	5152	7418	1780	4210	0	1778	4860	7332	5008	2446	3396
8.84		994.499	995.507	-0.658	4.3			[M-H]-	true		C34H70N21O10PS	3658	3402	3240	3270	3034	6178	1958	6142	0	2884	7774	1978	4892	6278	1994	4808	2926	0	6320	2446	3048	1546	2086	2552	1160	7108	3556	3826	6778	1636	2708	0	1418	3408	6648	6488	1760	2170
8.84		1062.49	1063.49	-0.716	13.9			[M-H]-	true		C40H81N5O25S	1422	1538	1548	1188	1368	3674	800	4358	0	1380	4004	902	2288	4304	776	2336	1284	0	4414	976	1124	0	844	1338	684	4860	1310	1434	3782	690	1404	0	768	1284	3964	4466	774	936
8.84		1591.17	1592.18	0.355	41.2			[M-H]-	true		C39H85N3O41P11	2856	2958	3546	3188	3182	0	3260	0	0	1574	0	3150	2040	162	3178	1798	3956	0	54	4162	3464	3996	5132	3728	3768	0	2672	2726	320	5382	4280	0	2716	3210	0	0	4190	4866
8.85		880.605	835.607	0.298	8.4			[M+COOH]-	true		C44H82N7O6P	10552	8292	8718	11116	6550	12586	10894	12690	374	10582	15626	5520	9870	15868	6174	9590	10686	490	12472	5838	11172	5786	9860	11978	6156	13334	9256	7324	13864	6460	12790	616	4596	5884	18178	18172	11324	12972
8.85		922.577	923.585	0.756	3.9			[M-H]-	true		C38H69N25OS	1594	1512	1566	1356	850	3956	1562	5018	0	1520	5844	690	1512	5422	708	1372	1840	0	3182	804	1546	1086	1004	1636	654	3292	1580	1282	3766	554	1654	88	758	1024	5814	5114	1426	1672
8.85		1576.13	1577.14					[M-H]-	false			1396	2240	2062	2058	2294	0	2260	0	0	1952	294	1022	2058	438	988	1900	2486	0	0	2128	2132	1364	2350	2582	1254	648	1122	2300	952	1238	2920	0	0	1680	746	0	2140	3142
8.86		760.523	761.531	0.083	7.3			[M-H]-	true		C48H69N6S	2270	2458	2242	3526	4092	1098	4274	1458	0	2592	0	3280	3580	1656	3914	2908	3534	0	1466	3702	5014	3320	4186	3168	5004	1774	3542	4196	2114	2730	4306	0	4044	4006	1670	0	6422	4298
8.86		838.558	839.565	-0.294	16.3			[M-H]-	true		C29H86N5O19P	2430	2754	2368	2706	3384	1852	2422	1912	0	3212	2298	2030	2712	2312	2150	3446	3822	0	2784	3484	2966	2310	2476	3198	2082	2286	2178	3970	3220	2146	3668	0	2152	3064	3272	2500	2634	3684
8.87		820.585	821.592	-1.434	40.2	701.9	MSDIAL LipidDB VS68 negative mode	[M-H]-	true	LNAPE 20:4/N-22:1	C47H84NO8P	0	0	0	0	0	2116	0	2722	0	0	2622	0	0	2624	0	1582	0	0	1996	0	2278	0	0	1938	0	2466	0	1478	2602	0	0	174	0	1016	2654	3182	0	0
8.88		100.933	101.941					[M-H]-	false			3754	4894	4690	3442	2872	9012	5318	10792	28394	5738	9276	5514	5286	11364	4100	5766	6104	31754	7088	5960	3664	6070	4744	5654	3750	15948	6394	4070	7404	5548	5574	30618	5630	5964	12048	8772	3284	4490
8.88		770.569	771.576	-1.766	8.5	973.3	MSDIAL LipidDB VS68 negative mode	[M-H]-	true	LNAPE 18:1/N-20:1	C43H82NO8P	20170	22006	20768	24118	22820	3054	27790	3966	0	20372	4624	26266	13634	3720	26098	14624	24146	0	6182	21240	21496	27486	31712	28136	33926	4912	24400	17914	7288	31488	27882	0	25168	19764	4976	4080	30672	27824
8.88		830.59	785.592	-1.613	1.3	745.9	MSDIAL LipidDB VS68 negative mode	[M+COOH]-	true	PC 36:2; PC 18:1_18:1	C44H84NO8P	136718	137330	142982	146038	144450	21296	183666	23946	294	145532	28184	178010	108250	26080	176160	105192	167014	264	37014	154772	176104	181712	210036	165524	218038	32980	152798	131498	44358	200360	180636	530	152852	139924	26926	28354	209154	192644
8.88		830.81	831.817					[M-H]-	false			2284	2028	2184	2368	2746	0	3436	0	0	2740	0	3320	0	0	3432	0	3694	0	0	2436	3000	3154	5002	3278	4792	0	2872	1992	0	4416	3266	0	2754	1706	0	0	4802	3834
8.89		698.512	699.519	-1.313	12.5	967.1	MSDIAL LipidDB VS68 negative mode	[M-H]-	true	PE O-34:3; PE O-16:1_18:2	C39H74NO7P	4138	4218	3634	4706	13248	1114	2884	1786	0	5400	1638	2658	7684	1612	2230	6330	5404	0	2094	13750	6038	4728	9220	6104	7208	1554	1962	14256	2086	4550	8278	0	2764	12096	1734	1650	4748	9008
8.89		724.527	725.535	-1.403	79.7	931.9	MSDIAL LipidDB VS68 negative mode	[M-H]-	true	PE O-36:4; PE O-16:0_20:4	C41H76NO7P	2634	2738	2312	3916	5962	1446	2862	0	0	3340	0	2516	1630	926	2606	2856	3018	0	2262	5474	4468	6882	5450	4026	8284	2144	1802	4840	0	3510	4496	0	0	4758	1798	856	5162	4762
8.89		750.543	751.55	-1.693	24.2	933	MSDIAL LipidDB VS68 negative mode	[M-H]-	true	PE O-38:5; PE O-16:0_22:5	C43H78NO7P	4010	4712	4224	7996	7094	1656	6662	2728	0	5576	1386	5962	5118	1092	5230	4664	5982	0	4928	6988	9250	9786	9438	7680	12144	5138	5234	6940	6050	6958	6804	0	5390	5680	3026	1460	10080	9730
8.89		898.578	899.585	0.412	7			[M-H]-	true		C47H83N2O14	7816	7982	9028	8738	6972	1756	10576	2072	0	10366	2728	11470	7426	2244	11348	6408	9032	0	3562	9154	10976	11448	11380	9108	11750	2910	9002	7008	3606	11806	8374	0	9988	8464	2752	2550	10348	11144
8.9		966.565	967.572	-0.353	8.9			[M-H]-	true		C34H76N22O7PS	3080	2894	2626	2978	2774	816	3274	978	0	2992	1128	3092	2500	1000	3230	2376	3380	0	1286	2844	4036	3688	3840	3140	4026	1112	3370	2682	1550	3702	2918	0	4232	2744	1344	1188	4340	3094
8.91		766.5	767.507	-0.607	44			[M-H]-	false		C22H60N26O3P	1666	1210	1458	1016	3298	0	838	0	0	1254	0	966	2784	0	748	2136	1780	0	0	3750	1580	1520	1934	1868	2080	0	0	3572	1088	1274	1806	0	0	3012	0	938	1230	2204
8.91		1034.55	1035.56	0.343	1.5			[M-H]-	false		C37H81N16O14P2	1920	2644	2220	2382	2434	694	2406	804	0	2398	986	2744	1692	1092	2194	1830	1982	0	984	2250	2120	2176	3230	2052	2232	1010	2324	1888	978	2372	1918	0	2544	1946	934	914	2560	2196
8.93		838.613	839.621	-0.171	12.3			[M-H]-	true		C41H75N16O3	1862	0	2232	1702	1962	0	2838	0	0	2676	0	3712	0	0	3910	0	2080	0	0	1618	0	2372	3130	2614	3714	0	2656	1062	0	2896	2408	0	3412	0	0	0	3306	2498
8.93		1238.51	1239.52	0.946	4.3			[M-H]-	true		C30H70N35O16PS	3382	2466	2468	2690	2276	1448	2948	1426	0	2538	2046	3364	3008	1868	3268	2908	2650	0	1868	2346	2554	2836	2302	2510	3226	1974	3264	0	1938	3174	2678	0	3058	2358	1776	1830	2434	2250
8.94		1306.5	1307.51	0.694	8.8			[M-H]-	true		C37H77N23O27S	2382	2266	2608	2398	2024	1514	2698	1614	0	2824	2000	2616	2244	2042	3028	2688	1960	0	1856	1898	2298	3040	2232	2332	2348	2276	3048	2010	2278	2238	1694	86	3054	2358	1772	2108	2098	1754
8.96		656.884	657.891	0.265	48.2			[M-H]-	true		C15H3N9O16P3	4118	4458	3990	3400	2662	8238	3240	8700	12784	3874	7976	4942	3132	8018	4018	3506	2940	12522	6834	2756	2852	3908	2112	3054	3120	7332	3600	2442	5420	3936	2428	12900	5052	2632	7460	7920	2016	2164
8.96		814.595	815.602	0.618	3.7			[M-H]-	true		C38H79N12O5S	5476	5576	5642	6316	7202	380	7300	486	0	5936	0	6828	4960	450	6374	4354	6424	0	1104	6946	8834	6446	9946	7384	9106	1022	5534	6122	1110	8452	7202	0	7174	6512	794	0	9638	9652
8.97		112.985	341.978					[M-H-H2]3-	true			47318	41776	46368	43468	43664	0	46838	0	0	48882	0	50302	47300	0	50136	48108	44850	0	43940	48690	47276	50548	47548	47158	47080	0	51442	46366	46822	51924	45516	41250	52216	51558	47010	46978	49222	43692
8.97		384.935	385.942	-0.21	30.4			[M-H]-	true		C11H3N2O12P	10120	10832	10478	8670	8116	16052	9958	15178	0	9862	15042	11630	9990	14742	9958	10016	9480	20454	14404	9212	8558	11884	8410	9064	9328	14902	13120	7906	12472	10834	7946	19446	11940	8730	14260	15084	7506	7222
8.99		180.973	181.98	-0.087	27.2			[M-H]-	true		C4H7O4PS	0	21328	0	0	19252	0	0	0	0	0	24036	22468	20762	22804	24094	20978	20534	0	20764	23158	21822	21942	0	0	0	0	23340	20890	23334	0	0	0	24220	0	0	0	22026	0
8.99		248.96	249.967	0.69	36.8			[M-H]-	true		C10H3O6P	44238	42284	39906	38956	36366	46310	39408	47460	0	37734	51756	41296	45950	48710	43472	39924	40362	0	45488	39746	42966	44706	38744	40846	41974	48124	47004	41094	44964	42330	37016	55982	47728	41752	45150	49212	36668	33486
8.99		452.922	453.929	0.812	47.4			[M-H]-	true		C12H4N6O8P2S	9128	9338	10204	7966	6932	15148	9158	16364	22752	8722	15212	9198	9064	15836	12040	9156	8472	0	13204	8192	7566	10866	7174	8332	8942	14904	11126	7410	11902	9956	7250	22448	11448	8154	13782	15378	7194	7264
8.99		588.897	589.904	2.344	39.5			[M-H]-	true		C12H3N9O14P3	8614	8340	8472	6996	4660	15412	7084	15316	0	7324	13554	8868	7270	15030	9520	8460	5916	0	11204	5546	5338	8862	4600	5512	6726	13424	9302	5468	10470	7518	5278	0	8664	6258	12610	14102	3952	3786
8.99		758.494	759.501	-0.252	37.6			[M-H]-	true		C22H55N28O3	2742	2208	2598	2784	2694	1822	2034	1778	0	2670	1186	976	3998	1278	1020	4024	2938	0	3826	2304	2788	1432	3030	3458	1728	2848	1628	3528	4362	1378	3862	0	1390	2582	2506	1326	3034	4426
8.99		906.622	907.629	-0.614	10.3			[M-H]-	true		C53H75N14	886	0	1246	0	0	1988	0	2324	0	0	3214	0	482	3058	0	0	1162	0	1678	0	0	190	0	1132	0	1168	0	778	1620	0	1278	0	0	0	3076	3132	1574	1756
9		690.507	691.514	-1.316	8.1	977.4	MSDIAL LipidDB VS68 negative mode	[M-H]-	true	PE 32:0; PE 16:0_16:0	C37H74NO8P	4996	5442	5310	6668	6024	4342	4578	4298	0	6718	2924	1766	7068	2284	2142	8922	6432	0	8512	5516	7860	2926	6582	7856	3394	5928	3360	6768	8952	3382	8128	0	2500	5910	5872	2538	5806	9374
9.01		316.948	317.955	-0.727	10.2			[M-H]-	true		C7H4N4O7P2	21636	23338	22816	20774	0	29332	21606	27548	35472	21690	27724	23202	21874	29228	23560	22582	19608	35142	26988	21322	20274	23758	17128	20084	20892	25910	25820	18884	24122	22760	18022	34008	25854	22198	26098	28264	18176	17144
9.01		520.909	521.916	2.275	44.3			[M-H]-	true		C13H7N3O14P3	9178	9424	8154	7806	5972	15586	8004	14388	20982	8068	13874	8938	7210	14624	9854	8400	7524	0	11080	5490	6492	8132	6052	6722	7198	13790	10342	5870	11090	8804	5394	0	9772	6340	12270	14100	5162	4882
9.01		762.544	763.551	0.361	45			[M-H]-	false		C27H72N16O7P	0	0	1012	1446	1476	0	1566	0	0	0	0	1106	1214	0	1326	1128	1308	0	0	1032	1768	0	1902	0	1986	0	1130	1744	0	1170	1912	0	944	1122	0	0	3030	2522
9.01		776.579	731.581	-2.279	74	732.2	MSDIAL LipidDB VS68 negative mode	[M+COOH]-	true	PC O-33:1; PC O-17:1_16:0	C41H82NO7P	2518	2520	2594	3162	3474	510	3420	0	0	2980	0	2740	1612	0	2882	1582	3280	0	736	3204	3826	3648	4738	3094	4288	442	3130	2392	734	3938	3700	0	2780	3116	0	0	4196	3592
9.01		856.53	857.538	0.628	42.8			[M-H]-	true		C42H85NO10P2S	1790	1548	1868	2144	3420	748	2454	714	0	1756	0	2322	1484	906	1872	1446	2030	0	836	3128	1962	0	2136	1778	2324	0	1508	1866	856	2128	2406	0	1688	2300	888	910	2276	2254
9.02		816.515	817.522	-0.357	5.1			[M-H]-	true		C33H70N16O4PS	2786	2782	2616	2928	4646	746	3350	782	0	3538	742	2344	3462	900	2972	3258	3374	0	1848	3572	4090	3196	3944	3544	4920	1874	2440	4994	2514	3372	4054	0	2730	3332	948	974	5024	4844
9.03	-0.01	788.544	789.551	-1.102	23.1	851	MSDIAL LipidDB VS68 negative mode	[M-H]-	true	PS 36:1; PS18:0_18:1	C42H80NO10P	7530	5910	8886	8998	15358	1582	10564	2700	0	8620	2750	10384	6412	2582	8448	6434	8876	74	2184	13194	8974	6026	10398	8770	10068	1776	6880	8934	2868	8942	10828	0	8590	12358	2958	2376	12692	12110
9.03		856.605	857.612	-0.073	4.4			[M-H]-	true		C42H78N14O3P	7940	8624	8784	9732	9428	3994	12112	4836	0	9644	7534	7732	11522	6782	7960	9368	9684	0	8066	8488	11616	9704	12518	11392	10340	5134	9620	10926	8572	8418	13338	0	7338	8308	6106	7214	14672	12262
9.05		182.988	183.995	-0.476	8			[M-H]-	true		C4H9O4PS	2660	2614	2548	2294	2180	2324	2554	2662	2496	2198	2718	2516	2292	3066	2542	2504	2780	2822	2108	1968	2528	2762	2642	2060	2406	3312	3270	3134	2488	2220	2442	2340	2380	2372	2280	2262	2368	2364
9.07		180.973	545.94					[M-H-H2]3-	true			0	0	21312	21470	0	21774	22150	0	22666	21824	0	0	0	0	0	0	0	0	0	0	0	0	20474	20834	22226	22332	0	0	0	23004	20904	21782	0	23982	23104	24014	0	20696
9.08		784.51	785.517	0.486	5.5			[M-H]-	true		C41H73N2O12	13196	13468	14180	16242	23702	4436	16816	5520	0	15728	3644	9192	16396	3190	10346	15428	18192	0	9620	25790	20852	14122	25420	17726	19152	6558	12198	23540	10714	17282	21338	0	10200	24318	5774	3612	22250	22892
9.08		920.485	921.492	-0.376	2.2			[M-H]-	true		C38H76N5O18P	8018	8416	9756	9930	12428	3434	9046	3508	0	9586	3014	7822	8440	2042	6824	10516	10958	0	6016	13066	10360	9384	13560	8956	9658	5074	8460	12998	5654	10490	10372	0	6286	13030	4438	2574	12610	11432
9.08		988.472	989.479	0.647	8.4			[M-H]-	true		C34H74N17O9P3S	6062	5622	5918	7408	8446	2692	6350	3028	0	7220	2410	4634	6782	2194	4980	4960	7038	0	4718	9578	8254	6866	8490	6092	6336	4506	4996	8546	5800	6736	6884	0	5232	8984	3496	1910	7066	6638
9.08		1056.46	1057.47	0.72	1.4			[M-H]-	true		C36H88N2O24P3S	4246	3958	4446	5094	5324	1734	4046	2552	0	4554	2042	3898	4018	1514	3198	4274	4208	0	3396	5418	4516	5002	5126	4298	5120	2866	4342	5466	4204	5822	4860	0	3818	5434	2868	1520	4628	5194
9.08		1124.45	1125.45	0.799	1.7			[M-H]-	true		C41H73N8O28	3178	3148	3646	3616	3952	2192	3228	2128	0	3924	1274	2846	2818	1280	2526	2930	3910	0	3052	4512	3528	3594	3798	3412	3754	2298	3430	3320	2792	3940	2916	0	3124	4446	2348	1322	3646	2900
9.08		1192.43	1193.44	-0.326	1.5			[M-H]-	false		C27H60N35O16PS	2652	2528	2484	3078	3426	1624	2334	1372	0	2418	1434	2162	2452	1010	1980	2622	2284	0	2058	3126	2618	2602	2752	2438	2696	2152	2514	2524	2576	3534	2234	0	2176	3468	2182	1432	2568	2288
9.09		716.522	717.53	-1.325	2.8	907.2	MSDIAL LipidDB VS68 negative mode	[M-H]-	true	PE 34:1; PE 16:0_18:1	C39H76NO8P	35468	37568	38640	45384	70878	11060	46958	11944	0	42044	7286	25784	41960	6864	29592	40468	51494	0	23098	75064	61056	39156	78432	52758	47204	16066	29216	65498	22644	43396	56558	0	26472	67536	14594	8298	62606	65076
9.09		852.497	853.505	-0.426	5.8			[M-H]-	true		C37H68N13O8P	8404	7958	7184	8710	9884	3354	9360	2872	0	8634	2248	6006	8072	1816	6366	8098	7642	0	5748	12268	9562	9024	12724	9218	8250	3296	6060	11750	5016	8102	9688	0	6048	11798	4554	1772	10528	9452
9.11		1191.77	1192.78	0.529	6.9			[M-H]-	false		C47H90N35OS	886	1028	924	1034	650	0	2206	180	0	1296	0	1498	354	0	1552	254	0	0	0	0	1190	894	1552	1192	1026	0	1552	588	180	872	1230	0	1264	0	0	0	3072	1440
9.12		724.527	725.534	-1.873	26.3	963.5	MSDIAL LipidDB VS68 negative mode	[M-H]-	true	PE O-36:4; PE O-16:1_20:3	C41H76NO7P	4090	4568	3744	4080	9974	750	2566	810	0	4880	910	2332	8056	594	2150	6434	5386	0	2604	11120	5506	4176	6454	5618	4890	1940	1920	10740	2772	3666	5606	0	2260	7892	852	756	3866	6824
9.12		1165.76	1166.76	0.723	3.5			[M-H]-	true		C50H123NO19P3S	3312	3348	3434	3862	4870	388	6042	0	0	3434	0	4830	2820	0	5370	1836	4118	462	538	5240	5014	3280	5282	4394	3254	576	5500	2822	578	4242	4962	500	4408	4802	660	116	8212	5316
9.13		834.525	835.533	-0.918	6.6			[M-H]-	true		C42H74N7O8P	44604	42342	43182	37862	42688	50216	37228	56994	0	46694	55938	21234	47716	53680	26054	51508	49244	0	59026	42012	42784	21258	42438	57266	29524	49352	28122	53108	66794	22640	56226	0	19086	39916	71074	57998	42704	57618
9.13		835.529	836.536	-0.077	4.8			[M-H]-	false		C26H78N9O20	21608	21032	20912	18612	23080	26908	17898	26414	0	22958	27552	10864	24744	26406	14394	25362	23722	0	29616	21010	22030	12330	20340	25924	14986	23598	14318	27216	32138	12776	27264	0	11552	20414	34656	27912	20860	31880
9.13		1506.05	1507.06	-0.381	18.7			[M-H]-	false		C61H138N26O15S	0	1384	0	1842	2272	370	1276	0	0	1306	426	552	1660	0	734	0	2192	0	690	0	1830	0	0	2274	984	550	716	3108	918	734	2226	0	464	2258	514	0	1730	2772
9.14	0.04	766.538	767.545	-1.565	4.2	922	MSDIAL LipidDB VS68 negative mode	[M-H]-	true	PE 38:4; PE 18:0_20:4	C43H78NO8P	134430	138972	135560	119740	162090	147594	114544	167240	120	150326	153424	57566	179100	148704	68608	180724	179510	0	189700	159494	152924	73430	159194	199024	88112	138194	83766	220586	209484	75220	208630	190	56848	139472	210262	175316	153802	248204
9.14		766.749	767.756					[M-H]-	false			1662	2030	1938	1874	2924	1966	1406	3220	0	2790	2778	0	3286	2378	0	3386	3140	0	3454	2522	2478	742	2636	3534	0	1966	1130	5460	4196	0	5064	0	0	2576	4702	0	2766	6106
9.14		792.554	793.561	-0.747	2.7	892.7	MSDIAL LipidDB VS68 negative mode	[M-H]-	true	LNAPE 22:5/N-18:0	C45H80NO8P	20618	22636	22644	22644	43116	12064	21172	12070	0	25560	9956	11466	34972	7214	12942	31028	26014	0	18864	40594	31294	13242	33736	29970	15582	13962	16192	42414	23222	14796	35178	0	10602	38446	15804	9660	27322	37368
9.14		849.585	850.592	-0.554	8.6			[M-H]-	false		C38H82N11O6P2	1236	1284	1128	800	5136	0	492	0	0	1472	0	848	1914	0	740	1400	1650	0	0	5188	700	714	1126	1792	1134	0	304	2550	204	1194	2156	0	978	5032	0	0	876	2386
9.14		860.541	861.548	0.964	4			[M-H]-	true		C37H69N18O4S	7302	6920	7512	7880	11518	3376	7206	3578	0	7674	3004	5204	9768	3284	4762	10024	8176	0	7026	10846	9910	4438	9394	9754	6608	5292	5550	11808	6972	6666	8836	0	4342	11052	4654	3984	7956	11378
9.14		902.512	903.52	-0.296	4.3			[M-H]-	true		C35H59N28S	19700	19992	19240	18756	15424	25204	15720	25148	0	19766	26474	11396	21928	26360	13282	22080	20334	0	27540	19216	20224	11444	17560	20236	13552	21644	14412	21592	25344	12812	18594	0	9106	17358	30156	28118	16768	22122
9.14		970.5	971.507	0.575	1.7			[M-H]-	true		C44H73N7O17	20376	20922	20688	16882	16690	25348	18832	30050	0	20708	29184	12490	20996	30862	15298	22414	23058	0	27578	16132	19972	15296	19880	20386	14202	22892	14054	19572	26442	13860	20606	0	11840	17434	32390	32576	16444	21098
9.14		1038.49	1039.49	-0.839	4.5			[M-H]-	true		C41H74N11O18P	12104	12942	12292	12186	9566	19952	10434	20080	0	13240	20488	9520	12100	22128	9134	13280	13602	0	18196	12324	13234	10210	10482	14136	10006	18526	10640	11646	18374	9406	11554	0	9632	10458	20300	19850	9682	11246
9.14		1106.47	1107.48	-0.889	1.6			[M-H]-	true		C48H86O22P3	8560	8674	9074	6756	6472	13212	7040	13198	0	7806	12516	5500	6788	12368	7382	8296	8586	0	11194	6540	7002	6254	6762	7432	6364	13858	7430	7654	9622	6470	6300	0	6866	5474	13222	13592	5532	6460
9.14		1556.06	1557.07	0.8	9.8			[M-H]-	true		C89H32N2O21P3	3072	0	2782	1858	2676	3412	1748	3778	0	3264	3642	0	3166	3242	496	3308	3356	0	4332	2362	3166	710	2544	3914	924	3444	1170	4386	5046	684	4720	0	0	2770	7154	4262	2470	5350
9.15		928.527	929.535	-0.082	6.9			[M-H]-	true		C32H68N25O4PS	3280	3766	3390	3922	4582	2052	3512	1956	0	3682	2094	2660	4494	1784	2918	4708	3358	0	3360	4860	4506	2914	4084	4214	3258	2980	3576	5696	3436	2570	3574	0	2234	5254	2362	2002	3606	4574
9.15		996.515	997.522	-0.65	5.7			[M-H]-	true		C38H81N9O17P2	3256	4082	3824	4658	5160	2320	4714	2388	0	4196	1990	2672	4666	2126	2650	4550	3972	0	3342	4832	5246	3522	4350	3732	3544	3218	3802	4912	3530	3424	4556	0	2904	5016	2798	2132	3956	3478
9.15		1064.5	1065.51	0.96	3.4			[M-H]-	false		C46H82N7O15P3	2392	2484	2298	2602	3246	2070	2584	1538	0	2278	1484	2002	3032	1348	1852	3180	2568	0	2202	2948	2720	1952	2384	2622	2320	2462	2602	2816	2280	2582	2314	0	1792	3406	1720	2026	2256	2528
9.15		1174.46	1175.47	0.432	1.9			[M-H]-	true		C33H55N38O10S	6742	5794	5914	5740	4544	8778	4840	9328	0	5536	9988	4732	5616	10910	5420	4652	5200	0	7904	4004	4834	4470	4154	5310	4274	9724	4904	5292	8060	4618	4896	0	5116	4744	8546	9640	4518	3796
9.15		1242.45	1243.46	0.863	1.7			[M-H]-	true		C46H88NO31P3	4320	3838	4440	3688	2362	6794	3666	7468	0	4402	7154	3520	3858	7502	3754	3750	4124	0	6156	2764	3392	3400	3036	3156	3084	6556	4112	3016	5752	4218	2388	0	3570	2900	6970	7336	2784	3066
9.15		1310.44	1311.44	0.364	4.5			[M-H]-	true		C34H60N41O9P3S	3516	3344	3072	3090	2136	5686	2308	5702	0	3366	5892	3644	2072	5810	3162	3426	2654	0	5426	2334	2644	3348	1954	2226	2758	4850	2986	2512	4696	3010	2176	0	3090	2116	5626	5680	2266	2146
9.15		1378.42	1379.43	-0.203	5.5			[M-H]-	true		C32H72N26O31PS	1878	2404	2008	1828	1544	3654	1678	3680	0	1782	3998	1724	1672	3738	1942	2016	2004	0	2644	1298	1340	1660	1158	1354	1346	3276	2014	1486	2560	1616	1386	0	1970	1650	3518	3584	1062	1098
9.18		772.593	727.595	-1.499	2.3	796.1	MSDIAL LipidDB VS68 negative mode	[M+COOH]-	true	HexCer 18:1;2O/18:0	C42H81NO8	28220	29694	29202	23738	34186	23598	38450	28756	0	30904	29364	34588	33030	25762	40230	30212	36340	0	27174	31312	30394	19112	27150	37100	25440	19882	30670	38144	27892	24984	45454	0	34126	30296	30578	29842	44186	48474
9.19		100.933	101.941					[M-H]-	true			9958	12098	10084	9690	9798	15074	9844	17914	13766	11208	14064	12280	11344	19526	13396	11756	12130	12878	16230	11368	11610	14212	10676	13912	11740	17980	11822	10764	12552	12760	10322	0	13940	0	15420	16764	9316	9092
9.19		736.528	737.535	-0.756	28.8	970.4	MSDIAL LipidDB VS68 negative mode	[M-H]-	true	PE O-37:5; PE O-17:1_20:4	C42H76NO7P	3226	2218	2394	2792	3606	1652	2700	2190	0	3348	1640	1626	3338	1764	1580	3020	3398	0	2242	3726	2858	1968	3194	3498	2932	2134	1790	3552	3352	2408	3698	0	1706	3198	1972	1878	3218	4202
9.19		1218.45	1219.46	-0.251	2			[M-H]-	false		C40H86NO38P	2182	2462	2118	2174	2822	1250	2814	1230	0	2418	1338	3148	1970	1256	2668	2216	2900	0	1356	2536	2386	3072	2632	2512	3588	1370	2496	2132	1796	2922	2590	66	2942	2768	0	0	2896	2692
9.2		158.975	159.983	-0.29	41.4			[M-H]-	true		C5H4O4S	10492	8576	9716	8630	8678	13280	9170	14228	8256	8822	13518	10776	8704	13364	9382	9882	8848	8666	11394	10114	8838	10388	8270	9242	9806	12414	10344	8530	10600	10008	8528	10110	10838	8734	13080	13178	7646	8916
9.2		1286.44	1287.44	-0.549	7.3			[M-H]-	false		C43H79N6O38	2062	2218	2064	2418	1812	996	2356	952	0	2030	0	2506	1798	1074	2686	1562	2252	0	1198	2128	1986	2046	2144	1976	3026	0	2254	1630	1124	2582	1876	0	3286	2236	498	492	2352	2068
9.21		572.481	573.488					[M-H]-	true			5526	5472	5786	6204	9538	2140	6114	1708	0	5290	1608	5050	5892	1560	5310	5694	6330	0	2538	8348	6530	4692	6798	5750	5726	2128	5058	6916	3948	5256	6168	0	4582	8224	1734	1786	5728	6638
9.21		582.509	583.517	0.392	1.3			[M-H]-	true		C33H67N4O4	33726	33208	35224	43578	70770	5690	42168	7248	0	38420	6952	27702	44534	6330	31212	41452	42594	0	12552	73408	47990	29290	51144	46910	37862	10702	33012	60506	18724	30380	54362	0	27092	69062	11714	7486	57598	54424
9.21		1082	1083.01	-0.906	6.9			[M-H]-	true		C61H134N4O10	5556	5264	5180	6850	12198	510	6102	774	0	6554	388	5576	8080	570	5260	6812	7696	0	1602	13922	9554	5476	8582	7694	6496	906	5000	11662	2292	5478	9018	0	5070	10988	1094	0	10186	11132
9.21		1082.47	1083.48	0.115	4.2			[M-H]-	true		C29H68N26O15PS	3864	4316	3500	4116	4200	1154	5040	1476	0	4262	3084	5178	2712	3054	4396	3222	4350	0	2310	5140	4626	4634	4516	4368	5948	1462	4594	3498	2344	4820	4400	0	4658	4348	2096	3336	5616	4708
9.21		1150.46	1151.47	0.106	3.7			[M-H]-	true		C28H64N32O15PS	2680	2702	3136	3184	3072	1086	3984	1554	0	3184	1432	3772	2184	0	3272	2418	3018	0	1844	3316	3322	4100	3810	3324	4992	1530	3654	2792	1672	3714	3192	0	3826	3486	1340	3018	3904	3426
9.22		182.988	183.995	-0.519	8			[M-H]-	false		C4H9O4PS	2214	2246	2560	2370	2598	2090	2786	3158	2326	2186	2444	2822	2506	2392	2406	2562	2442	2830	2986	2310	2890	2990	2652	2308	2502	2752	2600	1762	2470	2726	2538	3476	2388	1952	2458	2502	2288	2230
9.22		810.526	811.533	0.56	5.4			[M-H]-	true		C34H63N22S	8522	8810	9706	10204	10348	4266	14072	5004	0	11290	5584	10022	8514	5606	8896	8254	9958	0	4380	12554	13436	12092	16364	13010	14944	4182	10082	11418	6878	12708	12664	0	10960	10564	6436	6668	19080	14816
9.22		878.513	879.52	0.058	7.3			[M-H]-	true		C34H65N21O5S	5898	6228	6208	7348	8682	2022	9302	3210	0	5770	3866	6446	5448	3068	6718	4486	6690	0	3402	7534	6970	6922	9084	8048	9150	2414	7244	6468	4210	8214	7990	0	6268	7096	3388	3618	10444	7964
9.22		946.5	947.507	0.189	5.8			[M-H]-	true		C33H61N27O5S	6170	6746	6338	7456	7386	3474	8070	3350	0	7382	4482	6422	5294	4276	8100	4780	7162	0	3860	7724	8198	7970	9900	7810	9206	3220	6894	6824	4552	9206	8720	0	7152	8826	4216	4634	10688	9044
9.23	-0.21	742.538	743.545	-1.359	8.5	972	MSDIAL LipidDB VS68 negative mode	[M-H]-	true	PE 36:2; PE 18:1_18:1	C41H78NO8P	24470	27074	26274	28172	35086	11186	39366	9940	0	13702	14820	27238	23000	12496	26248	21090	32426	0	12212	43062	38136	32110	49144	36604	41960	7554	27894	35062	13048	34308	39418	0	25836	35852	14292	15224	62210	17614
9.23		864.611	865.618	0.973	9.9			[M-H]-	true		C46H90O12P	2462	2258	2510	2896	2486	392	3788	462	0	2558	626	2798	1840	394	3314	1688	2370	0	690	2558	3012	2672	4188	3016	3856	352	3232	1732	648	2612	3074	0	2878	2550	736	798	5402	3780
9.23		1014.49	1015.49	-0.357	4.7			[M-H]-	true		C44H77N3O23	4746	4976	4846	5470	6108	1532	6530	1924	0	4824	3806	7030	4374	3108	5536	4136	5756	0	3076	5866	5746	6780	6866	6092	8224	2010	6092	5406	3564	6566	5926	0	5142	5092	3844	3582	6730	6114
9.23		1217.79	1218.79	-0.352	4			[M-H]-	false		C54H129NO17P5	1926	1566	1908	2010	2360	926	2020	982	0	2112	0	1772	1518	0	2020	1712	2074	0	896	1850	2782	1668	3382	1914	1314	836	2012	1850	1196	1540	2498	0	1288	2320	1114	0	4040	2458
9.24		452.922	453.929	1.833	43.4			[M-H]-	true		C11H8N2O12P2S	12870	12258	12242	0	11186	0	12142	16426	0	12404	16484	14358	12400	0	12862	13806	11102	0	14652	11914	11054	14086	10706	10934	0	16096	14002	10490	15026	13922	10664	0	15972	12414	16060	0	0	9968
9.24		792.568	793.575	0.184	22			[M-H]-	false		C45H76N7O3P	2556	2816	2902	3218	1588	0	3206	1726	0	3112	1252	1796	3620	1108	1840	3002	3394	0	2560	1150	3658	2524	3490	3608	2608	0	2880	2728	2528	2390	4604	0	1594	0	1960	1330	4314	4592
9.26		520.909	521.917	2.434	45.5			[M-H]-	true		C13H7N3O14P3	12836	11380	12360	11466	9616	17582	10728	0	21460	11070	15726	13790	11292	15660	14122	11460	11456	0	14430	9528	9762	13428	9460	10562	11470	16122	13406	10160	14032	12396	10254	0	15056	10762	15464	16130	9230	8716
9.26		840.611	841.618	-0.994	30.3			[M-H]-	false		C35H95N4O11P2S	2642	3042	2734	3908	3030	986	3864	1120	0	3196	1272	3098	2710	978	2928	3070	2912	0	1398	2894	4172	2770	4314	3324	4042	1014	3506	2986	1182	2756	4334	0	2470	3158	1870	1530	4266	4136
9.27		112.986	113.993	-2.536	11.8			[M-H]-	false		C4H2O4	39412	42228	43018	38978	39860	36142	41232	38976	0	47300	40302	45054	43954	38926	46336	43326	43164	0	40688	42138	45034	0	47036	44660	45544	0	40274	41934	40776	43456	44914	0	0	48714	39734	41392	44880	47496
9.27		588.896	589.904	-0.172	38.6			[M-H]-	true		C16H7N3O16P3	12246	11596	12136	10610	8794	0	10064	15842	0	11772	15772	12774	9710	17308	12840	11426	10436	0	14190	9144	10256	12408	8934	9458	10402	16920	13558	8040	14738	11632	8852	24046	14448	10644	14670	0	8120	7950
9.27		762.562	717.563	-0.276	9.6			[M+COOH]-	true		C40H73N6O5	2926	3170	3600	4240	4726	1322	2936	220	0	3410	1352	1730	4538	0	1952	5224	4220	0	1056	4772	4860	2400	5584	3460	2682	0	2274	5538	0	3028	5090	0	2028	4606	1210	1338	4000	4374
9.28		316.947	317.955	-0.871	6.6			[M-H]-	true		C7H4N4O7P2	23660	23464	25552	22690	23310	28674	24122	29218	35172	25898	31130	26526	0	28042	27804	26270	23758	35234	26748	22254	22294	29886	23664	24428	25754	28720	25220	22032	27088	24834	23314	35040	26634	23782	27832	0	22316	22760
9.28		796.584	797.591	0.044	30.8			[M-H]-	false		C26H76N19O7P	2272	1880	2044	2414	2298	1108	2376	1082	0	2710	1154	1218	2874	1088	1288	3124	2410	0	1748	2940	2330	1802	2568	2930	1948	1188	1666	2738	2002	1558	2508	0	1572	2424	1530	1200	2710	3478
9.28		856.606	857.613	-0.119	6.8			[M-H]-	true		C49H83N3O9	11452	11646	11128	13002	14302	6552	14842	6452	166	12496	5800	8308	14122	5040	7654	14480	11042	0	9522	15234	17694	8872	16674	14698	11902	7328	11306	17520	11976	9682	16158	0	7780	13870	8912	5754	17844	17678
9.29		180.973	181.98	-0.183	28			[M-H]-	true		C4H7O4PS	19288	20568	21766	21654	20490	21954	0	20454	20212	19768	20530	21268	18608	22042	22250	21082	19934	23398	21392	21578	22408	21270	22292	21518	22330	20892	22386	20276	21320	21396	22196	0	23002	23206	21494	21688	20154	20360
9.29		248.96	249.968	0.775	36.5			[M-H]-	true		C10H3O6P	41608	42526	46012	39492	40486	47548	40652	46780	0	41910	46170	45168	41200	51274	46628	48604	0	53454	49590	41364	44946	51772	42994	47074	47562	49538	48894	43808	46386	46920	42834	56984	50006	44072	45994	47830	39644	42354
9.29		664.308	665.315	-0.678	7.6			[M-H]-	true		C18H42N20O4PS	2814	2474	2968	1914	1556	1204	1512	1474	918	3584	1474	1898	1516	1514	1692	1730	3994	1030	1202	1616	1966	1798	4058	4288	1586	2800	2070	1718	1478	4164	4456	1158	1336	1760	3220	1342	1846	5750
9.3		758.569	759.576	-1.38	31.3	803.3	in house spectral library	[M-H]-	true	PC(16:0/18:1)	C42H82NO8P	1792	1602	2046	2142	3164	330	2194	474	0	1728	386	1578	1892	328	2044	1674	1726	0	800	2882	2064	1780	2764	2134	2684	894	1546	3116	898	2216	2618	0	1446	2246	510	438	3028	2510
9.3		818.59	819.597	-0.303	8.4			[M-H]-	true		C42H84N4O9P	9276	8894	9618	10668	19904	1508	12690	2252	134	11994	1484	11006	10860	1142	10038	8686	12980	224	3872	16082	14578	10644	15974	12540	13582	2808	10218	13334	4608	12426	13310	150	8766	15656	2234	1418	16904	12186
9.31		882.621	837.623	0.353	4.7			[M+COOH]-	true		C38H90N6O9PS	3672	3008	3296	3402	3432	3460	4016	3752	0	3734	2412	1802	4618	2074	2062	4942	4462	0	5456	3428	3606	2228	4068	4074	3230	4226	3056	5020	6410	1926	5044	0	1432	3302	5102	2440	3996	4730
9.34		844.606	845.613	0.92	9			[M-H]-	true		C39H81N12O6S	4516	4508	4634	4774	5996	0	7098	364	0	5002	386	6046	3460	296	6412	3128	6242	0	976	4846	6410	6040	6694	6412	10046	1068	5718	4446	1346	8090	6646	0	7262	4356	772	0	10580	7202
9.37		774.543	775.55	-1.617	4.7	899.8	MSDIAL LipidDB VS68 negative mode	[M-H]-	true	PE O-40:7; PE O-18:1_22:6	C45H78NO7P	36118	35408	36642	40254	52788	16860	47744	20138	0	41930	25974	37058	39714	22960	33760	39468	47818	0	21782	50370	50232	39106	58718	51528	54076	15884	39028	49272	28120	41834	58108	0	31982	43836	27486	29552	63554	59408
9.37		842.53	843.538	0.199	5.2			[M-H]-	true		C43H78N3O11P	13362	11434	12620	13724	18640	5872	16390	7914	0	14802	10866	12266	14448	8590	13202	12996	16652	0	7862	17526	17554	13918	20900	17300	18736	5296	14082	17322	9754	15234	18166	0	11294	16060	9512	10082	21272	21274
9.37		910.518	911.525	0.471	6.4			[M-H]-	true		C43H80N2O16P	6500	6536	5720	6864	7924	3016	8400	3694	0	7498	5314	6818	6568	5234	6624	7260	7590	0	4194	8500	7334	6576	9366	8280	7890	3850	5998	8100	5126	7210	7272	0	5820	7546	5584	5556	9464	9288
9.37		978.505	979.512	-0.506	1.9			[M-H]-	true		C48H75N4O17	6840	7748	7206	8884	9728	4190	9280	5254	0	8442	6400	7826	7686	6606	7416	8680	9980	0	4946	10140	10042	8786	11134	10556	11230	4476	8406	9572	6150	8038	10170	0	7798	8562	6084	7918	12436	11408
9.37		1046.49	1047.5	0.577	5.8			[M-H]-	true		C48H82N4O15P3	6402	5692	5954	5260	7352	3316	7394	3916	0	5858	5128	6268	6558	4862	5492	6052	6940	0	4364	7174	5874	8142	7700	7632	8656	3674	6684	7422	4332	6042	6554	0	5946	6770	4968	5264	7986	6826
9.37		1114.48	1115.49	0.547	3.5			[M-H]-	true		C36H59N32O9S	3938	5192	3956	4488	5094	2526	5216	2990	0	4924	4738	4366	4352	3286	4718	4780	4730	0	3422	4990	4986	4224	5774	4918	5702	2654	4734	4508	3660	5216	4980	0	4616	4110	4068	4736	5112	4590
9.37		1182.47	1183.47	-0.359	4			[M-H]-	true		C43H78N9O27P	3440	3268	3134	2716	3350	2502	3648	2866	0	3130	3234	3362	3418	3448	3278	3548	3506	0	3026	3790	3726	3628	3756	4158	4564	2072	3374	3724	3186	3834	3454	0	3696	3770	3428	3450	4198	4252
9.37		1250.45	1251.46	0.634	3.7			[M-H]-	true		C44H91N2O30P4	2378	2994	2790	2836	2612	2018	2890	1816	0	3104	2458	3366	2532	2810	2888	3234	2868	0	2234	3160	3244	2964	3088	3314	3270	1722	3828	2814	2248	3352	2780	0	2914	2632	3324	2828	3362	2630
9.4		750.543	751.55	-1.57	6.4	955.8	MSDIAL LipidDB VS68 negative mode	[M-H]-	true	PE O-38:5; PE O-16:1_22:4	C43H78NO7P	22178	21406	23488	24192	33422	16946	13424	17724	0	28442	14348	8954	42290	15634	8842	38642	25950	0	38642	31134	30602	13020	27324	32568	15878	27284	12798	42324	47170	14428	34724	0	7670	30948	22964	18074	19366	36822
9.4	0	865.58	866.587	-1.636	3.6			[M-H]-	true	PI 36:0	C45H87O13P	2070	1910	1912	796	5130	0	830	0	0	1644	0	974	3016	0	1012	2560	2328	0	0	5548	780	0	1068	2206	892	314	0	3730	730	1222	1970	0	772	5458	0	0	674	2514
9.4		886.518	887.525	-0.277	7			[M-H]-	true		C32H68N22O4PS	3754	4766	4216	4434	6218	3114	2650	3860	0	4796	2866	2058	7092	3430	1958	7856	5124	0	7114	6086	5432	2368	4774	5980	2948	5484	1996	8038	6632	2614	5182	0	1966	5442	4686	3924	3278	5496
9.4		954.505	955.512	-0.194	2.8			[M-H]-	true		C46H75N4O17	6028	5370	5364	4874	6626	4486	3086	5176	0	5826	4620	2418	9048	4092	2222	8042	5822	0	9474	6448	6524	3814	5620	7728	3796	7360	3182	8134	10062	3718	6734	0	2562	6790	6908	4324	3990	7630
9.4		1022.49	1023.5	0.371	1.7			[M-H]-	true		C35H63N26O9S	3106	4526	4092	4312	4884	3366	2164	4388	0	4146	3254	1892	6034	3498	1940	6372	4778	0	6668	4578	4524	2406	3860	4428	2758	5050	2614	5838	7878	2518	5170	0	1692	4724	4786	3732	2946	4350
9.4		1090.48	1091.49	-0.491	0.8			[M-H]-	true		C42H82N3O27P	2970	3056	2954	2818	3122	2698	2122	3234	0	3226	2554	1144	4926	2496	1670	4780	3504	0	5398	3318	3258	1748	2702	3260	1586	3796	1504	4180	5926	1884	3798	0	1686	4090	4004	3072	1926	3812
9.4		1158.47	1159.47	-0.509	3.8			[M-H]-	true		C38H87N3O32P2	1872	2414	2762	2202	2284	2680	1132	3468	0	2210	2242	1142	4204	2156	1182	3688	2596	0	4634	2724	2456	1510	1642	2558	1354	3920	1458	3688	4914	982	2820	0	1390	2518	3276	2352	1342	2474
9.4		1226.45	1227.46	0.471	4.7			[M-H]-	true		C42H91N2O30P4	1454	1746	1766	1614	2174	2274	1384	2392	0	2412	2358	794	3126	2168	912	2732	1978	0	3716	2050	1582	1386	1446	1828	892	3630	1094	2768	3914	1116	1860	0	854	2212	3014	2542	990	2010
9.41		818.53	819.537	0.187	4.2			[M-H]-	true		C45H75N2O11	7844	8782	8504	10158	12438	6976	5686	6854	0	9810	6184	3294	13258	5198	3998	13254	9124	0	13338	11562	11104	4722	9318	12104	6518	11512	4450	15574	16476	5172	12438	0	3260	10096	8336	6442	6506	13664
9.42		891.595	892.603	-1.555	59.5	707	MSDIAL LipidDB VS68 negative mode	[M-H]-	true	PI 38:1; PI 18:0_20:1	C47H89O13P	1396	1394	1316	1124	3342	0	1076	96	0	1356	42	3080	1440	0	1936	1230	2096	0	0	4024	846	970	1318	1364	1612	204	1132	1874	0	1840	2450	0	1672	3422	0	0	1230	2322
9.42		1294.44	1295.45	0.792	36			[M-H]-	true		C25H75N27O28P2S	1502	1404	1376	1452	1536	1890	796	1962	0	1372	1954	764	2160	1572	918	2626	1716	0	3128	1552	1446	932	1446	1580	816	2608	994	2486	3212	0	1548	0	864	1730	2470	2022	1116	1362
9.44		704.559	705.566	-1.338	21.8	975.1	MSDIAL LipidDB VS68 negative mode	[M-H]-	true	PE O-34:0; PE O-18:0_16:0	C39H80NO7P	4108	4202	4124	4948	4256	628	5590	708	0	5240	702	3924	3528	538	4484	3454	5240	0	1260	4078	5920	5808	6472	5578	6580	806	3892	4666	1350	6052	6936	0	3726	4074	952	830	7168	6290
9.44		724.526	725.533					[M-H]-	true			1772	1608	1756	1588	3826	106	1550	0	0	1614	0	1350	3266	0	1192	2684	2554	0	778	4444	2544	1806	2864	2114	2736	688	1174	3556	1282	1692	2842	0	1170	3316	0	0	2416	2942
9.45		100.934	101.941					[M-H]-	true			9084	5430	0	5238	7992	17578	4356	18326	14196	9802	18650	0	0	0	6556	8478	4974	0	17752	0	5264	5660	5828	5950	5310	20444	0	0	14178	5516	9476	16654	0	4812	17638	19974	5648	4786
9.45		764.58	719.581	-1.58	14.3	943.8	MSDIAL LipidDB VS68 negative mode	[M+COOH]-	true	PC O-32:0; PC O-16:0_16:0	C40H82NO7P	25484	30510	28162	35316	26404	3214	41660	3670	0	32304	3996	29218	20974	3742	32802	23336	34472	0	7638	29152	44780	41114	42890	38478	50630	5362	34906	27296	8292	35592	40496	0	29114	29950	4772	5028	47718	45206
9.45		832.568	833.576	-0.458	46.8			[M-H]-	true		C24H70N26O5P	2094	1802	1692	2386	1842	378	2370	406	0	2206	476	1866	1732	412	1996	1464	2058	0	694	1820	2646	2374	3238	2770	2838	482	2506	2204	720	2324	2312	0	2568	1840	502	322	2954	2846
9.49		1402.48	1403.49	-0.583	24.8			[M-H]-	false		C44H93N8O36P2S	2858	2652	2638	2666	2920	868	2820	794	0	3024	714	3052	2072	744	2994	2500	2472	0	840	2392	2370	2684	2022	0	2424	982	2780	2364	1134	2326	2936	0	2758	2466	848	0	2130	2202
9.5		248.96	749.903					[M-H-H2]3-	true			42732	45316	44064	43912	42018	0	0	48638	51008	0	50756	0	0	49856	49218	45766	0	54676	48500	44350	0	47512	0	0	0	51304	0	46788	49352	46922	43168	0	0	46428	50732	49462	41342	38918
9.51		926.569	927.577	-0.676	43.3			[M-H]-	false		C39H91O21S	1736	1806	2124	1988	2510	240	2336	222	0	2124	298	2380	1420	232	2304	1180	2278	0	442	2928	2706	2318	2882	1972	3036	276	1682	1578	414	2772	2784	0	2562	1948	584	0	2958	2918
9.51		1062.54	1063.55	0.34	2.3			[M-H]-	false		C35H81N15O20S	1716	2052	1694	2106	2576	218	2558	348	0	2252	290	2662	1546	514	2120	1534	2074	0	224	2364	2694	2972	2448	2294	3014	392	2184	2226	622	2926	2624	0	2370	2250	878	554	2412	2548
9.52		730.574	731.581	-1.517	16.5	727.7	MSDIAL LipidDB VS68 negative mode	[M-H]-	true	PE O-36:1; PE O-20:1_16:0	C41H82NO7P	9200	9682	10020	11366	14570	1312	14368	1416	0	11236	1218	14610	7090	958	13126	5546	10858	0	1668	15496	12470	15724	17130	13048	16058	1042	10194	10418	1806	14420	13972	0	12450	13216	1672	1080	15630	15256
9.52		790.595	745.597	-0.203	4.9			[M+COOH]-	true		C40H82N4O6P	68426	68314	67600	75564	102956	5488	86732	6456	0	82342	5692	96350	50246	6056	89948	38340	84272	132	9800	114010	91200	108290	124606	91820	132836	6908	74720	72642	11122	104360	100498	176	86818	97298	10652	6778	122064	106296
9.52		858.583	859.59	0.285	2.5			[M-H]-	true		C41H86N3O13P	4542	4518	5022	4976	7884	582	6196	664	0	5334	528	4914	3754	452	5886	2650	4948	0	950	6910	6278	6648	7724	5294	8148	536	5122	4932	992	6464	5642	0	6202	5886	912	790	7438	6654
9.52		1130.53	1131.54	-0.584	2.5			[M-H]-	true		C41H84N10O24P	3294	3114	3090	2808	3070	636	2804	498	0	3074	390	3664	1792	684	3236	1704	2564	0	878	3580	3082	3396	2988	3130	3532	492	2904	2620	766	3156	3178	0	3376	2886	986	0	3148	3056
9.52		1198.52	1199.53	0.573	1.4			[M-H]-	true		C42H97N3O27P4	3406	4052	3294	4028	4222	654	3914	782	0	3818	898	4224	3174	804	4244	2638	3584	0	1070	3702	3544	4384	3602	3710	4552	814	3518	3332	1074	4152	3510	0	3728	4088	988	0	3586	3464
9.52		1266.51	1267.51	-0.182	9.2			[M-H]-	true		C38H70N29O19P	3480	3808	3762	4114	3778	814	4116	1020	0	3902	790	4978	2446	678	3562	2932	3440	0	1228	3490	4060	4002	3848	3436	3336	1034	3814	3092	1236	3940	3438	0	3910	3816	1182	850	3086	3362
9.53		792.554	793.562	0.359	2.5			[M-H]-	false		C40H75N9O5S	3080	2956	3508	3864	7294	1682	3136	2356	70	3892	1800	1696	5658	1600	1592	5104	3938	0	3342	5890	5704	2166	4878	4612	2596	2416	2330	5222	3556	2186	4906	0	1518	5738	2792	2388	4450	5480
9.53		1334.49	1335.5	0.751	3.9			[M-H]-	true		C29H70N37O21PS	3222	3370	3660	3010	3218	810	3030	890	0	3780	1152	3798	2752	820	3172	2506	3148	0	1222	3434	3932	3720	2686	2870	2974	1100	3972	3124	1206	3432	2718	0	3550	3048	1206	1004	2654	2604
9.57		882.621	837.623	-1.508	69	804.6	MSDIAL LipidDB VS68 negative mode	[M+COOH]-	true	PC 40:4; PC 16:0_24:4	C48H88NO8P	2936	3650	3266	3842	4920	2446	2844	2782	0	3502	2506	1692	5136	2628	1498	6134	4094	0	3138	4358	4608	1882	3424	4198	1982	3118	2312	4478	3654	2046	3862	0	1302	4112	3808	2548	3744	4456
9.58		182.988	183.995	-0.515	8			[M-H]-	true		C4H9O4PS	2692	2814	2484	2474	2500	2628	2100	2698	2716	3162	2558	2406	2762	2690	2690	2618	2548	2818	2486	2372	2518	2652	3176	2326	2132	2322	2900	3014	3414	2672	2220	2796	3028	2228	2422	2820	2354	3242
9.58		840.611	841.618	0.829	8.1			[M-H]-	true		C40H81N12O5S	4038	4500	4318	4400	4092	2402	7674	2446	0	5442	2820	4874	3938	2786	5748	3048	5350	0	1650	4392	6480	4778	3928	5662	5452	1270	5996	3588	2028	4432	6610	0	4452	3834	3372	3216	8570	6188
9.59		756.59	757.597	-0.931	14	927.2	MSDIAL LipidDB VS68 negative mode	[M-H]-	true	PE O-38:2; PE O-20:1_18:1	C43H84NO7P	1510	1356	1694	1728	1394	0	2888	0	0	1518	0	2974	864	0	2878	872	2154	0	0	1598	2150	2942	2834	2076	3646	0	2062	1034	0	2960	2122	0	2814	1630	0	0	3318	2772
9.59	-0.01	768.553	769.561	-1.419	17.7	894.9	MSDIAL LipidDB VS68 negative mode	[M-H]-, [M-H]-	true	PE 38:3; PE 18:0_20:3	C43H80NO8P	11444	10632	11820	11474	19640	8318	12406	8996	0	12146	7946	4284	19450	7646	5714	20048	14758	0	15760	17672	14664	4898	16812	15954	8380	10482	8708	21172	17418	6830	18618	0	4150	18162	13906	9078	16562	20200
9.59		904.528	905.535	-0.145	8.2			[M-H]-	true		C41H82N2O17P	3288	3038	3380	2914	4322	2580	2546	2608	0	3736	2282	1048	4576	1632	1438	5162	3402	0	4816	3802	3652	1546	2802	3970	1650	2576	2126	4894	4054	1382	4184	0	1324	3182	3330	2220	3338	3646
9.59		972.515	973.523	0.265	7.2			[M-H]-	true		C38H66N22O7P	3334	3062	3458	3954	4556	2832	2856	3262	0	3658	2490	1626	5294	2308	1886	5518	3752	0	4724	4312	4172	1764	3528	4422	2044	3456	2152	5300	5036	1904	4524	0	1526	4366	4334	3770	3022	5162
9.6		816.611	771.613	-1.412	6.3	913.9	MSDIAL LipidDB VS68 negative mode	[M+COOH]-	true	PC O-36:2; PC O-18:1_18:1	C44H86NO7P	10208	9388	9226	9014	9056	552	16578	418	0	10336	682	21266	3846	562	16374	3250	11704	0	724	7674	12790	18366	17984	12622	22660	640	11040	4986	906	17770	13800	0	18018	7476	960	602	21704	15390
9.6		836.54	837.547	0.137	7.5			[M-H]-	true		C43H85NO8P2S	4992	5074	4926	5030	8722	3746	5074	4238	0	6262	3302	2334	8234	3344	2684	8152	6688	0	6416	7324	7080	3352	5714	7076	3706	4916	4080	10276	8598	3302	8770	0	2540	7352	5378	3684	6810	7598
9.6		1040.5	1041.51	0.055	4.6			[M-H]-	true		C37H77N12O20S	2716	2186	2166	2280	3306	2788	2164	2482	0	2998	2112	1120	4136	2092	1456	4316	3208	0	4268	2496	2704	1112	2806	3558	1316	2744	1892	3994	4788	1368	2940	0	804	3610	3278	2346	2166	3572
9.6		1108.49	1109.5	-0.26	8.3			[M-H]-	false		C37H54N38O3P	1710	1908	1742	1580	2830	2378	1736	2070	0	1942	1910	664	3194	1758	1294	3298	1658	0	2784	2090	1928	736	1770	2134	1106	2258	1438	2898	3764	1000	2280	0	700	2254	2400	1972	1438	2070
9.61		774.609	729.61	-1.404	46.3	752.8	MSDIAL LipidDB VS68 negative mode	[M+COOH]-	true	HexCer 34:0;2O/2:0	C42H83NO8	2840	3180	3462	2586	3884	2058	4084	2366	0	4174	1718	3390	3660	1716	3548	2938	3624	0	2688	3886	3126	2378	3516	4880	2540	2094	3738	4588	3524	3304	4392	0	3638	4400	2242	1896	5554	5060
9.63		674.512	675.519					[M-H]-	true			1900	1442	1386	1002	2128	960	648	866	0	2132	870	448	2300	780	640	2500	1944	0	3024	2046	1436	800	1256	2124	1074	2180	616	2950	4404	740	2228	0	468	2310	1172	994	984	2642
9.63		801.573	802.58	-0.453	15			[M-H]-	true		C43H76N7O7	2166	1616	1396	2080	2778	0	2424	0	0	1722	0	1960	2070	0	1980	2258	1880	0	302	2610	2474	1118	2834	1716	1948	238	1832	2580	304	1998	1770	0	1748	2444	0	0	3576	2362
9.63		1205.79	1206.8	0.268	11.1			[M-H]-	true		C65H110N9O8P2	908	1368	762	1182	798	0	1790	0	0	980	0	1186	548	0	1648	548	1202	0	248	826	1692	542	1380	1176	756	222	1588	576	0	1192	1568	0	918	778	0	0	3018	1310
9.64		730.539	731.546	-0.543	8.2			[M-H]-	false		C36H81N2O8P2	2702	2540	2492	3040	4828	278	2936	738	0	2634	342	2958	2912	0	2390	2596	3254	0	1034	4576	3390	2502	4774	3028	3476	1062	2908	4154	1510	2592	4138	0	2156	3868	788	276	5344	4498
9.65		584.525	585.532	0.447	7			[M-H]-	true		C33H69N4O4	5968	5664	5694	6666	13604	368	6748	732	0	7116	250	5332	7358	262	4456	7404	6298	0	2708	12846	7592	5230	9324	7810	9340	1664	5370	9894	3832	6224	10194	0	4706	11328	740	404	9022	9752
9.67		100.933	101.941					[M-H]-	true			0	0	10890	0	0	18314	0	0	0	11710	19420	0	0	0	12822	0	11410	16430	18926	11296	0	0	10344	10522	0	0	13868	13250	18422	0	0	0	12048	0	0	0	0	0
9.67		158.975	159.983	-0.295	33.5			[M-H]-	true		C5H4O4S	9050	8844	8184	7698	8578	14524	8826	13228	7800	10032	13856	10032	10060	13746	9186	10648	9056	0	14014	7880	7510	6754	7616	8146	7086	13580	9340	8568	12058	9262	7522	8624	9502	8136	13728	13126	6744	8074
9.67		248.96	499.935					[M-H-H]2-	true			0	44490	0	43970	40906	47410	43894	0	52392	40770	0	47196	47798	0	0	0	47526	54836	0	44932	45894	0	44630	45264	46128	0	53026	0	46650	47678	43916	55488	0	45106	48742	0	40264	43346
9.67		316.948	953.865					[M-H-H2]3-	true			22818	27430	24074	24982	23178	28532	25006	31234	0	26002	31932	27798	25242	32606	27470	25900	25166	0	28456	21492	23642	26354	22892	23638	24706	29196	28362	23764	27326	24262	22738	0	25866	27404	29674	31726	23124	24008
9.67		1449.84	1450.85	-0.313	4.1			[M-H]-	true		C59H130N6O31S	2682	2470	2400	3586	3434	1134	2926	1556	0	2268	1104	3838	2556	990	4796	2844	4140	0	2540	2858	2760	1468	3336	3434	2720	1784	2762	3556	3352	3598	3932	0	3264	2112	2176	1176	4634	3834
9.68		100.933	305.822					[M-H-H2]3-	true			12162	11168	0	11732	10606	0	10324	19094	12974	11592	0	11384	13214	19728	0	14262	0	13082	0	0	9098	10858	0	0	8992	21504	0	0	0	10712	9812	13424	0	9920	20870	19766	9342	8676
9.68		1381.86	1382.86	-0.368	4.5			[M-H]-	true		C64H126N11O15P2S	8964	8114	8914	12882	9726	4262	10002	3982	0	9914	3658	12364	9940	2812	15098	9234	9308	0	8086	9296	7586	4936	11980	12574	7770	5972	6738	8594	10124	8848	12340	0	8598	7050	6630	3548	14302	11766
9.7		1108.45	1109.46	0.993	11.7			[M-H]-	false		C36H43N43O2	2028	1994	2150	1816	2908	776	1492	0	0	1978	0	1728	2864	0	1546	2290	2274	0	1762	3308	1962	2172	2814	2376	2334	1292	1362	3470	1962	2346	2314	0	1488	3386	0	0	2030	2282
9.71		904.49	905.497	-0.098	8.9			[M-H]-	true		C37H70N12O12P	4308	4592	4308	4512	7438	1402	2572	1204	0	4986	1226	3624	6232	1218	2878	6096	5718	0	2460	9888	5004	4930	6618	5332	5580	2304	2302	9354	3102	4850	5904	0	3112	8686	1760	1534	4080	6098
9.71		1040.46	1041.47	0.711	5.5			[M-H]-	true		C34H76N16O13P3S	2468	2340	2398	2254	5126	0	1882	0	0	2772	0	2506	3222	1072	1838	3254	2906	0	1712	4692	2832	2502	3072	2840	3316	1280	1522	4264	1880	2160	3474	0	1880	4160	0	0	2392	3174
9.72		972.478	973.485	-0.888	2.1			[M-H]-	true		C39H74N8O18P	4598	3552	3208	3490	6134	1088	2310	1164	0	3586	850	2082	4230	0	1932	3912	4342	0	2224	6212	3656	3878	4976	4388	3692	1762	2004	5838	2854	3336	4242	0	2070	5506	1516	0	3352	3852
9.73		700.527	701.535	-1.257	11.9	961.7	MSDIAL LipidDB VS68 negative mode	[M-H]-	true	PE O-34:2; PE O-16:1_18:1	C39H76NO7P	17054	17966	18264	17366	42282	3716	12170	5076	0	20322	3464	11484	25638	3604	9456	23656	23620	0	8506	45766	21194	16818	28914	25076	24572	6764	8620	41132	11126	18714	24868	0	11288	36700	5058	4492	17372	27332
9.73		768.515	769.522	-0.663	1.6			[M-H]-	false		C42H69N6O7	5782	6928	7014	5686	15058	1674	5140	1752	0	7808	1416	4934	10836	1348	3844	7236	6940	0	3452	17210	7090	6872	11782	7640	8556	3144	3564	13502	4892	6018	10096	0	4330	13034	2440	1812	7696	10368
9.73		836.503	837.51	-0.603	2.5			[M-H]-	true		C30H68N19O5PS	3630	3594	3722	3730	7324	1122	2776	1162	0	3414	0	2590	5094	1022	2364	4540	5054	0	2456	7344	3964	3542	5502	5156	4338	1736	1906	7088	2324	4480	4606	0	2130	6492	1474	0	3426	5204
9.73		1090.48	1091.49	-0.376	5.3			[M-H]-	true		C40H70N17O17P	4092	3502	4142	3834	4858	5916	3488	5958	0	4536	6544	3118	5166	6304	3304	3458	4650	0	5304	4684	4118	3808	4132	4562	3736	5230	3424	5046	5904	3890	4376	0	3050	4550	8088	6832	4098	3998
9.73		1158.47	1159.47	0.92	3			[M-H]-	true		C40H82N5O31P	2824	2878	3304	2646	3480	4924	2398	4800	0	3380	5358	2320	3408	4606	1966	3898	2904	0	4846	3210	2644	2758	3146	3250	3104	3818	2334	3650	4980	3398	3358	0	2586	3104	5600	5808	2548	3144
9.73		1294.44	1295.45	0.227	1.7			[M-H]-	true		C36H72N27O18P3S	1984	1898	1996	1694	1800	3200	1734	3336	0	1990	4452	1726	2108	3900	1334	2532	1912	0	3464	1646	1772	2124	1450	1912	2028	2892	1626	2304	3412	2088	1872	0	1848	1882	4102	4354	1530	2054
9.74		750.543	751.55	-1.48	2.9	966.9	MSDIAL LipidDB VS68 negative mode	[M-H]-	true	PE O-38:5; PE O-18:1_20:4	C43H78NO7P	38968	40606	42324	33128	59434	31390	30038	43018	0	46486	42350	25532	55636	45468	20294	52604	49404	0	45450	65686	44230	35544	50192	53432	43966	33740	20740	65014	51544	34736	63266	0	22196	54366	56018	47986	42474	68408
9.74		776.557	777.565	-2.682	15.1	960.4	MSDIAL LipidDB VS68 negative mode	[M-H]-	true	PE O-40:6; PE O-18:1_22:5	C45H80NO7P	15198	17836	15596	18470	24644	6052	16532	6618	0	17868	5164	14020	20750	5088	14320	18604	19716	0	10682	25316	20912	18406	26000	20936	21980	9722	15618	23482	14860	17816	24516	0	12970	19568	7040	5990	26952	25882
9.74		818.53	819.538	0.484	11.1			[M-H]-	true		C45H75N2O11	14338	15216	14776	12102	19454	12794	11178	13924	0	15790	15732	9306	17842	15440	8560	19208	18108	0	15344	19994	16072	15166	19140	17884	17528	11796	8782	24798	18004	13490	21968	0	8338	17730	19140	16300	16438	20848
9.74		886.518	887.525	0.722	2.4			[M-H]-	true		C45H77NO16	6914	6844	7858	5908	9082	6780	5976	7996	0	7990	7802	4300	8320	7302	4362	8094	7804	0	8762	8486	5548	6496	7840	9278	7216	5438	4070	10834	8634	6482	10436	52	5126	7410	10440	9608	6512	8940
9.74		912.533	913.54	-0.403	1.2			[M-H]-	true		C34H70N22O4PS	2522	3100	2708	3196	3256	1190	3540	1436	0	2878	982	2500	3356	1244	2950	3624	3144	0	2404	3216	3564	3212	4718	3692	3684	1596	2886	3450	2554	3148	3452	0	2112	3422	1812	1658	4092	3482
9.74		954.505	955.512	0.986	3.9			[M-H]-	true		C44H73N7O16	8888	8260	8072	7002	9728	9450	6272	9466	0	8800	11186	5002	10746	10080	5526	8358	10178	0	11368	10762	7942	7350	9148	10006	10104	7520	4648	10900	11324	7032	10706	0	6036	9722	14286	11598	8230	10988
9.74		1022.49	1023.5	-0.52	2.7			[M-H]-	true		C42H80N4O22P	6298	6226	5820	5306	6182	6614	4210	7952	0	6862	8964	4114	7106	8052	3564	6866	6492	0	7544	6816	6056	5666	6076	7298	5658	6912	4452	7162	9168	3778	7296	0	4618	7228	8664	9414	5938	7376
9.74		1048.51	1049.52	0.382	0.8			[M-H]-	false		C42H90N3O18P3S	2288	2634	2244	2842	2712	1402	3138	1820	0	2540	1156	2776	2690	1488	2632	2568	2606	0	2590	2230	2818	2612	3170	2688	3576	2016	2596	2456	2636	2458	2476	0	2608	2590	1896	1174	3362	1840
9.74		1226.45	1227.46	-0.188	3.2			[M-H]-	true		C38H62N29O17P	2376	2526	2500	2168	1980	4042	1772	4098	0	2340	4036	2006	2646	4048	2004	2480	2546	0	3852	2566	2110	2116	2210	2816	2294	3708	1978	2666	4098	2280	2124	0	1874	2860	4570	4608	1880	2172
9.74		1355.84	1356.85	-0.897	6.1			[M-H]-	true		C64H116N12O19	2920	3106	2844	3116	3958	2484	1818	3064	0	3658	2144	2956	4734	2742	3046	5678	3798	0	3946	4664	2378	1382	2786	4008	2106	3152	1940	5184	4436	2746	3478	0	2318	4884	3494	2026	3014	5082
9.75		786.608	787.616	-0.799	4.4			[M-H]-	false		C38H86N5O9P	1684	1958	1944	1522	2034	1744	2104	2018	0	1938	2002	2046	1842	2120	2192	1744	2220	0	1658	1568	1970	1090	1800	2280	1474	1188	1862	1964	1984	1656	2782	0	1980	1328	2276	1828	2638	3132
9.75		844.544	845.552	0.244	9.2			[M-H]-	true		C45H75N5O10	6530	6742	5376	6686	7882	2520	7238	2454	0	6404	2724	6102	8782	2122	4974	7098	7788	0	4718	7186	8736	6258	8594	8026	6588	3582	6044	8390	5938	6078	8246	0	5116	6770	2944	2218	10082	8110
9.75		980.521	981.528	-0.651	4.4			[M-H]-	true		C43H74N12O12P	3064	3770	3242	3746	3670	1428	4148	1514	0	3296	1474	3606	4052	1624	3570	3854	3950	0	3050	3888	4444	3240	4480	4162	3908	2758	3820	4070	3346	4434	4214	0	3056	3808	2144	1570	4462	4334
9.77		746.569	747.576	-0.393	8.3			[M-H]-	true		C35H83N5O7P2	3794	3752	4142	4876	3750	1790	4606	1958	0	4342	2068	1696	4822	2044	2464	4834	4464	0	3170	4530	4832	2750	4828	5340	4054	2956	3394	5396	3696	3424	5236	0	2054	4282	2002	1934	5014	5912
9.77		806.59	761.592	-1.458	9	815.8	MSDIAL LipidDB VS68 negative mode	[M+COOH]-	true	PC 34:0; PC 16:0_18:0	C42H84NO8P	25658	25622	24300	26776	25920	8220	28210	10150	0	28514	11648	11910	31926	11912	13602	32374	31178	112	17072	22404	29530	16436	27584	31618	24056	15074	20652	36400	21932	21074	36408	0	11864	26650	13816	12622	27856	37442
9.81		581.525	582.533	-0.277	32.3			[M-H]-	true		C26H80O8P2	1740	1850	1862	764	704	500	4524	586	416	1722	1508	4170	1072	1520	4284	712	2320	464	806	908	792	868	740	2208	862	992	4114	744	944	1038	2588	450	2854	710	810	774	6040	3176
9.83		588.897	589.904	-0.128	33.6			[M-H]-	true		C16H7N3O16P3	7364	7278	6620	6824	3470	17244	6980	0	0	6626	16596	0	5948	17012	0	6384	6026	23490	14126	4206	5544	0	3630	5570	5046	0	0	4370	14800	0	4232	0	0	0	0	0	4458	3440
9.83		726.543	727.55	0.3	4.1			[M-H]-	true		C27H83N7O8P2S	2488	2994	2632	3110	7338	816	3834	896	0	3366	912	3274	3752	798	3098	2296	3526	0	1152	7234	3368	3678	6612	4220	5408	1144	2400	5766	1508	3588	5176	0	3064	5466	1110	0	5830	5722
9.85		832.606	787.608	-0.149	12.2			[M+COOH]-	true		C42H84N4O7P	78818	78808	80352	80166	155618	8724	80576	9296	0	87978	8988	75166	97450	8288	77720	85060	97570	374	19160	148200	94478	94592	112362	101140	115514	13122	69336	118680	24442	96588	110670	0	68568	139206	12390	8514	102398	119580
9.86		772.585	773.592	-1.4	5.7	906	MSDIAL LipidDB VS68 negative mode	[M-H]-	true	LNAPE 18:1/N-20:0	C43H84NO8P	11714	12676	10084	12610	22114	1598	10554	1474	0	13340	1462	11876	15142	1392	13200	12686	13916	0	3006	24112	14782	15136	18060	16834	17862	2450	11056	17824	3616	13974	16678	232	10982	22146	2178	1652	15806	17706
9.86		900.593	901.601	0.199	8.7			[M-H]-	true		C43H88N3O14P	6100	6944	6072	5796	10366	1020	6456	1354	0	7220	1204	6550	7766	1052	6078	6110	7278	0	1960	10870	7916	7530	9244	8992	8446	1474	5736	9496	2142	7262	9350	74	5936	10628	1588	1098	8488	10050
9.86		968.581	969.588	-0.578	1.2			[M-H]-	true		C36H90N8O17PS	2364	2464	2460	2414	4242	402	2354	502	0	2220	572	2536	3010	496	2222	2662	2644	0	772	4138	3372	3154	3382	2840	3590	776	2194	3254	982	3244	3092	0	2416	3530	566	532	3068	3536
9.87		231.931	232.939					[M-H]-	true			2300	2132	2428	2658	2696	1780	2222	1844	1192	2506	1592	2674	2616	1752	2754	2304	2748	1320	1810	3016	2582	2736	2784	2386	2962	1784	2426	3178	2110	2624	3672	0	2186	2730	2154	2106	2988	2832
9.87		1172.54	1173.55	0.237	5			[M-H]-	true		C30H77N24O25	3160	3150	2600	2980	3150	780	3114	634	0	2628	724	2864	2756	734	2794	3160	3186	0	1230	3154	2842	3816	2854	2726	2720	1016	2528	3126	1240	3294	2950	0	2706	3384	914	716	2956	2678
9.87		1376.5	1377.51	-0.79	4.5			[M-H]-	true		C32H95N14O38P2S	3164	2932	3496	3216	2326	890	2846	1078	86	2720	898	3184	3296	956	3026	3044	2568	0	1734	2524	2892	3176	2008	2336	2466	1260	3276	2418	1960	3326	2070	0	3482	2706	1552	1088	2534	2244
9.88		798.601	799.608	-1.243	35.1	795.6	MSDIAL LipidDB VS68 negative mode	[M-H]-	true	LNAPE 18:1/N-22:1	C45H86NO8P	2754	2738	2804	2800	2326	0	4268	530	0	3372	758	4650	1884	436	4640	1572	3356	0	0	2360	3766	4480	4078	3476	5092	0	3866	2264	0	5252	3732	0	3910	2104	760	0	5466	4216
9.88		1036.57	1037.58	0.128	8.7			[M-H]-	true		C37H71N27O7S	1842	2108	1962	2476	3048	554	1914	408	0	2252	394	2004	2656	0	2074	1846	2532	0	858	3122	2770	2240	2284	2174	2762	510	1930	2576	848	2108	2664	0	2016	2572	674	496	2290	2382
9.88		1240.53	1241.54	-0.455	3.6			[M-H]-	true		C44H94N2O35P	3590	3546	3744	3818	3658	956	3378	952	0	3560	1152	3828	3834	1024	3268	3834	3878	0	1682	3864	3678	3440	3470	3416	3480	1780	3440	3948	2418	3404	3296	164	3878	3908	1088	866	3474	3222
9.88		1308.52	1309.52	0.554	1.8			[M-H]-	true		C44H101N2O33P4	3380	3650	3928	3612	3256	0	4006	946	90	3838	1054	3280	3218	0	3752	3378	3292	0	1618	3338	3376	3662	3442	3018	2946	1274	3826	3384	1930	3340	3016	298	3298	3644	1474	1112	3486	2658
9.89		926.609	927.617	0.236	15.5			[M-H]-	true		C40H87N11O9P2	1562	1498	1936	1616	1280	320	2590	214	0	1600	280	3002	1038	0	2386	1026	1984	0	0	1240	2128	2072	2114	1920	3066	0	2256	1274	0	2794	1950	0	2630	1626	438	312	3014	2128
9.9		794.569	795.576	-1.495	10.5	906	MSDIAL LipidDB VS68 negative mode	[M-H]-	true	LNAPE 22:4/N-18:0	C45H82NO8P	15038	14054	15552	12250	31586	13746	6400	16458	0	16226	19744	2990	25910	18588	2880	23436	20120	0	19004	35586	16988	7074	18546	22308	10218	13878	4442	37412	21622	6340	26518	0	2678	32206	22010	21276	10780	36556
9.91		862.556	863.564	-0.429	8.8			[M-H]-	true		C38H67N22S	5142	5740	5544	5006	11066	5506	2984	7512	0	6260	7666	1284	9078	7242	1318	8364	8238	0	7336	11206	7040	3142	7534	9592	3900	5788	2504	12322	9182	2524	8650	0	1274	10006	9390	8258	3814	10774
9.91		930.543	931.551	-0.143	4			[M-H]-	true		C43H84N2O17P	2996	3196	3248	2456	3426	3314	1916	3788	0	3226	3940	796	4370	3880	754	5490	3746	0	4500	3682	3106	1676	2948	3438	1502	2678	1224	4566	5218	1286	3864	0	642	3620	4534	4600	1440	3860
9.91		1134.5	1135.51	0.731	3.9			[M-H]-	true		C36H73N21O19S	2138	2084	1734	1582	1930	2212	1078	2848	0	1868	3252	586	2204	2978	426	2624	2064	0	2846	2158	1772	942	1390	1852	732	2398	764	2180	3204	756	1906	0	424	1972	3586	3902	0	1624
9.92		858.622	813.623	-1.482	20.5	888.1	MSDIAL LipidDB VS68 negative mode	[M+COOH]-	true	PC 38:2; PC 18:1_20:1	C46H88NO8P	16110	15312	18508	17640	15124	0	28082	3810	0	16612	4038	30764	10788	3262	26544	10000	17800	0	4606	14502	22250	29612	24842	21514	33784	3752	20114	11752	6042	27730	21328	0	25396	12756	4788	4146	34356	22130
9.92		908.637	863.639	-1.318	35.2	831.4	MSDIAL LipidDB VS68 negative mode	[M+COOH]-	true	PC 42:5; PC 22:1_20:4	C50H90NO8P	1340	1398	1674	1336	678	2466	1588	2980	0	1794	4588	680	1256	4480	1008	1224	1912	0	2318	676	1390	802	1328	1820	874	2076	1334	1082	2228	796	2146	0	732	684	4018	4196	1696	2102
9.92		998.531	999.538	0.817	2.1			[M-H]-	true		C31H66N31O4PS	3546	3408	3516	2630	4358	4242	1802	5438	0	3294	5142	994	5294	5366	918	4946	4050	0	5722	3994	3584	1316	3800	4400	1414	4590	1220	6032	6072	1410	3988	0	768	4382	6384	4246	1704	4576
9.92		1066.52	1067.53	-0.301	7.1			[M-H]-	true		C38H73N19O15S	2160	2782	2424	2052	2688	3704	1324	3710	0	2530	3818	736	3698	4298	780	3810	3262	0	3928	2702	2458	1202	2096	2610	1058	2940	1240	4076	4236	1042	2950	0	564	2620	4928	4582	1354	2978
9.94		803.627	758.629	-1.263	62.5	893.3	MSDIAL LipidDB VS68 negative mode	[M+COOH]-	true	SM 36:1;2O/2:0	C43H87N2O6P	3040	2948	2534	1836	1546	4736	1398	5966	88	3110	7052	1098	3216	7082	1160	2934	3696	0	4734	1602	1634	1324	1490	3706	1458	4598	1028	3136	5130	1322	4612	178	1098	1952	9166	8136	1252	4600
9.98		778.573	779.58	0.951	6.4			[M-H]-	true		C40H82N3O9P	2440	2260	2718	2942	1906	0	2660	1444	0	0	0	2208	1810	0	2426	1662	3306	0	2830	1956	3708	3412	4962	3652	3826	1974	2248	1750	2886	3266	3580	0	2348	1546	2110	0	4194	4188
10		158.975	159.983	-0.337	45.3			[M-H]-	true		C5H4O4S	16938	15918	18488	18942	14174	16630	16602	17564	19786	20432	16696	17148	15864	18956	17578	18154	19762	20990	17832	13372	17286	16434	17628	16634	12710	17348	16374	12158	17152	19282	18610	19746	14914	13636	17140	15108	14216	17568
10		752.558	753.566	-1.648	94.3	923.4	MSDIAL LipidDB VS68 negative mode	[M-H]-	true	PE O-38:4; PE O-18:0_20:4	C43H80NO7P	2992	2438	2686	2482	3412	824	3076	1196	0	3426	1270	2048	2360	1584	1510	2782	4364	0	1786	3062	2968	4692	4378	4182	4000	1734	2036	2994	2508	2462	3792	0	2100	2722	2048	1220	3272	4338
10.01		100.933	101.941					[M-H]-	true			22272	23552	23826	23094	18644	23258	25012	24794	29590	26642	23544	25804	23090	24984	26374	26922	29468	33266	25876	22350	26270	27756	28506	28428	22828	28970	26158	20952	27162	28940	26458	30360	23562	22332	25344	25598	21662	26292
10.01		115.921	116.928					[M-H]-	false			2512	2662	2494	2128	2692	3104	2884	2658	4242	3408	2548	2994	2828	2542	3122	2534	2966	3438	3482	2302	2944	3720	3130	3804	3130	3530	3026	2292	2580	3396	3394	3662	2598	2598	3080	3576	2510	3296
10.01		139.008	140.015	-0.828	27.7			[M-H]-	true		C4H4N4S	2220	2158	1690	1776	1594	1492	2132	1518	1344	2956	1536	1652	1438	1672	1870	1496	2570	1524	1888	1440	1954	1512	1794	2472	1704	1930	2170	1674	1804	3232	3552	976	1616	1718	1856	1582	1962	3010
10.01		421.313	422.32	-0.509	9.5			[M-H]-	true		C17H46N2O9	5250	4530	3922	2774	2294	1216	2012	1380	972	2068	1216	1552	1430	1260	1444	1068	1946	614	1024	942	1170	948	932	984	918	1022	1224	888	936	1252	858	488	1070	730	1238	854	594	790
10.03		520.909	521.916	2.401	45.5			[M-H]-	true		C13H7N3O14P3	15976	0	15896	16084	14202	0	0	0	21324	15542	17432	0	15918	0	17576	0	15204	0	18590	0	16130	16906	0	15640	15354	0	18552	14660	0	0	0	0	18276	15872	0	17888	0	14818
10.04		795.637	796.644	0.992	8.2			[M-H]-	true		C39H94N2O9P2	3014	2990	3022	1588	2262	4380	990	5152	0	3750	5716	808	2782	5628	968	2562	4452	0	4658	1958	1866	1042	1572	4126	1320	3000	810	2376	4032	1496	4106	96	814	1928	5782	5370	1312	3866
10.04		855.658	856.666	-0.62	12.2			[M-H]-	true		C39H91N11O5PS	10648	11868	11190	5284	7818	16460	4172	19068	238	12062	20640	3312	10532	18416	3052	10954	13104	142	14142	7916	6678	3616	6412	15954	3910	11960	2702	10088	16624	3548	15960	0	2334	7996	23318	19832	5016	16994
10.05		923.646	924.653	0.805	1.9			[M-H]-	true		C36H85N20O4PS	3190	3764	3206	1792	2494	5398	1634	4806	0	3106	5972	1220	3320	5876	1128	3080	3668	116	5006	2150	2306	1012	2442	4374	1318	3896	924	3248	5266	1156	4154	0	1262	2126	7058	6644	1510	5130
10.06		1331.57	1332.58	-0.232	32.9			[M-H]-	true		C37H68N45O8P2	994	1006	1114	598	928	1814	632	1954	0	1106	3154	632	1402	2498	0	1184	1790	0	1942	990	892	686	592	1544	526	1316	258	1138	2012	618	1552	0	408	1050	2474	2842	488	1536
10.1		588.897	589.904	2.447	46.7			[M-H]-	true		C12H3N9O14P3	16234	15916	17112	15828	15642	19428	16436	19604	0	15880	0	16504	15906	0	18084	16046	16600	0	0	15110	16304	17484	17146	14894	16114	0	18414	16118	19582	16614	15506	23792	18526	16000	0	0	15632	13066
10.11		718.538	719.545	-1.505	21	867.6	MSDIAL LipidDB VS68 negative mode	[M-H]-	true	PE 34:0; PE 16:0_18:0	C39H78NO8P	3374	2370	2624	2280	1816	1910	1956	2380	0	3134	1680	1248	3194	1820	1458	3274	3050	0	3318	1748	2222	1746	2086	3888	1768	2674	1808	2268	3862	1744	3858	0	1324	1920	2324	1436	1506	4674
10.11		842.626	843.634	0.948	1.9			[M-H]-	true		C33H85N11O13	1638	1922	1818	1806	1906	180	2322	170	0	1712	260	2562	1188	132	2134	1126	2166	0	398	2020	2232	2048	3024	2084	3026	166	1692	1292	492	3346	2248	0	1876	1678	328	154	2758	2712
10.17		1219.8	1220.81	0.185	8.7			[M-H]-	true		C65H116N5O12P2	21288	22080	21596	28162	26652	894	53794	1660	0	24706	0	31176	8960	0	38682	6378	24324	0	2310	24626	40488	24046	43026	31516	21000	1986	40304	13448	2980	26654	34618	0	25490	19518	1748	0	79700	34374
10.17		1287.79	1288.8	-0.368	9.9			[M-H]-	true		C71H117O18P	3574	3106	3468	4256	3876	0	6212	228	0	3654	0	4794	1482	0	4806	1478	4414	0	0	2946	5718	3998	7144	4966	3804	322	5352	2246	0	4114	5468	0	4558	3162	0	0	11080	5110
10.24		812.541	813.548	0.571	7.1			[M-H]-	true		C43H77N2O12	15714	14792	16730	18806	27048	3236	20630	4012	0	17354	2768	13962	18550	3126	12100	14288	21906	0	5918	26602	20848	15536	28142	21682	21214	5072	14746	22698	7904	16510	23456	0	12780	25638	5514	3952	26004	25550
10.25		744.554	745.561	-1.378	3.2	932.7	MSDIAL LipidDB VS68 negative mode	[M-H]-	true	LNAPE 18:1/N-18:0	C41H80NO8P	39120	36802	41808	45408	68354	7648	53594	8340	0	41486	6460	32924	42902	5624	30992	35556	48224	0	14726	80428	59242	40388	67382	53056	51544	10436	36900	57082	18304	39940	58336	0	31364	67374	11470	8158	70426	67880
10.25		880.528	881.535	-0.072	3			[M-H]-	true		C33H61N28S	8244	8168	8092	10658	13896	1980	11872	2282	0	11078	2164	7730	9456	1846	6894	8544	11590	0	3696	15032	12586	7708	15136	11928	12848	2632	8784	13420	5138	9510	12594	0	7390	14986	2968	1752	15254	13432
10.25		948.516	949.523	0.847	2.6			[M-H]-	true		C43H81O22	10686	10658	10104	12890	16362	2624	16006	3094	0	12972	2446	9820	9918	2058	9744	9924	12736	0	4294	16902	14394	11276	18710	15378	14722	3456	11048	16510	6310	12970	14952	0	8144	18930	3612	2250	18598	16948
10.25		1016.5	1017.51	-0.671	5.3			[M-H]-	true		C39H76N11O18P	7304	8908	9378	10040	12808	2352	9278	2800	0	10230	2244	8046	8980	1860	7212	8956	11496	0	4352	14940	12704	9298	14814	11684	11064	3616	8710	11932	4928	10190	12770	0	7124	13786	3040	1878	13532	15270
10.25		1084.49	1085.5	0.574	3.7			[M-H]-	true		C44H86N3O21P3	6836	6754	6104	7732	10280	1864	8230	1988	0	8418	1630	5878	7516	1544	5734	6572	8596	0	3414	10358	8470	7262	11140	9068	8260	2456	6862	8038	4204	6960	8918	0	5954	10210	2734	1688	10290	9144
10.25		1152.48	1153.48	0.198	4.6			[M-H]-	true		C46H95O20P6	5152	6024	5038	5794	8314	1024	7576	1658	0	6634	1736	4990	5950	1476	5042	6042	6994	0	2844	9250	7718	6098	8146	7144	6980	2080	5772	7636	3158	5492	6372	0	4580	8178	1956	2022	9392	7582
10.25		1193.79	1194.79	-0.272	6.9			[M-H]-	true		C56H114N11O10P2S	11104	12182	13590	17418	24558	0	15070	760	0	15134	0	10294	10268	0	13990	9184	15322	0	1960	23950	19476	9018	20660	13896	9604	1754	14020	12782	2616	10908	17266	0	9546	19384	1002	0	29304	17962
10.25		1220.46	1221.47	-0.032	0.8			[M-H]-	true		C41H67N21O23	4872	4680	4972	5454	6230	1206	5718	1692	0	6006	1346	4494	4756	1330	4210	4702	5798	0	2432	6980	6652	4704	6290	6010	5542	2066	4960	5694	3316	4884	6052	0	3946	6438	1830	1292	6090	6228
10.25		1261.77	1262.78	0.132	11.1			[M-H]-	true		C53H115N8O23P	1934	1906	2006	2094	3094	0	2358	0	0	2454	0	2208	1840	0	2048	1362	2468	0	334	3218	2866	1708	3272	2310	1830	0	2418	2612	754	1794	2776	0	2050	3372	0	0	4122	3654
10.25		1288.45	1289.46	-0.357	3.2			[M-H]-	true		C45H88N4O32P3	4590	4270	4160	4342	5884	1586	5156	1382	0	4150	1272	3840	4342	1242	3582	4694	4742	0	2186	6036	5794	4326	5550	5398	4512	1630	4278	5394	2220	4298	4808	0	3348	5472	1672	1162	5940	4648
10.25		1356.44	1357.45	0.587	2.8			[M-H]-	true		C33H70N33O19P3S	2738	2726	2972	2962	3442	1298	3458	1354	0	3104	1046	3102	2818	0	2656	2586	3472	0	1458	4450	4350	2934	3510	3064	3508	1098	2714	3158	1806	2814	3340	0	2216	4132	982	846	3848	3162
10.27		61.9883	62.9956					[M-H]-	false			2826	2296	2356	2794	2378	2064	2738	2584	1948	2700	2356	2674	2554	19662	3038	3450	3288	1930	2524	2780	3418	2732	2692	2930	2620	2414	2972	2722	3306	2986	3300	2002	3188	2358	2054	2008	2740	2848
10.27		98.9391	99.9464					[M-H]-	false			1278	1194	1634	1048	0	1886	1048	1178	1066	1058	1224	1398	1144	7568	1280	1224	1044	1016	1438	1360	1050	1314	938	1374	1060	1750	1156	1150	1602	1364	0	1118	1250	1480	1522	1332	1338	1580
10.27		99.9257	100.933					[M-H]-	false			1438	800	984	1208	674	1108	0	0	774	826	0	996	1034	4100	958	0	974	0	826	0	776	1320	956	1294	0	1188	840	766	930	974	0	764	914	724	0	1300	884	0
10.27		100.933	101.941					[M-H]-	true			18252	0	16936	0	11816	0	0	19534	12222	0	20872	20196	0	82074	20982	0	22576	0	0	0	0	21716	21516	0	15556	22350	0	0	22370	22022	0	15100	20674	21884	23352	0	18942	0
10.27		112.986	113.993	-2.459	7.5			[M-H]-	true		C4H2O4	36684	36634	35854	37756	34856	39172	0	0	40832	38794	0	0	39554	110882	0	0	0	0	39470	0	0	0	40748	0	0	0	0	0	0	0	0	39424	0	0	0	0	0	0
10.27		115.921	116.928					[M-H]-	false			2346	2194	2712	2772	1428	2532	2542	2136	2004	2138	2618	2500	1742	12004	2168	2718	2276	1846	2594	2150	2490	2572	2296	1862	1824	2310	2118	2346	2628	2714	1838	1608	2108	2038	2682	2548	2316	2132
10.27		118.03	238.074					[M-H-H]2-	false			0	942	786	0	0	1064	1012	970	870	0	944	798	668	2850	0	0	834	862	696	774	0	814	684	0	0	640	766	938	0	840	944	970	812	0	0	0	838	0
10.27		121.004	122.012					[M-H]-	false			1308	878	856	1282	890	838	1232	872	918	700	938	0	994	4654	826	850	0	1172	824	1064	772	868	842	864	800	856	906	858	0	0	1054	1084	866	814	872	1100	830	1212
10.27		129.936	130.944					[M-H]-	false			1076	902	1024	0	0	984	0	1020	0	792	1018	0	0	3304	850	1300	0	0	1226	0	948	888	0	1274	0	1024	918	0	1106	866	940	932	760	1094	838	1140	630	0
10.27		129.976	130.983	2.719	8			[M-H]-	true		C4H3O3S	2716	2508	3090	2530	2560	2850	3218	2814	2548	2650	2848	2428	2712	6828	2836	2494	2102	2526	2782	2876	2436	3352	2932	2722	2844	2802	2550	2608	2436	2736	2668	3224	2546	2372	2874	3162	2938	3358
10.27		132.923	133.931					[M-H]-	false			772	980	1264	854	0	874	732	0	998	970	1236	932	918	4252	942	856	672	890	842	0	962	788	0	816	848	942	1048	632	850	926	746	726	702	862	1100	1056	852	730
10.27		138.02	139.027	0.014	8			[M-H]-	true		C6H5NO3	0	1026	0	0	0	964	924	830	0	906	890	1012	932	4566	860	970	1160	968	912	1160	862	890	796	904	1150	1014	1290	986	1178	1016	1092	0	1130	874	1216	1018	956	1172
10.27		141.021	142.028					[M-H]-	false			1296	1140	1074	1152	1294	1082	1142	1364	1244	1038	1114	1206	1194	6806	1124	1172	1022	1050	1228	1156	1196	1094	1494	1062	1012	1136	1164	1186	1218	0	998	1510	1284	1220	1330	0	1138	1336
10.27		144.923	145.931					[M-H]-	false			0	1440	1352	0	1476	2036	1604	1832	1426	1586	2852	2132	1392	9278	1806	1216	1790	1982	1690	1740	1130	1246	0	0	1418	2164	2012	1462	2192	1804	1180	1676	1344	1302	1862	2114	1390	0
10.27		146.025	294.064					[M-H-H]2-	false			0	644	0	786	908	0	0	830	0	0	710	700	0	4040	704	0	0	590	0	0	810	634	664	782	700	0	0	1064	0	0	792	0	0	686	0	1118	0	778
10.27		157.872	158.879					[M-H]-	false			1074	0	896	1140	750	968	822	1120	0	0	1120	838	0	4888	0	790	830	974	1014	0	666	1018	824	0	0	1118	0	0	852	884	0	0	0	0	1240	1292	0	944
10.27		165.021	166.028					[M-H]-	true			2452	2248	2468	2786	2632	2338	2568	2350	1932	1970	2022	1906	2302	10606	2410	2560	2126	2058	2296	2728	2322	2260	2294	2482	2188	1998	2474	2324	2074	2558	2378	2262	2442	2230	2412	2346	1960	2366
10.27		174.956	175.963					[M-H]-	false			3830	4620	4716	4174	3890	4630	4574	5256	5346	5042	5178	4844	4564	14894	4966	4750	4906	4950	5042	5118	4268	4856	4786	4726	4520	4644	5336	4376	5766	4284	5376	5456	4444	4470	4596	4786	3808	4916
10.27		178.881	179.888					[M-H]-	false			816	0	0	0	0	1186	842	1008	750	772	1090	0	688	3234	1266	1020	0	0	1050	0	0	796	0	0	0	1236	0	0	956	0	0	934	818	730	1264	1088	208	0
10.27		200.119	201.126	-0.18	19.2			[M-H]-	true		C12H15N3	2698	3022	2578	2714	2686	3010	2526	3176	0	2802	2882	3382	2794	6448	3400	3388	2700	3024	3848	3156	2328	2788	2894	3058	2826	2954	2760	2708	2428	2860	2746	2954	2654	2802	2696	3376	3564	2812
10.3		752.559	753.566	-1.151	48.5	891.8	MSDIAL LipidDB VS68 negative mode	[M-H]-	true	PE O-38:4; PE O-18:1_20:3	C43H80NO7P	2054	1984	1956	1934	4650	368	1358	0	0	2194	0	1106	3108	418	1306	3060	2234	0	1316	4702	2438	2024	2708	2776	2430	1196	1134	4564	1716	2008	2834	0	1120	3592	706	706	2104	3442
10.32		248.96	499.935					[M-H-H]2-	true			0	0	47568	46898	0	0	49652	0	53524	0	0	0	48008	87350	0	0	50820	0	0	0	0	0	0	0	0	55420	0	0	0	0	0	56206	0	0	0	0	0	0
10.34		158.975	159.983					[M-H]-	true			13824	13288	14500	12814	13362	0	14762	13716	9050	16540	15072	15838	14972	61204	13440	15830	14282	8700	15032	13436	13590	13304	14718	13174	11234	0	14050	14316	13470	13490	13502	10168	12816	13172	0	12958	13552	11128
10.35		182.988	183.995	-0.468	32.4			[M-H]-	true		C4H9O4PS	2698	2350	2136	2048	2514	2606	2174	2432	2150	2724	2594	3236	2524	5400	2158	2642	2160	2052	2156	2708	2544	3016	2174	2330	2182	3866	2422	2366	1884	2346	2504	2768	2278	2672	2142	3080	2820	2404
10.37		826.64	781.641	-1.749	42.2	793.6	MSDIAL LipidDB VS68 negative mode	[M+COOH]-	true	HexCer 18:1;2O/22:1	C46H87NO8	3890	3636	3250	3398	2224	2100	6382	3614	0	4362	2184	4690	2412	1944	4640	2602	4138	0	2826	2328	4274	2058	3664	5086	3166	2252	4388	2646	3714	3186	5710	0	4230	2546	4146	2340	8132	6372
10.38		800.624	755.626	-1.373	6.7	812.6	MSDIAL LipidDB VS68 negative mode	[M+COOH]-	true	HexCer 18:1;2O/20:0	C44H85NO8	27508	29622	27562	21370	33440	20802	30538	26528	0	30930	32420	24472	32748	29704	26414	29592	35524	0	26032	32910	24186	15404	25136	38230	24522	17748	20770	35102	28238	21194	49106	0	23302	28368	30836	32484	37848	49108
10.38		817.615	818.622	0.624	8.4			[M-H]-	true		C32H76N21O2S	3094	3236	2324	2172	3190	2082	3024	2502	0	2844	3088	2322	3302	2986	3152	2616	3162	0	2354	2514	2344	1394	2362	4120	2512	1518	2112	3168	2192	1984	3824	0	2438	2662	2866	3374	3972	3838
10.39		770.57	771.578	-0.141	147.4	901.2	MSDIAL LipidDB VS68 negative mode	[M-H]-	true	LNAPE 20:2/N-18:0	C43H82NO8P	1344	1554	1342	1002	1394	0	0	2292	0	1652	2632	0	1750	2262	1348	1556	1702	0	2030	1830	0	0	1492	2046	0	1282	0	1810	2244	0	2060	0	0	1438	2802	3252	0	2222
10.44		100.934	305.823					[M-H-H2]3-	true			0	19706	19668	20014	17386	20672	19422	19358	12626	20630	23344	20826	21574	20526	21858	20604	20390	13646	21158	20162	20524	20406	0	21314	20020	0	20828	21104	20996	21466	20408	13534	20232	0	23434	0	20258	0
10.46		610.541	611.548	-0.047	12.6			[M-H]-	true		C31H74N5O4P	2108	1986	2544	2906	4442	918	2410	722	0	2296	1088	2162	2944	1404	1920	2328	3496	0	1006	4558	3426	1578	3242	3140	1872	690	1512	3732	1100	1562	3554	0	1176	3760	1044	1274	3600	4064
10.52		514.892	515.9					[M-H]-	true			2302	2686	2600	2436	2658	3104	2764	2928	3120	2480	2858	2968	3320	2620	2778	2686	2826	3054	3020	2614	2572	3228	2572	2690	3500	3200	2884	2766	3324	2814	2650	3798	2802	2508	2634	3534	2830	2776
10.53		582.88	583.887					[M-H]-	true			2476	2524	2680	2566	2674	2918	3470	2930	3128	2826	3284	2934	2872	3664	3124	3080	2662	3618	3396	3530	3246	3670	2766	3134	3170	3476	3014	3214	3026	3152	3006	3242	3110	2886	3178	3582	2566	2612
10.54		650.867	651.874					[M-H]-	false			2224	2202	2060	0	1922	2260	2398	2616	2778	2500	2556	2518	2632	2448	2574	2430	3200	2382	2434	2510	2390	2380	2036	2174	2162	2400	2488	2254	2554	2532	2322	2570	2272	2582	2452	2610	2154	1964
10.54		852.656	807.657	-1.403	26.1	813	MSDIAL LipidDB VS68 negative mode	[M+COOH]-	true	HexCer 18:1;2O/24:2	C48H89NO8	13042	12186	14088	7736	10534	17568	8414	20826	0	12874	20858	6368	14028	16878	5872	12530	14288	0	19864	7236	10972	3738	8402	15964	4544	14738	5390	11496	24040	4620	18788	0	5224	7576	22486	17282	10298	21326
10.56		588.896	589.904					[M-H]-	true			0	0	0	20734	19416	0	0	0	23102	19744	21074	20952	20040	0	19808	0	0	22728	21268	0	19182	20294	19180	20540	19700	0	0	19466	0	21022	19520	0	21104	20136	22540	0	19714	18538
10.6		692.339	693.346	-0.601	18.3			[M-H]-	true		C21H64N2O16P3	1846	2024	2198	1032	1268	1126	1564	1020	746	2234	922	1236	1068	1082	1056	1224	2428	694	1040	1212	1412	1068	2126	2418	1178	1890	1336	1120	1536	2170	2860	830	1506	1246	1842	918	1304	3050
10.62		826.639	781.641	-2.133	29.5	766.1	MSDIAL LipidDB VS68 negative mode	[M+COOH]-	true	HexCer 18:2;2O/22:0	C46H87NO8	2288	2312	2966	2948	3508	450	3354	0	0	2478	694	2238	4216	538	2976	3282	3632	0	1272	3140	2556	1754	2808	2906	2430	1012	2292	3608	1768	1980	3686	0	2568	3156	1098	612	3482	4178
10.64		778.574	779.581	-1.907	18.3	957.8	MSDIAL LipidDB VS68 negative mode	[M-H]-	true	PE O-40:5; PE O-18:1_22:4	C45H82NO7P	6224	5360	5898	5416	7538	4536	4686	5250	0	6210	6358	2922	8868	5802	3282	9658	7732	0	7816	8594	6714	3954	6930	7232	5412	5192	3058	8398	8626	3646	8426	0	2856	6086	6946	7104	6258	9820
10.64		846.562	847.569	0.978	8.8			[M-H]-	true		C33H74N19O3PS	2516	3200	2370	2196	2994	2522	1850	2504	0	3108	2876	1656	3914	3126	1276	3682	3134	0	3002	3618	3492	1848	3064	4044	2122	2480	1348	4158	4014	1824	3598	0	1354	3380	3568	3482	2478	4706
10.64		982.536	983.543	0.12	4.2			[M-H]-	true		C33H100N2O17P5S	1802	1724	2144	2234	3164	1672	1260	2018	0	2080	2214	932	3064	2076	958	2564	2664	0	2836	2262	2342	1296	2214	2678	1658	1746	1294	3326	2646	1372	3340	0	980	2578	2794	2230	1736	2914
10.65		1221.82	1222.83	-0.386	9.1			[M-H]-	true		C58H118N11O10P2S	2226	2264	1966	3062	2246	0	5180	0	0	2342	0	4120	1028	0	3522	638	2622	0	228	2070	3368	2830	3880	3122	2840	0	3986	0	294	3246	3162	0	3298	836	128	0	7164	3714
10.73		792.611	793.618	-0.267	10.1			[M-H]-	true		C41H86N4O8P	5348	5238	5270	5876	4208	726	7284	852	0	6404	1146	6814	3604	884	5682	3878	6496	0	1372	4568	6588	10086	7130	7182	11522	862	5888	4514	1218	8766	8642	0	6452	4440	1270	1236	8136	8972
10.74		1195.8	1196.81	0.261	2.7			[M-H]-	true		C50H112N14O16S	1676	1364	1740	2148	2948	0	3032	0	0	2062	0	1508	1626	0	1862	1164	2086	0	0	2680	2392	1458	3162	2106	1738	0	1966	1798	0	2166	2240	0	1798	2224	0	0	3868	2468
10.75		68.9958	70.003	-2.454	8			[M-H]-	false		C3H2O2	1000	980	0	840	966	0	738	0	0	1000	0	0	852	900	0	890	0	0	976	1012	1166	1158	1134	802	0	954	0	3040	0	910	1096	968	834	0	804	750	1014	0
10.75		98.9391	99.9463					[M-H]-	false			1646	1682	1202	1368	1094	1518	1358	1652	1072	1738	1284	1424	1852	1524	1210	1556	1290	1150	1574	1234	0	1208	1284	1184	1138	1434	1434	10052	1182	1132	1370	908	0	1424	1112	1166	1060	1332
10.75		99.9257	100.933					[M-H]-	false			1096	982	826	888	954	0	0	900	824	1162	1184	0	1090	1080	0	1138	936	822	1286	924	828	0	820	808	0	1090	1030	4796	986	878	0	802	1218	1042	842	816	1108	0
10.75		112.986	67.9873					[M+COOH]-, [M+Cl]-	true			0	0	0	40596	0	39350	41058	41462	0	39600	38868	42252	0	41112	42752	41442	41270	42050	0	43272	42818	49412	43502	42244	45436	0	0	108208	41476	45658	43062	40954	0	0	39788	0	44028	45688
10.75		129.936	130.944					[M-H]-	false			900	860	880	916	0	742	992	922	812	1524	908	1096	1126	972	1026	814	814	0	982	842	1100	992	0	1048	0	0	950	3942	778	1158	852	1160	1202	792	814	744	1060	1060
10.75		130.966	131.973	-2.103	8			[M-H]-	false		C3H2NO3S	412	368	490	482	260	666	0	0	378	520	430	806	0	454	378	0	534	686	596	462	0	0	0	0	830	632	522	3934	620	0	504	768	520	0	580	0	522	0
10.75		141.021	142.028					[M-H]-	false			1286	1158	1194	1072	1484	1456	1270	0	0	1130	1268	1124	1222	1068	1316	1486	1102	964	1696	1298	1008	1344	1008	1464	1076	1000	0	6298	1208	1366	1108	1360	1260	1298	1408	1236	1228	1488
10.75		143.025	288.065					[M-H-H]2-	false			974	896	1038	0	1068	1040	1030	1064	952	1010	962	924	842	1028	860	1078	864	962	868	864	936	1068	0	852	1064	862	946	3286	0	878	916	770	1126	810	724	1116	0	816
10.75		146.965	147.972					[M-H]-	false			1166	0	858	856	878	738	958	1190	866	1454	940	928	1024	0	0	922	920	934	866	824	934	0	752	0	850	792	770	3544	762	790	838	774	826	864	1090	0	988	834
10.75		147.02	148.027	1.37	7.6			[M-H]-	false		C5H2N5O	964	996	0	1000	0	0	986	902	1100	984	1012	952	804	878	1094	0	1002	884	986	1080	942	1136	864	834	1054	932	1066	3146	1156	952	0	1010	0	874	888	1038	0	982
10.75		155.874	156.881					[M-H]-	true			1262	1046	1064	1038	1010	1244	0	1142	870	1274	1860	0	1216	0	1280	1056	1038	0	1438	854	904	914	984	1022	910	1264	1374	3890	1110	0	1082	1310	0	974	1136	1482	916	1186
10.75		157.872	158.879					[M-H]-	false			1090	828	1116	1270	0	1010	1026	1000	948	1020	940	1036	1386	1276	916	1076	0	892	1002	898	960	1160	0	1006	0	964	806	4226	964	0	836	1020	1040	1026	1084	1000	0	0
10.75		159.893	321.8					[M-H-H]2-	true			850	714	986	646	0	524	0	0	528	892	502	766	0	122	0	586	864	698	786	524	688	662	0	688	358	836	484	3712	604	0	662	408	654	0	418	404	0	636
10.75		165.02	166.028					[M-H]-	false			2240	2140	2036	2188	2478	2390	2592	2592	2306	1948	2150	2364	2076	2164	2316	2092	2400	2618	2550	1978	2226	2104	2124	2202	1866	2218	2376	14066	2080	2916	2598	2612	2374	2592	2190	2570	2986	2294
10.75		174.956	175.963					[M-H]-	false			3888	5004	4796	4356	4978	4650	4568	4212	4944	5262	4122	4888	4362	4376	5128	4998	5422	4510	4348	5312	4890	5506	6076	4982	5172	4494	4368	21558	4112	5060	5360	0	5028	4456	4350	4590	5510	4652
10.75		178.88	179.888					[M-H]-	false			0	942	840	0	0	966	0	1080	834	1168	1074	0	0	0	850	960	0	0	0	0	822	716	0	0	0	0	952	3388	0	0	0	742	0	1198	1084	1064	0	0
10.75		180.973	181.98	-0.276	28			[M-H]-	true		C4H7O4PS	21918	0	21224	0	22096	21524	23018	22242	21620	21872	21154	22028	21076	21102	0	21568	0	0	21544	0	21104	21676	23798	22924	24638	0	0	74162	21386	0	21948	22288	22628	21896	22798	21792	24118	0
10.75		182.988	183.995	-0.54	8			[M-H]-	false		C4H9O4PS	2044	2454	2250	2448	2232	1908	2546	2204	2074	2738	2826	2650	2464	2386	2058	2310	2326	2262	2498	2188	2504	2608	2680	2296	2738	2330	2360	9276	2418	2370	2902	2296	2148	2358	2840	2146	2938	2134
10.75		187.941	188.949					[M-H]-	false			1824	1646	1708	1404	1416	964	1664	1204	0	1802	1322	1718	1990	1344	1438	1410	1616	1140	0	1314	1574	1778	1684	2382	2020	1564	1730	7394	1282	1930	1854	1186	1424	2060	1358	1334	1952	1740
10.75		188.887	189.895					[M-H]-	false			0	1024	916	912	0	910	0	974	698	938	0	942	796	0	0	768	0	578	0	886	0	0	0	0	0	0	0	3216	796	0	884	0	842	838	0	0	708	716
10.75		190.016	191.023	0.771	46.1			[M-H]-	false		C5H8N2O4P	1010	810	0	0	0	0	838	798	700	0	652	904	788	688	766	0	0	918	732	798	958	768	836	640	1002	0	0	3168	716	986	856	0	836	872	760	0	796	804
10.75		190.888	191.895					[M-H]-	true			966	1222	1408	1208	1150	974	1006	1086	0	1312	998	1206	1244	978	980	1248	1044	0	0	1012	1140	1220	1004	996	944	898	1484	3312	0	1226	0	0	858	960	852	804	0	792
10.75		197.963	198.97	0.167	8			[M-H]-	true		C7H3O5S	1790	1538	0	1520	1586	1350	1618	1692	1620	1504	1816	1624	1602	1642	1482	1890	1620	1612	1848	1374	1866	1504	1866	1794	1302	1598	1664	3660	1784	1508	1606	1978	1356	1556	1808	1848	1532	1908
10.75		213.016	214.023	0.404	9.8			[M-H]-	false		C7H6N2O6	830	852	0	798	0	740	834	0	770	0	720	0	0	0	0	796	792	0	844	816	706	0	872	778	840	1018	0	3828	704	0	0	0	852	1118	0	786	0	0
10.75		214.135	215.142	-0.213	22.6			[M-H]-	false		C13H17N3	890	1066	838	918	0	0	1002	0	856	0	862	1184	1054	748	976	984	0	922	822	0	1176	0	0	0	966	1028	874	3310	0	1252	986	0	856	0	1052	954	1248	834
10.75		231.931	232.939					[M-H]-	true			1728	2052	1622	1882	1782	1288	1780	1358	1148	2606	1498	1868	1642	1114	2024	1826	2120	0	1358	1666	1810	1998	2188	1816	2110	1446	1848	4326	1602	1846	1838	0	1782	2072	1468	1320	2350	1784
10.75		242.943	243.95					[M-H]-	true			3748	3774	3778	3870	4238	4382	4336	4578	4830	5338	4600	4690	4926	5106	3924	4620	4990	4464	4598	4278	4726	5002	4866	0	4846	3970	4348	11594	3808	4812	4308	4530	3604	4614	4412	4534	3750	4160
10.75		316.947	317.955	-0.907	15.3			[M-H]-	true		C7H4N4O7P2	0	31740	31130	0	31448	0	0	0	34796	41468	34266	33748	34330	34596	0	33760	0	0	0	33902	0	33386	34086	0	0	0	0	88106	0	0	32732	0	0	0	34848	36876	0	0
10.75		329.901	330.909					[M-H]-	true			958	1052	1104	1230	0	1710	1336	1588	1586	1618	1704	1636	1566	0	1748	1642	1646	1684	1870	1646	1634	2032	1582	1708	1688	1718	1650	3242	0	1390	1504	1572	1564	1480	1782	1624	1626	1586
10.78		115.921	116.928					[M-H]-	false			2006	1726	2256	2258	2220	1776	1928	2298	2210	4868	2028	2120	2434	2668	1800	2484	1828	1670	2396	2232	1704	1666	1942	2476	1630	2600	2422	10938	2996	1926	2076	1604	1926	2188	2282	2324	1774	1694
10.78		129.976	130.983	2.706	8			[M-H]-	true		C4H3O3S	2780	2930	2944	2672	2728	2640	2776	2406	2736	6118	2238	3044	3222	2486	2530	2720	2844	2512	2810	3024	2544	3816	2826	2746	2794	2610	3064	10806	2590	3504	2704	2604	2952	2804	3718	2426	2372	3138
10.78		144.923	145.931					[M-H]-	true			2550	1768	1700	1728	1478	1746	1676	1462	1470	3688	1920	1438	1890	1838	1866	2156	2538	1482	2018	1262	1864	1446	1906	1362	1270	1468	2058	3876	2036	1632	1610	1954	2210	1470	1906	1748	1598	1310
10.81		112.985	341.978					[M-H-H2]3-	true			0	40758	0	0	39722	38410	0	0	39642	79752	0	0	0	0	0	0	0	0	0	0	0	0	0	42776	0	0	0	0	41692	0	0	0	40746	41446	0	0	0	0
10.82		61.9883	62.9956					[M-H]-	true			2828	3016	2686	2450	2674	1882	2956	2644	2438	7364	2136	2930	1974	2224	3030	2420	3124	1988	2298	2626	2320	3326	2240	2544	3048	2446	2818	2630	1724	2480	2682	1522	2852	2112	2244	1934	2490	2462
10.82		116.928	117.935					[M-H]-	false			1276	1208	1038	1264	1482	1266	1266	1164	1904	3006	1420	1062	1684	1314	990	1324	0	1586	1276	968	1358	0	1228	1330	1412	1466	1426	6196	1530	1248	1106	1286	1062	1698	1230	1224	1088	990
10.82		316.948	953.865					[M-H-H2]3-	true			0	29092	0	31460	0	34696	31522	37706	0	0	0	32876	0	0	34036	35220	0	0	36884	0	32126	0	0	0	0	0	0	0	33342	0	0	0	0	0	0	33792	32334	0
10.82		758.605	759.613	-1.624	69.1	813.2	MSDIAL LipidDB VS68 negative mode	[M-H]-	true	PE O-38:1; PE O-18:0_20:1	C43H86NO7P	2042	1774	1568	1554	2076	0	2420	0	0	1734	0	2808	1124	0	2328	832	2398	0	190	2452	1890	2534	3800	2060	3734	0	1720	1138	0	3308	2418	0	2014	2546	0	0	3092	3048
10.82		818.627	773.628	-1.448	6.6	925.7	MSDIAL LipidDB VS68 negative mode	[M+COOH]-	true	PC O-36:1; PC O-16:0_20:1	C44H88NO7P	9422	9654	8922	9732	13076	0	12910	334	0	10268	0	16774	4574	0	13366	4192	12938	0	494	15082	13326	19178	17722	13360	23080	344	10258	7132	698	17534	15640	0	14046	12038	0	222	18044	17900
10.91		1084.71	1085.72	-0.526	2.2			[M-H]-	true		C54H99N7O15	1186	1062	1320	1628	1320	630	2460	484	0	1640	0	1172	1286	0	1614	1078	1476	0	694	1518	1738	898	1820	1810	1168	482	1480	1002	778	1108	1624	0	1178	1350	0	0	3466	2110
10.92		802.64	803.647	-0.269	9.8			[M-H]-	true		C38H84N12O4P	2980	2826	2584	2044	3576	1560	3252	2376	0	2956	1836	2296	2866	1310	2210	2322	2790	0	2326	3140	2452	1962	3228	4026	2620	1644	2082	3206	2192	2448	3780	0	2170	2374	2562	1972	3752	4626
10.92		1016.72	1017.73	-0.126	6.6			[M-H]-	true		C53H101N4O14	5472	6268	4936	6480	5714	1468	9438	1308	0	5102	0	5484	4196	430	5524	4194	5572	0	2006	5692	7178	3482	7248	6044	3708	1324	5950	4598	1860	4590	7272	0	4434	4864	2294	560	12616	8564
10.94		1207.8	1208.81	-0.095	24.3			[M-H]-	true		C49H127NO26PS	2704	1620	2142	2594	3040	0	2828	0	0	1964	0	1866	1416	0	2140	940	1972	0	0	3240	3386	1494	3482	2522	1912	0	2014	2006	328	2176	2820	0	1292	1992	0	0	4768	3142
10.95		100.934	203.882					[M-H-H]2-	true			17918	18314	19746	0	20054	17512	20594	0	14084	20452	18122	19970	0	18824	21544	21118	20620	12654	19110	20742	20730	19964	20604	21366	0	0	0	22612	21682	19714	0	13388	19890	20276	0	17752	0	17236
10.96		100.933	101.941					[M-H]-	true			18966	0	0	18732	0	0	0	0	0	0	0	0	0	17088	0	0	20382	0	0	0	0	0	0	0	19440	19914	0	0	21798	0	0	0	0	0	0	0	18634	0
11.01		990.708	991.715	0.332	4.1			[M-H]-	true		C41H91N20O6S	2994	2902	3074	3694	5372	1086	3614	954	0	2790	274	2478	3550	314	2618	2798	3560	0	1348	4762	4280	1858	4558	3886	1978	1280	2704	4648	1976	2626	3828	0	1642	4044	1112	310	6086	3964
11.02		728.559	729.566	-1.34	17.3	913.9	MSDIAL LipidDB VS68 negative mode	[M-H]-	true	PE O-36:2; PE O-16:1_20:1	C41H80NO7P	5490	5628	5264	6582	12550	816	5466	1384	0	5972	984	5506	7544	1098	4898	6082	6938	0	1626	15066	7388	6838	10868	8200	10044	1170	4166	10608	2030	7700	9410	0	5260	10502	1500	1062	7248	10602
11.03		864.533	865.541	0.876	2.6			[M-H]-	true		C37H90NO12P3S	1782	1644	1446	1490	3260	0	1278	426	0	1912	446	1756	2226	404	1374	1950	2138	0	594	3330	1906	2224	2632	1820	2270	334	1134	3000	612	2208	2170	0	1326	2750	438	420	2344	2374
11.03		932.521	933.528	-0.198	6.9			[M-H]-	true		C29H66N28O4PS	1928	2148	1876	2006	3980	0	1958	514	0	2236	426	1558	2522	388	2338	2284	2744	0	588	4380	2440	2228	3518	2862	3270	486	1740	3714	832	2554	2914	0	1618	4208	662	548	2338	3294
11.03		1451.86	1452.87	-0.759	2.9			[M-H]-	true		C62H118N24O10P2S	1936	2244	2586	2634	3752	0	1654	772	0	2408	584	2086	3438	0	2224	3018	2834	0	1654	3556	2424	1464	3180	2974	1894	1060	1160	2932	1944	2352	2854	0	1826	2614	1066	486	2408	4082
11.04		796.546	797.553	0.061	2.6			[M-H]-	true		C35H83N4O11P2	2418	2466	2306	2606	5606	370	2262	442	0	3030	502	2144	3148	536	2618	3010	3630	0	840	6260	3162	3386	4850	3320	4664	710	1674	5458	1112	3542	3778	0	2054	5004	508	540	3218	5102
11.04		1000.51	1001.52	-0.521	12.9			[M-H]-	true		C40H55N31O2	1882	1842	2040	1686	3398	372	1626	432	0	2120	424	1838	2094	476	1490	1838	2310	0	780	3984	2096	2332	2876	2504	2538	460	1094	3922	696	2372	2314	0	1656	3048	516	0	1998	2460
11.04		1383.87	1384.88	0.042	5.9			[M-H]-	true		C71H128N5O17P2	5996	5184	5948	8060	11040	1348	5022	1768	0	8156	1398	3934	10430	1400	5902	8542	7694	0	3610	11884	5876	4606	9152	8674	5610	2762	3526	8278	5378	7060	10356	0	4180	7602	2420	0	7126	10182
11.05		840.655	795.657	-1.616	18.2	814.6	MSDIAL LipidDB VS68 negative mode	[M+COOH]-	true	HexCer 20:2;2O/21:0	C47H89NO8	5072	4108	4658	4814	5048	1598	6806	1680	0	4752	662	5812	4232	512	6612	4426	5860	0	3006	3542	5890	3358	5660	5838	4194	2412	5200	3896	3260	4088	6412	0	5438	3554	1668	772	10454	7832
11.06		1068.49	1069.5	0.334	5.4			[M-H]-	true		C28H81N10O32	1480	1566	1450	1442	2724	286	1404	338	0	1402	302	0	1880	422	0	1328	1582	0	464	3470	1508	1594	2426	1686	2450	510	0	2164	670	1854	2542	0	0	2652	482	322	1630	2130
11.09		650.867	651.874					[M-H]-	true			0	2240	1854	2156	1826	2348	2044	2776	2190	1914	2830	2008	2138	2758	2412	2540	1812	2518	2342	1884	1882	1984	2252	2056	2140	2526	2328	2100	3006	2172	2028	2392	2124	2022	2446	2506	1984	2208
11.12		860.637	861.644	-0.782	8.1			[M-H]-	true		C38H90N10O7PS	4790	4462	4702	5442	7296	744	6822	952	0	5354	998	5150	4900	848	5660	4764	5332	0	1746	7746	7158	6376	7170	6634	8530	1274	4522	5354	1924	5910	5826	0	4814	6490	1196	1058	7976	7912
11.13		814.64	769.642	-1.403	99.4	748.9	MSDIAL LipidDB VS68 negative mode	[M+COOH]-	true	HexCer 37:1;2O/2:0	C45H87NO8	2156	2138	1788	1620	2534	1204	2218	1250	0	1796	1416	1814	1824	1142	1580	1986	2116	0	1406	2112	1750	1270	1958	2880	1494	1130	1706	3196	1920	1734	2898	0	1798	2512	1770	1552	2922	3230
11.13		834.622	789.624	-1.229	29.6	794.2	MSDIAL LipidDB VS68 negative mode	[M+COOH]-	true	PC 36:0; PC 18:0_18:0	C44H88NO8P	1856	1758	2004	2024	1866	458	2116	706	0	2716	524	1052	2674	704	1022	2500	2586	0	1328	1506	1430	1590	1628	3778	1708	1086	1618	2528	1686	1740	2660	0	822	1482	880	948	1944	3290
11.21		886.653	841.655	-1.394	40.7	743.5	MSDIAL LipidDB VS68 negative mode	[M+COOH]-	true	PC 40:2; PC 18:1_22:1	C48H92NO8P	2862	3224	2858	4082	2892	448	4712	430	0	3616	354	4554	2478	348	4098	2042	3984	0	666	3454	4138	4852	4888	4720	6518	616	3788	3020	990	4954	4446	0	4444	2958	0	400	5944	5220
11.23		1061.64	1062.64	0.011	31.9			[M-H]-	true		C31H95N14O23P	1898	1764	2092	1650	1790	1980	2002	2134	0	1902	1912	1552	1570	1906	1760	2050	2284	0	2154	1314	1644	1396	2052	2440	2028	1388	1460	2150	2022	1306	2768	0	1220	1578	2452	2412	2476	2566
11.24		609.557	610.564	-0.155	9			[M-H]-	true		C28H72N11OS	1936	1946	2084	872	788	826	6828	532	506	2526	1686	4796	984	1166	5088	1104	3018	556	1166	876	786	988	1128	3726	998	648	4632	734	924	894	4048	784	3888	808	846	922	7446	4064
11.24		857.674	858.681	-0.514	12.7			[M-H]-	true		C39H93N11O5PS	13126	14196	13950	11264	13582	14450	14372	16722	256	16688	17044	13550	13882	14912	12336	14064	18456	230	16094	13784	14906	10802	13894	19922	15266	10890	12358	16680	16968	12862	23550	486	12190	11486	20736	19128	20610	26306
11.24		1333.59	1334.59	0.656	2.9			[M-H]-	true		C47H108N3O31P4	1812	2380	2058	1748	1792	2422	2600	2546	76	2580	3090	2134	2142	2696	1934	2036	2474	0	2426	1776	2250	2038	1900	2904	2506	1858	1868	2698	2756	1852	3174	128	1730	1940	3028	2522	2298	3320
11.25		797.653	798.66	0.912	7.6			[M-H]-	true		C39H96N2O9P2	3622	4186	3880	2834	4166	3760	4272	4344	150	4514	5094	3172	4004	4958	3450	4088	5264	0	4314	3776	3834	3104	4176	6076	5218	3924	3364	4012	5054	2926	6860	136	3040	4048	5454	5178	5020	6614
11.25		925.661	926.669	-0.243	6.4			[M-H]-	true		C41H80N23S	5018	5694	4958	4108	4926	4898	5664	5490	106	5558	5202	4486	4644	5736	4132	5250	5238	110	5504	4212	5118	3886	4944	7298	5770	3692	4184	5794	5648	4058	6426	144	4158	4546	6966	6806	6850	9022
11.25		1197.61	1198.62	0.538	5.1			[M-H]-	true		C45H97N7O27P	1976	1814	2064	1848	1826	1846	2060	2352	0	2514	2714	1836	2230	2354	1962	2076	2862	0	2278	2060	1880	1662	1758	2996	2552	1800	1786	2320	2218	2518	3030	0	1766	2056	3056	2628	2702	3414
11.25		1265.6	1266.61	-0.574	5.9			[M-H]-	true		C41H92N18O23P2	2426	2736	2318	1582	2184	2064	2292	2296	64	2860	2900	2158	2400	3290	2244	2588	2902	0	2476	1820	2292	2082	1962	2776	2178	1808	1828	2638	2434	1906	3506	52	1902	1470	3058	2778	3030	3494
11.26		993.649	994.656	0.154	17.1			[M-H]-	true		C32H99N8O23P	2388	1926	2092	1774	2204	2372	2250	2568	0	2970	2414	2238	2014	2408	2088	2342	2596	0	2402	1716	1810	2286	2652	3410	2324	1940	1720	2710	2724	1996	2992	0	1756	1638	2938	2768	3218	4416
11.26		1401.57	1402.58	-0.232	37.2			[M-H]-	true		C34H81N38O18P3	1940	1592	1748	1466	1664	1902	1630	1812	0	1774	2864	1838	1554	2188	1718	1746	2076	0	1966	1724	1916	1382	1598	2116	2038	1632	1362	2286	2196	1722	2604	94	1282	1374	3238	2836	2100	2788
11.27		1129.62	1130.63	-0.11	9.3			[M-H]-	true		C35H89N24O12P3	1360	2246	2086	1558	1702	1978	2248	2112	0	2350	1776	1448	1762	2126	1566	2060	2566	0	2086	1544	1642	1478	1990	2778	2282	1634	1636	2694	2898	1640	2724	0	1696	1512	2586	2412	2474	3404
11.28		112.985	341.978					[M-H-H2]3-	true			37794	0	37932	40196	0	38570	0	0	40632	42226	40528	42586	43324	41882	0	0	44800	0	0	42140	44534	45562	42494	45616	44710	43406	40896	44126	43106	42248	0	0	42094	0	42098	43042	0	41740
11.33		582.88	583.887	0.532	36.9			[M-H]-	true		C19H8O14P4	2062	2720	2542	2744	3492	2568	2770	3076	3428	3012	3078	3124	2632	3034	2980	2896	2910	3036	3652	2790	2908	2736	2746	2498	3356	2852	2744	2614	2434	3196	2396	2886	3216	2962	2854	2640	3010	2310
11.34		182.988	183.995	-0.517	8			[M-H]-	true		C4H9O4PS	1930	2670	2160	2294	1840	1912	2256	2166	1876	2096	2080	2202	2018	1992	2084	2270	2298	2232	2128	2292	2026	2306	2340	2298	2342	2506	2330	2030	2380	2662	1926	2952	2544	2108	3446	1770	2058	2216
11.34		831.658	832.666	0.036	4.1			[M-H]-	true		C44H91N5O7P	3592	3460	3728	2694	2622	4604	1948	6488	204	4218	7234	2014	4812	6916	1824	4568	4954	150	4760	2982	3156	1974	3050	4934	2026	3806	1962	4766	6638	1976	6658	268	1700	2700	7822	7658	2332	6414
11.38		1210	1211.01	-0.211	20.6			[M-H]-	true		C56H22N5O24PS	530	534	736	710	6792	0	636	0	0	0	0	0	2864	0	0	1610	1050	0	0	3636	998	0	2132	1042	0	0	386	4174	0	216	1354	0	0	3230	0	0	938	2390
11.39		293.175	294.183	-0.343	3.5			[M-H]-	true		C17H26O4	5554	5960	5552	5728	8956	0	6606	0	990	6650	0	2930	9280	1504	3302	7916	6940	1104	2188	10494	6268	4146	7520	7430	4740	1542	5226	9606	1820	5540	7856	1860	3202	10138	1664	2162	6544	8360
11.39		661.503	662.511	-0.794	7.9			[M-H]-	false		C31H68N9O4S	656	598	706	548	3312	0	300	0	0	444	0	0	1082	0	124	676	372	0	0	1306	530	78	698	532	0	0	0	1234	0	0	718	0	0	1228	0	0	528	636
11.5		144.923	145.931					[M-H]-	true			2244	1970	3146	2022	2088	2536	1926	2412	3036	2024	2632	2056	2256	2828	2244	2048	2548	3214	2958	1930	1922	2320	2216	1988	2748	2504	2764	1978	2442	2290	2152	3044	2470	2348	2626	2276	2416	2232
11.51		100.934	101.941					[M-H]-	true			29574	31404	29634	27542	31234	0	29146	32096	33134	33488	31684	30550	33100	32940	30518	32922	34230	31882	31952	31752	33136	30892	32138	35048	32830	34256	30190	29654	32064	34668	30072	31618	31498	33824	32782	32010	32024	29146
11.52		115.921	116.928					[M-H]-	true			2826	3296	3942	3260	3526	3300	3142	3172	3144	3508	3866	3440	3522	4000	4700	3100	3860	2936	4454	3634	4134	3638	3442	3858	4290	4640	3116	3368	3934	3770	3622	3916	4378	4106	4180	3432	2966	3238
11.52		159.976	160.984					[M-H]-	false			3018	3024	3624	2882	3258	3036	2580	2924	2874	4014	2856	3152	2844	3582	3312	3442	3436	3260	3406	3226	3656	3190	3122	3442	2996	2894	3386	2844	2988	3392	3758	3818	3520	3860	3496	3300	2850	3546
11.53		158.975	479.948					[M-H-H2]3-	true			21798	24886	22646	22678	21856	20388	24124	21942	22110	22690	20872	20960	20340	20682	22608	22476	23298	21114	19988	23668	21780	21236	20026	22584	19502	22672	19332	19246	21064	23618	20622	21446	21254	22310	22678	21236	21750	20356
11.53		514.892	515.9					[M-H]-	true			2350	2272	2476	2410	2602	3004	2700	2800	3230	2600	2794	3140	2638	2918	3538	2776	2912	2972	3018	2768	3084	3156	2790	3136	3056	2718	2846	2776	2810	2464	2536	3604	3166	2786	2560	3448	2532	2398
11.56		582.88	583.887					[M-H]-	true			2714	2772	3350	3060	2682	2942	3142	3146	3850	2922	3760	3650	2866	2950	3234	2854	3234	3080	3832	2598	3854	3242	3184	3170	3308	3262	3516	3058	3030	3104	3082	3192	2888	3014	3138	3280	3000	2426
11.65		650.867	651.874					[M-H]-	true			2240	2190	2104	2814	3116	2586	0	2244	2832	2586	2744	2200	2558	2642	3686	2304	2640	2442	2342	0	2454	2258	2618	2678	0	3012	2354	2208	2460	2578	2208	2694	2584	2146	2910	2266	1992	2262
11.67		316.948	635.91					[M-H-H]2-	false			32368	34996	0	32622	31752	0	34630	33662	34854	34722	0	0	0	0	33892	34290	33558	36308	34042	0	33250	35834	34356	32152	35138	34792	0	0	37174	36138	0	0	34018	0	35808	35086	34310	33638
11.69		1221.82	1222.83	0.826	7.3			[M-H]-	true		C56H116N14O9P2S	25432	23550	26084	30960	59992	422	29984	786	0	28404	0	18634	18836	0	20004	16616	30280	0	1618	53986	45164	20804	53244	32234	23404	1390	24388	25552	2438	29528	37436	0	16126	35000	698	178	48928	41624
11.7		1289.81	1290.81	0.869	6			[M-H]-	true		C63H128N3O13P4S	3408	3874	3822	4352	8824	0	4546	0	0	4202	0	3340	3458	0	3364	2360	4774	0	370	7622	5346	3726	7900	6094	3228	296	3632	3618	386	4334	5340	0	2820	5268	0	0	7864	6814
11.78		582.88	583.887	-1.296	49.6			[M-H]-	true		C14H10N3O13P4S	2480	2878	2668	2470	2696	2846	2538	3184	2838	3682	3088	2828	2920	3064	3556	3008	3326	3884	3282	2888	2860	3132	3010	3638	2856	3502	2984	3006	2804	2960	2974	3250	3632	3036	3038	2734	2924	3028
11.82		854.671	809.673	-1.637	5.1	790.2	MSDIAL LipidDB VS68 negative mode	[M+COOH]-	true	HexCer 18:1;2O/24:1	C48H91NO8	90690	86034	85204	85270	88372	31414	137648	37690	0	102874	29740	123930	76406	31644	124246	70232	107718	0	52334	74890	111022	74224	105836	110572	100284	38010	106352	76382	56920	96082	130944	0	112744	67444	40730	34968	177006	129632
11.82		871.661	872.669	0.528	4.5			[M-H]-	true		C36H82N21O2S	8802	8108	8064	8808	8990	3114	12972	4248	0	8278	3370	9828	7380	2644	11466	7276	9162	0	5646	6420	10008	6018	8428	9526	8372	3754	8312	8042	5416	9444	10118	0	9932	6678	4038	3110	14382	10874
11.91		845.646	846.653	-0.168	7.3			[M-H]-	true		C44H88N5O10	6984	6450	6298	5494	9636	3390	5188	3888	0	6126	4380	4622	8178	4634	5986	7350	6666	0	5194	9176	6178	3646	5042	7292	4702	4116	4396	8642	5382	4554	8416	0	4432	7204	4748	4324	7074	9258
11.92		818.627	819.634					[M-H]-	true			3544	3432	3270	3034	5500	2118	2970	1714	0	3628	2036	2066	4176	2044	2368	4510	3614	0	2720	4892	2510	2022	2848	3768	2776	1766	2356	5822	2790	1824	4066	0	2414	4146	1828	2376	3568	4954
11.92		828.656	783.657	-1.503	3.8	778.5	MSDIAL LipidDB VS68 negative mode	[M+COOH]-	true	HexCer 18:1;2O/22:0	C46H89NO8	65382	60218	63684	47360	106982	32392	56274	37550	0	65112	42878	47548	94682	39808	51128	88960	79472	0	53612	97662	63328	33394	62674	81100	46474	36090	45284	108812	61812	43556	97190	0	41804	84382	46572	45454	78578	112286
11.95		514.892	515.9	-0.876	47.4			[M-H]-	true		C15H4NO16P2	2338	2644	2858	2462	3222	2568	2718	2468	0	2738	3296	3016	2736	3024	2674	2734	2790	2808	2922	2630	3878	3072	2820	2648	3080	2872	2662	3240	2708	2892	3296	3354	2440	3076	2688	2578	2432	2574
11.96		527.446	528.453	-0.112	15.2			[M-H]-	true		C26H58N9S	5442	5450	4744	4820	4200	6008	4856	6516	3728	6002	6222	6014	5166	7132	4966	4822	5332	3918	6504	4704	4228	4734	5038	6850	5384	5006	6786	4744	6906	4794	5792	3486	4976	4902	6418	7670	5448	6794
11.99		316.948	635.91					[M-H-H]2-	true			0	0	0	33250	32968	32908	34182	35064	0	0	36168	0	36712	0	0	33212	34984	35736	37348	33702	36334	35956	32798	0	35078	35216	0	0	0	0	0	0	33788	0	35384	0	0	0
12.04		582.879	583.887					[M-H]-	true			2818	2710	2464	2424	2532	2790	2932	3316	2970	2864	3304	3338	3124	3006	2946	3058	2950	3194	3276	2914	2710	3590	3400	3252	2814	3158	2998	3704	2796	3042	3078	2972	3066	3290	3002	3012	3160	3290
12.21		180.973	363.96					[M-H-H]2-	true			19838	0	0	0	22940	0	21260	21768	0	22014	20944	21306	0	0	22674	21402	20972	22362	0	21636	20954	0	0	21194	23934	0	21718	22190	0	22242	0	22510	23168	23064	21958	23796	23894	0
12.22		582.88	583.887					[M-H]-	true			2132	2622	2782	2846	2654	2936	2898	3732	2968	3390	3068	3194	3106	3104	3258	3216	3142	2880	3396	3130	2862	2978	2858	3632	3214	3006	3346	2872	2766	3590	2770	3064	2980	3280	3376	3298	3500	3268
12.27		690.603	691.61	0.025	8.5			[M-H]-	true		C41H79N4O4	2684	2398	2854	3042	3508	1690	2524	2488	0	2770	2256	1772	2526	2184	1702	2868	3260	0	1448	3106	3120	2370	4344	3358	2810	1290	1350	2982	1822	2364	4170	0	1466	2762	3294	2048	2804	4906
12.32		316.947	953.864					[M-H-H2]3-	false			31208	33144	0	0	32170	35310	0	0	35680	34462	36368	0	0	0	0	35156	0	36608	35222	0	35022	35550	0	34464	0	34980	34556	35694	0	36814	0	37636	34822	0	36550	35794	0	37234
12.32		1223.83	1224.84	0.323	47.7			[M-H]-	true		C48H10O36PS	1606	1684	1636	2216	3238	0	2044	0	0	1898	0	1440	956	0	1758	838	2018	0	162	2778	1970	1496	2794	2094	1830	0	1830	1146	0	2018	2284	0	1236	1544	0	0	3058	2306
12.33		650.867	651.874					[M-H]-	true			2196	2180	1992	2432	2556	2352	2436	2356	2406	2304	2452	2468	2374	2554	2460	2768	2284	2290	2632	2622	2080	3026	2328	2300	2154	2676	2234	2634	2376	2484	3234	2258	2700	2320	2180	0	2418	2186
12.35		846.658	801.66	-1.612	35.6	761.8	MSDIAL LipidDB VS68 negative mode	[M+COOH]-	true	PC O-38:1; PC O-18:0_20:1	C46H92NO7P	1310	1166	1378	1666	0	108	2224	0	0	1492	0	1906	828	82	1916	0	1938	0	0	1488	1742	2662	2334	1862	3686	0	1790	0	208	2320	1892	0	2146	1120	0	0	2236	2106
12.49		856.686	811.688	-1.854	19.7	762.6	MSDIAL LipidDB VS68 negative mode	[M+COOH]-	true	HexCer 18:0;2O/24:1	C48H93NO8	5896	5216	5464	5762	5804	1528	10770	2024	0	6308	1110	8658	3550	968	6732	3048	7620	0	2740	4174	5430	7322	6806	7788	12284	2226	6828	3134	3252	8834	7568	0	7776	3998	1916	1468	11100	9456
12.52		582.88	583.887	2.655	43.4			[M-H]-	true		C13H7N4O15P3S	0	2318	2438	2790	2830	3158	2988	2958	2990	3008	3694	3296	3672	3260	3224	2780	3056	3260	3036	3026	2808	3274	3064	3184	2952	2958	3460	3692	3344	2982	2622	2988	3790	2884	3340	3258	2986	2770
12.59		830.671	785.673	-1.465	22.9	716.2	MSDIAL LipidDB VS68 negative mode	[M+COOH]-	true	HexCer 18:0;2O/22:0	C46H91NO8	6206	5860	5456	5418	9296	1950	6810	2094	0	5038	1332	4788	7334	1420	5068	6242	6694	0	4024	6666	6592	4412	5612	8102	6638	2920	4544	7046	6098	5510	8278	0	4248	6714	2796	1682	8134	10126
12.67		1018.74	1019.75	0.823	4.3			[M-H]-	true		C43H95N20O6S	4696	4588	4092	5952	10466	768	5858	426	0	4446	0	3258	5020	232	3736	4294	5332	0	1302	8654	8838	3288	8202	6320	3866	934	5512	5200	1346	4628	6738	0	2788	6168	750	422	8522	7022
12.69		868.687	823.688	-1.715	71.3	792.6	MSDIAL LipidDB VS68 negative mode	[M+COOH]-	true	HexCer 38:2;2O/5:0	C49H93NO8	1722	1518	1646	1690	1758	446	2404	500	0	1528	296	1414	2056	442	1920	1478	2008	0	992	1484	1842	1292	2036	2028	1702	888	1572	1864	1036	1284	1938	0	1390	1522	366	0	3250	2626
12.73		749.586	750.593	0.604	5			[M-H]-	true		C45H83O6P	1028	1280	1208	2068	2260	0	970	0	0	1322	0	618	998	0	478	938	1566	0	172	2834	2482	1616	3538	1592	1924	0	702	1968	258	1626	1776	0	446	2586	0	0	1514	2072
12.83		842.671	797.673	-1.39	4.1	809.7	MSDIAL LipidDB VS68 negative mode	[M+COOH]-	true	HexCer 18:1;2O/23:0	C47H91NO8	7724	7668	8196	8052	13670	2712	9804	3194	0	8722	3240	7144	11660	2764	7516	8974	10024	0	4846	12742	9072	5774	9768	10496	7246	3596	7036	10204	6032	6410	13284	0	7302	9690	3482	3184	12994	14556
12.84		582.88	583.887					[M-H]-	true			2520	2546	2562	3508	3062	2990	2772	3008	2990	3100	3552	2902	2940	2938	3066	3086	3704	3144	3146	2968	3162	2794	2694	2874	3024	3106	3286	3000	0	3696	3428	0	2832	3308	3148	3094	2784	3054
12.93		520.909	521.917	2.47	48.1			[M-H]-	true		C13H7N3O14P3	20358	0	21368	0	0	21778	0	22182	0	0	0	0	0	0	0	0	0	24250	0	22160	0	0	0	0	0	0	0	0	24878	0	0	0	0	0	0	0	0	0
13.01		248.96	749.903					[M-H-H2]3-	false			0	51460	0	0	0	0	0	53372	0	51940	53124	55608	0	0	0	0	0	0	56804	58058	56686	0	56058	57068	0	0	56192	0	0	0	53880	55614	0	58628	0	0	0	0
13.13		100.933	101.941					[M-H]-	true			17224	0	0	19082	0	14174	23862	14224	12322	0	16348	22116	22534	0	20450	0	22682	13076	0	23450	0	0	22750	21308	21738	17016	0	0	0	23140	22912	13260	23912	0	17158	17344	22394	0
13.16		859.69	860.697	0.407	7.6			[M-H]-	false		C35H108NO14P2S	2872	3382	3586	2836	1940	2090	2328	2214	88	3474	1960	2206	3318	2110	2170	3070	3616	0	2064	2020	2498	3364	2678	4072	3448	1784	2192	2396	2622	2692	5052	260	2196	2194	3114	2032	2394	6608
13.21		293.175	294.183	-0.341	6.3			[M-H]-	true		C17H26O4	3896	3524	3746	3410	8020	1166	3696	956	1024	3766	1054	2858	3670	1122	2530	4424	4428	1018	1026	8742	5690	2798	5738	5422	3974	1570	3440	6542	1178	4390	5374	876	2754	7580	936	1040	4478	6724
13.31		588.897	589.904	2.711	37.5			[M-H]-	true		C12H3N9O14P3	0	0	0	0	0	0	0	0	24912	0	0	23840	0	0	0	0	0	0	0	22868	23444	0	24306	23342	0	0	0	0	24162	24164	0	0	24176	24064	0	0	0	24096
13.43		159.976	160.984					[M-H]-	false			3468	3190	2946	3064	3242	2684	2982	3016	3086	3410	3266	3774	3040	3078	3116	3126	3436	3010	3770	3274	3246	2782	3158	2888	2964	2470	2822	3148	2566	3478	3126	3550	3314	3336	3078	3114	3056	3852
13.45		144.923	145.931					[M-H]-	true			2100	2154	2664	2768	2522	2422	2904	3164	2454	2450	2542	3278	2548	2776	2544	3150	2408	2464	2918	2972	3104	2596	2248	2450	2890	2216	2290	3002	3006	2444	2586	3270	2808	2662	2892	2554	2746	3226
13.46		115.921	116.928					[M-H]-	false			3324	3584	3538	3284	3550	3864	3310	3798	4182	3704	3806	4350	3760	3806	4546	4586	3328	3628	4092	4068	3878	3400	3508	4416	2988	2300	3672	3064	3714	3706	3068	3410	4210	3728	3446	3924	3038	3810
13.47		100.933	101.941					[M-H]-	true			28558	30088	29536	28976	28684	31834	31010	33666	31930	32318	33202	35332	32426	33466	31966	33648	32134	30588	33522	36358	35278	29886	30154	30952	29130	22714	26714	29762	31360	32116	30770	31216	32122	34136	33744	32258	27812	28856
13.48		158.975	159.983	-0.457	36.5			[M-H]-	true		C5H4O4S	22446	21396	20554	20586	21264	24174	21994	22600	23456	23812	20388	22790	20170	22854	21050	23314	20812	21426	21184	23044	23838	19410	19684	20884	21180	14594	17194	20042	20186	20958	20592	22232	20624	20644	20024	21936	15488	19692
13.54		520.909	521.917	2.669	46.3			[M-H]-	true		C13H7N3O14P3	22870	21302	20970	21196	0	22830	0	0	22952	21348	0	22114	21444	0	21832	21776	22004	22532	0	0	22920	23804	23378	22198	0	0	0	0	0	23364	22434	22888	23418	22800	22272	23144	22670	22008
13.61		650.867	651.874					[M-H]-	true			2168	1882	1922	2112	2234	2152	2622	1992	2228	2642	2456	2688	2188	2258	2656	2050	2324	2416	2144	3024	2200	2518	2230	2346	2520	2192	2586	2338	2212	2240	2270	2278	2574	2482	2530	2228	2368	0
13.67		882.702	837.704	-1.561	55.7	765.5	MSDIAL LipidDB VS68 negative mode	[M+COOH]-	true	HexCer 18:1;2O/26:1	C50H95NO8	1970	1936	1644	1992	2370	358	3048	412	0	1976	580	2090	1930	676	2046	2148	2092	0	930	2188	3062	1660	2602	2344	2078	768	2156	2202	1298	2480	2840	0	1674	1600	542	462	3572	2776
13.84		856.911	857.919					[M-H]-	false			0	1650	1468	0	5198	0	1158	0	0	1872	0	0	3556	216	1038	3134	2372	0	0	4624	2188	900	2172	0	1546	0	914	3294	520	0	2716	0	0	2818	0	0	2134	3854
13.84		873.677	874.684	-0.173	7.6			[M-H]-	true		C46H92N5O10	9778	10028	9992	8758	15962	1620	8204	2650	0	10390	2372	6972	11368	2246	8230	12012	10950	0	4504	15336	9268	5612	10556	10414	9010	3184	5734	13832	6014	8316	11540	0	6554	12036	2524	2454	10334	11720
13.85		846.658	847.665					[M-H]-	true			5612	5352	5694	5138	8882	1234	4382	1122	0	5730	1266	4232	7756	1706	4424	6480	6446	0	2546	9086	5930	3796	5828	6318	4968	1826	4464	7944	3108	4888	6488	0	3156	6704	1276	1354	6774	7868
13.85		856.687	811.689	-1.549	2.1	783.5	MSDIAL LipidDB VS68 negative mode	[M+COOH]-	true	HexCer 18:1;2O/24:0	C48H93NO8	104786	105242	106644	99614	200474	13060	93934	16788	0	116280	22642	73836	160520	22332	81262	152888	131894	0	51870	195634	128174	75176	132854	137820	103220	34692	70858	171170	64830	95944	159866	104	70556	162576	24142	22036	131362	178200
13.85		856.884	857.892					[M-H]-	false			1346	0	0	1402	5122	0	1220	0	0	1844	0	0	3446	0	1138	2718	0	0	0	4522	2126	1018	2306	2596	0	0	0	3386	914	1358	2926	0	0	2950	0	0	2380	4246
13.9		144.923	145.931					[M-H]-	true			1638	1606	2062	2348	1298	1570	2028	1494	1590	2316	1870	2456	1926	2130	1622	2044	1872	1544	1736	2378	2548	2190	1944	1920	2334	1930	1930	1720	2408	2506	2452	2262	3406	2164	1944	1718	1654	2372
13.97		100.934	203.882					[M-H-H]2-	true			22728	0	22392	23772	24774	18858	25358	17964	15576	26256	19016	25246	24972	19522	28088	24966	28246	14586	22332	28014	27566	27696	26272	26804	26772	19358	0	25528	25804	27436	27194	0	24920	28720	0	18658	26550	26882
13.97		692.619	647.62	-1.314	12.6	744.8	MSDIAL LipidDB VS68 negative mode	[M+COOH]-, [M+Cl]-	true	Cer 16:0;2O/26:2	C42H81NO3	11834	11134	12008	14696	14712	3654	15018	3230	0	13800	3158	13470	9680	3120	11640	8520	14914	0	3884	14776	15374	13512	17250	15846	18786	2640	9844	11406	4800	13592	17756	0	11784	12844	4850	3412	20138	19724
14		248.96	249.968	0.866	28.6			[M-H]-	true		C10H3O6P	0	0	0	54326	0	0	52150	54360	0	55254	0	0	0	0	0	0	0	62588	0	0	0	0	0	57302	0	0	0	0	57706	0	54720	0	56654	0	58024	0	55474	0
14.02		316.948	635.91					[M-H-H]2-	true			0	34412	34664	0	0	35230	34474	0	0	36904	0	36502	0	37822	37590	36644	34786	36756	36348	0	35948	0	35010	34620	35950	0	36092	37970	0	0	0	0	36654	36028	37198	0	0	0
14.06		666.603	667.61	0.14	11.6			[M-H]-	true		C39H79N4O4	4480	4206	4260	5554	7340	1312	4478	1438	0	5514	1622	3054	5952	1212	3664	4932	5156	0	2234	6936	5930	4628	5836	5706	5060	1188	3074	6322	2754	3742	7040	0	2888	6652	1770	1600	4004	8290
14.09		378.918	379.925	-0.668	37.2			[M-H]-	true		C7H4N5O8P2S	2706	2610	3378	2972	3022	3120	3656	3462	2922	2636	3344	3652	4036	3732	3186	3780	3078	3640	3440	3624	3838	3468	4076	0	3308	3334	3374	4158	3264	3764	3360	3420	3942	3456	3688	3394	2842	4196
14.11		582.879	583.887					[M-H]-	true			2308	3418	2446	3078	2624	3014	3086	2656	2772	2828	2800	2454	2726	2944	2902	2806	3134	3240	2798	3266	2748	2970	3000	3000	2732	2650	2556	2662	2946	2792	2726	2782	3034	2658	2690	2626	2748	3078
14.35		650.867	651.874					[M-H]-	true			2044	2632	2168	2248	2120	2124	2028	2206	2304	2694	2018	2548	2400	2260	2508	2396	2442	1980	2328	2368	2398	2104	2268	2382	2082	2238	2132	2136	2086	2312	2186	2364	2082	2346	2244	2666	2212	3136
14.4		582.88	583.887					[M-H]-	true			2490	2492	2764	2880	2590	2830	2854	2776	2512	2894	2944	2838	2764	2876	3286	3704	3280	2842	2520	3218	2880	3058	2558	2944	2680	2858	3106	2962	2584	2766	0	3054	2578	3666	3112	2868	2816	2822
14.44		514.892	515.9					[M-H]-	true			2442	2184	0	2680	2310	2278	2278	2614	2762	2688	2926	2498	2746	2594	2696	2762	2536	2936	2964	3594	2590	3506	2778	2656	2826	2562	2690	2776	2436	2958	2820	2880	2642	2424	2526	2704	2488	2610
14.51		248.96	749.902					[M-H-H2]3-	true			50510	51476	0	54248	0	0	52544	0	0	0	56556	0	0	0	0	0	0	57530	0	0	0	0	58454	0	57110	0	0	0	0	58106	0	0	0	0	58636	60834	56130	0
14.67		858.702	813.704	-1.72	17.4	762.5	MSDIAL LipidDB VS68 negative mode	[M+COOH]-	true	HexCer 18:0;2O/24:0	C48H95NO8	4974	4806	4752	5126	9996	524	4840	708	0	5238	550	4126	4506	526	3028	4480	5846	0	1760	7110	4616	6976	6186	6458	8658	1108	4392	4840	2114	6792	5956	0	3826	6576	694	542	7544	6936
14.96		100.934	101.941					[M-H]-	true			14424	15096	0	15334	17834	12304	18592	12274	13402	16626	0	17264	17188	0	16984	17380	17442	13770	0	0	0	17322	17560	18674	18612	15120	16302	17122	14722	18400	19100	0	14474	19000	13758	14292	16934	18864
14.96		582.88	583.887					[M-H]-	true			3100	2260	2338	2626	2324	2922	3030	2838	2934	3420	3056	2942	2758	3106	2432	3228	3042	2790	2762	2706	2936	2890	3018	2842	2412	2984	3206	3156	3112	2804	3050	2908	3122	3220	2682	2714	0	2938
14.99		316.947	317.955	-0.869	8.9			[M-H]-	true		C7H4N4O7P2	0	33952	34212	0	34856	35326	38000	0	35980	0	36834	0	0	0	0	35448	36960	0	0	37386	38356	0	0	0	0	0	38316	37834	0	36316	35720	37946	37222	38408	0	38856	0	0
15.07		316.948	635.91					[M-H-H]2-	true			0	0	35396	36036	0	0	0	0	0	35782	0	0	36484	0	36978	0	0	0	0	37534	38636	0	0	0	0	0	0	0	37084	0	0	36744	0	38048	37846	0	0	0
15.19		248.96	749.902					[M-H-H2]3-	false			54048	0	0	54094	54740	0	0	58006	0	0	0	0	0	57314	55864	0	0	0	57746	0	0	0	59382	0	0	0	0	0	0	0	0	0	0	0	0	0	0	0
15.45		158.975	319.965					[M-H-H]2-	true			15682	17346	15394	15836	16366	9434	15698	9230	0	16696	0	16590	18152	10130	16868	16736	17600	9624	9524	16836	17486	16442	16856	16434	17936	10136	16018	16578	10172	16374	17018	0	15982	18280	9344	9994	15278	17418
15.5		115.921	116.928					[M-H]-	true			2484	2696	2350	2986	3070	1536	2720	1686	1434	2748	1744	2662	4102	1666	2780	2784	3652	2656	1996	2456	2448	2812	2710	3228	2290	1932	3076	3022	1932	2778	3200	1724	2848	2584	1686	2008	4112	3376
15.51		112.986	341.979					[M-H-H2]3-	true			37550	38210	0	38044	0	38790	40592	0	41888	41788	41682	0	0	43382	42422	43988	0	42498	0	41164	41694	0	0	0	0	0	0	41916	42564	0	0	41694	0	0	45856	0	42238	0
15.53		180.973	545.941					[M-H-H2]3-	true			21344	21900	0	23268	21708	0	22466	22496	0	22898	23604	0	21176	22158	24058	0	0	0	0	0	0	23308	0	0	0	0	0	23366	23006	23188	22936	23628	0	0	24130	0	0	22522
15.62		514.893	515.9	-2.231	42.8			[M-H]-	true		C12H3N6O12P3	1776	2190	2390	2338	2386	2366	2404	0	2520	3446	2556	2616	2388	2452	2688	2608	2966	2280	0	2720	2456	3050	2524	2982	3032	2502	0	2914	2726	2720	2476	2444	2530	2910	2822	2562	2556	2178
15.72		582.88	583.887					[M-H]-	true			2392	2588	2178	2586	2522	2496	3174	2998	3228	2614	2442	3200	2440	2326	2778	2706	3006	2854	2592	2880	3412	2900	2914	2512	2640	2962	2884	2800	2948	3202	2624	3014	2766	2864	2716	2588	2746	3724
15.85		115.921	116.928					[M-H]-	false			3068	2340	3088	2270	2708	3650	2792	3938	3392	2582	3158	2574	2846	3352	3578	2840	2798	2530	3422	3126	3682	2174	3476	2656	2798	1898	1742	2192	2210	3192	2190	2866	2610	3328	3516	2924	2068	2444
15.85		144.923	145.931					[M-H]-	true			1952	2092	1808	1962	2482	2280	2498	2078	2370	1850	1986	2108	2068	2354	2412	1992	1908	2152	2456	2422	2384	1428	1672	1476	1702	1306	2142	2128	2442	3034	1942	3018	1892	2460	2746	2320	1914	1890
15.87		100.934	305.823					[M-H-H2]3-	true			23190	25964	25410	23354	28470	28906	29170	28216	25596	21878	25998	24108	22450	24618	29068	26618	21322	22928	25722	30810	28954	19328	19542	21216	0	0	17816	0	23462	29004	0	25552	24674	31180	23264	25122	16758	19578
16.19		884.718	839.72	-1.368	67.7	728.8	MSDIAL LipidDB VS68 negative mode	[M+COOH]-	true	HexCer 38:1;2O/6:0	C50H97NO8	1628	1892	1586	1544	3502	134	1366	176	0	1780	64	990	2424	170	1272	2564	1622	0	592	3350	2520	1454	2436	2554	1898	478	1230	2812	636	1682	2014	0	760	2468	0	200	1864	2322
16.37		100.934	101.941					[M-H]-	true			17660	0	14018	19750	0	13820	0	13948	13328	16550	14582	0	0	0	16694	0	0	0	15008	0	17146	21044	0	0	16112	0	0	16106	0	16366	0	0	15632	0	14050	15508	0	17504
16.56		100.933	101.941					[M-H]-	true			22464	21122	22988	24978	26210	14104	24464	15108	13568	25792	15560	22140	26726	15188	23792	24064	25192	14156	18534	29476	27290	25380	26174	28728	25974	17486	23010	25158	20250	26846	28534	14172	22574	29070	17676	14868	25224	27150
16.56		694.634	649.636	-1.227	3.4	720.2	MSDIAL LipidDB VS68 negative mode	[M+COOH]-, [M+Cl]-	true	Cer 18:1;2O/24:0	C42H83NO3	14182	14484	16746	16774	27910	1222	14644	1320	0	15996	1444	9496	19542	1128	8578	15992	17914	0	4502	30758	16320	13614	18652	20354	15082	3728	8638	15840	6138	11664	22530	0	6632	25046	1742	1344	15442	27286
16.68		452.922	907.858					[M-H-H]2-	true			21212	21676	20994	0	22450	21948	0	0	0	0	0	23688	0	0	25634	0	0	0	0	23228	25022	22918	24570	0	0	0	0	0	0	0	0	0	0	0	0	0	0	0
16.75		384.935	771.885					[M-H-H]2-	true			19338	23104	0	20386	20592	20716	21324	19972	23030	22716	0	21258	0	21706	21882	0	22888	0	21784	22774	23026	0	0	0	22924	23578	22888	23028	0	22740	0	21424	0	0	0	0	0	0
17.17		180.973	363.96					[M-H-H]2-	true			0	23584	0	23140	23668	0	23822	0	23588	24514	21788	0	0	22912	23424	23226	0	0	0	0	22804	22720	24164	24064	0	22790	0	0	0	0	25340	25066	23538	24016	0	23878	24246	0
17.32		180.973	545.94					[M-H-H2]3-	true			0	0	0	23424	22128	23208	22950	23418	0	0	0	23730	0	22456	22442	22742	22886	22406	22444	23082	22722	0	25130	23616	23604	22626	0	24288	25500	0	0	22622	0	0	24320	24384	24338	25136
17.54		180.973	363.96					[M-H-H]2-	false			21336	0	22728	21822	0	22268	0	23588	0	22528	21926	0	22554	0	22852	21636	23636	0	0	0	0	22522	0	23716	24304	22832	25328	0	23928	0	24532	24510	23836	23764	23770	0	24272	26594
17.58		794.62	795.628	-0.063	8.5			[M-H]-	false		C37H97O10P2S	2634	2188	2440	2466	2758	1294	1948	1944	0	2192	1646	1256	2444	1402	1390	1850	2510	0	1516	2886	2218	2394	3048	2768	3126	1208	1466	2814	1490	2212	3074	0	978	2542	1678	1952	2338	3108
17.62		100.934	101.941					[M-H]-	true			20348	20226	19284	21904	23126	15702	19406	16102	12780	21460	17600	17934	16816	17870	17890	20186	22496	13268	18634	24404	21824	21122	25332	25092	24286	16610	17530	25076	19532	17378	23746	12158	18038	22984	18654	18472	21794	23770
18.1		100.933	101.941					[M-H]-	true			0	18114	16156	0	19988	12236	17644	12664	12806	0	13328	17506	19478	14408	0	0	20590	0	14152	22192	0	21744	0	0	0	14582	0	20914	14888	0	19126	13342	0	0	0	0	18508	20138
18.21		100.933	101.941					[M-H]-	true			16820	18544	18220	17722	0	12984	22830	13116	12990	20172	0	17726	19426	13996	17930	19568	21790	13426	13844	0	20390	18214	21230	22356	20380	14124	18400	21632	15842	21050	20966	14082	17870	21352	13512	14786	19812	22096
18.24		316.947	953.864					[M-H-H2]3-	true			34596	0	35354	0	0	36756	0	0	0	0	0	0	39752	0	38920	37364	0	39388	0	0	38606	37620	0	0	0	0	0	39346	0	0	39180	39968	37760	0	38988	39040	0	0
18.57		180.973	545.94					[M-H-H2]3-	true			22114	22680	0	23500	0	23720	23764	24906	0	0	0	23336	25104	22494	0	0	0	22608	24172	23090	23166	0	0	0	0	0	0	23932	24380	0	24048	0	24238	24746	24726	0	25418	0
18.63		316.947	635.909					[M-H-H]2-	true			34762	0	35710	35838	0	37376	37912	38346	0	0	39914	0	0	39218	0	0	0	0	0	0	0	0	0	0	0	0	36940	37174	0	38114	0	0	0	0	0	37984	0	0
18.71		100.933	101.941					[M-H]-	true			18102	18386	17816	18152	21174	21986	21684	19618	18074	17588	19676	20592	17364	20782	21766	19198	17216	19740	19238	23002	21958	15980	16936	17544	15296	14068	15124	15474	17244	21062	16110	19796	18804	23354	18460	18178	16072	17914
18.86		316.948	635.91					[M-H-H]2-	true			0	36242	35872	36002	36860	36402	0	37810	38574	0	38496	39762	40696	0	38518	38586	0	39978	0	0	38662	0	0	0	0	0	0	0	38518	0	0	0	0	0	0	0	0	0
19.05		100.933	101.941					[M-H]-	true			15442	15336	13500	14932	16292	14836	15982	13666	12796	15616	14990	15348	15392	14324	16198	14038	14940	13372	13978	18180	17900	15268	14856	0	15094	14170	15210	15024	15530	14996	0	14320	14776	18310	0	0	15024	16832
19.09		180.973	545.94					[M-H-H2]3-	true			0	22790	23138	0	23394	24050	23520	23368	0	22990	23778	0	23040	22412	23102	0	23526	0	0	0	23470	22440	0	0	0	0	0	24006	0	26612	0	25082	23838	23824	23772	0	0	24646
19.16		248.96	749.902					[M-H-H2]3-	true			51670	53250	0	54566	54732	0	56712	55634	0	58574	57560	0	58698	0	0	58160	59630	0	62228	0	59308	0	0	0	60768	0	60366	0	0	0	59018	58972	0	58388	0	60636	0	56714
19.62		100.933	101.941					[M-H]-	true			14594	13410	14694	0	14514	0	16142	14416	14380	15882	15224	16232	15596	14958	14210	16190	15218	12366	0	16294	16652	14730	16180	16564	16108	12726	0	16002	16138	15416	17454	13380	14712	0	14134	14122	16812	16172
19.81		100.934	101.941					[M-H]-	true			15850	13870	15142	15388	15370	14140	0	13436	12460	15064	16682	15170	15768	15722	14986	0	15878	14184	15100	17082	16878	15368	15618	15912	15500	13962	14700	16538	14898	14918	0	12928	0	15448	15512	16654	0	17082
20.2		316.947	953.864					[M-H-H2]3-	true			0	0	0	0	36960	38152	39132	38568	39022	0	38948	38324	39170	0	38578	0	0	0	0	0	0	38332	0	0	40978	40042	0	0	0	38706	38938	0	0	40170	0	0	0	38836
20.22		180.973	545.941					[M-H-H2]3-	true			22674	22880	23962	22974	0	23618	23618	0	0	23774	0	23826	22350	23182	24390	23470	0	23440	22880	22864	0	0	0	22794	24158	24046	0	25614	24422	23890	0	0	0	24466	24416	0	24976	24018
20.24		100.934	101.941					[M-H]-	true			14314	0	14066	15092	15506	13918	15902	14786	12684	15782	18072	13544	14746	15616	13240	15126	0	13294	14496	15560	16600	15268	16260	17648	15342	14576	14524	16266	15508	14608	15724	13750	15052	16300	15976	16210	15220	0
20.26		446.905	447.912	-0.27	47.6			[M-H]-	true		C11H3N3O13PS	1456	1378	1478	1934	1674	1944	2062	1884	1544	1668	1838	1878	1856	1826	2074	2132	1920	2030	1870	1764	1830	1920	3006	1812	1846	1806	2038	1960	1976	1846	1908	1606	2058	1748	1986	1740	1690	1658
20.57		100.934	101.941					[M-H]-	true			16640	15350	15874	17470	16544	15928	14736	0	13110	15774	15214	17372	15132	0	14762	18502	0	13642	15884	15694	17216	0	16882	16102	16526	13958	15470	15786	16708	16244	16520	15794	14962	17154	16312	15520	0	17968
20.74		316.948	635.91					[M-H-H]2-	true			35260	36466	37508	0	0	37722	40370	39802	39946	0	0	39250	38384	38636	40258	0	0	0	0	0	41250	0	38194	38396	0	0	37812	0	39344	0	41506	41714	40306	0	42370	41618	0	0
20.85		100.934	101.941					[M-H]-	true			14908	16408	15420	0	17544	13572	18150	15588	0	16062	0	16258	16252	16526	15664	16398	17116	15034	0	18708	0	18352	19138	16938	18288	14044	15686	18060	15592	0	0	13996	14466	16290	14160	15544	17080	17398
20.9		180.973	545.94					[M-H-H2]3-	true			22732	22858	0	23394	0	0	24034	23976	25074	24022	0	0	23446	0	0	22682	0	23502	23924	0	23022	0	23238	23242	0	23396	0	25414	0	25486	25832	0	25058	24734	0	0	0	24416
20.93		316.947	635.909					[M-H-H]2-	true			35646	0	37862	38248	37020	36718	0	40740	40278	0	0	0	39618	0	40400	0	40692	0	37396	39144	0	39170	0	37458	38182	37968	39250	38586	39590	0	40718	0	0	39730	0	39674	0	0
21.18		100.934	101.941					[M-H]-	true			0	0	17862	0	18804	0	0	0	0	0	0	19376	0	0	0	0	0	0	0	19846	0	19964	0	18042	0	0	18726	0	0	0	0	0	0	18908	0	0	20256	0
21.22		100.933	305.822					[M-H-H2]3-	true			15588	16232	16442	17762	0	14630	0	14682	0	18150	15312	0	19404	0	17642	18832	17938	13792	15840	0	19176	20936	19816	0	21302	14338	0	20954	16468	18820	20214	13420	16582	19612	15636	15654	18998	18994
21.39		100.933	101.941					[M-H]-	false			16566	16626	0	17380	17774	14728	19060	0	12896	20824	15960	16758	18092	17274	17158	0	19200	13826	15300	0	20366	17332	0	19338	19138	15208	16238	0	15404	0	18926	12374	0	0	14940	15398	19044	19800
21.49		248.96	749.902					[M-H-H2]3-	true			0	0	0	0	0	0	57566	56944	57182	58942	57444	58682	0	0	64414	0	0	0	0	0	0	0	0	0	0	0	0	0	0	61198	61954	0	60578	64166	0	0	0	0
21.56		452.922	907.859					[M-H-H]2-	true			22174	0	0	0	24176	22808	0	0	0	0	0	25300	0	0	0	25990	24210	25536	0	0	0	0	0	0	24344	0	24210	25448	24766	0	25058	0	24420	24402	0	0	25044	24854
21.59		100.934	101.941					[M-H]-	true			15038	16314	16486	16946	16476	14744	19506	0	13094	17506	15894	17010	17464	15310	16618	18860	18420	0	15540	19300	18508	0	20054	0	18732	15032	16262	19304	17620	18246	18818	12966	16586	17934	16886	0	19118	21048
21.61		384.935	771.885					[M-H-H]2-	true			20906	0	21700	20516	0	0	23268	0	0	0	0	0	22196	22714	0	21962	22288	0	23234	0	22814	24116	0	0	0	25506	0	0	0	22968	0	22598	0	22054	0	0	22568	22712
21.89		180.973	545.94					[M-H-H2]3-	false			22066	0	23498	22970	23194	0	23838	23770	24644	0	0	0	0	23058	23502	23228	24110	22420	0	0	0	0	0	0	0	25670	26684	0	0	25524	24142	24892	0	25354	24622	0	25438	24642
21.96		100.933	101.941					[M-H]-	true			16996	17774	17108	17788	21116	18520	20474	16648	15354	18496	17834	17500	18536	17666	0	18324	17870	16718	18310	21166	20544	18812	18376	0	17980	15132	17056	18144	18304	17882	19922	15798	18420	19708	16338	16182	18398	19184
22.07		316.948	317.955	-0.603	15.3			[M-H]-	false		C7H4N4O7P2	0	0	36138	0	38822	38790	0	0	0	39948	0	39606	40802	0	40268	0	41840	0	39388	0	40534	39854	39580	36152	0	39538	38778	39218	38486	0	0	0	0	0	0	44182	0	0
22.14		100.934	101.941					[M-H]-	true			17874	16406	0	0	18556	16364	19492	16674	13820	0	0	16934	15974	17680	18856	18752	17586	14922	17288	19232	0	0	19342	18340	18778	14876	0	0	16914	0	17084	13136	16774	0	0	16288	18694	18152
22.21		112.986	341.978					[M-H-H2]3-	true			0	41976	42060	0	0	41878	0	0	0	0	44186	47864	44396	46142	45614	47582	0	45362	44664	0	0	44374	0	42548	0	44064	45892	44664	0	43090	44554	0	44476	0	43660	43898	0	45340
22.38		100.934	101.941					[M-H]-	true			16750	15606	15596	17246	17968	15538	17916	15188	12668	17870	16770	16098	17482	16998	17434	18108	18898	14048	18264	21156	20308	16992	0	18506	0	14676	0	0	17486	16834	19898	13252	0	18884	15390	0	18154	21112
22.55		248.96	749.903					[M-H-H2]3-	true			0	0	0	55040	0	0	0	0	0	61248	0	0	60706	60054	0	63732	0	0	0	0	0	66658	0	62380	0	0	0	0	0	0	61262	60288	0	0	0	0	60316	0
22.59		966.81	967.818					[M-H]-	true			2652	2300	2888	2376	2326	2394	2690	2790	2636	2494	2436	2758	3010	2388	3398	2606	2742	2338	2406	2570	2738	2464	2676	2558	2788	2766	2658	2568	2790	3700	2444	2718	2490	2924	2462	2442	2926	2826
22.7		100.933	101.941					[M-H]-	true			17076	0	0	17538	17884	0	17208	0	14066	0	15718	18318	18572	17218	16526	17832	0	14352	0	17932	19204	16274	0	17182	18976	16500	16040	0	16430	17948	18436	13936	15994	0	16980	15874	0	17974
22.9		180.973	363.961					[M-H-H]2-	true			23226	0	0	24024	22992	23990	0	0	0	22990	0	0	0	0	0	0	0	0	0	0	0	26640	0	24284	23256	24070	0	0	26192	24642	25236	25132	0	24888	26036	0	0	0
23.01		316.948	953.864					[M-H-H2]3-	true			0	0	0	0	0	35458	0	0	0	0	39296	0	0	0	0	39988	0	0	40882	0	39524	0	0	38956	0	0	0	39006	0	0	38792	0	40302	0	0	0	37854	40506
23.04		452.923	907.86					[M-H-H]2-	true			0	22938	22482	0	0	0	22568	0	25012	22528	25044	0	0	0	0	25690	0	24738	24618	0	25090	0	23128	0	23868	0	0	0	24962	23304	0	25852	0	0	0	0	24528	0
23.26		1425.98	1426.99	-0.032	23.7			[M-H]-	true		C44H32N6O45PS	1388	1718	0	0	0	0	3026	0	0	2192	198	2282	0	0	2040	1180	2008	0	0	2362	2894	1756	2550	2570	2668	0	1844	1680	0	2030	2220	82	1648	0	0	0	2242	1864
23.3		61.9883	62.9956					[M-H]-	true			3644	3038	3344	3146	3714	2516	3662	2792	2884	3040	3436	3804	2952	3408	3974	3776	3150	2066	3274	4622	3206	3290	2802	3016	3020	2838	3916	3094	2438	3306	3710	3212	3096	3054	2654	0	3066	2410
23.36		333.937	334.945					[M-H]-	true			3124	3336	3586	3440	3824	2922	3470	4222	3938	3196	3796	4262	3696	3720	3290	3178	3356	4346	3472	3640	3280	3790	0	3920	4666	3814	3326	4102	3508	4354	3554	4020	3688	3302	3532	3104	3268	2736
23.39		129.976	130.983					[M-H]-	true			4354	4812	5170	5248	4590	4174	5214	4312	5138	4354	4756	4828	4938	4668	4834	4360	4390	5240	4526	4672	4650	4856	4508	4694	5506	4584	4824	4904	4262	4576	4530	4578	4384	3910	4824	3854	4416	4272
23.39		374.906	375.913					[M-H]-	true			2184	1898	2122	2228	2220	0	1826	2368	2650	2166	2176	1878	2754	2358	2208	2234	1786	2362	2096	2300	1806	1922	2138	1892	2172	2222	2270	3000	2078	2186	1834	2438	2012	1696	2568	1788	1966	2002
23.39		469.912	470.919					[M-H]-	true			2438	2382	2154	2092	2666	2306	1918	0	2248	2298	2970	2628	2406	2350	3170	2296	2310	2396	2788	2678	2204	3162	2206	2090	3184	2490	2414	2658	2528	3028	2164	2790	2338	1928	2838	2108	2140	1908
23.42		238.931	239.939					[M-H]-	true			3538	3570	3526	3992	4384	4652	4230	4062	4512	3814	4770	4186	3996	4180	4136	3522	3936	0	3692	4262	3822	3764	3544	4122	4288	3938	3764	3674	3914	3884	3236	3758	3624	3506	3180	3490	3824	3774
[truncated: 130 more rows]
[truncated: 1 more columns]

## Sheet: info
Supplementary table to
[truncated: 28 more rows]
