# Supplementary material for: Metabolic Dynamics of In Vitro CD8+ T Cell Activation
Source: Metabolites. 2020 Dec 28;11(1):12. doi: 10.3390/metabo11010012 (PMC7823996; doi:10.3390/metabo11010012)
Supplement: Supplementary file 1 [file metabolites-11-00012-s001.zip › metabolites-991822-supplement/Supp_TableS6_lipid_pos.xlsx]

## Sheet: data
RT [min]	Delta RT [min]	m/z meas.	M meas.	Delta m/z [mDa]	mSigma	MS/MS score	Spectral Library	Ions	MS/MS	Name	Molecular Formula	00048316TP84_2Lpos_P2c5_01_14371	00048294TP00_1Lpos_P2A1_01_14372	00048315TP84_1Lpos_P2c4_01_14373	00048296TP00_3Lpos_P2A3_01_14374	00048323blank_3Lpos_P2d3_01_14375	00048322blank_2Lpos_P2d2_01_14376	00048312TP72_1Lpos_P2c1_01_14378	00048295TP00_2Lpos_P2A2_01_14379	00048302TP24_3Lpos_P2A9_01_14380	00048308TP48_3Lpos_P2b6_01_14381	00048318TP96_1Lpos_P2c7_01_14382	00048300TP24_1Lpos_P2A7_01_14383	00048314TP72_3Lpos_P2c3_01_14385	00048305TP36_3Lpos_P2b3_01_14386	00048299TP12_3Lpos_P2A6_01_14387	00048309TP60_1Lpos_P2b7_01_14388	00048321blank_1Lpos_P2d1_01_14389	00048307TP48_2Lpos_P2b5_01_14390	00048298TP12_2Lpos_P2A5_01_14392	00048303TP36_1Lpos_P2b1_01_14393	00048301TP24_2Lpos_P2A8_01_14394	00048304TP36_2Lpos_P2b2_01_14395	00048313TP72_2Lpos_P2c2_01_14396	00048319TP96_2Lpos_P2c8_01_14397	00048306TP48_1Lpos_P2b4_01_14399	00048297TP12_1Lpos_P2A4_01_14400	00048320TP96_3Lpos_P2c9_01_14401	00048317TP84_3Lpos_P2c6_01_14402	00048310TP60_2Lpos_P2b8_01_14403	00048311TP60_3Lpos_P2b9_01_14404
8.78		786.599	785.592	-1.777	53.5	993	MSDIAL LipidDB VS68 positive mode	[M+H]+	true	PC 36:2	C44H84NO8P	762020	422684	704906	404132	5889	3785	831923	388310	538555	746515	831241	491410	774253	734397	361303	706240	3858	723118	346719	713452	446042	705013	802319	843369	749836	406948	816548	803037	733032	698578
8.58		734.568	733.56	-1.521	85.5	993	MSDIAL LipidDB VS68 positive mode	[M+H]+, [M+K]+, [M+Na]+	true	PC 32:0	C40H80NO8P	823758	812109	756978	826403	8190	4096	815728	805398	883485	783654	794341	885922	778065	796329	853479	730715	3731	777571	830342	786151	817676	823300	789237	753033	797876	845260	779097	808981	761065	769547
8.73		810.598	809.591	-2.615	14	996	MSDIAL LipidDB VS68 positive mode	[M+H]+	true	PC 38:4	C46H84NO8P	0	673781	96584	711710	9469	4485	0	675348	424016	0	0	439184	0	130930	694025	0	4992	0	648004	98399	423274	150452	0	0	0	738544	0	0	116119	122289
1.95		119.085	118.078	-0.104	14.2	897.7	Bruker MetaboBASE Personal Library 3.0	[M+H]+	true	4-Methylstyrene	C9H10	0	10127	311	203	298	488	276	339	0	237	423	177	376	254	306	0	257	299	316	447	0	232	241	214	341	705	370	0	611	0
9.5	0.01	540.534	539.527	-1.233	15.4			[M+H]+	true	Cer d34:0	C34H69NO3	8003	640	9829	551	0	0	10117	531	5980	15279	7106	4237	8819	10900	1376	9554	0	14335	1067	12424	3807	9249	8372	6094	16912	1450	6292	6345	7509	7229
3.12		284.331	283.323	-0.407	17.4	923.5	Bruker MetaboBASE Personal Library 3.0	[M+H]+	true	CETRIMONIUM	C19H41N	3202	3466	1544	6506	2132	1576	2629	3326	2239	1361	1395	1487	1235	1226	826	1206	1560	1483	816	1305	1468	2041	1049	1506	1202	1217	26820	1260	2273	2039
24.35		369.351	386.354	-0.763	4.4	910.3	in house spectral library	[M+H-H2O]+	true	Cholesterol	C27H46O	134891	1860	151979	0	24108	9931	122115	0	49149	92448	127626	32568	116878	118469	13146	102631	12740	97092	24313	107983	3227	104871	98876	130804	112688	0	139437	111713	107105	105727
1.58		104.107	103.1	-0.056	4.4	707.5	Bruker MetaboBASE Personal Library 3.0	[M+H]+	true	Choline	C5H13NO	8554	4203	8031	10335	7552	7275	7823	9935	9655	5455	5672	6774	3814	6580	4350	3340	2851	5999	1268	7055	5821	5406	6868	6808	7711	9520	8188	7202	6134	7370
2.69		104.107	103.1	-0.093	2.6	900.8	Bruker MetaboBASE Personal Library 3.0	[M+H]+	true	Choline	C5H13NO	16125	21591	17254	19565	17845	15211	11775	22533	12473	19724	10958	14383	11710	22666	16103	17497	16058	20381	13810	26622	11792	26245	9055	11069	23909	15058	13964	16380	19011	19454
2.82		104.107	103.1	-0.066	3	885.1	Bruker MetaboBASE Personal Library 3.0	[M+H]+	true	Choline	C5H13NO	12358	24002	13152	21543	21384	18388	0	22621	11121	8350	0	10838	6448	13451	18782	0	20852	9784	15706	14003	12968	16936	6404	0	11692	19109	6976	11025	11028	13373
2.94		104.107	103.1	-0.118	4.3	895.4	Bruker MetaboBASE Personal Library 3.0	[M+H]+	true	Choline	C5H13NO	13442	16941	14471	15708	15429	14385	6001	17177	10963	10445	5686	11248	6036	16854	12153	10186	14432	11217	11391	16255	11674	15952	4920	8346	14497	14365	8085	12049	11982	12315
3.24		104.107	103.1	-0.111	2.5	895.7	Bruker MetaboBASE Personal Library 3.0	[M+H]+	true	Choline	C5H13NO	18886	15860	18330	16768	13250	11147	15993	15173	17125	17575	16613	15824	13377	22640	15833	17485	12890	20655	13578	26845	16578	26242	16189	15177	23665	12117	15908	18097	19421	19057
3.46		104.107	103.1	-0.073	0.9	895.6	Bruker MetaboBASE Personal Library 3.0	[M+H]+	true	Choline	C5H13NO	51129	51376	48651	47716	33416	29467	49639	47774	51662	51523	51507	49620	45021	54311	45655	47120	32844	51514	42920	55257	55342	55034	42646	53466	58292	46008	51728	50782	49179	48364
3.66		104.107	103.1	-0.087	2.5	890.7	Bruker MetaboBASE Personal Library 3.0	[M+H]+	true	Choline	C5H13NO	38033	34230	35800	30539	26692	26253	34674	29559	31321	35339	29819	34767	34255	44878	26268	32883	24325	35680	27352	42069	33292	45904	28787	36362	40776	31864	38412	42848	0	38036
4.14		104.107	103.1	-0.123	6.9	711.2	Bruker MetaboBASE Personal Library 3.0	[M+H]+	true	Choline	C5H13NO	15225	5143	13677	4550	2160	2391	15079	4921	5361	12731	14087	4496	10789	13636	4586	12802	1732	14716	3832	15727	3957	14513	9808	16776	14582	4137	15430	13886	12588	11457
1.85		327.137	326.129	-0.436	39.7	960.8	Bruker MetaboBASE Personal Library 3.0	[M+H]+	true	Clozapine	C18H19ClN4	1398	0	0	0	226	127	0	0	20534	0	0	5376	0	0	304	952	0	4536	207	261	0	516	231	0	0	0	0	0	383	143
17.19		795.626	794.619	-2.562	35.9	991.7	Bruker MetaboBASE Personal Library 3.0	[M+H]+	true	Coenzyme Q9	C54H82O4	24112	24602	36002	26102	0	0	55479	23770	21062	51240	15404	18533	36073	30568	20759	49619	0	48919	18085	41878	14860	25419	39246	16907	53234	26928	17360	15309	37567	32650
21.86		863.689	862.681	-2.586	31.8	985.7	MSDIAL LipidDB VS68 positive mode	[M+H]+	true	CoQ10	C59H90O4	0	0	0	2477	0	0	7169	0	2725	10861	0	2684	3136	6390	2067	7335	0	9671	1616	0	0	0	0	0	10867	2124	0	181	0	5318
6.04		391.284	390.276	-0.539	2.7	995.7	Bruker MetaboBASE Personal Library 3.0	[M+H]+	true	Di(2-ethylhexyl) phthalate	C24H38O4	25504	19213	25091	19105	11897	13663	35255	19355	19445	30753	14131	21480	26292	23836	18538	33038	13624	25900	15520	23726	14379	23663	23351	17084	25213	19635	19545	16725	27342	23380
8.18		792.588	791.58	-2.698	6.6	998.3	Bruker MetaboBASE Personal Library 3.0	[M+H]+	true	Docosahexaenoyl PAF C-16	C46H82NO7P	190209	31593	194823	34819	0	0	192813	30958	53010	164194	164384	43826	153605	141101	28823	185176	168	150124	23020	131423	44250	123634	168175	176074	175290	35411	181273	183273	204062	176181
7.9		766.573	765.565	-1.811	22.5	997.4	Bruker MetaboBASE Personal Library 3.0	[M+H]+	true	Eicosapentaenoyl PAF C-16	C44H80NO7P	21830	477	20186	432	0	0	16291	0	3189	5312	24061	3275	16338	5693	1042	15289	0	4837	0	5338	2821	6116	15751	25529	5366	0	24590	23151	15805	14048
2.53	0.09	468.308	467.3	-0.882	9.9	929	MSDIAL LipidDB VS68 positive mode	[M+H]+, [M+H-C17H33O6P]+	true	LPC 14:0	C22H46NO7P	10185	3633	9869	2813	3014	2252	10641	2541	6964	16547	6835	6177	8914	19384	4644	10536	2185	18718	5276	21162	5214	18266	6412	8430	22157	4113	8631	7692	12639	11671
3.45	0.06	496.339	495.331	-1.224	0.5	945	Bruker MetaboBASE Personal Library 3.0	[M+H]+, [M+Na]+, [M+Na]+, [M+H]+, [M+H-H2O]+	true	LPC 16:0	C24H50NO7P	296829	150059	312338	137356	73884	68971	198253	146225	319973	528274	188042	263055	175280	657073	160520	310292	65898	616372	135160	738666	198826	662011	121740	203883	686103	169740	240549	222553	342279	303985
2.69	0.23	494.323	493.315	-1.285	2.7	947	MSDIAL LipidDB VS68 positive mode	[M+H]+, [M+Na]+	true	LPC 16:1	C24H48NO7P	11594	7061	14609	5177	6862	6563	12926	6282	7068	23778	8440	6020	13892	28419	5786	18512	6542	29355	6021	34392	7003	27099	8159	11081	31302	6466	12928	11074	18688	17643
4.03	0.13	510.354	509.347	-1.187	2.6	963	MSDIAL LipidDB VS68 positive mode	[M+H]+	true	LPC 17:0	C25H52NO7P	9645	5340	9506	4408	3594	3182	3697	4903	8700	7991	4343	7779	3705	14828	6674	7235	2911	9501	5278	16069	6228	13402	2535	4604	10760	5913	5778	6534	8278	6956
4.38	0.13	524.37	523.362	-1.327	9.5	988	MSDIAL LipidDB VS68 positive mode	[M+H]+, [M+H-C21H41O6P]+	true	LPC 18:0	C26H54NO7P	16626	11290	17637	11421	5907	5530	6479	10353	15282	13062	7044	16039	5873	28516	17834	12103	5247	19921	14090	26468	11264	26518	5726	9392	20218	14693	9204	14514	13768	14081
4.6	0.35	524.37	523.362	-1.34	5.9	961	MSDIAL LipidDB VS68 positive mode	[M+H]+, [M+H-H417]+, [M+Na]+, [M+H-H2O]+	true	LPC 18:0	C26H54NO7P	262129	128847	290094	134336	49509	39629	128081	139771	250284	391877	117089	212422	104313	545308	193417	210938	34241	466471	148160	562973	169534	478454	89488	118237	494840	183760	147233	189569	253281	231369
3.46	0.18	522.354	521.347	-1.35	3.1	984	MSDIAL LipidDB VS68 positive mode	[M+H]+, [M+Na]+	true	LPC 18:1	C26H52NO7P	42557	7416	45170	7086	6894	6866	51367	7105	10185	41019	50368	9584	42397	27946	7890	37547	6093	40651	6454	38512	7936	28736	34747	41170	41452	6565	45741	30114	35156	26697
3.66	0.38	522.354	521.347	-1.315	5.7	954	MSDIAL LipidDB VS68 positive mode	[M+H]+, [M+Na]+	true	LPC 18:1	C26H52NO7P	107362	70939	102414	55901	59224	50004	83172	64384	67820	105685	62677	64015	77002	144979	54791	107441	45500	120617	47733	141362	53482	129437	50044	81839	112710	60213	81338	80520	97481	104059
5.63		552.401	551.394	-1.444	9.2	940.6	MSDIAL LipidDB VS68 positive mode	[M+H]+, [M+H-C2H421]+	true	LPC 20:0-SN1	C28H58NO7P	5984	1926	7024	1559	493	196	5972	2130	4691	11874	4593	3122	4515	11675	2311	6319	243	13975	2145	17106	2987	10633	4642	3661	16227	2477	3920	4081	6494	5827
4.72	0.12	550.385	549.378	-1.652	6.8	954	MSDIAL LipidDB VS68 positive mode	[M+H]+	true	LPC 20:1	C28H56NO7P	14064	5316	13429	5199	1174	747	13095	5718	8586	9898	12206	7512	10994	15695	4937	12100	984	13304	3888	14706	5517	13541	8838	13032	13606	4723	13485	10393	12312	10609
3.89	0.12	548.369	547.362	-1.666	34.8	921	MSDIAL LipidDB VS68 positive mode	[M+H]+	true	LPC 20:2	C28H54NO7P	1478	8476	1706	8740	830	866	1347	7937	6166	2396	0	4542	1192	6321	5102	1318	593	3008	4234	3772	4133	4923	0	774	2594	5144	1024	1553	1918	1965
2.82		544.338	543.331	-1.603	7.4	921.3	MSDIAL LipidDB VS68 positive mode	[M+H]+	true	LPC 20:4-SN1	C28H50NO7P	9040	39681	9774	36070	33958	30934	4122	42885	12085	6962	2569	13297	3559	12041	21012	7013	28577	8115	20048	10689	10224	11923	2099	3564	7559	23653	3960	6847	9277	10195
5.66		578.416	577.409	-1.748	34.6	931.9	MSDIAL LipidDB VS68 positive mode	[M+H]+	true	LPC 22:1-SN1	C30H60NO7P	5373	2514	5312	1915	187	0	7389	2247	3645	4584	4725	2836	4504	5670	1701	4607	0	4494	1670	4931	2229	5004	4433	6207	5242	1912	4923	4174	4410	4102
3.59		572.37	571.362	-1.475	72.7	976.9	MSDIAL LipidDB VS68 positive mode	[M+H]+	true	LPC 22:4-SN1	C30H54NO7P	2331	4561	2746	3839	2221	1987	0	5894	5037	2590	842	3924	837	5665	3908	2053	2013	3059	4154	5766	3026	5355	0	897	2902	6012	1044	1796	2426	2895
2.95		570.353	569.346	-2.151	7.7	907.4	MSDIAL LipidDB VS68 positive mode	[M+H]+	true	LPC 22:5-SN1	C30H52NO7P	7763	13168	7987	9848	10415	9920	2718	12283	7846	7093	1620	8286	2062	12488	8232	4910	9149	7400	7881	12047	7608	11676	1209	2014	8228	9133	2908	6737	7424	7985
2.68		568.338	567.331	-1.737	1.7	932.9	MSDIAL LipidDB VS68 positive mode	[M+H]+	true	LPC 22:6-SN1	C30H50NO7P	8621	23630	9381	16466	21670	18382	3246	22276	9056	8949	1818	9126	2096	15516	11641	7052	17915	9589	12205	14037	9064	14275	1692	2530	11725	15258	3422	6235	9116	11248
7.16		608.463	607.456	-1.884	22.4	982.7	MSDIAL LipidDB VS68 positive mode	[M+H]+, [M+H-C27H53O6P]+	true	LPC 24:0-SN1	C32H66NO7P	4046	1806	5355	1382	153	145	10842	1346	2527	12721	3879	2457	6335	7719	1147	7362	0	12244	672	12357	1592	7047	7635	3957	13253	905	3763	3603	5100	4910
6.45		606.447	605.44	-2.096	9.7	977	MSDIAL LipidDB VS68 positive mode	[M+H]+, [M+H-C27H51O6P]+	true	LPC 24:1-SN1	C32H64NO7P	4728	870	4771	859	0	0	8754	1209	2235	4641	5036	2002	6613	4377	873	5174	0	5594	739	5295	1594	3872	5671	5150	6522	897	4900	3613	4486	3893
3.86		480.344	479.337	-1.048	34.9	751	MSDIAL LipidDB VS68 positive mode	[M+H]+	true	LPC O-16:1	C24H50NO6P	5209	1524	6583	1165	1158	791	5301	2176	2443	7908	3594	2634	4277	7294	2050	6324	872	7484	1982	8241	2079	6471	3300	2994	8344	2281	4175	3867	6164	5114
4.98		508.375	507.368	-1.214	15.8	811.5	MSDIAL LipidDB VS68 positive mode	[M+H]+	true	LPC O-18:1	C26H54NO6P	6855	397	7502	460	0	0	7098	805	2721	7413	4378	2262	5089	6547	1207	8494	0	6603	977	6920	1647	5756	5047	4201	7707	1171	4226	4906	7398	6680
4.14		508.375	507.368	-1.367	4.2	974.6	MSDIAL LipidDB VS68 positive mode	[M+H]+	true	LPC O-18:1	C26H54NO6P	14778	2993	16876	2955	1152	934	15196	2406	3219	13718	18059	2437	12966	16996	2275	14989	834	14867	1806	13904	2586	12631	10168	19624	16185	2399	18989	11490	14119	12300
3.61	0.33	454.292	453.285	-0.72	0.5	953	MSDIAL LipidDB VS68 positive mode	[M+H]+	true	LPE 16:0	C21H44NO7P	1218	1423	1627	1597	0	0	1899	1907	7858	6283	1013	5172	1335	8810	1847	2320	251	7856	2564	11809	4582	9637	1262	911	7036	1827	1003	986	3145	2816
4.76	0.13	482.323	481.316	-1.056	4.3			[M+H]+, [M+Na]+	true	LPE 18:0	C23H48NO7P	5000	6401	5447	6054	288	0	5797	5650	13000	18187	3571	10389	4410	20184	4468	7710	0	20677	4679	27417	8589	17785	4274	4003	21065	6348	4913	3749	8176	6701
8.56		502.292	501.285	-1.012	1.8	967.7	MSDIAL LipidDB VS68 positive mode	[M+H]+, [M+H-H2O]+	true	LPE 20:4	C25H44NO7P	23222	36854	23103	37797	0	0	39954	36297	57256	56003	25947	46699	32657	51591	38917	38187	0	55954	32414	53986	49866	50297	40332	29187	54215	48203	25711	24477	34539	32884
8.02		500.276	499.269	-0.912	14.7	968	MSDIAL LipidDB VS68 positive mode	[M+H]+	true	LPE 20:5	C25H42NO7P	5714	167	6275	266	0	0	11235	190	4129	6889	7009	3374	7527	6308	469	7638	0	6103	249	7258	3046	5853	9650	7068	5904	454	7321	5520	6776	5473
8.58		528.307	527.3	-1.221	4	964	MSDIAL LipidDB VS68 positive mode	[M+H]+	true	LPE 22:5	C27H46NO7P	11944	4457	11011	4759	0	0	15085	4156	18481	17701	13687	17427	14182	17876	8485	14362	0	17147	8009	17894	17917	18902	14742	16582	17889	9316	14535	12874	15872	13272
9.6		528.307	527.3	-1.128	19.3	971	MSDIAL LipidDB VS68 positive mode	[M+H]+	true	LPE 22:5	C27H46NO7P	7826	2375	9830	2730	0	0	10861	2491	8256	9602	6841	8062	8177	9367	3351	8932	0	8436	2597	10177	4776	8909	8108	6874	11402	4447	8190	8125	9986	8634
9.24		526.292	525.284	-1.083	3.9	961.2	MSDIAL LipidDB VS68 positive mode	[M+H]+	true	LPE 22:6	C27H44NO7P	18106	13432	24996	13284	0	0	26065	13249	14164	23795	15422	11855	18141	21724	11158	23925	0	20295	8595	23337	10609	17843	21236	16915	27178	13505	17370	18914	21618	18691
8.3		526.292	525.284	-1.136	2.2	971.9	MSDIAL LipidDB VS68 positive mode	[M+H]+	true	LPE 22:6	C27H44NO7P	41677	27859	48809	30731	0	0	52390	27516	41807	53505	44303	38013	44452	51720	27053	55322	0	49441	21654	57123	33221	52457	43315	41710	58750	32903	44833	45029	52786	47991
3.96		482.36	481.352	-0.997	7.1	979.6	Bruker MetaboBASE Personal Library 3.0	[M+H]+, [M+Na]+, [M+H-C19H39O5P]+	true	Lyso-PAF C-16	C24H52NO6P	57891	4509	58973	5085	1367	1081	60284	4338	15998	137111	53876	11067	52101	114320	5313	79731	1081	147081	3941	143693	8204	94377	40716	59159	166687	4383	62394	43301	60859	52378
5.11		510.391	509.384	-1.204	32.7	991.7	Bruker MetaboBASE Personal Library 3.0	[M+H]+, [M+H-C24H34N6]+, [M+Na]+	true	Lyso-PAF C-18	C26H56NO6P	17118	1272	19071	1950	370	0	21402	1875	3221	31659	17007	2350	16793	24090	2264	23547	387	33869	1524	29292	2375	20032	13820	19687	39516	2038	16562	11836	17047	13821
2.8		230.248	229.24	-0.309	10	981.7	Bruker MetaboBASE Personal Library 3.0	[M+H]+	true	N,N-Dimethyldodecylamine-N-oxide	C14H31NO	11437	12069	11553	11660	12455	12438	11509	12793	11709	11065	11702	12840	11597	10815	13434	10076	12152	10189	12481	11214	13487	12581	12752	13684	11448	12736	17766	12712	11838	11847
3.33		400.342	399.334	-0.547	23.9	986.2	Bruker MetaboBASE Personal Library 3.0	[M+H]+	true	Palmitoyl-L-carnitine	C23H45NO4	5430	8537	4877	11610	656	579	2982	8966	6150	5399	4892	5388	3527	4115	6709	4112	1115	5211	6291	5486	5387	3630	2291	4757	5693	8328	7049	2983	3653	4131
6.58		650.473	649.466	-2.104	2.7	996.3	MSDIAL LipidDB VS68 positive mode	[M+H]+	true	PC 26:0	C34H68NO8P	7021	125	7397	0	0	0	9955	127	4027	17152	3130	3215	6138	10350	1744	10550	0	15077	1599	16208	2448	10787	8388	3112	17135	2199	3089	4438	10278	9732
7.16		678.505	677.497	-2.182	7.1	996.6	MSDIAL LipidDB VS68 positive mode	[M+H]+, [M+Na]+	true	PC 28:0	C36H72NO8P	310544	7092	366879	6879	362	0	494341	5276	156587	630370	213749	139020	318153	433874	42983	483880	0	629105	37468	589333	102283	419533	346143	225811	659008	54050	245706	277800	469115	434437
6.66		676.489	675.482	-2.209	12.7	994.1	MSDIAL LipidDB VS68 positive mode	[M+H]+	true	PC 28:1	C36H70NO8P	9950	0	15348	0	0	0	20604	0	3509	33813	6086	2982	12434	19827	1571	26040	0	32806	1128	33830	2545	15429	14931	6924	37234	1555	7419	9741	21349	18862
6.96		690.504	689.497	-2.365	22.5	991.9	MSDIAL LipidDB VS68 positive mode	[M+H]+	true	PC 29:1	C37H72NO8P	3244	0	4982	0	0	0	4158	222	1548	5207	1877	1617	3211	4500	954	5149	0	5890	858	6141	1339	4179	2971	2145	6361	1151	2082	2975	5049	4736
7.8		706.536	705.529	-1.645	81.3	995.6	MSDIAL LipidDB VS68 positive mode	[M+H]+, [M+Na]+	true	PC 30:0	C38H76NO8P	816909	215150	768095	217942	2831	1616	870210	199715	812191	821940	814833	815477	796129	842390	476029	782431	1576	833742	413785	826047	799646	829860	844357	814010	870799	530463	814326	812497	857804	747313
7.24		704.52	703.513	-2.092	8.1	992	MSDIAL LipidDB VS68 positive mode	[M+H]+	true	PC 30:1	C38H74NO8P	353138	5236	407474	4289	334	351	542646	3878	129617	673809	291281	97447	395614	447592	36411	578251	285	646154	28945	597242	79584	397716	430756	301609	685135	44024	313916	321790	541955	464605
6.76		702.504	701.497	-2.707	4.7	993.4	MSDIAL LipidDB VS68 positive mode	[M+H]+	true	PC 30:2	C38H72NO8P	7670	558	11899	0	0	0	12528	513	3525	15696	4665	3409	7724	10657	2572	16141	0	16591	2681	18606	2841	10068	7842	4981	18293	3772	5166	6857	13864	11949
7.54		718.536	717.528	-2.376	39.9	994.4	MSDIAL LipidDB VS68 positive mode	[M+H]+	true	PC 31:1	C39H76NO8P	74829	2273	95266	2260	0	127	92154	2073	28608	124512	55990	28197	71748	99983	15624	120079	0	115993	13103	127267	23034	72375	74919	61532	141573	18872	71220	76460	127894	111633
7.88		732.552	731.545	-1.679	78.7	993.2	MSDIAL LipidDB VS68 positive mode	[M+H]+	true	PC 32:1	C40H78NO8P	779431	68890	751860	69209	3306	2371	881748	65680	551918	883001	848828	486093	832454	824621	208444	768176	2586	855272	194162	838482	454228	828444	854707	838001	871149	245421	833424	823739	789480	740013
9.51		732.552	731.545	-1.828	70.4	905.5	MSDIAL LipidDB VS68 positive mode	[M+H]+	true	PC 32:1	C40H78NO8P	7123	870	8203	890	0	0	6660	0	3455	10373	5094	3145	5777	7433	1819	9070	0	9375	1427	10060	2464	6213	5063	5167	11156	2085	5944	6257	8058	6642
7.33	0.03	730.536	729.529	-2.309	10.8	994	MSDIAL LipidDB VS68 positive mode	[M+H]+	true	PC 32:2	C40H76NO8P	210391	31166	267758	29428	195	256	336619	26348	89162	466977	165192	76556	264819	302409	64857	397044	289	452229	54428	458175	61361	265466	246914	171863	484626	79107	187434	188321	316489	284842
6.95		728.52	727.513	-2.53	30.3	993.3	MSDIAL LipidDB VS68 positive mode	[M+H]+	true	PC 32:3	C40H74NO8P	5082	992	7461	732	97	0	5589	826	3651	7871	2839	2350	4542	6162	2084	8861	0	7566	1421	8189	1953	5889	4349	3096	9628	2009	2801	4329	7200	6414
8.91		748.583	747.576	-1.98	29.4	993.5	MSDIAL LipidDB VS68 positive mode	[M+H]+	true	PC 33:0	C41H82NO8P	28195	4984	29587	6512	455	0	25346	4594	22320	30152	19130	21866	21468	31925	12596	29841	0	30283	9788	33154	20006	32400	22545	17514	34641	13464	20353	24387	32502	31334
8.27		746.567	745.56	-1.905	11.4	994.3	MSDIAL LipidDB VS68 positive mode	[M+H]+	true	PC 33:1	C41H80NO8P	260106	24018	301412	26268	1365	938	357889	20831	147934	413836	267495	129409	298033	322188	86064	367919	950	402318	67338	400163	123396	307795	292070	272135	423777	93010	292751	268815	332388	302522
7.64		744.551	743.544	-2.608	5.6	994.6	MSDIAL LipidDB VS68 positive mode	[M+H]+	true	PC 33:2	C41H78NO8P	49720	12343	76137	10923	308	0	71677	9969	18469	78473	41299	17042	54366	61476	16813	89576	0	72776	13417	81093	13335	55656	46627	41756	85426	20375	43117	48486	83045	71083
8.41		742.535	741.528	-2.012	62.6	928.5	MSDIAL LipidDB VS68 positive mode	[M+H]+	true	PC 33:3	C41H76NO8P	9693	5483	11137	5021	0	0	10977	5123	20586	12775	0	17227	9638	15331	10156	12681	0	11473	8482	16861	13806	16160	9523	7783	12725	11008	7591	9354	11878	11388
9.62	0	762.599	761.591	-2.209	19	993	MSDIAL LipidDB VS68 positive mode	[M+H]+, [M+Na]+	true	PC 34:0	C42H84NO8P	333232	225153	322819	234225	2082	1112	315662	223019	395174	330166	170530	351245	278377	461407	221392	341628	1237	398725	188570	448991	283012	481880	271253	184250	391976	278285	204562	331703	398439	413593
8.67		760.584	759.576	-1.51	132	994.2	in house spectral library	[M+H]+	true	PC 34:1	C42H82NO8P	860767	711111	765457	703590	24261	13080	882106	687346	834679	864679	957035	837184	862888	856925	818898	753820	12551	824987	780571	836349	810060	839195	905818	908384	825902	819357	904397	900768	814045	776150
9.92		760.583	759.576	-2.058	104.9	984.2	in house spectral library	[M+H]+	true	PC 34:1	C42H82NO8P	12525	2852	14140	2278	346	0	17105	0	5277	19775	12893	5924	14436	13774	3186	17430	307	18211	2681	17860	4425	13267	14466	13853	21645	4183	14064	0	16260	14009
10.09		760.583	759.576	-2.081	59.6	993.8	in house spectral library	[M+H]+, [M+Na]+	true	PC 34:1	C42H82NO8P	9764	1816	13506	2114	334	202	11250	1518	0	0	9666	4249	11655	0	2397	0	0	0	2361	0	3673	0	12705	9543	0	3393	11013	9674	0	0
8.04	0	758.568	757.56	-1.683	49.5	994	MSDIAL LipidDB VS68 positive mode	[M+H]+	true	PC 34:2	C42H80NO8P	732307	693836	694107	688782	3169	2010	803327	620297	767887	769936	798573	746922	751002	766647	554756	706690	1620	737325	553864	757063	710156	743856	778331	777090	771069	677296	779804	761347	723985	696276
7.45	-0.05	756.551	755.544	-2.646	10.8	994	MSDIAL LipidDB VS68 positive mode	[M+H]+	true	PC 34:3	C42H78NO8P	118963	25983	154554	24312	0	0	122664	20062	66408	133322	72616	58715	93851	136642	52174	171023	0	130655	43872	173575	43897	133470	90555	76401	146701	66707	88448	105840	154108	144980
7.54	0.04	756.552	755.544	-2.2	27.9			[M+H]+	false	PC 34:3	C42H78NO8P	0	0	0	0	254	129	0	0	0	118765	0	53533	0	112881	0	0	174	119682	0	134585	0	0	0	0	129239	0	0	0	0	0
10.01		776.614	775.606	-2.47	6.4	989.6	MSDIAL LipidDB VS68 positive mode	[M+H]+	true	PC 35:0	C43H86NO8P	5229	1037	5188	942	0	0	6302	0	2933	8788	3212	2706	4391	7137	1551	6321	0	7537	1249	8043	2134	6796	4376	3439	8305	1417	3771	3632	6686	5758
9.17		774.599	773.592	-2.114	8.5	994.4	MSDIAL LipidDB VS68 positive mode	[M+H]+, [M+Na]+	true	PC 35:1	C43H84NO8P	165293	19922	179646	20481	1512	815	204293	17210	69051	236333	145435	60863	173006	162713	35675	206287	732	206851	30353	204927	50576	148678	183689	151876	242927	44317	170895	152879	184624	164248
8.35		772.583	771.576	-1.932	15.5	993	MSDIAL LipidDB VS68 positive mode	[M+H]+, [M+Na]+	true	PC 35:2	C43H82NO8P	211665	11357	243288	11813	664	408	249868	10095	58836	192650	207714	50157	214852	155873	24596	243011	331	175973	20000	169924	42984	147818	199325	211950	194111	27664	206299	210507	217272	191592
8.4		766.536	765.529	-1.703	75.7	781.7	MSDIAL LipidDB VS68 positive mode	[M+H]+	true	PC 35:5	C43H76NO8P	20848	3384	21475	3515	0	0	17756	3046	18071	17011	13134	15190	17556	19141	5204	22511	0	17023	4558	23685	12260	21035	15516	14710	19311	6097	16216	18912	22110	19174
10.94		790.629	789.621	-2.94	50.9	995.8	MSDIAL LipidDB VS68 positive mode	[M+H]+, [M+Na]+	true	PC 36:0	C44H88NO8P	24577	7967	19196	8904	197	0	22142	7779	24047	17906	12193	17855	21722	34745	8883	19069	261	23049	7827	31253	14538	40758	19730	13756	20003	11430	14858	23050	21921	32841
9.72		788.615	787.607	-1.821	42.9	994.5	MSDIAL LipidDB VS68 positive mode	[M+H]+, [M+Na]+, [M+H-C9H193N17O4]+	true	PC 36:1	C44H86NO8P	688484	165544	658431	165053	11297	4788	765908	146935	387990	748704	779831	326794	729803	721062	176518	657545	6817	725500	157282	716119	282430	710213	766635	757341	751656	216241	758675	731353	686488	669901
8.1	0	784.583	783.576	-2.021	6.7	994	MSDIAL LipidDB VS68 positive mode	[M+H]+	true	PC 36:3	C44H82NO8P	680727	276347	646475	272920	0	0	667228	233640	408403	359902	537317	387684	560553	426120	235629	592778	0	366618	214043	410710	329895	426021	555319	576669	399028	275589	567156	671436	626606	558766
8.23	0.13	784.583	783.576	-2.022	10.3	876	MSDIAL LipidDB VS68 positive mode	[M+H]+, [M+Na]+	true	PC 36:3	C44H82NO8P	311782	236981	372806	237616	2778	1223	319290	215534	395294	383342	246283	380531	279204	452271	303536	362701	1436	395391	280517	446024	324072	411680	286357	266009	461888	374430	272479	311376	378189	339086
8.5	0.4	784.582	783.575	-2.551	10.8	993	MSDIAL LipidDB VS68 positive mode	[M+H]+	true	PC 36:3	C44H82NO8P	24101	6119	29306	0	0	121	21560	0	33207	28776	19384	29299	20028	39311	0	28303	0	31870	0	37955	27039	39933	16993	18977	35320	0	23698	25716	31809	29920
7.59	-0.01	782.567	781.56	-2.514	17.9	993	MSDIAL LipidDB VS68 positive mode	[M+H]+	true	PC 36:4	C44H80NO8P	113479	124038	139317	115962	0	299	82128	102554	75693	115026	49081	62142	69870	109382	46062	132167	403	113227	42365	138878	52450	109313	60968	54926	130629	64705	65079	102714	134409	122717
7.69	0.09	782.567	781.56	-2.414	22.6	994	MSDIAL LipidDB VS68 positive mode	[M+H]+	true	PC 36:4	C44H80NO8P	0	0	0	0	443	0	37281	0	0	0	28051	0	37021	0	53464	0	0	41535	49533	0	0	0	31700	30605	46840	69436	0	0	0	0
7.31	0.01	780.551	779.544	-2.865	9	995	MSDIAL LipidDB VS68 positive mode	[M+H]+	true	PC 36:5	C44H78NO8P	83705	54872	105098	63753	217	131	41466	54050	123110	87834	31527	122670	37483	97996	139549	89854	0	77488	134013	105751	95955	101892	36844	30980	95186	168787	41365	73072	115368	106783
10.27		802.63	801.623	-2.139	65.2	969	MSDIAL LipidDB VS68 positive mode	[M+H]+	true	PC 37:1	C45H88NO8P	12205	2347	20139	2061	381	93	35416	1817	10355	27591	19953	7930	23888	23092	3148	30826	194	29322	3114	28212	6508	22242	23998	23366	36296	4504	15439	23127	30334	16913
9.22		800.614	799.608	-2.11	17.2	994.4	MSDIAL LipidDB VS68 positive mode	[M+H]+, [M+Na]+	true	PC 37:2	C45H86NO8P	111324	3766	116037	3529	286	284	149040	3224	18803	64949	110848	17147	118350	49926	6865	101222	160	57616	5774	51037	13657	47775	111302	123164	71158	7363	118793	102889	93242	81865
7.63		794.567	793.559	-2.792	6.8	994.6	MSDIAL LipidDB VS68 positive mode	[M+H]+	true	PC 37:5	C45H80NO8P	23900	11103	29981	10325	296	91	9228	9529	37520	11423	7359	38232	7407	17887	36496	19528	0	11433	31831	18905	29893	20144	6641	8055	13686	40974	9967	18632	25894	24590
10.93		816.645	815.638	-2.167	15.3	994.2	MSDIAL LipidDB VS68 positive mode	[M+H]+, [M+Na]+	true	PC 38:1	C46H90NO8P	95990	14324	87357	14127	403	278	146715	13298	31857	115793	79983	27359	90315	74736	15953	117986	271	96720	12862	91788	19393	67703	113103	74909	129028	18808	89752	76643	106853	92290
9.79	0.05	814.63	813.623	-2.169	8.2	994	MSDIAL LipidDB VS68 positive mode	[M+H]+, [M+Na]+	true	PC 38:2	C46H88NO8P	260665	45731	259656	44453	703	519	330656	36577	61989	128419	325646	57203	287617	120186	35255	210864	505	110111	31176	132845	43408	109685	296736	358673	136351	47530	301378	244733	194891	170140
8.9	-0.12	812.613	811.606	-2.937	15	991	MSDIAL LipidDB VS68 positive mode	[M+H]+	true	PC 38:3	C46H86NO8P	124041	104102	130977	99756	0	0	129014	93035	118016	93784	95284	105138	93280	120478	75670	107590	339	82660	68805	108903	90658	115609	107738	108771	90849	93289	101691	115211	118939	115445
9.15	0.13	812.614	811.607	-2.364	12.6	994	MSDIAL LipidDB VS68 positive mode	[M+H]+	true	PC 38:3	C46H86NO8P	182486	100744	203319	104924	4146	1886	152097	87520	201527	199427	109633	183192	123552	222184	119053	201686	1879	184168	107715	235854	143387	225934	133295	126079	223019	149857	131246	161916	216842	195047
8.29	-0.01	810.598	809.591	-2.431	16	998	Bruker MetaboBASE Personal Library 3.0	[M+H]+	true	PC 38:4	C46H84NO8P	285747	119219	304192	106783	1200	0	173983	98677	230575	156838	158293	258981	146800	171149	157659	215662	876	136530	142034	154478	214226	181675	148786	165146	161583	179452	187664	288384	250878	242801
8.44	0.14	810.598	809.591	-2.242	13.4	998	Bruker MetaboBASE Personal Library 3.0	[M+H]+	true	PC 38:4	C46H84NO8P	0	177461	0	181914	1615	1003	0	186587	216455	89500	0	209498	0	140030	305500	0	982	87815	294748	125410	183699	147052	43259	0	107979	380707	0	0	0	0
7.96	0	808.583	807.576	-2.208	6.5	994	MSDIAL LipidDB VS68 positive mode	[M+H]+	true	PC 38:5	C46H82NO8P	318613	680647	290659	691696	6705	3369	129103	686896	654560	126730	141396	674189	114737	220341	759507	184978	3216	120650	725211	171725	623506	263257	137279	151227	139483	763841	171445	315471	290933	293203
7.33	-0.03	806.567	805.56	-2.52	15.8	994	MSDIAL LipidDB VS68 positive mode	[M+H]+	true	PC 38:6	C46H80NO8P	46303	2919	56151	0	151	0	26397	2644	0	60256	17935	0	21824	61624	0	53606	0	59675	0	70470	0	58255	20223	19477	69382	0	21901	40430	53615	47986
7.48	0.12	806.567	805.56	-2.687	12.9	993	MSDIAL LipidDB VS68 positive mode	[M+H]+, [M+Na]+	true	PC 38:6	C46H80NO8P	149917	399252	186171	400865	334	186	63812	366581	115670	42977	49881	113078	49578	60052	225743	102923	317	40665	185557	55820	91416	63102	47738	52009	50274	276418	64640	135168	133458	127075
7.7	0.34	806.567	805.56	-2.208	14.8	992	MSDIAL LipidDB VS68 positive mode	[M+H]+	true	PC 38:6	C46H80NO8P	412398	309136	511757	287517	5466	2231	349498	295921	663827	550540	253302	617550	277787	661829	309155	537462	2823	534651	289327	634887	530881	616180	291315	277060	564150	389033	342748	456272	627718	546791
10.28		824.614	823.607	-2.265	19	976.3	MSDIAL LipidDB VS68 positive mode	[M+H]+	true	PC 39:4	C47H86NO8P	7825	0	10065	1113	0	0	10533	0	2993	9094	6169	2346	7546	7412	783	9251	0	9007	856	8522	2199	6277	8533	7055	10171	0	6927	6934	9390	7814
8.32		822.598	821.591	-2.655	21	992.8	MSDIAL LipidDB VS68 positive mode	[M+H]+	true	PC 39:5	C47H84NO8P	17248	17830	15371	19480	534	0	7466	15664	28384	7311	7683	27138	6091	12724	27631	10184	271	6884	23110	10082	21194	15078	6459	7668	7496	29003	8913	15593	15265	14848
7.64		820.582	819.575	-2.958	12.6	953.8	MSDIAL LipidDB VS68 positive mode	[M+H]+	true	PC 39:6	C47H82NO8P	7857	0	9682	0	0	0	3439	83	5722	4909	3171	5611	3019	5609	3589	6834	0	4965	2865	6128	4247	5884	3005	3181	5306	3974	4275	6420	7955	7129
8.05		820.582	819.575	-2.849	25.9	990.6	MSDIAL LipidDB VS68 positive mode	[M+H]+	true	PC 39:6	C47H82NO8P	9319	2947	10065	2574	0	163	4835	2747	12835	5623	3904	10109	4604	9679	6621	7540	0	5140	5581	6119	10216	8642	4589	5983	6210	6361	5636	8596	10068	9969
12.52		844.676	843.669	-2.685	49.4	994.4	MSDIAL LipidDB VS68 positive mode	[M+H]+, [M+Na]+	true	PC 40:1	C48H94NO8P	15327	1562	15893	1723	0	0	24937	1223	5758	12331	8296	3948	15879	13587	1571	21814	0	10105	1703	14338	3048	13457	18552	9910	13562	1827	10987	13762	19848	19325
12.95		844.677	843.669	-2.124	41.1	994.5	MSDIAL LipidDB VS68 positive mode	[M+H]+	true	PC 40:1	C48H94NO8P	0	193	0	0	0	0	12168	0	0	18420	3934	1285	0	8477	0	11922	0	14674	0	15884	0	7056	0	2935	18686	0	3968	3943	0	7648
11.03		842.661	841.654	-2.216	12.5	997	MSDIAL LipidDB VS68 positive mode	[M+H]+, [M+Na]+	true	PC 40:2	C48H92NO8P	71045	4122	77540	3938	0	0	108538	3894	12944	47984	68390	10706	78842	29088	4092	70069	0	38198	3876	35889	7543	27068	82793	79138	51050	5181	70641	56728	57607	50194
9.95		840.645	839.638	-2.794	5.5	993.9	MSDIAL LipidDB VS68 positive mode	[M+H]+	true	PC 40:3	C48H90NO8P	23884	13241	27272	12421	0	0	24024	11681	16669	16682	17075	12636	17381	18130	11203	20979	0	16040	10319	20564	10550	15994	18100	16734	17864	12938	17697	21298	21109	20621
9.19		838.629	837.622	-2.794	2.9	996.1	MSDIAL LipidDB VS68 positive mode	[M+H]+, [M+Na]+	true	PC 40:4	C48H88NO8P	36236	44077	38827	41630	0	113	32833	38753	98207	44279	23898	90941	24074	64332	68542	33851	0	39684	63734	59892	75392	65931	26349	24732	44655	85557	25887	34185	43751	37943
9.45		838.629	837.622	-2.465	8.1	991.1	MSDIAL LipidDB VS68 positive mode	[M+H]+	true	PC 40:4	C48H88NO8P	23390	38662	23650	40815	1144	694	15611	36321	54613	31437	11001	54190	13202	51674	41951	24287	662	30557	34767	45206	39461	52481	14603	11252	30974	54945	13812	21845	35066	32216
8.02	0.02	834.598	833.591	-2.459	17.2	992	MSDIAL LipidDB VS68 positive mode	[M+H]+, [M+Na]+	true	PC 40:6	C48H84NO8P	100574	524477	97169	530075	1107	541	50802	526424	147210	48115	52421	176399	46563	64997	396573	65489	794	44649	371266	58090	142375	68965	51967	59274	53131	459339	60085	110585	83538	89154
8.46		834.598	833.591	-2.42	36.6	996.1	MSDIAL LipidDB VS68 positive mode	[M+H]+	true	PC 40:6	C48H84NO8P	164744	101858	170332	106422	7737	3444	93139	102138	272754	145112	77068	232896	88210	249380	117803	147851	3665	146452	104097	188865	209097	246118	86161	81692	169622	145400	96015	165690	208908	200632
7.74		832.583	831.575	-2.401	9.5	992.8	MSDIAL LipidDB VS68 positive mode	[M+H]+, [M+Na]+	true	PC 40:7	C48H82NO8P	390783	87459	441286	95147	1266	581	256527	83350	309454	233869	154967	321011	182774	257977	142680	307276	706	206052	118125	249843	251714	259566	198816	170149	253347	165130	182822	362799	377234	366411
7.58		832.583	831.575	-2.504	8.3	994.4	MSDIAL LipidDB VS68 positive mode	[M+H]+	true	PC 40:7	C48H82NO8P	49328	64458	64144	64332	207	0	11019	61248	91381	24239	6963	79429	8067	41232	102117	30279	0	23675	98018	36453	60043	43671	8462	6846	29527	140159	8816	43350	48401	49051
6.91		828.551	827.544	-2.894	11.8	993.6	MSDIAL LipidDB VS68 positive mode	[M+H]+	true	PC 40:9	C48H78NO8P	14543	2566	20634	2388	0	0	1650	2656	10735	3674	1131	10420	1256	6760	4896	7701	0	3595	4298	5643	7565	7652	1238	1127	4781	5888	1535	10098	12817	13118
7.12		854.566	853.559	-2.948	11.2	994.7	MSDIAL LipidDB VS68 positive mode	[M+H]+, [M+Na]+	true	PC 42:10	C50H80NO8P	108328	39109	161433	38028	123	0	16068	35061	150825	55086	8001	129727	13592	94221	79239	69718	0	52277	77431	86602	101689	100906	13942	8878	65386	113223	13509	88318	119254	118991
6.76		852.551	851.544	-2.66	28.5	994.5	MSDIAL LipidDB VS68 positive mode	[M+H]+, [M+Na]+	true	PC 42:11	C50H78NO8P	13287	608	17763	578	0	0	2068	694	7842	4096	1217	7021	1645	8115	1586	7410	0	3922	1484	5782	5389	9258	1397	1167	4906	2351	1870	9357	11245	11804
14.95		872.708	871.701	-2.278	16.6	994.4	MSDIAL LipidDB VS68 positive mode	[M+H]+, [M+Na]+	true	PC 42:1	C50H98NO8P	7006	332	9208	251	0	0	20020	127	2299	24204	5606	0	13874	13232	327	16710	0	19651	0	20122	1253	10780	15812	6473	25843	394	6539	6717	13682	9449
12.66		870.692	869.685	-2.206	13.5	996.7	MSDIAL LipidDB VS68 positive mode	[M+H]+, [M+Na]+	true	PC 42:2	C50H96NO8P	20815	805	26282	673	0	0	45130	708	3839	22645	17145	3172	31622	14230	698	32198	0	17373	760	18563	2387	12172	34526	20116	23984	852	21369	17612	23592	20162
11.36		868.677	867.669	-2.46	17.1	993.5	MSDIAL LipidDB VS68 positive mode	[M+H]+	true	PC 42:3	C50H94NO8P	6015	0	8233	0	0	0	9990	1471	4335	7084	4712	4305	6422	6853	0	8465	0	5888	0	8023	3551	6595	6729	4931	7999	1380	5491	6054	7809	7073
10.38		866.661	865.654	-2.801	13.6	996.7	MSDIAL LipidDB VS68 positive mode	[M+H]+, [M+Na]+	true	PC 42:4	C50H92NO8P	9789	7842	11755	7988	38	0	9533	7632	16531	19156	5463	15102	7418	20253	9501	13150	0	17377	7754	22378	12195	19815	7815	4826	19621	12047	6308	7863	14296	13175
9.28		864.645	863.638	-2.829	4.6	983.5	MSDIAL LipidDB VS68 positive mode	[M+H]+	true	PC 42:5	C50H90NO8P	5484	11925	6200	10244	0	0	5608	9348	31573	15865	2924	28568	4660	23431	16467	8937	0	15073	15020	24321	25611	26351	5274	0	17262	21961	3714	4623	12000	10383
8.21		860.614	859.606	-2.684	1.8	994.2	MSDIAL LipidDB VS68 positive mode	[M+H]+	true	PC 42:7	C50H86NO8P	0	46985	5536	47678	0	0	2782	47512	21366	3689	2952	24376	2718	6044	46764	4188	0	3061	46383	4832	21066	6559	2613	2367	0	55207	2734	5239	5128	5606
7.33		856.582	855.575	-2.876	20.3	994.6	MSDIAL LipidDB VS68 positive mode	[M+H]+	true	PC 42:9	C50H82NO8P	103222	29457	120957	31197	111	232	12767	27633	140422	31572	10165	126443	10556	67756	121148	40635	0	32100	110735	48210	97276	76012	11432	10172	39013	170255	15556	81788	71631	81033
7.16		880.582	879.575	-2.895	7.7	994.3	MSDIAL LipidDB VS68 positive mode	[M+H]+, [M+Na]+	true	PC 44:11	C52H82NO8P	62592	5572	83838	4686	0	0	11805	4725	63711	26184	7434	49379	8102	46401	23199	35940	136	24189	20189	42478	37940	53019	9135	7511	31620	27411	10203	51251	54925	55591
6.97		878.567	877.56	-2.608	9.9	996.1	MSDIAL LipidDB VS68 positive mode	[M+H]+, [M+Na]+	true	PC 44:12	C52H80NO8P	46505	4704	60675	4905	0	0	6647	4913	40547	26117	3699	37334	5523	37432	13392	26987	0	23491	10317	35560	27875	40868	6365	4024	31803	17098	4923	34658	45191	49673
17.52		900.739	899.732	-2.282	34.4	993.9	MSDIAL LipidDB VS68 positive mode	[M+H]+	true	PC 44:1	C52H102NO8P	4001	0	5516	176	0	0	10213	0	0	15817	0	1083	7127	8793	0	8936	0	11511	0	14050	649	7680	8421	2889	16967	206	2644	3071	7604	6851
14.71		898.724	897.716	-2.335	27.3	996.6	MSDIAL LipidDB VS68 positive mode	[M+H]+	true	PC 44:2	C52H100NO8P	6908	0	9267	0	0	0	16064	0	1246	9620	4729	877	10157	6072	0	12777	0	7761	0	7796	811	5004	10726	5142	10320	0	5512	6046	10251	8966
10.33		892.676	891.669	-2.52	24	912.9	MSDIAL LipidDB VS68 positive mode	[M+H]+	true	PC 44:5	C52H94NO8P	1555	0	2020	0	0	0	2182	0	6916	5826	784	5985	1673	7446	2155	2959	0	5346	1986	8337	4685	7833	1608	0	6032	2541	975	1575	3124	2747
9.09		888.645	887.638	-2.765	12.2	994	MSDIAL LipidDB VS68 positive mode	[M+H]+	true	PC 44:7	C52H90NO8P	1146	5536	1395	4834	0	0	580	4760	11225	808	908	13569	571	2396	12649	879	0	916	11516	1523	9993	2197	485	0	1147	14367	691	1211	1338	1252
8.38		886.63	885.622	-2.549	20.4	996.9	MSDIAL LipidDB VS68 positive mode	[M+H]+, [M+Na]+	true	PC 44:8	C52H88NO8P	2264	169856	2273	180528	0	0	846	153893	93714	3802	0	115307	1056	11356	200104	2974	0	4164	182269	9548	90950	13373	1244	675	4577	266120	717	2311	6201	4936
8.14		910.629	909.622	-2.635	4.9	994.8	MSDIAL LipidDB VS68 positive mode	[M+H]+	true	PC 46:10	C54H88NO8P	492	10224	431	12092	0	0	511	10518	16234	1172	0	18613	321	3362	16073	796	0	1295	14201	2553	16199	3755	362	258	1249	19121	211	593	1454	1139
9.2		914.661	913.654	-2.526	16	994.2	MSDIAL LipidDB VS68 positive mode	[M+H]+, [M+Na]+	true	PC 46:8	C54H92NO8P	629	16087	667	18088	0	0	384	14864	20258	1342	219	23425	462	3144	22944	955	0	1331	21495	3020	16458	4453	434	189	1347	27662	473	583	1525	1228
7.59		664.525	663.518	-2.084	3.3	997.7	MSDIAL LipidDB VS68 positive mode	[M+H]+	true	PC O-28:0	C36H74NO7P	17146	7202	20460	7619	0	0	26782	7626	10105	23440	12668	10587	17099	13178	13017	23630	0	18761	10261	17768	8757	15539	18926	14264	19875	17137	13635	15644	22639	20789
8.36		692.557	691.55	-1.878	13.2	998.3	MSDIAL LipidDB VS68 positive mode	[M+H]+, [M+Na]+	true	PC O-30:0	C38H78NO7P	254980	8088	269451	7311	455	349	427616	6899	40935	286812	275609	34533	303928	169772	11200	312641	393	243691	8582	225523	27179	176999	356279	293457	280223	12866	281658	245031	277352	250203
7.67		690.541	689.534	-1.909	0.6	997.7	MSDIAL LipidDB VS68 positive mode	[M+H]+, [M+Na]+	true	PC O-30:1	C38H76NO7P	16747	409	19360	482	0	0	25111	608	2395	16797	14304	1928	17558	7988	1100	24555	0	16418	1042	13518	1620	8519	22474	17707	17447	1318	15508	16347	18948	17690
8.81		706.572	705.565	-2.189	5.1	998.4	MSDIAL LipidDB VS68 positive mode	[M+H]+	true	PC O-31:0	C39H80NO7P	13561	2935	13702	3063	0	0	13814	2424	6440	8300	12878	5551	11849	8158	4136	12970	0	8576	3972	8778	4928	8642	13634	13194	8483	5175	13353	14632	13029	12835
9.31		720.588	719.581	-2.026	16.5	998.8	MSDIAL LipidDB VS68 positive mode	[M+H]+, [M+Na]+	true	PC O-32:0	C40H82NO7P	519659	74178	548749	84011	1041	589	639509	75680	173585	444130	480809	133862	505159	415132	78811	532568	772	445041	63950	459255	115725	399432	575346	498646	475123	110903	492447	529549	552911	535606
8.44		718.573	717.565	-1.849	10.9	997	MSDIAL LipidDB VS68 positive mode	[M+H]+, [M+Na]+	true	PC O-32:1	C40H80NO7P	278130	8259	298308	8300	550	444	526923	7668	26957	495707	343290	24821	426049	222920	14554	446473	543	480140	11163	346172	20362	186950	426594	351973	498230	15341	342263	268488	299785	297605
7.74		716.556	715.549	-2.407	68.8	998	MSDIAL LipidDB VS68 positive mode	[M+H]+	true	PC O-32:2	C40H78NO7P	5052	1558	6213	1536	0	0	11241	1288	1496	6172	5814	1541	6345	2654	1414	9004	0	5182	1383	4350	1243	2277	7105	6324	5632	1920	5563	5196	6120	5768
10.57		748.619	747.612	-2.478	11.9	999	MSDIAL LipidDB VS68 positive mode	[M+H]+, [M+Na]+	true	PC O-34:0	C42H86NO7P	122843	16353	111107	16395	266	196	230278	15688	25051	73205	111934	16856	151263	64399	15446	122710	0	76897	13159	71370	14941	68011	181125	123241	76077	20301	113935	108868	111874	112379
9.37		746.604	745.597	-1.896	51.9	998.4	MSDIAL LipidDB VS68 positive mode	[M+H]+, [M+H-C7H191N17O3]+	true	PC O-34:1	C42H84NO7P	727035	114774	697768	129232	1417	0	803751	111020	200297	744464	799312	175359	742564	607003	136442	699150	1265	711162	119891	701959	134889	573034	784659	819227	730822	190274	779083	757904	695958	666976
10.21		746.603	745.596	-2.623	26.1	998	MSDIAL LipidDB VS68 positive mode	[M+H]+	true	PC O-34:1	C42H84NO7P	10063	0	0	989	0	0	14495	888	0	12976	10351	0	12150	0	1046	0	0	0	0	0	0	0	12934	11283	0	1273	10621	8409	12339	0
10.35		746.603	745.596	-2.572	6.3	997.8	MSDIAL LipidDB VS68 positive mode	[M+H]+	true	PC O-34:1	C42H84NO7P	10243	910	11312	1003	0	0	0	0	1981	0	10021	1635	11984	9008	0	14349	0	12399	954	10873	1442	8349	12557	11156	13307	0	10827	8554	0	10587
8.57		744.588	743.581	-2.082	8.8	998.9	MSDIAL LipidDB VS68 positive mode	[M+H]+	true	PC O-34:2	C42H82NO7P	62729	19350	73544	20483	360	0	118602	19131	13390	81544	84260	12626	87428	42008	15517	83947	0	67664	15329	51630	10995	35375	94486	87720	75447	19854	78162	61553	44795	45307
10		760.619	759.612	-2.02	75.2	970.2	MSDIAL LipidDB VS68 positive mode	[M+H]+	true	PC O-35:1	C43H86NO7P	33347	0	37072	0	0	0	55353	0	0	29009	36203	0	38929	12040	0	40995	0	22397	0	17000	0	10750	39567	41686	29910	0	38791	28212	30256	25664
12.14		776.65	775.643	-2.857	24.8	998.7	MSDIAL LipidDB VS68 positive mode	[M+H]+	true	PC O-36:0	C44H90NO7P	10395	703	5950	618	0	0	16311	624	1514	3872	8525	1069	15186	4872	854	7115	0	4308	571	3914	1186	5790	17089	11269	3781	825	8544	9070	8040	10716
10.65		774.635	773.628	-2.19	12.4	999.1	MSDIAL LipidDB VS68 positive mode	[M+H]+, [M+Na]+	true	PC O-36:1	C44H88NO7P	253768	2544	308701	3006	236	161	456557	2146	7388	299439	292218	5718	358560	88325	3165	336437	341	232587	2455	146396	4379	70012	382116	351547	282019	4092	282576	208327	227642	193937
9.5		772.619	771.612	-2.206	14.3	998.4	MSDIAL LipidDB VS68 positive mode	[M+H]+, [M+Na]+	true	PC O-36:2	C44H86NO7P	204471	10240	222876	10491	0	212	292464	9592	11815	110757	256705	9744	222191	55639	9103	180156	285	107435	7180	78127	8330	49266	247951	300436	117082	12134	245366	196552	146139	134174
8.85		770.603	769.595	-2.366	17.3	999	Bruker MetaboBASE Personal Library 3.0	[M+H]+, [M+Na]+	true	PC O-36:3	C44H84NO7P	78976	5741	90618	5586	0	0	107790	5363	17099	80756	91525	14113	89588	59065	6257	87151	203	69229	5705	67602	12404	54001	86957	95104	86314	7085	92772	74480	87709	78914
8.45		768.588	767.581	-2.36	22.9	997.9	Bruker MetaboBASE Personal Library 3.0	[M+H]+, [M+H-C24H193N5O2]+	true	PC O-36:4	C44H82NO7P	335442	210899	306597	226120	407	355	283596	208033	163461	223701	282655	153773	250320	254847	164021	294778	405	216719	149744	239328	134650	239799	250977	293832	254534	201811	319243	305381	326407	312455
11.32		788.652	787.645	-1.06	31.9	989	MSDIAL LipidDB VS68 positive mode	[M+H]+	true	PC O-37:1	C45H90NO7P	7806	0	9125	0	0	0	12924	0	0	0	8531	0	8875	0	0	7804	0	3010	0	0	0	0	10227	9892	0	0	8065	6229	6626	5520
12.13		802.667	801.659	-1.833	15.7	997.7	MSDIAL LipidDB VS68 positive mode	[M+H]+, [M+Na]+	true	PC O-38:1	C46H92NO7P	33017	0	37491	0	0	107	64845	0	1442	16183	33964	1092	42408	7700	0	34893	0	13162	0	9191	0	7244	48542	39676	16581	0	33651	28567	26898	23353
10.62		800.65	799.644	-2.426	6.5	998.9	MSDIAL LipidDB VS68 positive mode	[M+H]+, [M+Na]+	true	PC O-38:2	C46H90NO7P	33471	0	34234	0	0	0	48263	0	0	0	37544	0	35413	4779	0	26481	0	8246	0	6301	984	0	35608	45536	9026	0	35530	26149	17276	17006
10.83		800.651	799.643	-2.047	8.8	997.9	MSDIAL LipidDB VS68 positive mode	[M+H]+	true	PC O-38:2	C46H90NO7P	0	0	0	1013	0	0	0	935	1566	12418	0	1217	0	7408	892	0	0	10667	1036	9559	0	6741	0	0	13103	1095	0	0	15716	13164
8.9		796.619	795.612	-2.455	15.4	997	MSDIAL LipidDB VS68 positive mode	[M+H]+	true	PC O-38:4	C46H86NO7P	42787	0	40305	3892	0	0	45296	3292	6576	13248	50872	5990	38504	11412	3875	28466	0	12704	3899	11436	6113	11356	37273	49326	14154	4484	47498	37914	27457	28131
9.46		796.619	795.612	-2.623	26.5	999.1	MSDIAL LipidDB VS68 positive mode	[M+H]+	true	PC O-38:4	C46H86NO7P	72323	45095	81744	50649	302	200	60390	45150	29580	43974	58607	27344	49168	40937	40092	55600	349	38909	35476	42375	21476	38680	55418	64033	41479	50655	60012	68544	59236	58222
8.49		794.604	793.596	-2.209	16.4	997.6	MSDIAL LipidDB VS68 positive mode	[M+H]+	true	PC O-38:5	C46H84NO7P	278677	213236	266258	209179	574	496	230489	211808	121849	121165	255236	105136	194367	122292	159763	188304	447	111868	151299	113592	96829	122090	183466	276723	131631	205408	276236	277952	212160	204182
13.99		830.697	829.69	-2.435	45.9	997.9	MSDIAL LipidDB VS68 positive mode	[M+H]+	true	PC O-40:1	C48H96NO7P	8754	0	8426	0	0	0	15424	0	492	3485	6181	0	11093	2587	0	8912	0	3542	272	2603	310	2429	12003	7584	3196	0	6988	6798	7008	6476
12.18		828.682	827.674	-2.277	36.4	997.8	MSDIAL LipidDB VS68 positive mode	[M+H]+	true	PC O-40:2	C48H94NO7P	7724	127	9401	191	0	0	11640	0	0	2407	6990	305	7411	0	169	6602	0	0	0	0	118	1469	8355	8535	0	0	7114	5967	5679	4482
10.04		824.65	823.643	-2.286	11.9	997.8	MSDIAL LipidDB VS68 positive mode	[M+H]+, [M+Na]+	true	PC O-40:4	C48H90NO7P	15669	5701	17631	6283	0	0	18564	5375	17785	29050	10733	15726	13733	26679	7291	22238	0	25428	6580	28960	13335	26554	15244	10642	32458	9277	12478	13858	26689	22011
9.46		822.635	821.627	-2.579	27.9	998.3	MSDIAL LipidDB VS68 positive mode	[M+H]+	true	PC O-40:5	C48H88NO7P	27879	4503	29379	5377	119	0	25093	4437	6444	16373	24137	6088	20113	15559	5283	18810	150	14400	4257	14861	5381	12843	22069	25432	16778	7068	24494	27777	26382	20019
8.53		820.619	819.611	-2.688	12.9	997.5	MSDIAL LipidDB VS68 positive mode	[M+H]+	true	PC O-40:6	C48H86NO7P	62220	11900	65127	10325	215	0	49871	11364	11599	15169	56762	10062	45529	15194	8613	36873	0	15475	8273	16156	8806	15703	45158	66851	19412	10333	64283	57493	39828	37524
8.23		818.603	817.596	-2.741	19.4	999.1	MSDIAL LipidDB VS68 positive mode	[M+H]+, [M+Na]+	true	PC O-40:7	C48H84NO7P	101239	26399	97199	26359	0	0	70611	23542	19657	29403	89092	17625	62328	29536	21894	58325	0	26593	17650	25412	16475	29080	62607	103435	30693	24931	94667	97632	62797	61655
10.74		850.666	849.659	-2.404	74.4	991.9	MSDIAL LipidDB VS68 positive mode	[M+H]+	true	PC O-42:5	C50H92NO7P	4055	1357	5404	1522	0	89	4947	1169	1696	4386	3555	1551	3903	3706	1183	6212	0	3258	0	4352	0	3157	3445	3794	4614	1959	4381	3565	4975	4290
8.87		692.521	691.513	-1.604	11.1	962.9	MSDIAL LipidDB VS68 positive mode	[M+H]+, [M+Na]+	true	PE 32:0; PE 16:0_16:0	C37H74NO8P	5710	5586	5628	5955	0	0	5085	4324	15926	5741	3472	14405	4183	10500	9978	6517	0	7241	7253	10352	11869	13150	4161	3373	7872	10304	3662	5304	7823	8128
8.1		690.505	689.498	-1.615	6.1	963.9	MSDIAL LipidDB VS68 positive mode	[M+H]+	true	PE 32:1; PE 16:0_16:1	C37H72NO8P	9901	1256	10309	1342	0	0	15807	1019	9471	31348	8288	9161	14772	21117	4684	19299	0	30172	3723	30520	7776	18873	14755	9432	27496	3828	8245	8363	14935	14622
9.96		720.552	719.545	-1.422	21	843.6	MSDIAL LipidDB VS68 positive mode	[M+H]+	true	PE 34:0; PE 16:0_18:0	C39H78NO8P	4400	2661	0	3091	0	0	3510	3341	6900	3106	2338	7052	3470	6080	4047	3213	0	3278	3202	4871	4646	6037	3345	2742	3656	4284	2604	3278	4228	4895
8.96		718.536	717.529	-1.767	6.1	954.5	MSDIAL LipidDB VS68 positive mode	[M+H]+	true	PE 34:1; PE 16:0_18:1	C39H76NO8P	72688	16156	89499	15339	0	0	92588	14144	47063	111459	47428	41128	71171	79356	28412	109474	0	109606	23428	110545	35669	72954	72605	52132	121559	29327	49293	59084	89206	82373
8.21	-0.27	716.521	715.514	-1.526	8.3	815	MSDIAL LipidDB VS68 positive mode	[M+H]+, [M+Na]+	true	PE 34:2; PE 16:1_18:1	C39H74NO8P	12132	13066	13771	13014	0	0	21352	11705	19403	28921	9590	15194	15793	18476	12570	23440	0	24396	11129	26903	12779	15601	17969	10553	26685	15700	8723	10862	17142	14651
6.9		714.505	713.497	-1.894	11.3	993	MSDIAL LipidDB VS68 positive mode	[M+H]+	true	PC 31:3	C39H72NO8P	1374	0	1789	0	0	0	3007	0	502	8038	1106	395	2442	2185	267	2903	0	7121	163	4359	402	2014	2445	1171	7858	245	855	921	2077	2106
10.08		746.567	745.56	-1.886	6.7	913.5	MSDIAL LipidDB VS68 positive mode	[M+H]+	true	PE 36:1; PE 18:0_18:1	C41H80NO8P	112600	12701	137183	13211	0	0	115857	11845	31715	157385	60342	31348	85022	82632	16912	147727	0	135988	14720	135083	22648	75762	87532	74760	156428	22199	68078	85458	120154	95181
9.06	-0.38	744.552	743.545	-1.865	9.6	935	MSDIAL LipidDB VS68 positive mode	[M+H]+	true	PE 36:2	C41H78NO8P	64961	14650	86532	13252	0	0	83868	12125	27457	63043	51643	24422	60670	43701	16441	77040	0	57767	14794	59844	17588	39664	71408	59994	68523	19066	53550	59169	62538	59944
9.19	-0.25	744.552	743.545	-2.076	14.2	935	MSDIAL LipidDB VS68 positive mode	[M+H]+	true	PE 36:2	C41H78NO8P	21571	29612	26070	31972	0	0	21463	26279	27255	29091	0	23968	15900	28193	24016	26699	0	25384	22246	33383	19529	28652	16414	14006	29728	29661	0	17215	25620	21762
7.54		738.504	737.497	-2.464	80.9	945.9	MSDIAL LipidDB VS68 positive mode	[M+H]+	true	PE 36:5; PE 16:1_20:4	C41H72NO8P	9336	1900	12511	1911	72	0	17336	1631	15006	18206	8657	14679	11471	19454	4265	20319	0	16233	3899	23665	10544	19621	11950	6183	20618	5791	6789	8737	20236	9169
9.45	-0.29	770.568	769.561	-1.734	2.2	904	MSDIAL LipidDB VS68 positive mode	[M+H]+	true	PE 38:3	C43H80NO8P	0	18807	0	19071	0	0	0	17916	42400	0	0	37095	0	0	27160	0	0	0	22715	0	25585	38991	0	0	0	33549	0	0	0	0
9.82		770.569	769.561	-0.792	78.6	761.5	MSDIAL LipidDB VS68 positive mode	[M+H]+	true	PE 38:3; PE 18:0_20:3	C43H80NO8P	5898	872	5161	624	0	0	3929	735	3685	5170	3384	3831	3403	5820	1081	5040	0	5771	1308	6092	2519	5737	3216	3060	6318	1400	3891	4989	6002	5342
9.01	-0.22	768.552	767.545	-2.122	11.2	901	MSDIAL LipidDB VS68 positive mode	[M+H]+, [M+Na]+	true	PE 38:4	C43H78NO8P	203860	388354	207172	456555	411	194	191710	400431	448222	247475	128742	434495	154175	317657	418758	223818	0	235217	405213	337285	354364	293452	150468	146677	258233	533202	155854	194030	246854	240749
8.71		768.552	767.545	-1.813	29.3	920.1	MSDIAL LipidDB VS68 positive mode	[M+H]+	true	PE 38:4; PE 16:0_22:4	C43H78NO8P	0	10042	0	9480	0	0	0	8811	19511	4410	0	18677	0	7466	12955	2757	0	4139	11910	6719	15321	7387	0	0	4165	13678	0	1051	3942	3286
7.89		764.52	763.513	-2.135	6.9	949.5	MSDIAL LipidDB VS68 positive mode	[M+H]+, [M+Na]+	true	PE 38:6; PE 16:0_22:6	C43H74NO8P	16398	41758	16351	43630	0	89	12746	40037	85035	23993	10696	82280	13953	40746	49783	22013	0	24191	45632	33967	68366	43463	13887	10706	25199	55580	10845	15772	24845	22222
7.66		764.52	763.513	-2.496	22.1	854.6	MSDIAL LipidDB VS68 positive mode	[M+H]+	true	PE 38:6; PE 20:1_18:5	C43H74NO8P	9416	13960	11040	12125	0	0	11129	11290	6670	3201	6596	6093	8037	6427	9225	10152	0	3145	7818	4996	4807	6880	8155	6715	5882	11061	6643	7340	9935	8657
7.31		762.504	761.497	-2.427	22.1	906	MSDIAL LipidDB VS68 positive mode	[M+H]+, [M+Na]+	true	PE 38:7; PE 16:1_22:6	C43H72NO8P	6547	1077	9078	1384	0	0	9311	1070	9587	12372	4279	8949	7046	11606	3392	12384	0	12616	2825	13349	6742	12987	8010	3931	13052	3564	4458	6548	14871	11201
9.39		794.567	793.56	-2.091	84.5	757.4	MSDIAL LipidDB VS68 positive mode	[M+H]+	true	PE 40:5; PE 18:0_22:5	C45H80NO8P	0	0	0	5847	0	0	0	5321	9423	0	0	8014	0	10447	7064	0	0	0	5041	10134	6555	10813	0	0	0	7363	0	0	0	0
8.72		792.552	791.545	-1.931	8.2	938.1	MSDIAL LipidDB VS68 positive mode	[M+H]+	true	PE 40:6; PE 18:0_22:6	C45H78NO8P	24974	55023	22134	60204	266	0	16251	56502	71079	35255	14453	71046	14516	52864	61397	23572	0	37070	56328	47928	58370	57697	15506	14925	38289	61757	16058	24188	33572	31691
7.97		790.536	789.529	-1.813	2.4	929	MSDIAL LipidDB VS68 positive mode	[M+H]+, [M+Na]+	true	PE 40:7; PE 18:1_22:6	C45H76NO8P	26248	16685	25078	15978	0	0	25354	14356	39229	20920	16629	37690	20414	28664	27834	25674	0	19507	26182	24894	33647	32262	22684	19794	20746	33524	19177	25517	29942	28069
7.42		788.52	787.513	-2.333	45.2	934.9	MSDIAL LipidDB VS68 positive mode	[M+H]+	true	PE 40:8; PE 18:2_22:6	C45H74NO8P	2891	9116	3703	8541	0	0	1808	8492	4647	2269	1077	4568	1243	3160	8804	2788	0	2158	6986	3013	3468	3303	1422	1288	2741	9993	1507	3174	3048	2768
10.88		480.308	479.301	-0.554	26.9	978.2	MSDIAL LipidDB VS68 positive mode	[M+H]+	true	PE O-18:1; PE O-15:1_3:0	C23H46NO7P	2078	608	2850	906	0	0	4260	757	1114	7165	1723	914	3258	3607	608	4493	0	5244	546	5198	933	2738	3533	2332	6746	773	1759	1612	2965	3059
9.57		702.541	701.534	-2.444	5.6	951.2	MSDIAL LipidDB VS68 positive mode	[M+H]+, [M+Na]+	true	PE O-34:2; PE O-16:1_18:1	C39H76NO7P	14681	5936	19731	7497	0	0	30759	5777	18799	65997	16126	15864	25974	39316	8130	38543	0	53461	6670	55441	12270	33299	26432	17465	63120	10259	16639	14118	28258	24179
10.82		730.572	729.565	-2.269	27.7	902	MSDIAL LipidDB VS68 positive mode	[M+H]+	true	PE O-36:2; PE O-16:1_20:1	C41H80NO7P	8306	1333	9996	1731	163	139	15088	1550	2619	23137	9583	2517	10450	10673	1434	14914	0	17886	1258	17378	1734	10238	11528	10424	23331	2275	8958	6867	11462	9244
8.98		726.541	725.535	-1.847	18.1	948.4	MSDIAL LipidDB VS68 positive mode	[M+H]+, [M+Na]+	true	PE O-36:4; PE O-16:1_20:3	C41H76NO7P	4035	1292	4310	1242	0	0	8191	1100	4635	13228	4359	3806	6452	9984	1654	7376	102	10169	1643	11742	3423	8841	6391	3229	11421	1508	3674	3447	5695	5742
8.56		724.526	723.518	-1.857	13.2	940.4	MSDIAL LipidDB VS68 positive mode	[M+H]+, [M+Na]+	true	PE O-36:5; PE O-16:1_20:4	C41H74NO7P	57138	102325	59075	112995	230	155	110423	101018	151449	163330	72756	151666	96660	143536	106973	98275	0	139470	101600	153169	126065	140389	106018	78511	160910	133759	71427	64118	98146	88067
8.01		722.51	721.503	-1.672	3.1	904.6	MSDIAL LipidDB VS68 positive mode	[M+H]+, [M+Na]+	true	PE O-36:6; PE O-16:1_20:5	C41H72NO7P	14080	503	13843	709	75	0	22504	446	8384	18470	16747	7954	20448	15056	922	17604	0	14280	912	18096	7977	14485	22285	16167	16915	1196	14405	12401	16438	15376
10.12		754.572	753.565	-2.49	50.8	871.2	MSDIAL LipidDB VS68 positive mode	[M+H]+	true	PE O-38:4; PE O-18:1_20:3	C43H80NO7P	2357	773	3087	0	0	0	4594	0	3029	7816	2049	2177	3514	6076	972	4451	0	6597	986	8120	1635	4964	3726	2155	8841	852	1836	2148	5047	3242
9.59		752.557	751.549	-2.327	17.9	943.1	MSDIAL LipidDB VS68 positive mode	[M+H]+, [M+Na]+	true	PE O-38:5; PE O-18:1_20:4	C43H78NO7P	38551	77370	47072	81656	0	0	59887	69422	87462	73281	35449	77499	48212	78038	72220	63562	0	70265	58287	88741	56398	71290	54201	39424	86760	102137	36757	33770	53356	49267
8.58		750.541	749.534	-2.388	19.8	953.2	MSDIAL LipidDB VS68 positive mode	[M+H]+	true	PE O-38:6; PE O-16:1_22:5	C43H76NO7P	36129	16603	36245	18710	0	0	51785	15987	60364	54143	48755	65813	47871	53219	30811	42023	0	49061	27752	53580	59528	54186	45927	47951	53536	31094	52687	42576	45612	40861
8.3		748.526	747.518	-1.992	9.8	800.8	MSDIAL LipidDB VS68 positive mode	[M+H]+, [M+Na]+	true	PE O-38:7; PE O-16:1_22:6	C43H74NO7P	134563	101038	154330	111288	0	0	178916	101170	152714	193101	123132	133654	157974	185460	90765	173948	0	183331	79170	209928	116472	174650	157876	148201	199936	115869	147530	145059	167310	149488
9.59		778.572	777.565	-2.577	21.5	942.2	MSDIAL LipidDB VS68 positive mode	[M+H]+	true	PE O-40:6; PE O-18:1_22:5	C45H80NO7P	25083	9296	31308	10323	0	0	27960	8100	26085	29054	22480	21427	24579	29798	12457	28401	0	25858	11485	30309	17235	29153	25923	23364	30855	14654	23442	25680	29074	26293
8.24		184.073	183.066	-0.259	5	966.6	Bruker MetaboBASE Personal Library 3.0	[M+H]+	true	Phosphocholine	C5H14NO4P	13181	7913	13404	6470	344	147	13486	7491	11317	12413	11098	11446	10678	11873	9839	12814	0	11869	9145	12078	9362	12519	10894	11379	13044	10830	11389	12108	13578	12287
8.64		184.073	183.066	-0.35	5	961.6	Bruker MetaboBASE Personal Library 3.0	[M+H]+	true	Phosphocholine	C5H14NO4P	0	20107	15298	21264	0	289	18302	21311	21628	16257	0	23161	18092	17904	22294	13990	694	15635	21097	13927	21377	17786	20483	19626	15204	22032	0	0	14532	16100
10.6		184.073	183.066	-0.362	4.5	945.9	Bruker MetaboBASE Personal Library 3.0	[M+H]+	true	Phosphocholine	C5H14NO4P	6950	0	8186	1224	153	0	11175	1072	1490	5617	7801	0	8270	3186	0	7581	0	6207	946	3892	1462	3063	9251	8237	6170	1417	7642	5359	6206	5495
8.92	0.18	812.543	789.552	1.872	36.5			[M+Na]+, [M+H]+	false	PS 36:1	C42H80NO10P	6354	0	0	0	0	0	6363	0	0	6856	5958	0	5912	3129	0	5201	0	6362	0	5061	0	0	3230	7334	7700	0	6001	5713	0	5568
9.05		809.65	808.643	-2.907	38.4	986.2	MSDIAL LipidDB VS68 positive mode	[M+H]+	true	SM 29:3;2O/13:1	C47H89N2O6P	1832	7128	0	6948	173	0	1627	5991	6540	2289	1607	6958	1322	3523	7006	1494	0	2171	5851	3417	5135	3581	1453	0	2473	8873	2067	1567	2291	2210
6.65		673.525	672.518	-2.909	46.5	997.3	MSDIAL LipidDB VS68 positive mode	[M+H]+	true	SM 30:2;2O/2:0	C37H73N2O6P	3412	650	4664	795	372	0	4548	503	2317	3321	2740	1868	3213	4235	2549	5403	0	3568	1632	3858	1645	2862	3349	3324	3475	1739	2786	2534	3801	3734
7.19	0.08	675.541	674.534	-2.391	3.2	999	MSDIAL LipidDB VS68 positive mode	[M+H]+, [M+Na]+	true	SM 32:1	C37H75N2O6P	60948	4799	70149	5045	1003	571	72246	3847	25839	49301	45025	25577	53582	43779	17547	53113	467	49889	15894	44012	19399	38166	50665	51291	51298	19039	48659	46514	49738	47926
7.5	0.07	689.557	688.55	-2.351	7.4	999	MSDIAL LipidDB VS68 positive mode	[M+H]+, [M+Na]+	true	SM 33:1	C38H77N2O6P	37539	9950	41078	9494	805	0	51785	8688	21096	37826	35862	21060	33451	28056	15823	33917	461	34610	14143	33507	16801	25301	34411	35580	35540	18162	34880	29553	31726	31412
8.17	0.08	705.588	704.581	-2.353	1.4	999	MSDIAL LipidDB VS68 positive mode	[M+H]+	true	SM 34:0	C39H81N2O6P	38500	30518	37974	29029	962	601	48473	27272	45256	34786	38732	42664	39513	36648	43774	27705	589	33804	33482	36929	36251	33034	39074	40059	34276	42949	34913	33467	25844	25450
7.85	0.12	703.573	702.566	-1.905	12.2	997	Bruker MetaboBASE Personal Library 3.0	[M+H]+, [M+H-C4H186N18O2]+	true	SM 34:1	C39H79N2O6P	403625	601715	384836	588832	14128	6029	457768	591844	561919	324012	484917	564798	399530	356056	634389	300853	7968	349567	526282	314127	485842	356494	384630	500954	317051	661831	467078	442457	324505	316003
7.27	0.03	701.557	700.55	-2.33	13.2	998	MSDIAL LipidDB VS68 positive mode	[M+H]+, [M+Na]+, [M+H-C7H321NO6]+	true	SM 34:2	C39H77N2O6P	90232	10256	101144	9713	1625	1031	115337	8639	44314	74743	78448	41544	86435	71353	30659	82428	1137	73444	24313	67239	30130	61898	85748	89268	78208	30527	92209	88623	78641	73652
8.26	0.09	717.588	716.581	-2.663	3.6			[M+H]+	false	SM 35:1	C40H81N2O6P	5222	9149	5096	8663	827	331	6630	8219	8046	5103	6293	8127	4463	6446	10207	0	307	5683	7392	5813	7315	6584	5647	6074	5097	10201	5824	5182	4985	4827
8.69	0.09	731.604	730.596	-2.091	17.3	999	MSDIAL LipidDB VS68 positive mode	[M+H]+, [M+Na]+	true	SM 36:1	C41H83N2O6P	7610	87427	5382	88073	2505	1202	7235	93112	42534	7328	8995	43020	6484	13867	75755	6455	1139	7416	65988	11308	40186	15992	6823	8517	6612	82261	8507	6962	8682	7759
7.98	0.08	729.588	728.581	-2.221	8.9	991	MSDIAL LipidDB VS68 positive mode	[M+H]+	true	SM 36:2	C41H81N2O6P	4983	3305	4868	3273	1178	478	5259	3595	3791	4066	6295	3559	4953	4461	4629	3875	505	3349	4290	3817	3316	4007	4004	6219	3557	4249	5591	4568	3752	3771
9.78	0.14	759.635	758.628	-2.274	40.9	999	MSDIAL LipidDB VS68 positive mode	[M+H]+, [M+Na]+	true	SM 38:1	C43H87N2O6P	6815	69194	6599	72922	642	450	6685	63205	45734	10364	5835	43257	6862	19397	60384	8434	497	10584	49577	17915	34363	20992	6723	6491	10718	82576	5989	5686	10325	10197
11.16	0.18	787.666	786.659	-2.245	7.6	999	MSDIAL LipidDB VS68 positive mode	[M+H]+, [M+Na]+	true	SM 40:1	C45H91N2O6P	19309	63268	18223	68739	1562	1049	23690	58844	57978	26863	15666	54064	19201	46222	57532	22993	962	29707	50927	44905	40372	49760	19890	19038	29484	77117	18215	17455	28973	24520
9.76	0.14	785.65	784.643	-2.656	20.4	975	MSDIAL LipidDB VS68 positive mode	[M+H]+	true	SM 40:2	C45H89N2O6P	4925	8356	5066	8444	819	0	4393	8785	8164	2629	4762	8239	3696	5162	10235	3777	415	3354	8350	4248	7636	4845	3292	5001	3069	10789	5388	4512	4484	4182
9.99	0.37	785.651	784.644	-1.944	11.7	985	MSDIAL LipidDB VS68 positive mode	[M+H]+	true	SM 40:2	C45H89N2O6P	4885	4133	6002	3671	0	537	5215	3674	4797	5564	4477	4811	4190	7362	4154	6129	535	5718	3759	7282	3555	6416	4161	4931	6346	5129	4974	4176	6078	4977
12.92	0.24	815.698	814.69	-2.401	1.1	999	MSDIAL LipidDB VS68 positive mode	[M+H]+, [M+Na]+	true	SM 42:1	C47H95N2O6P	22107	20220	23138	22683	1069	464	37007	18272	27818	15933	21818	21791	30627	28600	19488	22111	0	15522	14346	22978	15079	32968	28364	22650	17706	24688	23083	21680	26156	25360
11.06	0.18	813.682	812.675	-2.233	14.3	999	MSDIAL LipidDB VS68 positive mode	[M+H]+, [M+Na]+, [M+H-C40H77N4O]+	true	SM 42:2	C47H93N2O6P	127974	198641	171506	207976	2795	1600	158817	184132	191384	118687	117723	175752	111641	140925	176223	117075	1472	108085	141394	153021	123106	143198	115007	130861	129206	234776	132463	121566	124341	104820
9.9	0.13	811.667	810.659	-2.227	10	998	MSDIAL LipidDB VS68 positive mode	[M+H]+, [M+H-C40H75N4O]+	true	SM 42:3	C47H91N2O6P	23235	182008	30159	180647	1488	817	32691	177007	138068	54576	22821	140795	22207	74327	156473	35628	782	47872	136817	76515	102397	80383	24376	22265	53980	189589	23203	25003	46684	38392
3.04		300.289	299.282	-0.424	15.3	953.2	Bruker MetaboBASE Personal Library 3.0	[M+H]+, [M+H-H2O]+	true	Sphingosine	C18H37NO2	16686	2041	21231	2323	149	69	10851	1954	3675	9609	13506	4107	10584	7887	1474	12672	327	9691	1136	10450	3332	7093	7314	13153	10202	1757	15869	11974	12402	9610
23.82	0	827.707	804.718	-2.469	26.5			[M+Na]+	true	TG 48:1	C51H96O6	3917	0	4813	126	264	0	5402	0	2011	6385	2315	2128	4320	4254	687	5994	321	5839	672	3984	0	2839	3310	2145	5478	95	1948	2069	3319	4209
24.09	0	855.739	832.75	-2.628	10.4			[M+Na]+, [M+NH4]+	true	TG 50:1	C53H100O6	8361	201	7941	0	0	180	9824	174	6036	13418	6018	6321	8435	9688	1994	9034	477	10794	1676	8185	0	7508	7860	5870	10465	1215	5542	6062	6646	6737
23.84	0	853.723	830.734	-2.423	15.1			[M+Na]+, [M+H]+, [M+NH4]+	true	TG 50:2	C53H98O6	8508	209	12125	0	0	0	13901	0	4147	15635	5686	3852	9913	6909	1937	12853	351	12808	0	9193	0	4221	9020	5598	12375	0	4441	5227	8118	8985
24.34	0	883.77	860.781	-2.534	23.1			[M+Na]+, [M+NH4]+	true	TG 52:1	C55H104O6	6531	95	4606	0	292	133	7501	157	3837	8383	4238	3314	5976	4805	1183	5479	399	7046	1138	4168	1395	4384	5530	3943	7788	1353	3696	3831	3699	5010
24.1	0	881.754	858.766	-2.551	12.3	740	MSDIAL LipidDB VS68 positive mode	[M+Na]+, [M+NH4]+, [M+H]+	true	TG 52:2; TG 16:0_18:1_18:1	C55H102O6	17162	0	24489	0	0	0	25319	0	6596	28142	11213	5940	21957	12529	4216	22458	577	24230	2936	14194	3123	8221	20299	12549	18288	2805	11131	15354	17134	20782
23.87	0	879.739	856.749	-2.561	24			[M+Na]+, [M+NH4]+, [M+H]+	true	TG 52:3	C55H100O6	11368	250	15662	0	0	0	14059	0	5211	14720	6332	4612	9781	7552	4725	15473	688	10688	2901	9088	0	5136	11481	5239	13075	1126	4671	7032	8008	11505
23.79	-0.01	877.723	854.734	-2.636	2.3			[M+Na]+	true	TG 52:4	C55H98O6	3232	111	4281	243	0	0	5488	311	9375	10142	2220	8086	4051	6915	4913	5906	0	7739	1632	8173	0	5500	4888	2219	8971	1687	2199	2331	5333	5356
24.34	0	909.785	886.796	-2.761	12.9			[M+Na]+, [M+NH4]+	true	TG 54:2	C57H106O6	11608	0	16187	0	298	321	15605	299	2991	14563	6379	2921	11821	5676	2093	13937	459	12511	1515	7138	1693	3980	12111	6287	10971	1761	4764	7359	9101	10057
23.67	0	901.723	878.734	-2.2	36.8			[M+Na]+, [M+NH4]+	true	TG 54:6	C57H98O6	11235	0	18661	0	0	0	14468	0	18625	24130	6280	14720	11014	14921	6854	17838	122	22375	6806	16679	0	12429	11792	6678	23819	1877	5814	7737	17186	16410
23.69	0	927.739	904.75	-2.278	17.3			[M+Na]+, [M+NH4]+	true	TG 56:7	C59H100O6	17186	0	28304	0	183	0	19659	0	9419	21007	7949	7870	16169	9531	8904	23407	0	15325	7218	11888	0	7608	17373	8890	20660	3917	9551	12194	23591	21312
23.7	0	953.754	930.765	-2.852	21.7	799	MSDIAL LipidDB VS68 positive mode	[M+Na]+, [M+NH4]+	true	TG 58:8; TG 18:1_18:1_22:6	C61H102O6	9337	0	15177	0	0	0	10840	115	3597	5730	3846	3125	6820	2716	11714	10504	0	4615	4548	3130	0	2365	10383	4737	6029	2149	3615	6207	7957	11407
2.57		267.172	266.164	-0.222	1.6	995.7	Bruker MetaboBASE Personal Library 3.0	[M+H]+	true	Tributyl phosphate	C12H27O4P	37627	17875	12324	24294	21670	17456	17165	31384	15738	19805	30343	25748	35084	22575	26843	21760	21891	17003	30648	27319	39997	19513	18582	20503	18429	35617	22486	17713	16375	19421
1.63		192.159	191.152	-0.197	8.7	915.9	Bruker MetaboBASE Personal Library 3.0	[M+H]+, [M+Na]+	true	Triisopropanolamine	C9H21NO3	10325	11220	13871	7854	10387	9067	11356	10615	4979	8472	7894	4552	14018	10868	7657	8407	13476	7365	7189	7563	11765	12795	10158	8346	12997	16349	7642	11868	6413	5494
4.6		279.093	278.085	-0.594	5.7	985.2	Bruker MetaboBASE Personal Library 3.0	[M+H]+	true	Triphenylphosphine oxide	C18H15OP	3445	4428	3191	3689	4534	3775	3769	3643	3251	0	3679	3905	3472	3220	7137	3369	3812	3706	4363	3725	4379	3923	4092	3957	3365	4210	4545	4245	3679	3671
7.06		279.093	278.085	-0.705	5.7	994.5	Bruker MetaboBASE Personal Library 3.0	[M+H]+	true	Triphenylphosphine oxide	C18H15OP	3354	3875	3168	3920	3664	0	3578	3754	3517	3421	3782	4437	3310	3581	3882	2835	3801	3398	4748	3435	4275	3616	4386	4677	3722	4519	3654	7763	3270	3002
14.41		279.093	278.086	-0.531	8	989.2	Bruker MetaboBASE Personal Library 3.0	[M+H]+	true	Triphenylphosphine oxide	C18H15OP	0	3748	2965	3914	3803	3722	3655	3411	3285	3352	3720	3648	3015	3340	3640	3211	3759	2807	3838	3734	3858	3283	8764	3520	3341	3863	3422	3711	3480	4515
11.86		279.093	278.086	-0.533	16	986.3	Bruker MetaboBASE Personal Library 3.0	[M+H]+	true	Triphenylphosphine oxide	C18H15OP	2920	3432	2888	4092	4085	3735	3046	3553	3789	7330	3468	3695	3128	3086	3783	2962	3537	3044	4085	3364	4012	3173	3656	0	3350	3708	3294	3839	2996	2904
12.34		279.093	278.086	-0.237	16.7	986.1	Bruker MetaboBASE Personal Library 3.0	[M+H]+	true	Triphenylphosphine oxide	C18H15OP	3071	3661	2479	3658	3350	3361	3163	3502	3465	2984	6821	3283	3284	3020	4032	2706	3481	2896	3576	3474	4054	0	3423	3268	3308	3690	3526	3930	3231	3520
1.99		249.206	248.198	-0.526	11	865	Bruker MetaboBASE Personal Library 3.0	[M+H]+, [M+Na]+	true	Tripropylene glycol butyl ether	C13H28O4	2220	2697	1778	6235	3125	3244	1662	4094	2387	2411	2527	3129	2934	1981	5159	1741	2631	1780	8689	4338	7784	2094	1616	2532	1937	5744	2031	2053	1496	1985
2.69		399.25	398.243	-0.455	6.4	704.8	Bruker MetaboBASE Personal Library 3.0	[M+H]+	true	Tris(butoxyethyl)phosphate	C18H39O7P	7909	6017	42187	3002	8978	5861	2909	4562	6690	31748	2369	2540	15537	7334	2690	7410	16283	4272	3156	15101	6310	3232	18642	23837	5377	7048	47609	5101	9413	3702
1.01		693.377	1384.74					[M+H+H]2+	false			4500	4956	4096	4688	4752	4743	4742	5131	4661	4959	5810	5604	4279	4117	5386	4271	4503	4060	6186	5863	4659	4543	4284	4848	4432	4570	5124	4030	3510	4062
1.01		445.24	444.233	-0.769	10			[M+H]+	true		C11H32N12O5S	3711	5372	3923	5008	5140	4586	5619	5305	4973	4837	4473	4857	3769	4893	6540	3633	4674	3812	4411	4969	5208	4561	5403	4449	5098	4236	6178	3747	4500	4487
1.01		835.451	1668.89					[M+H+H]2+	true			5555	5113	4964	6032	5611	6178	5039	5674	5503	5678	6742	6566	4499	6111	7304	4502	5885	4684	5012	5510	6196	5379	5098	5136	5106	5513	5298	5375	5467	3900
1.01		888.97	1775.92					[M+H+H]2+	false			4557	5018	4181	4611	5072	5324	5031	5274	5766	3999	4372	5858	5134	4370	4958	3714	5383	5392	6374	4605	4693	6147	5070	4624	4788	5461	5164	4983	4835	3736
1.01		516.277	515.27	0.3	22.8			[M+H]+	true		C15H38N11O7P	4529	5807	4268	5580	5611	5345	5968	6928	5770	5695	5917	5695	5922	5831	6334	4918	5359	4680	6098	5007	6581	6242	5374	5699	4987	4771	6612	4483	5072	4437
1.01		817.932	1633.85	0.762	12.6			[M+H+H]2+	true		C73H142N2O27P5	5853	5759	5156	6079	5207	4941	6159	5906	5828	5686	6297	6138	5591	5799	6095	5454	6506	5921	7086	6261	6514	5529	5894	6207	6091	6159	6286	5154	5176	4736
1.01		924.488	1846.96	0.192	46			[M+H+H]2+	true		C61H45O61P2S	6263	0	6994	7767	0	0	6737	0	7800	0	0	0	0	6528	7079	0	7160	7099	7940	7246	0	7294	0	0	0	0	8586	0	6095	0
1.01		640.34	1278.66					[M+H+H]2+	true			4783	6375	4455	6974	5698	6152	6423	6665	6024	5373	6728	6282	6476	6095	7004	4891	5849	5972	6550	6885	6322	6257	5751	7313	6812	6487	6830	5331	5689	4610
1.01		870.97	869.963	0.492	18.3			[M+H]+	true		C27H7N17O13P3	5526	5441	4171	5882	5805	5474	5172	6487	4751	5630	6157	5573	5602	4373	5555	4151	5405	5065	6259	5374	5156	5340	5033	5185	4102	5453	5487	5046	4345	4064
1.01		782.414	1562.81	-0.698	46.3			[M+H+H]2+	true		C50H21O53P2S	7528	9278	8183	9455	9906	7679	8046	8393	8446	8883	9907	9530	8971	10700	11070	7389	8223	8502	10292	9144	9417	8565	8200	8408	6953	9409	9425	7873	8554	7351
1.01		873.45	1744.88	0.114	16.8			[M+H+H]2+	false		C68H22N9O41P3S	6162	6973	5287	6591	6072	6071	6317	5468	5716	5479	6670	6134	5491	6438	6535	5528	6939	6083	6090	5517	6143	5615	5784	6406	5236	5424	6355	6251	4673	4998
1.01		853.451	1704.89	0.893	48.8			[M+H+H]2+	true		C57H30O58PS	7402	9418	5932	8018	8172	7731	7503	10226	8652	6422	8556	7386	8223	7730	7890	6665	8632	6977	9886	8254	7869	7833	8388	8140	7911	8656	8708	7790	7110	6631
1.01		944.489	943.482	0.343	15.2			[M+H]+	false		C24H61N30O7P2	5198	0	4985	6046	0	5805	5386	0	5728	5194	5505	5821	0	4695	5600	3985	5249	5071	6031	5439	5022	5926	6449	5715	5353	5977	5504	5729	4904	4860
1.01		587.314	586.306	-0.083	24.9			[M+H]+	true		C17H37N19O3P	6509	7148	5899	7086	7975	6700	7030	9118	6648	6814	7659	7876	7459	6052	7669	5648	7340	6342	6450	7179	7281	7446	7406	7487	6999	7025	8274	6647	6328	4936
1.01		1368.72	1367.72	-0.836	12.6			[M+H]+	true		C53H115N4O33S	5953	6017	4716	5592	6389	6450	5845	6968	4873	5665	5655	5611	5239	5098	5703	5150	5131	5862	6322	5769	6103	6270	5630	5326	6423	5820	6147	5772	5192	4724
1.01		908.966	1815.92	-0.491	16.4			[M+H+H]2+	true		C60H95N68OS	5125	5352	4255	4986	5617	5026	4817	4903	6250	4443	5915	6434	5051	4646	6527	4822	5774	5567	5412	5924	4551	6498	5520	5697	4834	4727	4903	5249	4952	4468
1.01		711.377	1420.74	-0.091	31			[M+H+H]2+	true		C42H9NO50P2S	6972	8160	6251	8166	9437	7782	7904	8347	8246	6993	7989	9458	7649	7334	9433	5545	8096	8363	8162	8973	7301	6749	8083	8666	7412	8751	9714	7347	6949	6461
1.01		1297.69	1296.68	0.605	20.9			[M+H]+	true		C54H112N3O25P2S	6875	7975	6681	8444	7929	8417	7081	7971	7582	8062	8294	7320	7854	7121	8412	6119	9129	6373	8455	7094	8516	6999	7596	7642	7300	7584	7652	8411	6335	6008
1.01		800.427	799.42	0.47	42.4			[M+H]+	true		C24H57N20O7P2	14960	18587	12028	16158	14603	15931	15268	17101	17811	16192	15536	16012	14360	15282	17246	12069	16629	16078	17022	15665	16101	14620	15960	16300	15648	16741	17167	15016	14358	13442
1.01		729.39	728.383	0.333	35			[M+H]+	true		C21H52N19O6P2	13147	14268	11673	13128	15090	14642	12760	12164	0	12999	15610	14053	13372	13275	13820	11749	12756	12244	14295	12986	13909	13563	14926	13448	13723	0	14577	12118	12482	12503
1.01		658.352	657.345	-0.339	32.4			[M+H]+	true		C22H44N17O5P	9662	10850	8543	10939	9328	10199	10552	10847	10431	8422	9497	10644	9403	8375	10610	9068	10568	8857	11795	9480	10802	11422	8685	9884	9023	11014	11330	9952	8075	8719
1.02		746.895	1491.78	0.767	3.1			[M+H+H]2+	true		C51H115N18O30S	4998	6226	4556	5568	5664	5587	5716	6514	5223	4867	5236	6393	4562	6037	5778	4683	5853	5178	6565	5674	6159	6670	5385	6380	5649	5983	5229	5373	4853	3876
1.02		766.892	1531.77	-0.144	2.5			[M+H+H]2+	true		C54H79N54O3	4682	6558	5006	6379	5676	5185	4758	6084	5728	6509	6313	7217	6170	4979	0	5430	6001	5756	6065	5576	5900	5048	6432	4844	6770	5886	6365	6058	4946	4936
1.02		980.004	1957.99					[M+H+H]2+	true			4241	5008	4211	5385	4200	4439	4122	4786	4533	4547	4968	5227	4741	3842	4695	3572	4473	4206	6567	4390	4539	5666	4114	4741	4177	4744	4752	4703	4195	4323
1.02		799.933	798.925	0.16	47.3			[M+H]+	true		C25H8N9O17P3	5342	6319	4435	7157	6580	6446	6207	5303	6582	5628	5818	5545	6222	5220	5855	5067	5379	6083	5751	5609	5890	6149	5194	6267	5142	5068	5800	5223	5192	5511
1.02		837.929	1673.84	-0.079	21.2			[M+H+H]2+	true		C68H105N39O9P2	4464	7027	4420	7023	6199	6487	5801	6399	6484	5407	5847	5920	5373	5543	6223	5599	5903	5476	7111	5996	6403	6246	5190	6237	6012	6441	5682	5176	0	4510
1.02		1226.65	1225.64	0.873	23.4			[M+H]+	true		C55H104NO24PS	9266	11784	9205	10558	10663	9638	10209	10866	10445	9192	10225	9769	10608	9640	12065	8992	11733	10667	12404	9570	11130	9148	9695	10111	9461	10560	10843	9694	8525	8686
1.02		764.414	1526.81					[M+H+H]2+	true			4549	6095	6221	6407	5557	6230	6529	6051	6022	5140	6210	6350	5301	7126	6638	4183	6707	2975	6647	5005	6575	5721	6440	5914	6329	6390	6194	5877	4834	4169
1.02		802.412	1602.81	0.357	9.3			[M+H+H]2+	false		C57H116N23O28S	5375	5668	5091	6640	6292	6067	5500	6009	6618	5921	6113	5722	6104	5416	9200	4912	6691	5899	6065	6579	6245	5827	5982	6447	6146	5973	6298	6521	5850	4990
1.02		728.895	727.888	0.403	29.9			[M+H]+	true		C27H6O21P2	4456	6246	4238	7526	6586	5684	5874	6074	5560	6141	6229	6035	5852	5136	6050	4790	6165	5627	6462	5306	6194	6778	5810	5140	5585	5433	6076	4981	4553	5380
1.02		731.374	1460.73	0.319	23.5			[M+H+H]2+	true		C54H102N28O14P2S	5373	7210	4591	6068	6332	5397	5342	7176	6334	6076	7203	6449	5690	5323	6771	5662	6298	6617	6634	5982	6529	6207	6273	6957	5509	7182	6755	7156	5412	5451
1.02		695.854	1389.69	0.523	9.2			[M+H+H]2+	true		C46H67N55	5045	6186	5250	6220	6238	6018	6113	6982	6814	5412	6703	5734	5425	5523	6144	4890	6312	5811	6228	5412	6950	5631	5759	6765	5807	6332	5597	5709	5894	5034
1.02		660.336	1318.66	0.863	0.9			[M+H+H]2+	true		C52H111N3O28P3	4819	5837	5387	5730	5714	6604	5434	6013	6092	4748	5795	5576	5461	5218	6542	4835	5588	5618	6908	5111	5898	4814	5941	6162	5557	6899	6087	5581	6134	5195
1.02		624.818	1247.62	-0.217	3.5			[M+H+H]2+	true		C38H89N24O19P2	4291	5874	3810	5260	5591	5054	4925	5123	5123	5290	4925	5808	5390	5199	5157	5364	5219	4534	6554	4430	5405	5414	5511	5318	4887	4857	5735	5408	4544	4264
1.02		942.007	941	0.611	29.2			[M+H]+	false		C24H8N21O20P	3744	4271	3816	4840	5466	4069	3784	4739	3949	3883	4652	4482	3906	3813	5470	3877	5544	3735	5211	4031	4221	5053	4869	6255	3869	4647	3918	4260	3381	4337
1.42		128.107	127.1	0.04	5.8			[M+H]+	true		C7H13NO	4704	5125	4424	5033	5092	6293	5257	5349	5387	4562	5835	5957	5408	5781	5778	4558	5552	5822	5439	4619	6295	5169	5311	5981	0	5837	5719	5450	5250	4306
1.44		97.076	96.0687	-0.044	6.3			[M+H]+	true		C5H8N2	5969	6943	5940	7047	6370	6353	6813	6322	5884	5503	7002	7052	6112	5906	6557	5382	6921	4989	6550	5511	6914	6198	5880	6132	4816	5719	5989	6095	5536	5019
1.57		164.128	163.121	-0.096	5.1			[M+H]+	true		C7H17NO3	1002	1538	452	3573	1647	785	567	947	4487	436	704	589	2055	542	443	559	696	489	848	577	720	786	4703	1070	604	1448	69003	2701	776	2010
1.58		158.964	157.957					[M+H]+	false			11536	8841	11046	10118	9481	10621	12255	10595	10401	10340	11770	12797	11358	10782	10372	10582	9796	9393	10794	9975	12262	9547	11455	13359	11802	10090	9756	12777	10881	10067
1.59		498.9	497.893					[M+H]+	true			4907	4086	5163	5781	3985	3648	5392	3429	2759	4693	5038	5048	4438	4515	5504	4554	4493	3985	5439	5609	4119	4033	3349	6537	4031	3789	4332	5772	3552	4270
1.59		226.951	225.944					[M+H]+	true			27092	20270	24195	29209	23543	23805	24924	23588	24121	25113	27865	30329	24465	25655	30314	25356	28353	25753	27080	25924	29086	23548	25090	31322	26652	22252	21809	30401	24189	26524
1.59		525.287	524.279	0.271	2.3			[M+H]+	false		C17H52NO10P2S	2198	6518	2729	3369	3137	3620	1966	3016	2617	2615	2674	1837	2651	2643	1575	1045	2065	1749	1731	2320	2247	3170	2150	2768	1752	3339	7258	2654	2381	4083
1.59		430.913	429.906	-0.302	47.9			[M+H]+	true		C12H4N2O10P2S	13025	8323	10009	13059	7947	9113	12548	10638	7770	9101	12321	10467	11208	12453	13154	11779	9937	9005	11862	10560	9579	9481	9577	14760	9694	10403	9340	13488	8908	9242
1.59		362.926	361.919	2.325	37.4			[M+H]+	true		C9H4N2O8P2S	7012	4680	6457	7185	5209	5064	5403	5997	4445	5958	6208	7283	5959	7377	7019	6112	5646	5607	5971	6774	6378	4433	5413	6916	6093	4688	5095	7294	5022	6257
1.59		393.209	392.201	0.772	1.4			[M+H]+	false		C13H32N2O11	3773	10097	4930	3786	3886	4219	2855	5496	3265	2788	4815	3328	4138	4239	2392	1795	3292	2109	2656	2701	3219	2923	2543	4838	2563	4636	12691	3687	3199	5642
1.6		437.234	436.227	0.394	2.1			[M+H]+	false		C14H30N9O7	3417	7937	4012	3950	4679	4521	2899	5391	4075	2918	3190	2251	4006	4274	1731	2203	2588	2085	1588	2584	3097	3404	2357	4233	2271	3636	9342	3737	3542	5015
1.6		148.097	147.089	-0.182	6.1			[M+H]+	true		C6H13NO3	868	757	3037	0	0	2270	831	0	0	0	2358	0	4117	0	1106	845	0	0	0	0	0	0	1007	0	2126	0	20593	0	0	827
1.6		481.261	480.254	0.312	25			[M+H]+	false		C24H38N3O5S	3294	7683	3587	3265	3972	3611	2013	4398	2855	2857	3247	1757	4059	3435	1652	1904	2290	1964	1758	2430	3103	3466	3067	4169	1831	4723	7780	3105	2751	4606
1.6		473.059	472.052	-0.271	27.8			[M+H]+	false		C13H20N3O12P2	5641	3929	4368	4560	3719	2903	4844	2654	5514	3602	6449	5285	4049	4730	5825	4583	2639	4067	4031	3763	4044	4276	4663	4848	3062	2689	3192	6184	4498	3134
1.6		373.026	372.019	-0.064	22			[M+H]+	true		C11H8N4O11	62238	38443	57753	53047	41200	30268	57892	33755	52568	46048	67912	61389	44320	57776	56802	57693	33766	49911	52208	48047	51245	43827	52525	65642	39476	37830	46202	64760	55879	46336
1.6		519.101	518.093	-0.661	5.5			[M+H]+	true		C15H26N3O13P2	21704	9843	17283	22626	11581	6093	15858	11499	16967	12864	24777	26028	17816	17269	18275	17789	7330	14331	13467	15031	16600	12669	15749	18036	10158	9269	12711	17325	15671	12075
1.6		305.039	304.032	-0.477	14.3			[M+H]+	true		C7H9N6O6P	5641	4400	5084	6206	3815	3283	5134	3647	5572	3458	6542	6686	4820	4814	5900	4868	3194	4613	4943	4709	4758	5522	5354	5489	2932	3739	5402	6507	4779	4580
1.61		173.078	172.071	-1.242	6.4			[M+H]+	true		C6H10N3O3	7489	5330	3336	6456	4880	4449	4077	7416	3739	5050	7108	7087	11499	5446	5821	5096	6228	3628	12960	10255	12165	6019	4795	5820	5029	10042	4634	3225	3838	4522
1.62		475.325	474.317					[M+H]+	false			3102	3740	3485	4506	3743	3388	4143	4011	2537	2304	2414	1615	1652	1710	1393	1243	1786	1229	1473	1745	2689	1831	3701	2409	2501	2739	8517	2191	2642	2623
1.62		436.122	870.229					[M+H+H]2+	false			5761	3692	2875	5181	3382	4796	3370	3036	7518	2324	3883	8993	2624	5926	5123	6138	3266	4279	3210	1929	4478	3683	2834	6021	3097	2419	4405	5621	2843	3515
1.62		313.11	624.205					[M+H+H]2+	true			35104	1969	1751	38139	26080	1852	2115	25510	3569	1720	35846	45210	1384	38978	37821	37252	17780	31018	22223	17326	33320	28498	29704	38166	21252	21885	30668	42151	2003	28444
1.62		273.111	272.104	-0.187	8.6			[M+H]+	true		C10H17N4O3P	9532	5936	4245	6644	5191	6398	4069	9390	5431	6226	8385	7786	9952	9096	7353	5928	7417	4562	14323	11364	14913	7652	5837	6884	5930	14060	5825	5920	4874	6939
1.63		267.131	266.124	-2.814	32.9			[M+H]+	false		C13H18N2O4	2980	1743	1527	2134	3036	3620	2656	2773	2475	2295	5729	2610	6198	3648	2559	2085	3200	1678	5236	4882	3300	3148	2508	3010	2493	3717	2646	2819	3034	1854
1.63		414.14	826.264					[M+H+H]2+	true			18132	13287	9834	15966	12274	17093	14059	15288	30982	8833	12922	24209	8335	20300	25621	19330	10781	12903	8239	6170	14213	11199	8462	19249	8182	8266	16052	22182	7902	13379
1.63		235.036	234.029	0.536	8			[M+H]+	true		C6H9N3O5P	5229	7772	6422	5079	7890	6398	7913	2590	4085	6612	5905	5374	4160	6941	4911	4724	6759	5196	6492	4949	5963	5234	8969	6283	5634	5144	4066	6475	6122	4361
1.65		325.063	324.056	-0.781	15.3			[M+H]+	true		C9H8N8O6	1199	3712	1621	1865	5235	5403	5737	1318	2199	8424	3177	1668	2512	1826	1417	6123	8972	7066	8628	6202	1286	5112	3627	2806	8226	1687	2740	0	5548	4221
1.65		257.076	256.068	0.295	24.6			[M+H]+	true		C8H10N5O5	2535	9839	3786	4759	16041	16435	15557	3649	4455	22882	6631	4200	5927	4994	3426	17685	27452	19564	26697	15171	2105	12161	8638	7106	26197	3700	5483	516	16479	9347
1.66		215.125	214.118	0.138	19.3			[M+H]+	true		C7H14N6O2	10203	5795	3741	8659	5201	4358	4432	11802	6322	4552	8267	9773	8595	6715	10528	5393	4640	3163	13609	9047	15491	6253	5049	5741	2937	12288	5479	5400	3561	4579
1.67		464.284	463.277	0.079	6			[M+H]+	true		C15H36N12O3P	3173	0	502	0	0	10239	524	1516	2131	1235	559	894	0	0	0	782	405	0	818	0	0	501	509	853	0	0	0	0	0	0
1.68		420.259	419.251	0.76	3.7			[M+H]+	true		C18H35N4O7	3561	0	351	503	356	14010	617	1825	2953	882	607	2080	0	0	0	488	581	0	2122	0	0	655	379	1536	0	0	0	0	0	0
1.68		376.232	375.225	-0.494	24.8			[M+H]+	true		C18H33NO7	1139	302	385	0	0	8821	1068	1213	0	706	671	1656	0	0	0	616	437	0	1649	330	0	0	0	2683	0	0	0	0	92	0
1.73		260.258	259.251	0.816	8.9			[M+H]+	true		C13H31N4O	4544	9433	651	3399	562	706	133	4937	1816	649	345	1689	0	1342	2724	850	904	3916	4259	1623	1140	16455	0	1109	1484	4012	709	919	905	625
1.73		470.151	469.144	0.112	8.9			[M+H]+	true		C13H30N2O14P	9511	1830	7446	1597	3403	4931	4488	2767	2533	7365	5119	3205	8514	2759	1776	8563	4940	7816	1714	1945	6285	2379	5403	7239	7159	2425	5347	7076	5753	5573
1.73		539.208	538.201	-0.089	6.5			[M+H]+	true		C17H37N3O14P	0	0	0	0	425	0	0	0	0	248	0	0	284	0	0	0	0	0	0	0	497	0	0	0	308	0	400	0	2559	5487
1.74		230.248	229.24	-0.276	5.6			[M+H]+	true		C14H31NO	29454	56072	10755	15814	3644	4751	6448	24499	8564	6710	5484	8132	1899	16596	19448	10726	6398	20790	15344	21869	4261	115706	1913	5792	20135	26445	10254	6022	16255	9432
1.76		188.201	187.194	-0.114	31.3			[M+H]+	true		C11H25NO	171	0	442	87	127	0	0	1635	1014	6603	314	264	171	819	282	0	201	195	218	213	235	216	0	242	174	501	1243	274	0	207
1.78		202.216	201.209	-0.182	7.8			[M+H]+	true		C12H27NO	975	1002	975	622	670	615	883	1033	552	549	829	1003	673	867	2300	1201	0	830	2457	2470	832	10986	734	0	675	3296	877	847	1392	1373
1.78		442.337	441.33	-0.603	3.7			[M+H]+	true		C21H47NO8	3117	3128	1895	3247	3286	2407	1928	3288	4371	2102	2327	7023	1440	1450	1785	1894	1526	2865	1285	1175	1337	3583	1899	2002	4392	1885	8465	1685	1671	7583
1.78		395.167	394.16	-0.469	13.6			[M+H]+	true		C15H16N13O	0	215	318	336	383	0	0	599	0	0	301	342	288	0	0	539	275	0	0	373	385	0	239	0	0	351	938	0	658	6198
1.81		172.206	171.199	-0.069	25			[M+H]+	true		C11H25N	334	751	314	503	211	525	308	527	534	325	246	336	252	366	755	325	365	387	799	1001	499	8155	239	294	347	839	309	356	203	297
1.83		500.378	499.371	-0.197	17			[M+H]+	true		C18H54N5O8P	1650	2051	1609	3032	2986	2016	918	1865	1979	1169	1818	2470	1384	1278	894	654	1295	1162	889	800	1199	1432	1512	1288	2145	1334	6121	1366	1189	6884
1.88		590.316	589.308	0.203	7.9			[M+H]+	true		C36H46O5P	129	0	0	0	374	0	0	210	0	0	0	0	0	0	0	0	0	0	0	0	0	0	0	0	0	0	362	0	547	5877
1.89		302.305	301.298	-0.189	14.4			[M+H]+	true		C18H39NO2	1741	2780	1816	687	677	442	534	1147	822	0	813	663	434	964	1928	2083	676	1518	1971	1624	562	5631	673	754	1517	3065	926	652	1864	1564
1.91		263.081	262.074	-0.288	13.7			[M+H]+	true		C16H10N2O2	0	366	0	334	274	0	343	400	14832	649	446	412	209	325	173	164	0	310	0	251	389	368	188	179	273	262	420	402	161	159
1.93		258.279	257.272	-0.254	2.2			[M+H]+	true		C16H35NO	19058	19272	17468	6703	2456	2141	3526	9081	5149	4445	2117	4622	1829	10210	21247	17563	3092	8071	20452	16504	1600	54058	966	3961	8817	46051	6332	7320	22361	17147
1.95		460.265	459.258	-0.547	10.6			[M+H]+	false		C28H35N4S	0	22694	625	533	0	438	505	478	0	300	0	426	466	0	0	0	0	498	0	0	452	0	0	609	0	0	471	559	1431	0
1.95		446.253	445.245	0.224	4.6			[M+H]+	true		C22H27N11	538	9726	0	286	183	456	0	275	236	0	378	0	410	0	0	332	0	301	354	0	0	214	203	353	0	577	502	0	868	350
1.96		474.284	473.276	-0.18	9.9			[M+H]+	true		C25H37N4O5	2550	106497	1838	1390	2267	1572	1658	2071	1392	1255	1824	1215	1972	1159	792	1741	1179	1970	1540	1835	1981	993	1843	1667	1216	2718	2092	1988	7869	1219
2.01		270.315	269.308	-0.396	43.1			[M+H]+	true		C18H39N	190	459	617	1330	6950	349	274	333	1336	15892	446	498	205	394	529	203	0	1771	287	398	578	454	333	450	224	233	2480	299	484	247
2.03		703.271	702.264	0.282	10.2			[M+H]+	true		C40H34N10OS	78	141	0	0	0	0	627	753	1526	560	409	678	451	505	0	518	0	299	0	1323	0	384	0	2032	0	478	0	0	8276	504
2.04		209.153	208.146	-0.146	12.8			[M+H]+	true		C13H20O2	10433	5171	5285	5385	6491	7376	6626	8139	3841	7267	9555	7528	12847	4689	7481	8268	6889	5492	8103	8301	11873	6897	6622	8485	8162	9772	9277	6952	4655	5518
2.06		387.192	386.185	0.561	0.4			[M+H]+	true		C17H29N3O5P	3585	3877	3678	3158	3588	4731	2624	3213	3363	2772	2926	3501	4895	2867	2878	3928	4273	3812	3005	2488	6654	3045	4832	2911	4036	5610	2600	3089	3122	3187
2.14		304.3	303.292	-0.395	2.9			[M+H]+	true		C21H37N	12343	36400	23257	55416	23909	9309	7152	11689	42638	47080	7493	21384	12411	12296	12101	14234	11204	18267	11006	9851	14177	11160	27277	21985	10281	11517	82061	9619	19837	9470
2.17		301.285	300.277	0.911	11.7			[M+H]+	true		C15H34N5O	149	4612	0	229	6320	143	0	480	0	170	260	95	0	164	0	237	207	104	0	186	205	163	0	268	95	499	967	165	199	185
2.2		214.253	213.245	-0.166	16.5			[M+H]+	true		C14H31N	2707	1850	2117	2075	1488	1701	3316	4735	2787	2143	3035	1961	3737	2772	2878	2078	1778	1669	1932	2607	2081	2994	1528	1713	1875	1978	4937	2174	5734	4401
2.3		286.31	285.303	-0.156	2.8			[M+H]+	true		C18H39NO	10229	4135	8365	2207	872	674	659	2846	2141	1381	675	1223	368	2448	20368	15379	1191	2375	61242	10262	556	19707	331	1822	1969	50335	1294	5272	16615	13021
2.32		226.951	225.944					[M+H]+	false			3193	3627	3251	3486	3529	3392	2907	3637	3681	0	3823	4123	0	3788	5014	3565	4028	3387	11617	4203	4036	3941	3640	4082	3548	4476	4017	4379	3002	3108
2.32		279.093	278.086	-0.571	24.1			[M+H]+	false		C8H14N4O7	3321	4632	3129	4001	3747	3496	3588	3785	3469	3744	3951	4752	3292	3641	3715	3269	3356	3653	11640	3696	4711	3555	4169	4481	3567	4280	3662	3963	3351	3741
2.32		124.087	123.079	-0.324	8			[M+H]+	true		C6H9N3	2625	3031	3643	3569	2887	3319	3007	2947	2509	2219	2961	3180	2555	2256	2897	2476	2995	2544	14827	2647	2845	2606	3022	2530	2392	3040	2841	2591	2550	2260
2.32		113.107	112.1	0.035	8			[M+H]+	false		C6H12N2	2902	3329	3253	3606	3179	3690	3156	3518	3181	3021	4071	3448	3036	3358	3319	3526	3411	3482	9679	0	3269	3449	3503	3596	2613	3094	3345	3778	3023	2999
2.32		167.013	166.005	-2.062	31.2			[M+H]+	false		C6H4N3OS	2626	2999	2111	2280	3006	2564	2228	2662	2605	2605	2185	2360	1872	2084	2668	2192	2530	1694	6444	2147	2507	2645	2379	2564	2326	2089	2433	2290	2146	1939
2.32		118.086	117.079	-0.087	20.8			[M+H]+	false		C5H11NO2	2063	2118	1595	2021	0	1775	1858	2035	1658	1901	1925	1773	1701	1841	2285	1814	1835	2008	7890	1682	1850	2674	1639	2191	1420	2089	1560	1922	1864	2015
2.32		125.986	124.979	-2.137	31.1			[M+H]+	false		C4HN2OS	1735	2067	2154	1911	2146	2619	2051	1948	1891	1670	2455	1738	1731	1880	2093	1714	2097	1711	10464	1870	1821	1805	2079	2048	1814	2442	0	2199	2068	1783
2.32		194.117	193.11					[M+H]+	true			3297	3664	3280	4104	4013	3904	3562	3678	3121	3509	4256	3431	3252	4416	4201	3492	3567	3210	15474	3465	4103	3535	3734	3981	3726	3958	3351	3532	3404	0
2.32		139.123	138.116	-0.153	19.5			[M+H]+	true		C8H14N2	1684	1727	1626	2088	1665	2189	1889	1728	1915	1574	1867	2121	1673	2022	2589	1716	1754	1273	8473	1697	2052	1741	1635	1965	1655	2015	1615	2085	1548	1575
2.32		128.107	127.1	0.082	6.2			[M+H]+	false		C7H13NO	4888	5531	4128	5837	6044	5508	5193	6774	5415	5418	7091	6111	4965	5078	5923	4346	5482	4936	35018	4419	6105	5214	6021	5683	4939	5439	4632	5367	0	4760
2.32		132.102	131.094	-0.18	19.5			[M+H]+	false		C6H13NO2	2574	2782	2771	2515	2430	2984	2352	3004	2531	2136	2857	0	2369	2379	2478	2149	2242	2933	13304	2012	2760	2398	2449	2665	2093	2753	2518	2526	2231	2089
2.32		130.159	129.152	-0.138	6.1			[M+H]+	false		C8H19N	1179	1381	1279	1469	1272	1180	0	1451	1458	1202	1477	1429	1229	0	1337	1385	1466	0	7787	1219	1221	1436	1356	1643	1337	1153	1235	1295	1241	0
2.32		288.29	287.283	0.11	12.1			[M+H]+	true		C17H37NO2	3855	0	3544	2602	2189	2258	2275	4388	2789	2807	2387	2208	3679	2895	2649	2041	2139	2439	22430	2120	0	3027	2449	2873	2088	0	5463	3018	2204	1690
2.32		158.964	157.957					[M+H]+	true			1728	1630	1320	0	1546	1802	1704	2004	1722	1690	1958	1915	1942	1575	2211	1807	1925	1592	7287	2023	1829	1842	1539	1780	1770	2357	1631	1847	1484	1487
2.32		144.982	143.975					[M+H]+	false			2546	2611	2497	3652	3181	3075	2647	3240	2733	2990	3058	3067	3015	2426	2741	2312	2907	2552	11811	3474	3058	2621	3101	3145	3557	3741	3012	2760	3060	2379
2.39		328.357	327.35	-0.158	7.5			[M+H]+	true		C21H45NO	2224	3086	528	1374	1198	444	202	1356	1068	429	404	634	310	867	4710	517	1654	1335	5188	1635	519	9988	0	1145	512	13355	431	390	686	570
2.4		884.592	883.585	-0.123	5.2			[M+H]+	true		C33H81N13O12S	186	535	309	237	572	295	272	0	446	312	0	0	6019	0	0	259	401	310	180	166	566	212	319	0	239	254	341	122	164	0
2.44		792.567	791.559	0.064	11.7			[M+H]+	true		C34H67N18O4	118	2267	0	0	240	147	0	236	156	296	83	0	282	0	126	0	0	0	123	478	251	331	1205	1278	398	0	6229	179	169	1013
2.44		840.565	839.558	0.225	10			[M+H]+	true		C48H78N3O7P	530	1163	674	947	1319	1225	941	1659	786	775	660	583	8839	981	597	720	1247	1000	755	716	1401	783	847	675	739	806	987	705	704	941
2.47		374.326	373.319	-0.22	9.7			[M+H]+	true		C21H43NO4	0	1737	415	1494	1375	345	461	1009	398	501	353	505	1761	628	280	293	467	578	1350	384	580	710	1107	593	490	2456	22285	742	494	875
2.47		748.54	747.533	0.492	18.1			[M+H]+	true		C28H76N8O12P	217	3603	0	203	622	194	181	329	200	0	223	227	295	181	160	296	184	252	0	517	495	335	1806	1381	673	307	6763	0	0	875
2.47		796.539	795.532	-0.767	9.2			[M+H]+	true		C28H67N20O5S	2280	3506	2039	3040	2913	2782	2791	2997	2245	2637	2212	2181	18359	2317	2576	2095	3084	2674	2532	2564	3024	3144	2696	1695	2840	2137	2478	2296	2695	2849
2.47		393.308	392.301	0.957	14			[M+H]+	true		C17H34N11	2322	6860	1897	6756	5321	5986	1353	7567	8064	2513	2028	4813	3301	2140	1900	1165	6312	2929	2352	2154	1947	1752	5839	5366	813	1992	6881	2703	3254	1725
2.49		752.513	751.506	0.196	5.4			[M+H]+	true		C35H75O16	3966	7854	4970	6646	7369	6981	5781	6586	4789	5185	3759	4509	28992	5416	5371	5150	6687	4877	5316	6069	6620	5915	5649	4280	5418	4616	4486	4631	5751	6274
2.5		704.513	703.506	0.435	16.3			[M+H]+	true		C40H70N3O5P	191	3569	294	413	368	250	200	0	0	237	184	0	412	0	223	274	299	343	232	649	763	326	2075	1736	618	0	7541	144	434	1599
2.51		380.337	379.33	-0.543	6.8			[M+H]+	true		C16H48N2O5P	1199	1461	1348	2155	2088	1780	1245	1419	11295	1350	1370	1724	2451	2254	0	0	1520	2176	1601	1275	0	1295	3165	1947	1141	1369	5169	1896	2356	1485
2.53		708.487	707.48	-0.769	4.4			[M+H]+	true		C34H67N4O11	6438	10391	6442	10436	11406	11974	9756	11738	7860	8544	6536	7462	38496	9417	8536	7581	11186	9390	8417	8740	10676	8658	9317	7648	9914	8388	8298	6883	8405	9520
2.54		644.492	643.485	0.127	39			[M+H]+	true		C25H74NO14P	866	1981	793	1510	1468	1943	0	1744	6436	1109	883	1565	1248	1220	0	715	1410	1709	1312	0	0	863	1856	1492	749	1372	3802	1282	1424	1102
2.54		424.363	423.355	-0.522	2			[M+H]+	true		C21H43N8O	2081	2719	2030	3294	3302	2669	1679	2679	12179	2585	2624	3162	2600	3796	2142	1856	2454	3579	2919	1875	2253	2209	4660	3693	1624	2681	7717	2534	3281	2383
2.54		660.487	659.48	0.289	10.2			[M+H]+	true		C32H72N2O7PS	0	4261	289	365	0	258	297	729	0	0	0	0	540	439	0	0	529	500	259	694	844	0	2228	2492	578	307	9571	0	358	1210
2.55		512.415	511.407	0.245	3.8			[M+H]+	true		C24H55N4O7	2554	5224	2515	4465	4752	3747	1731	4126	19703	3051	2633	4171	4076	3758	2433	1939	3569	4321	3899	2600	3107	2943	5953	4219	2361	4022	10625	4097	4018	3149
2.55		556.44	555.433	0.959	7.9			[M+H]+	true		C25H63O12	2143	3722	1659	3056	3002	3408	1484	3034	13538	2276	2253	3744	3233	2448	1877	1722	2737	3000	2411	1927	2322	1897	4077	3747	1391	3250	8954	2546	3108	2061
2.55		211.109	210.102	-0.253	7.4			[M+H]+	true		C8H19O4P	5825	5556	2708	8938	4721	2899	3455	7335	5878	4393	5670	7530	5895	6784	8020	3987	4457	3580	8597	6191	13288	4177	3836	5794	3682	8320	5124	4117	4149	5768
2.56		600.466	599.459	-0.298	4.3			[M+H]+	true		C27H57N11O4	1270	3396	1291	2230	1760	1838	1018	2257	10031	1538	1242	2375	1921	1979	1400	899	2003	2532	1724	1561	1791	1141	3351	2439	1315	2143	5881	2581	1913	1922
2.56		468.389	467.381	0.436	10.4			[M+H]+	true		C22H51N4O6	3006	5815	2639	4846	5092	4096	1972	3876	20652	3613	2641	4307	3762	3676	2891	1612	3623	4456	3141	2912	2870	2765	5702	4485	2073	3321	11308	3831	4234	2678
2.56		664.461	663.454	-0.753	5.9			[M+H]+	true		C31H57N11O5	9828	15487	9715	14421	14507	13201	11699	15201	10791	11680	7970	10574	44944	12122	12769	11525	12696	10411	12314	10852	13755	12033	10947	8747	11338	9465	10867	9609	10749	12287
2.58		616.461	615.454	-0.698	17.8			[M+H]+	true		C26H51N18	0	4704	537	0	940	458	0	0	0	0	0	0	0	0	552	403	0	460	0	0	0	0	2656	3747	826	0	10136	453	0	1428
2.6		572.435	571.428	0.854	6.2			[M+H]+	true		C20H60N8O8P	0	4517	0	373	870	712	0	0	0	0	0	0	1062	0	0	0	543	0	0	905	1028	871	3832	3368	701	0	12484	0	0	1595
2.66		528.41	527.402	0.257	21.8			[M+H]+	true		C23H49N11O3	0	3742	0	786	1238	849	0	1102	0	0	0	873	955	0	0	483	0	0	0	1011	1134	0	3568	4175	0	841	12733	0	0	1602
2.67		383.204	382.196	-0.222	3.5			[M+H]+	true		C16H26N6O5	14887	9422	5609	7548	13009	11506	10431	15276	11475	9550	12204	8037	12830	3887	9082	6685	10701	10331	10089	5977	7121	11427	8030	14857	9769	9797	8042	7152	3215	4503
2.7		484.384	483.376	0.175	9.1			[M+H]+	true		C18H54N5O7P	0	3277	0	1210	1242	0	781	1114	1126	0	0	0	1182	0	0	686	0	857	0	1089	1237	823	4327	5402	0	0	13948	0	0	1405
2.72		488.357	487.35	0.258	3.3			[M+H]+	true		C24H47N4O6	10508	14745	9361	12887	15080	14974	11777	14408	9995	10758	7993	8929	34020	11329	12067	9867	11990	11194	11638	11450	13816	12402	12478	9642	11257	9937	10790	11251	11827	11024
2.74		440.358	439.35	-0.482	15.3			[M+H]+	true		C21H43N8O2	771	2786	776	0	1556	0	0	1270	1020	0	0	1088	974	0	999	0	0	1118	1074	1148	1456	909	4343	5003	0	945	11048	0	778	1139
2.76		444.331	443.324	0.823	4.9			[M+H]+	true		C22H43N4O5	8165	12701	7688	9188	10502	11514	10169	11104	7746	8321	6765	7089	19669	8640	8810	8377	11491	7825	8833	8632	10437	9448	9437	8680	9210	7316	9007	9182	8199	8353
2.78		396.331	395.324	-0.873	4.8			[M+H]+	true		C16H48N2O6P	1050	970	649	1441	2249	0	0	1284	946	1050	0	1339	885	0	0	0	0	923	1214	1395	1174	860	3183	3358	721	899	7711	0	921	922
2.79		399.394	398.387	0.906	15.5			[M+H]+	true		C22H48N5O	534	1520	80	987	528	206	0	517	208	0	128	0	0	320	94	0	884	1029	326	290	0	5611	0	189	215	206	167	169	0	0
2.82		352.305	351.298	0.973	6.5			[M+H]+	true		C16H39N4O4	1033	1121	1266	1621	1895	1176	0	1932	1486	871	1038	1129	1013	964	1001	881	1319	1443	1735	1486	1087	905	2007	1701	0	984	5922	904	1018	1089
2.88		97.076	96.0687					[M+H]+	true			5630	6657	5317	0	7516	6347	6219	6409	6430	0	6722	0	6414	5893	7747	5550	6550	5815	6992	5457	7378	6456	6015	6493	6100	6847	6698	6513	6106	5578
2.9		520.336	519.328	0.276	4.5			[M+H]+	true		C25H47N2O9	5980	13988	6424	12441	8325	8036	4172	12178	6218	4456	3357	5532	3737	7763	6304	5103	8074	5326	6998	7383	4590	7394	2966	4163	4834	8289	4110	6396	4874	6637
2.91		810.555	809.547	-0.768	8			[M+H]+	true		C37H85N3O9P2S	4223	6395	5830	4386	7129	6848	3356	7745	2463	6032	4393	2795	5068	7315	3052	2994	5514	3646	3489	4048	3071	3568	3462	4352	4258	2910	3174	4623	2760	3223
2.95		430.425	429.418	-0.565	9.4			[M+H]+	true		C22H58N2O3P	1094	2019	197	1060	584	391	0	698	650	218	231	358	0	241	2392	303	585	746	2616	609	231	6134	0	597	227	6284	280	343	304	254
2.96		766.529	765.521	0.206	5.3			[M+H]+	true		C35H71N7O11	5745	8589	7487	8255	9908	11793	5035	10831	4643	7788	6181	4702	7206	9685	5003	4879	7960	6185	6580	5490	5111	6597	5841	6156	7412	4746	5853	6343	5822	5319
2.99		400.414	399.407	0.587	2.3			[M+H]+	true		C23H51N4O	49964	98428	9941	42388	21753	14000	1893	43640	31451	7159	6328	12290	993	14785	247179	25256	29083	43449	239949	45101	11546	303294	962	27450	11459	640122	8316	9088	31302	20095
3		722.502	721.495	0.278	7.9			[M+H]+	true		C32H61N14O5	8426	11574	8924	8026	13037	19108	8497	14971	6636	10345	7291	6799	12420	12710	7090	7005	13211	8764	8258	8274	7928	8347	8046	8461	7852	7019	6446	8891	7361	8859
3.04		314.341	313.334	0.869	20.8			[M+H]+	true		C18H41N4	1706	1220	1774	383	320	266	262	577	604	409	264	340	188	192	5040	2867	315	571	4648	2171	523	2742	949	427	158	10952	1418	837	2815	2816
3.05		678.476	677.469	-0.979	6.9			[M+H]+	true		C33H65N4O10	8342	14298	10188	9970	12926	27752	8750	12622	8186	11002	8903	8459	14825	13925	8192	8775	14618	9678	10074	9335	9248	9642	10178	9593	10650	8809	8574	9434	7781	10677
3.08		386.399	385.391	-0.683	3.4			[M+H]+	true		C24H51NO2	6549	12510	1030	7341	3664	2500	341	6730	5111	1058	972	1951	229	2459	23546	2563	5021	7460	23301	4554	2024	36372	188	4030	1259	55673	1474	1638	3662	2111
3.1		634.45	633.443	0.587	5.8			[M+H]+	true		C29H59N7O8	8302	13410	10700	10408	15910	34460	9575	14598	7578	11582	8414	9497	19872	14684	8444	7706	16636	10291	10476	8989	9350	8993	9284	8787	12230	6973	10205	9720	8322	9867
3.12		356.996	355.989	-0.411	30.2			[M+H]+	false		C7H3N9O7P	0	0	0	292	0	0	0	0	0	0	0	0	0	0	5106	0	0	0	4506	245	0	3307	0	0	0	13610	0	0	0	0
3.12		356.565	355.558					[M+H]+	false			0	0	0	0	0	0	0	0	0	0	0	0	0	0	26039	9214	0	0	26888	10572	0	22712	0	0	0	34955	0	0	10057	0
3.13		356.719	355.712					[M+H]+	false			0	0	0	0	0	0	0	0	0	0	0	0	0	0	12183	410	0	0	11085	572	0	10577	0	0	0	21596	0	0	566	0
3.13		356.536	355.528					[M+H]+	false			10763	13084	3858	10075	3614	1092	0	10587	6158	229	0	882	0	4125	49205	12394	6296	9527	50010	12851	894	41308	0	6072	0	72256	0	876	0	0
3.14		326.378	325.37	-0.45	3.4			[M+H]+	true		C22H47N	103177	133404	123212	178831	122596	95914	106323	97233	174880	130171	102472	120845	100188	110068	90159	81791	153317	305694	83029	95563	240791	75244	109142	123501	92832	55852	245761	117089	125947	101041
3.14		312.362	311.355	-0.41	2.8			[M+H]+	true		C21H45N	2727	5435	1321	3018	2003	1261	382	2701	2745	1096	854	1337	0	1426	18204	4541	3551	3309	18042	5876	1373	14920	520	2147	952	30337	1548	1734	5765	4271
3.15		590.424	589.417	0.831	4.9			[M+H]+	true		C27H55N7O7	9314	13571	9800	9313	15916	38423	8361	13048	7184	11029	8280	7606	23164	14056	7610	7369	17979	10114	10108	9242	8177	7338	8940	10547	11191	5728	8936	8970	8014	10457
3.18		354.372	353.365	0.768	23.6			[M+H]+	false		C21H45N4	1442	2498	761	1585	838	555	179	824	1042	386	272	358	0	652	6557	1521	916	936	6760	1468	458	4671	0	1107	404	9304	447	337	1419	1221
3.19		172.206	171.199	-0.194	7.2			[M+H]+	true		C11H25N	1305	1926	831	1244	622	0	216	1104	916	398	510	439	199	606	7269	1540	1363	1193	6701	1677	683	5247	243	919	508	11989	575	478	1578	1184
3.21		546.399	545.391	-0.202	1.3			[M+H]+	true		C27H53N4O7	7936	10405	8685	8430	13178	35695	7653	11384	7094	8898	7615	7370	24386	11668	8562	7930	17133	9855	12092	8827	8228	9591	8335	8265	8938	7161	7971	9235	7726	10383
3.23		546.354	545.347	-0.075	9.6			[M+H]+	true		C26H50N4O6P	4684	10582	4193	7745	9320	8458	1818	9380	5307	4663	1104	4741	1493	7606	5996	3286	7136	4987	5253	7545	4375	6773	1260	2147	5251	6344	1982	3270	4198	4551
3.24		908.65	907.643	-0.782	3.9			[M+H]+	true		C37H88N12O11P	2138	5081	4218	2195	3346	2738	1862	3714	2357	3613	1694	2103	3433	2983	2341	3425	4397	2703	3005	2144	3476	2363	3204	2044	2691	2302	6728	1699	2434	2051
3.27		502.373	501.365	0.075	1.9			[M+H]+	true		C25H49N4O6	6667	9074	8474	6658	11029	29108	6381	9154	5706	7224	5721	6832	24448	8418	6056	5933	13051	9244	8804	6575	7391	6652	7463	6928	8680	6311	6564	7363	6120	7657
3.3		864.623	863.616	-0.39	3.3			[M+H]+	true		C30H79N20O7S	3128	5374	6089	3022	4353	4162	2784	4824	3093	5627	1830	3298	4632	5111	3661	5481	5207	4124	4568	3371	4068	3682	4323	3239	4086	3486	9242	2928	2965	3325
3.32		458.347	457.339	0.337	6.5			[M+H]+	true		C23H45N4O5	4784	7118	6248	5900	8076	18814	4997	6794	4171	5113	4502	4939	19062	6375	4821	4856	8194	6036	6157	5346	5109	5439	6142	5350	5251	5169	6024	4873	4526	5796
3.34		820.597	819.589	0.217	7.7			[M+H]+	true		C37H87O18	3598	7468	8717	4066	6157	5460	3642	6825	3911	6963	2381	3901	5758	5442	4310	6724	7433	5550	6797	3819	5058	4243	5368	3590	5425	5080	15406	2922	4858	3294
3.35		402.357	401.35	-0.844	4			[M+H]+	true		C23H47NO4	2882	24799	3062	41563	10709	4477	3190	9013	2697	4207	3074	4439	14503	3923	3259	3692	4870	3347	12925	3984	3695	5478	10389	4612	3187	21149	277149	7702	4975	8032
3.37		414.321	396.287	-0.774	7.3			[M+NH4]+	true		C22H34N7	2883	3217	4566	4074	4939	7364	2753	3072	2611	3278	2272	3009	9728	3254	3452	2485	4345	4343	3219	3939	2578	2654	4278	3129	3025	2663	3802	3034	2693	3503
3.39		372.347	371.339	-0.703	10.6			[M+H]+	true		C22H45NO3	1444	44381	1967	2990	6485	2433	2107	2971	1348	1470	1855	2603	3237	3213	1896	1736	1740	2043	2302	1787	2562	2275	2238	2417	1548	2560	18844	2364	3558	2792
3.39		776.571	775.563	0.286	8.2			[M+H]+	true		C35H83O17	5127	9642	9765	5055	7792	7148	3796	7656	4029	8108	3012	4121	7343	7124	4845	7361	9193	6696	8306	5686	6322	5229	5845	5364	6660	6130	21584	4127	5515	3985
3.44		732.544	731.537	0.324	3.8			[M+H]+	true		C33H79O16	5211	11621	10550	6101	8728	8536	5903	10979	5115	9935	3835	6045	9236	7793	6805	8956	8327	7856	10811	5178	7561	6103	6954	5671	6641	6041	32246	4967	6115	4782
3.45		1081.64	1080.63	0.838	26.5			[M+H]+	true		C46H79N23O6P	1578	0	2097	0	0	0	586	0	1256	6433	0	614	489	11032	0	2149	0	9501	0	11957	0	9957	0	478	9155	0	522	536	2070	1409
3.46		496.511	495.504	-0.844	21.7			[M+H]+	false		C20H59N14	6257	1244	5813	1103	0	0	2412	1140	5079	9552	0	3195	1611	12512	843	5469	0	11265	657	10872	2300	13273	503	0	0	0	2866	2382	5054	4188
3.49		688.518	687.511	0.294	11.6			[M+H]+	true		C29H63N14O5	5774	11971	11913	6632	8839	9460	6487	11499	6044	12089	4580	7299	9971	9756	6563	10265	9097	10605	14312	7167	9052	7522	8723	6935	7282	7489	40747	4607	7876	6150
3.54		330.336	329.329	-0.266	13.1			[M+H]+	true		C20H43NO2	1245	2544	1055	1461	1780	1725	1614	846	3547	1372	895	1075	1455	1740	3013	642	616	1922	7762	1379	799	1705	1997	740	793	662	4917	955	5384	868
3.55		644.492	643.485	-0.857	8			[M+H]+	true		C30H67N4O10	6933	15485	14114	7366	9433	12051	6003	15482	6920	14509	5022	7518	11388	10002	7242	10658	9871	12607	14632	8118	9573	8014	10107	7836	9298	9174	57289	6123	9402	6334
3.55		428.373	427.365	-0.715	5.6			[M+H]+	true		C25H49NO4	567	9640	438	4317	1218	698	727	2842	454	1039	642	638	3091	716	297	408	563	529	3700	552	511	556	1784	1042	536	5787	51192	2268	589	589
3.58		416.373	415.365	-0.706	3.7			[M+H]+	true		C24H49NO4	180	1371	221	580	505	81	156	480	82	0	99	0	532	135	0	0	200	0	668	197	0	0	137	212	0	0	8381	248	286	204
3.59		572.451	571.444	-0.025	10			[M+H]+	true		C26H62N5O6P	0	0	0	726	0	0	0	0	0	0	355	0	566	0	0	0	0	0	375	407	0	0	0	0	0	730	11050	0	323	0
3.81		529.326	528.319	-0.219	32.3			[M+H]+	true		C24H45N6O5P	33076	42623	31003	60114	33827	30667	16679	53256	34507	29536	25053	33416	31251	25735	34155	47218	31787	26376	27852	34553	60700	28601	41520	26920	24650	55749	26848	33412	36632	49847
3.82		544.361	543.354	-0.849	3.8			[M+H]+	true		C30H47N4O5	62280	90211	62316	123212	64247	49810	32446	113813	73864	57115	45873	64748	60782	52587	68486	107252	56876	45818	49780	76196	140722	60260	84494	52329	52118	137412	55877	65325	80019	124756
3.82		133.101	132.094	-0.016	6.7			[M+H]+	true		C10H12	6846	8231	6457	13525	6193	5078	3337	13098	6716	4325	4017	5648	5501	4880	6017	12142	4301	5443	3771	7240	17975	5798	11195	5100	5117	16259	4974	6692	7849	15564
3.82		191.143	190.136	0.897	11.5			[M+H]+	true		C11H16N3	2282	2790	2395	5049	2481	1729	1027	5359	2443	2182	1322	2822	2181	1994	3030	5550	2201	1563	1846	3067	6068	2491	3548	2312	1800	6115	1962	2006	2456	6552
3.82		516.331	515.323	-0.067	6.7			[M+H]+	true		C28H43N4O5	5051	7802	5221	9658	6117	5328	3169	9723	6814	5758	4040	5396	5128	4459	6172	10836	5295	4762	4527	7522	12625	5260	8550	4153	5005	13235	6389	6229	7135	11530
3.82		351.18	350.172	0.784	14.5			[M+H]+	true		C16H18N10	5074	8337	5288	13045	5499	4007	2462	11275	7100	4358	4170	5602	4818	4403	5756	12775	4878	3701	3698	6883	15487	5686	9002	4147	3963	14326	4502	5658	7325	14193
3.82		149.096	148.089	-0.184	4.9			[M+H]+	true		C10H12O	7097	10067	7650	17007	8120	4590	3813	15050	8332	6163	4283	7188	6585	6272	8703	15653	6091	5461	5460	9496	19334	7217	10158	5794	4965	19006	5948	6209	10754	17622
4		342.373	341.365	-0.431	14.1			[M+H]+	true		C22H47NO	0	0	0	0	0	0	75	176	468	135	142	0	0	1000	23096	984	0	188	16449	2425	535	2284	0	0	70	31771	148	522	3346	2310
4.08		438.297	437.29	-0.605	5.8			[M+H]+	true		C21H44NO6P	2506	1630	3112	2351	0	0	4736	1926	4745	8555	2034	3924	2549	9533	1245	4258	0	8396	1197	11766	2975	9979	2469	2736	10457	1545	2218	1835	3967	3139
4.08		384.42	383.412	0.86	10.4			[M+H]+	true		C23H51N4	2929	4092	1171	1723	1576	708	281	1984	1398	361	419	1118	0	1402	25127	6021	1069	1629	24585	5317	576	15193	188	1538	618	71006	559	1199	8347	5050
4.09		658.508	657.5	-0.862	17.3			[M+H]+	true		C29H57N18	1979	4972	1519	2607	1758	2036	1957	3258	2829	1912	2220	2982	2378	2218	0	2791	1772	2156	2179	4325	2010	2189	1890	1849	1882	2242	6241	2051	1999	1585
4.12		312.362	311.355	-0.286	12.2			[M+H]+	true		C21H45N	899	2329	935	1251	3705	956	5058	3232	1214	1191	7192	921	712	1116	5510	1062	1109	928	3920	979	1882	4137	816	1145	815	6264	41109	906	1034	1723
4.14		614.482	613.475	-0.676	21			[M+H]+	true		C28H59N11O4	3026	5944	2624	3701	3113	3309	3298	5186	5151	2999	3276	3228	2645	3203	3687	2945	3551	2907	4169	5719	2983	4245	2842	3661	2763	3929	9121	3010	3026	3256
4.21		889.087	888.08	0.802	20.6			[M+H]+	true		C20H33N11O21P3S	3525	4324	3589	3687	4911	4973	3740	3403	4503	2979	2668	3092	8790	3557	4678	8275	4938	4347	3547	2901	11625	3824	3550	3816	4405	7062	3197	3739	3259	2890
4.33		288.921	863.742					[M+H+H2]3+	true			7032	7760	5949	7937	7500	7901	6955	7065	7292	7211	8098	8474	6730	6870	0	6162	7475	6929	8298	6539	0	7343	7169	7277	7544	0	6885	7845	6408	6424
4.39		727.273	726.265	0.438	14.9			[M+H]+	true		C36H32N13O5	1367	5131	1415	3821	3697	3190	1903	4408	3277	1568	1461	2558	3748	3067	4256	3909	3840	1381	3507	2279	6636	2939	1581	1576	2187	7184	1180	1341	1571	1619
4.41		430.388	429.381	0.438	3.8			[M+H]+	true		C23H49N4O3	2174	19052	2756	15722	7778	2909	3391	6217	3333	3569	2532	2632	8907	2773	2688	2654	5426	2776	8183	3213	3359	3502	7737	4638	1976	18862	169437	6093	3397	8304
4.41		804.601	803.594	-0.694	2.3			[M+H]+	true		C40H88N2O9PS	1883	3305	3137	2315	2509	2457	1621	2929	1758	3909	1310	1864	3570	2958	1999	3357	2947	2984	3625	1926	2403	2365	2764	1788	1903	1631	10806	1561	2439	1414
4.44		400.378	399.371	-0.672	2.3			[M+H]+	true		C24H49NO3	1823	45470	2734	4496	7582	3349	2764	3458	2233	1660	1983	3211	5914	4171	1691	2173	1889	2409	2559	2216	3249	2782	2997	2572	2919	3463	26367	3217	4472	5540
4.47		760.575	759.568	-0.187	13.5			[M+H]+	true		C32H65N21O	2194	4241	4653	2434	2861	3077	2346	3825	2133	4922	1461	2222	3542	3620	2243	3482	2821	4644	4491	2807	3391	2208	3318	2357	2860	2908	15248	1768	2924	2281
4.5		903.103	902.096	-0.917	1.3			[M+H]+	true		C21H20N21O19S	3428	5590	3330	3760	5501	4592	3337	3876	4733	4384	3441	3090	7448	4362	4592	7647	5017	4228	3066	3034	12118	4790	4280	4348	4537	6940	3544	3703	3418	3380
4.52		716.549	715.542	0.393	25.3			[M+H]+	true		C42H74N3O4P	3536	5461	5007	3446	3942	3434	2786	4213	2949	4894	2430	2733	4750	4213	3640	3840	3735	4759	5994	2908	3385	2339	4671	2238	3370	3191	17926	2290	3304	2642
4.58		672.523	671.516	-0.278	17.4			[M+H]+	true		C34H76N2O6PS	3263	5866	5534	4177	4115	4225	3183	5383	3269	5874	2391	3749	4764	4299	3163	4624	4385	5273	7825	4325	3525	2723	4896	3006	3552	4329	26192	2687	3824	2723
4.6		113.107	112.1	-0.14	5.9			[M+H]+	true		C6H12N2	5683	4759	4469	5207	5535	5066	4590	5866	4485	4759	5290	6196	4489	4540	8885	4642	5474	4622	6326	4848	5508	4953	4885	4832	4766	5527	4596	5231	4814	4221
4.6		156.138	155.131	-0.278	42.7			[M+H]+	true		C9H17NO	2975	4050	2960	3865	3767	3898	3086	4079	3775	3273	3957	3872	3679	3058	9095	3037	3759	3101	4219	3325	3551	3592	3470	3661	3058	3304	3398	3963	3326	3298
4.6		124.112	123.105	-0.239	8			[M+H]+	true		C8H13N	2776	3241	2616	3375	3417	3700	3158	3395	3009	2859	3194	3580	3106	2633	9244	2708	4006	3031	3461	2874	3259	2904	3091	3493	0	2597	2797	3650	2624	2864
4.6		124.086	123.079	-0.44	3.7			[M+H]+	false		C6H9N3	2668	3269	2912	3452	3179	3256	2876	2878	3087	2886	3293	3125	3044	2760	9657	2385	3188	2792	3118	2387	3926	2381	2596	2746	2391	2743	3081	3434	2728	2332
4.6		132.102	131.094	-0.237	7.3			[M+H]+	false		C6H13NO2	2169	2808	2114	2736	3290	2740	2317	2459	2275	2583	2317	2445	2459	2906	8973	1929	2474	2240	2991	2138	2845	2774	0	2683	2642	3316	2910	2979	2363	2315
4.6		524.546	523.539					[M+H]+	false			4593	0	4504	0	0	0	0	1044	0	5847	1030	2515	0	7999	2012	2654	0	6636	1080	8010	2073	8089	0	0	7882	0	0	0	4691	4323
4.6		1069.72	1068.71	0.55	6.2			[M+H]+	true		C57H100N2O16	1927	0	3260	0	0	0	0	0	1464	6050	0	960	0	14606	488	1072	0	9837	0	16787	653	10972	0	0	10986	747	0	762	1931	1407
4.6		444.404	443.397	-0.825	21.7			[M+H]+	true		C26H53NO4	157	1737	0	565	256	169	0	339	0	187	0	268	395	135	227	0	275	108	370	224	134	163	260	149	134	676	6877	376	152	193
4.64		628.497	627.49	-0.141	14.9			[M+H]+	true		C32H72N2O5PS	4017	6357	6793	5677	4750	4836	4239	6498	4425	7921	4034	4352	5861	5233	3895	5472	4802	6429	8352	4368	4827	4265	5606	3818	3985	4779	32278	3418	5767	3299
4.68		358.368	357.36	2.298	47.3			[M+H]+	true		C19H49O5	698	1669	523	1324	1059	819	384	452	4417	555	757	1098	602	938	1622	493	259	1335	5562	826	483	1141	890	379	486	396	7275	404	3787	672
4.71		584.471	583.464	-0.521	11.2			[M+H]+	true		C27H57N11O3	5209	7639	7011	6563	6527	6932	4808	6720	5746	8652	5604	5971	6803	6618	5478	6116	6472	7987	10485	5996	6851	4622	7054	4975	4746	5459	41029	5410	6609	5047
4.78		917.118	916.111	0.286	4.1			[M+H]+	true		C25H50N2O20P6S	5171	6393	5079	5856	7192	5994	4212	4824	6088	4530	4036	5256	11433	5313	6435	11187	6240	5083	4692	4210	16337	5185	5984	5030	5851	11001	4194	5428	4458	4722
4.91		559.13	558.122					[M+H]+	true			3890	5368	6556	7126	5784	8655	6456	4893	3369	7775	8053	6476	9648	14673	10291	9742	12048	13474	9340	9518	14511	8903	5203	4612	5660	5424	6221	7916	4491	4418
4.95		412.451	411.443	-0.55	23.8			[M+H]+	true		C27H57NO	815	614	522	436	298	180	0	349	336	107	0	381	0	559	6565	1553	471	345	5958	1395	245	2394	0	462	288	14844	333	498	2580	2281
5.05		931.134	930.126	-0.532	2.3			[M+H]+	true		C25H41N8O22P3S	4673	6087	4509	4698	4742	5560	4952	4267	6614	5188	3324	3825	10826	4882	4956	9283	6296	4970	4901	3752	13353	4475	5299	4737	5856	11263	4175	5158	3911	4026
5.07		224.128	223.12	-0.727	3.7			[M+H]+	true		C8H20N2O3P	0	11492	9498	12700	0	11591	11644	12014	11613	11120	12511	11954	11120	11208	13340	9176	12279	0	11652	10439	12702	11158	11684	11865	10788	13557	0	12275	0	11062
5.13		340.393	339.386	-0.755	17.9			[M+H]+	true		C23H49N	971	715	299	367	332	474	360	642	800	349	322	398	368	351	456	176	433	294	368	251	172	830	340	490	306	759	10938	372	450	340
5.19		124.112	123.105	-0.132	8			[M+H]+	true		C8H13N	3354	3734	2923	3861	3654	3410	3460	4096	3751	3251	4194	3856	3639	3259	3771	3538	3188	3186	3784	3213	4216	7179	3457	3586	3143	3762	3420	3695	2970	2938
5.19		158.964	157.957					[M+H]+	true			5512	0	0	0	5122	5460	4985	5424	4785	5013	5542	5990	4950	5323	5887	4625	4756	4310	6266	4751	5665	9044	4785	5618	4930	5950	4917	5131	0	4221
5.19		156.138	155.131	-0.021	8.1			[M+H]+	true		C9H17NO	4198	4126	3330	4254	3733	4301	3601	4063	3887	3809	4209	3979	4438	3844	4697	3421	4419	3989	0	4385	4332	7019	4284	3963	4075	4476	4303	4739	3976	3691
5.22		466.329	465.321	0.727	5.9			[M+H]+	true		C21H46N4O5P	2869	1983	3087	1731	0	0	4465	1514	3137	5889	2344	2494	3215	6556	1220	3519	0	7710	1071	7635	2403	5939	3106	2431	6849	1584	2654	2498	3210	3358
5.31		356.352	355.345	0.892	18.1			[M+H]+	true		C20H43N4O	4883	7482	2897	5134	2664	4182	2448	4035	3363	3448	3130	3464	6217	3568	4490	5543	5139	3984	4855	3532	6673	3678	3398	3475	5761	5482	2841	3185	2681	3237
5.32		945.15	944.143	-0.835	6.7			[M+H]+	true		C20H29N22O19PS	5258	6349	4701	6040	6938	7112	4640	5549	6488	4909	3728	4653	11990	5459	6362	11906	6502	5756	4753	4199	17199	5606	4898	6515	5775	12196	4760	4955	6185	4520
5.33		510.435	509.428	0.891	23.4			[M+H]+	false		C19H58N8O5P	1261	1643	803	908	854	686	382	1235	2703	612	0	1446	662	706	422	906	652	938	996	1257	446	1231	700	552	369	965	6296	1205	476	490
5.37		788.607	787.599	0.255	10.3			[M+H]+	true		C46H82N3O5P	1431	2744	2189	1182	2156	2397	628	2341	754	2317	1252	842	1119	2226	785	1079	1209	2125	1691	1686	844	935	857	2006	1031	1033	5959	1209	1260	661
5.41		466.409	465.402	-0.08	21.7			[M+H]+	true		C19H56N5O5P	931	1490	692	1072	1333	595	359	1005	3745	453	386	1569	722	815	633	1138	447	903	854	1435	393	993	829	581	442	969	6281	1083	692	868
5.42		744.581	743.574	-0.668	11			[M+H]+	true		C34H67N18O	1148	1655	1813	882	2174	1584	634	1815	1106	2176	1063	579	1149	1921	751	1126	900	2134	2120	2147	1186	958	923	1486	983	1165	6872	1171	1526	1153
5.48		700.554	699.547	0.234	18.3			[M+H]+	true		C31H67N14O4	1115	1475	1475	1123	1492	1961	783	1635	1018	2025	1038	674	951	1555	1036	1015	1071	1957	2756	1963	732	986	1140	1455	1013	1417	8093	1374	1046	1000
5.48		439.339	438.331	-0.575	8.5			[M+H]+	true		C22H42N6O3	14295	0	12038	0	0	0	20004	0	0	4458	25270	0	14791	1090	0	9503	0	4053	0	1432	0	631	12013	29550	4126	0	20400	10834	5199	4114
5.55		656.528	655.521	0.024	29.9			[M+H]+	true		C29H63N14O3	1044	2333	1395	1044	1989	1426	794	2029	936	2049	1314	599	993	1830	608	1233	804	2116	2813	2167	1071	871	1356	1002	1286	1411	9943	835	2028	1590
5.58		959.165	958.158	-0.116	2.7			[M+H]+	true		C26H39N15O17P3S	5054	5091	4743	4514	5106	5807	4293	4261	5870	4586	3757	4680	11206	4536	5055	10563	5462	4903	4449	4013	14588	5137	4634	5062	5832	10147	4606	5160	5142	4454
5.61		612.502	611.495					[M+H]+	true			955	2103	1435	1259	1150	2147	538	1817	938	2178	677	709	1107	1792	1023	952	1147	1928	2612	2326	1030	1238	1369	1419	1042	1310	9693	1211	1145	1079
5.61		482.528	481.521	0.325	3.8			[M+H]+	true		C30H65N4	4303	4835	2925	2150	809	690	253	2154	2295	486	367	812	83	1809	15268	10997	1297	2269	16313	4619	807	16676	78	1185	875	41454	445	2898	17522	12408
5.69		685.55	684.543	-0.406	5.2			[M+H]+	true		C26H72N10O10	6401	0	7691	0	0	0	21450	0	0	13091	13000	0	12003	1458	0	8060	0	10619	0	4033	0	1200	13666	14911	11991	0	10032	4392	3939	3030
5.69		568.476	567.469	-0.561	37.9			[M+H]+	true		C27H57N11O2	977	1796	1299	1222	1520	1554	1026	1966	1456	1642	949	560	1021	1329	800	837	608	2145	3141	1630	961	969	1385	1220	1235	932	11194	1075	1855	975
5.7		633.148	632.141					[M+H]+	true			1535	4674	2353	6079	4516	7435	2190	4318	3143	2326	2496	5864	4356	6321	8222	2910	11240	5280	8166	4239	9751	5322	1770	1782	2024	3956	2423	3327	1398	2203
5.7		634.149	633.141	-1.282	36.4			[M+H]+	false		C46H21N2S	1121	2947	1350	2947	2374	4172	1276	2444	2423	1583	1446	4218	1880	3472	4321	1927	6095	2577	4458	2692	6798	3131	1240	966	1115	2603	1377	2213	972	1288
5.76		524.45	523.443	-0.273	29.9			[M+H]+	true		C25H53N11O	807	1447	1243	1765	1174	1517	559	1360	1528	1505	856	566	923	1043	952	1079	976	2258	2461	1725	900	1075	1608	732	915	1198	11032	892	1119	855
5.83		973.18	972.173	-0.39	3			[M+H]+	true		C25H34N17O23S	4812	5697	3984	4404	5100	6367	4334	4861	4937	3946	3924	4187	10903	4364	5472	9862	5692	4684	4229	3858	16641	5123	4654	5080	5698	10350	5132	5469	4389	4834
5.85		480.425	479.418	0.088	22.7			[M+H]+	true		C20H58N5O5P	727	1423	1544	1121	1003	942	908	1395	1182	1172	716	546	662	1189	903	877	696	2262	2229	1390	935	803	1479	611	758	1157	9896	1016	1226	639
5.96		368.425	367.417	-0.55	7.7			[M+H]+	true		C25H53N	3893	3307	963	1372	1430	1763	1255	2164	1853	1962	1574	1341	966	1867	1128	874	1197	1355	1542	1165	1016	2261	1690	2447	1143	2951	49386	1498	1500	1576
6		955.588	954.581	-0.333	6.8			[M+H]+	true		C51H90NO9P2S	5935	7104	5800	4816	8523	8629	7192	5878	5530	5416	5649	4725	6386	6111	5005	5928	8303	5269	6592	7228	5719	6866	6013	6021	5530	4558	5605	4800	5566	4035
6.07		987.196	986.189	-0.573	3.9			[M+H]+	true		C22H39N18O23PS	4128	4557	3158	3387	4438	5250	2936	3924	4329	4177	3507	3512	7824	3648	4124	7864	4515	3013	3746	3602	12426	4324	4442	3917	4680	8931	3814	4532	3642	4066
6.13		494.359	493.352	-0.228	4.7			[M+H]+	true		C23H50N4O5P	3529	0	5027	409	0	0	5332	313	1670	4188	3367	1333	2910	2473	636	4671	0	4170	594	3453	992	3191	3633	3576	4576	749	3136	2882	3757	4258
6.17		772.612	771.605					[M+H]+	true			957	2158	2261	1099	2481	1295	576	1857	878	2152	1587	896	696	2020	494	671	898	1705	2005	2490	552	700	1896	1332	1143	1083	6109	1099	1016	760
6.19		1011.61	1010.61	-0.916	10.2			[M+H]+	true		C55H80N9O9	8186	9640	11359	4090	14966	12929	10069	4164	9120	5802	7271	4743	10388	12262	4522	9886	10719	7462	8088	12110	7589	11491	10953	7255	7117	5565	10018	5278	11354	8512
6.3		1001.21	1000.2	-0.576	0.3			[M+H]+	true		C30H51N8O22P3S	3791	5000	3703	3738	4069	5395	3616	4550	3985	3807	3491	3569	9764	3887	4273	8370	4890	3936	4658	3465	14126	4410	3994	4032	4188	9021	4177	4910	4062	4163
6.3		684.56	683.553	-0.439	7.5			[M+H]+	true		C33H69N11O4	862	1693	1251	1080	1508	1130	397	1326	968	1758	1083	692	624	1721	509	581	567	1499	3078	2502	464	911	2164	1014	771	1081	9791	1179	1110	451
6.36		640.534	639.527	0.502	13.5			[M+H]+	true		C34H76N2O4PS	895	1357	1196	912	1228	1174	488	1019	998	1505	988	610	929	1390	486	520	620	1519	2982	2147	566	812	2144	1189	495	1246	10311	1008	1354	799
6.39		384.383	383.376	0.784	29.5			[M+H]+	true		C22H47N4O	4609	7699	3564	6152	4192	5058	2759	5073	4483	3665	2810	4570	6542	4734	4032	5372	5560	4157	4951	3422	7115	4578	4507	4288	5719	6870	4135	4115	3602	3394
6.44		596.508	595.5	0.141	13			[M+H]+	true		C32H72N2O3PS	806	1449	1234	1109	1677	1588	351	1239	1210	1333	772	591	775	1076	578	557	764	2130	2658	2627	521	829	2746	661	552	786	10234	795	1013	523
6.49		621.431	620.424	-0.742	3.5			[M+H]+	true		C29H48N16	778	0	318	225	1005	1053	0	186	300	0	0	521	154	0	362	6805	118	0	693	512	722	1847	0	266	167	85	0	219	544	527
6.51		1015.23	1014.22	0.659	3.6			[M+H]+	true		C28H50N6O32S	4150	4191	3641	4238	4268	4671	3792	3609	4819	3998	4093	3670	9809	3777	4012	8141	5063	3464	3784	3775	12201	4207	4104	4330	4614	9483	3515	4148	3611	2823
6.51		552.482	551.475	-0.045	5.9			[M+H]+	true		C27H57N11O	529	1377	709	1020	1440	1128	441	1110	1252	1250	768	871	620	1125	509	630	716	1881	2095	2683	525	786	3901	552	660	1066	9182	1128	1020	701
6.54		195.122	194.115	-0.472	28			[M+H]+	true		C8H18O5	4382	4744	3547	4417	4383	4691	3929	14321	4317	3872	4553	4255	4160	4265	5234	3499	5141	4139	4711	3972	4492	4307	4126	4806	3930	4459	4539	3697	4126	3607
6.54		153.138	152.131	-0.249	10.2			[M+H]+	false		C9H16N2	1668	2230	1917	2035	1788	2110	2003	9887	1907	1908	2309	2012	1688	1781	2298	1343	2576	1835	2348	2187	2501	1902	1833	1976	1770	1949	1933	2042	2255	1873
6.54		102.091	101.084	-0.072	2.1			[M+H]+	false		C5H11NO	3417	3136	2821	3488	3085	3450	2529	15397	3499	3251	4527	2811	3256	2998	4029	3386	3130	2568	3671	3155	3440	3773	3920	3532	2897	3545	3247	3693	2779	2395
6.54		124.087	123.079	-0.363	8			[M+H]+	false		C6H9N3	2464	2691	2092	2686	3014	2641	3109	11621	2741	2840	2787	2365	2807	2809	2838	2288	2769	2262	0	2602	3391	2912	2692	3008	2102	3356	2721	2581	2155	2757
6.54		139.123	138.115	-0.237	12.3			[M+H]+	false		C8H14N2	2114	0	1795	2290	2567	2215	2001	11433	2541	2034	2170	2562	2348	1645	2273	0	2306	2079	2197	1972	2418	2217	2252	2292	1989	2168	2344	2652	2455	1878
6.54		279.093	278.086					[M+H]+	true			3328	3609	3260	3960	4059	4394	3888	8290	3535	3234	3877	3637	3867	3529	4389	3155	3836	3686	4349	3617	4085	3400	4159	4725	3644	3950	3901	4426	3386	3472
6.54		90.9765	89.9693					[M+H]+	true			2189	2828	2193	2850	2851	2792	2491	16844	3163	2208	3311	2529	2675	3033	3210	2105	2717	2448	2823	2542	2902	2418	2676	3695	2337	2795	2585	2807	2615	2143
6.54		125.108	124.1					[M+H]+	false			1905	1993	1356	1236	1705	2393	1822	7503	1933	1426	1585	2047	1714	1637	1740	1455	1959	1656	2204	1505	1973	2171	1829	1790	1385	2147	1322	1406	1526	1426
6.54		274.274	273.266	-0.364	16.5			[M+H]+	false		C16H35NO2	3897	4030	3910	3969	4305	4160	4573	10074	0	3602	4159	4084	4912	3917	4603	3812	3781	3942	3939	3622	4507	3799	4057	4120	3640	4375	3637	4113	3874	3232
6.54		194.117	193.11	-0.16	8			[M+H]+	true		C11H15NO2	1735	1934	1679	2146	1645	1866	1583	6332	1808	1703	1772	1782	1720	1975	1890	1514	0	1581	2237	1673	1945	1505	1581	1889	1589	1768	1501	1971	1615	1720
6.55		750.562	749.554	-0.497	10.2			[M+H]+	true		C32H67N19S	2373	0	3850	69	0	0	7113	0	1438	14334	1993	0	4034	8253	0	6029	0	12635	0	15061	976	8003	4327	2129	14020	899	2108	2345	4518	4009
6.58		722.53	721.523	-0.063	3.9			[M+H]+	true		C34H72N7O7P	1462	0	2310	0	0	0	5359	0	742	8027	1816	441	3540	3538	0	3125	0	7201	0	6478	517	3181	3678	1665	7126	0	1619	1612	2336	2231
6.61		508.456	507.449	0.627	0.2			[M+H]+	true		C25H53N11	651	1117	811	839	2303	1348	484	842	1384	1030	739	665	545	1609	454	361	469	1970	2109	2908	596	609	3940	667	800	835	7433	912	701	584
6.61		338.341	337.334	-0.536	19.2			[M+H]+	true		C22H43NO	448	4851	617	18067	451	1856	5058	9259	1372	507	1137	20578	353	394	1025	1607	4213	585	2160	357	456	1416	1410	1046	1407	899	581	211	533	2826
6.63		1247.76	1246.75	0.254	15.3			[M+H]+	true		C62H95N20O6P	5275	2055	5377	3697	4943	2298	1822	3232	2879	5024	3181	3744	3897	5743	3745	3035	2755	3269	2384	6429	5078	4527	4617	4657	2633	3574	5337	5481	5896	4209
6.69		464.43	463.423	-0.986	2.5			[M+H]+	true		C25H51N8	465	1051	866	979	3922	972	571	1169	1484	764	990	719	722	1744	918	393	610	1919	1526	3195	438	821	4798	585	490	879	8028	1093	635	625
6.72		1029.24	1028.24	0.219	2.3			[M+H]+	true		C29H42N17O23S	4209	4173	3072	3496	4504	3989	2907	3506	3993	3337	3012	3967	8283	3433	3601	7994	4531	3248	4353	3517	11317	3345	3087	4282	3757	6682	3101	3729	3226	2600
6.81		777.231	776.223					[M+H]+	true			0	0	0	0	0	6612	0	0	0	0	0	0	8619	0	7090	0	9544	0	0	0	8743	7612	0	0	0	0	0	0	0	0
6.82		777.232	1552.45					[M+H+H]2+	false			3928	4336	4705	5910	4846	0	4657	4168	2895	4950	5366	6231	0	10169	0	6250	0	10356	7235	7266	0	0	3803	3296	3323	4286	4669	5788	3131	3032
6.88		1059.65	1058.65	0.438	20.6			[M+H]+	true		C55H81N17O3P	7378	0	9036	0	74	0	2948	89	460	5011	2649	0	2908	1727	197	5974	0	5136	0	2681	0	1430	2707	3221	6139	241	3286	5221	5312	4454
6.93		1231.76	1230.75	-0.518	7.7			[M+H]+	true		C74H108N2O9P2	11763	15779	12135	11433	15531	12630	14155	14985	13284	12547	12342	11921	12717	12096	11810	14000	15182	12600	15882	16356	12516	14690	17670	15165	10402	12540	13875	13041	13811	11602
6.93		1043.26	1042.25	0.317	4.8			[M+H]+	true		C36H58N3O26P2S	3350	3237	2713	2639	3407	3147	2475	3335	3219	2537	2800	2830	5726	2987	3340	5521	3451	0	3009	2382	8991	2879	3122	3034	3594	5045	3075	3430	2693	2453
6.96		1085.67	1084.66	0.362	9.6			[M+H]+	true		C55H98N4O13P2	6742	0	8141	0	0	0	3175	0	0	6976	2241	126	2904	2224	0	7247	0	5944	0	3355	138	1930	2308	2725	7201	99	2413	5188	4888	4204
6.99		612.554	611.547	0.725	17.3			[M+H]+	true		C41H73NS	292	870	156	821	296	0	276	470	254	0	0	422	553	209	0	0	347	0	563	0	0	386	534	371	0	982	12260	317	346	290
7.06		170.154	169.146	-0.211	8			[M+H]+	false		C10H19NO	1835	3124	1652	2485	2700	2653	2254	2634	2115	1814	2519	2365	2032	2056	2527	1844	2917	2081	2292	1900	2653	2561	2148	2234	1862	2357	2096	6847	0	2056
7.06		139.123	138.115	-0.263	19.9			[M+H]+	false		C8H14N2	1768	2158	1463	1988	2170	2082	2336	2418	0	1570	2220	0	2021	2037	2136	1665	2179	1984	2329	1718	2148	2184	1966	1971	1565	2131	1870	9050	1860	1773
7.06		132.102	131.094	-0.274	8			[M+H]+	false		C6H13NO2	2003	2560	1833	3119	0	3155	2333	2539	2697	2017	2798	2358	1957	0	3075	1775	2296	1855	2796	2054	3052	1851	2451	3193	1952	2941	2634	8954	2003	2384
7.06		153.138	152.131	-0.192	13.7			[M+H]+	false		C9H16N2	0	1936	1385	2294	2154	0	1735	2335	0	1840	2102	2099	2199	2132	2472	1684	0	1975	0	2104	2480	1609	2246	1728	1963	2188	1978	6719	1955	1606
7.06		195.122	194.115	-0.588	6.3			[M+H]+	true		C7H12N7	2617	4561	3049	3703	4278	4675	4046	4461	4041	3550	4514	4181	3489	3044	4149	2630	4461	3017	4012	3218	3722	3733	3883	3717	3238	4352	4346	10135	3092	2802
7.06		90.9764	89.9691					[M+H]+	false			2681	2770	2233	3091	3479	3539	2626	3220	2705	2426	2758	2943	2346	2594	3651	2124	3164	2539	2999	2856	2789	2357	2924	2814	2669	3465	3700	13486	2506	2025
7.06		102.091	101.084	-0.165	12.1			[M+H]+	true		C5H11NO	2971	3557	3382	4094	3457	4144	2705	3767	2977	3315	3342	4348	2814	3224	3535	3038	3505	3035	3926	2728	4277	3102	3726	3639	2464	3475	3436	17108	2785	2607
7.06		274.274	273.266	0.833	21.7			[M+H]+	true		C14H33N4O	3733	3853	2974	4502	4289	4134	4064	3974	3793	3230	4141	4280	0	3880	4064	2893	0	3526	4594	3572	3572	3175	3503	0	3475	4428	3753	8298	3757	3211
7.12		634.477	633.47	-0.54	11.7			[M+H]+	true		C30H64N7O5P	3191	286	3591	383	0	0	6290	396	1530	4035	3534	1254	5529	3502	231	4409	0	4305	0	3343	1197	2456	4161	2520	3735	398	3048	3085	3699	3548
7.13		496.339	495.332	0.201	16			[M+H]+	false		C19H45N9O4S	2191	147	2565	0	0	0	3208	0	898	5739	1279	865	2199	3693	295	2871	0	5058	0	4942	677	2857	2230	1574	5153	303	1472	1607	2377	2225
7.15		970.552	969.544	-0.847	3.1			[M+H]+	false		C33H92N6O17P3S	4928	411	6817	484	0	0	873	333	4157	2627	629	3782	526	4052	1699	2175	0	2497	1657	3357	2523	4329	685	786	2723	1994	812	3581	3655	3558
7.16		1377.99	1376.98	-0.417	9.4			[M+H]+	false		C76H140N5O10P2S	1684	0	2435	0	0	0	3258	0	306	6215	0	163	2051	2848	0	4959	0	5773	0	5283	215	2542	1530	0	6654	97	707	959	4274	3674
7.16		549.486	548.479	-0.836	13.5			[M+H]+	true		C26H62N9OS	1221	0	1684	0	0	0	840	129	1038	11595	1226	628	1278	7375	0	1895	0	9492	0	11178	787	6617	0	1540	11742	0	1261	921	1488	1338
7.16		768.474	767.467	-0.116	2.8			[M+H]+	true		C36H63N8O10	23066	564	28269	624	0	0	37468	507	11317	56996	15296	9934	18366	31424	3261	30181	0	49689	2788	49769	6837	33107	26375	14129	54490	3611	18428	17498	34904	30062
7.16		1073.67	1072.66	-0.482	5.4			[M+H]+	true		C38H76N34O2S	6026	0	7392	0	0	0	3341	48	334	4756	2789	0	2248	1929	216	4944	0	5034	190	3011	158	1791	2353	3256	5924	262	3087	4741	4493	3674
7.16		678.703	677.696					[M+H]+	false			6571	0	6922	0	0	0	8945	0	2819	11579	4908	0	6440	8167	0	7943	0	9866	61	10067	927	8545	7701	4221	12162	0	5148	5424	9926	7636
7.18		599.501	598.494	-0.658	10			[M+H]+	true		C37H64N3O3	28200	11407	31714	11184	0	0	16442	10018	48185	58006	14521	41340	15141	64993	16360	26426	0	55963	14791	68033	29489	62028	6901	18967	69894	25495	21409	17465	28581	36104
7.18		971.483	970.475	-0.357	19.2			[M+H]+	false		C34H79N6O21PS	2903	1814	3072	1867	0	0	2298	1609	5285	4909	1993	4566	1822	6029	2713	3240	0	3962	2210	5600	4097	6381	1033	2546	4592	3655	2547	2502	2915	2987
7.23		625.517	624.51	-0.783	6.5			[M+H]+	true		C39H66N3O3	47910	6608	49577	6930	0	0	29687	6530	38130	43702	24218	34104	23320	39030	21035	38394	0	37946	15135	39179	24605	37135	14397	31024	44721	29087	31208	30559	39203	46158
7.23		794.49	793.483	-0.139	8.8			[M+H]+	true		C33H62N16O5P	42792	767	47928	971	0	0	67217	686	21198	71628	46166	16436	55280	54853	5992	64754	0	74980	4870	66794	13225	45354	56838	43609	73703	6876	45822	46065	61244	50982
7.23		1249.74	1248.73	-0.727	1.3			[M+H]+	true		C54H90N25O10	71255	6093	83619	7299	0	0	53664	5541	63987	89143	55330	50979	52253	83578	23086	60149	0	76109	20505	93057	43735	81512	28513	79309	95720	32794	83263	54105	46322	81912
7.24		704.723	703.715					[M+H]+	true			7921	0	8093	0	0	0	10504	0	1602	12388	6251	849	7937	9096	0	10160	0	12263	0	12765	615	8883	8396	6181	11529	0	7100	6975	9988	9630
7.24		1430.02	1429.01	0.015	13.9			[M+H]+	true		C69H120N32S	4044	0	5656	0	0	0	9378	0	888	14128	3117	900	5523	5943	0	11011	0	11458	0	11032	0	5553	5033	3052	14004	0	3434	3798	7791	6174
7.24		1317.72	1316.72	0.319	11.5			[M+H]+	false		C48H108N12O27S	4296	584	4318	902	0	0	4137	751	5333	5726	4663	3899	3916	6162	3304	4144	0	4896	2325	5544	4310	5426	2334	5904	5326	2953	6206	4579	2991	5549
7.24		575.502	574.495	-0.232	11.7			[M+H]+	true		C35H64N3O3	3902	0	5589	756	0	0	4956	933	1802	16405	3495	1452	4153	7216	0	6439	209	12445	0	10899	1107	6140	2297	4747	15154	0	3952	2201	4152	5007
7.25		844.506	843.498	-0.407	6			[M+H]+	true		C34H61N21O3S	5958	4992	5593	5914	0	0	4008	4941	13752	5144	3765	15075	3545	7328	14374	5261	0	5539	12115	5895	10593	7021	3365	4495	5937	19427	4586	6343	7045	5939
7.26		791.527	790.52	0.533	2.6			[M+H]+	true		C39H68N9O8	7225	940	7140	0	83	0	10446	900	4453	5824	7122	3613	7909	6678	2707	7310	0	6052	2275	6426	3060	5737	8762	9001	6447	3296	8808	7395	6702	6050
7.27		851.25	850.243					[M+H]+	false			1846	3511	2137	3954	4129	5839	3404	2828	2991	2807	3906	4187	4993	4665	6135	3204	7174	4299	5171	3357	6754	3283	2400	2600	1539	3436	3454	3317	2042	1894
7.27		429.372	428.365	-0.803	47.3			[M+H]+	true		C29H48O2	8649	3086	9541	3444	699	339	9614	2519	5594	8478	6730	4900	7792	7298	5641	8448	357	8516	3777	8831	3987	7546	8750	7578	7678	5732	7778	7479	8112	7474
7.27		850.249	849.241					[M+H]+	true			2601	4002	2418	5572	4707	6791	3183	3993	3095	3842	4386	5279	5724	5416	7481	4382	9289	5585	6017	4224	7074	4530	3355	2552	2209	3607	4039	4520	1814	1858
7.28		920.537	919.529	-0.967	9.5			[M+H]+	true		C36H68N22O3PS	7422	5147	8459	5452	0	0	1748	4665	12359	2690	1694	10990	2121	5577	8363	4004	0	2831	7655	4596	7601	6217	2038	1671	3132	9873	1927	6773	6628	6808
7.29		1456.03	1455.02	-0.054	27			[M+H]+	false		C72H140N14O12P2	1493	0	2159	0	0	0	2510	0	0	4859	654	0	1951	2659	0	4187	0	4722	0	5012	0	2500	1313	966	5836	0	0	892	2598	2612
7.32		730.742	729.735					[M+H]+	true			0	0	6621	0	0	0	7921	0	974	9865	2843	0	5984	7633	0	9205	0	10304	0	9141	0	6248	6203	2891	10920	0	3392	4292	7694	7277
7.33		820.506	819.498	0.29	4.4			[M+H]+	true		C41H73NO15	23097	3511	28924	3095	0	0	32891	2868	10363	46978	19313	8993	28144	33166	6846	40807	0	47250	6720	45790	6863	28974	24921	17701	49249	8559	19955	21631	34728	30902
7.37		601.517	600.509	0.342	7.4			[M+H]+	true		C35H64N6O2	5874	1316	6621	1111	0	0	4517	1050	4007	8258	3532	3289	3888	6722	1603	5548	0	7954	1423	7121	2661	5013	2197	5078	9773	2289	4592	4310	5686	4877
7.37		870.521	869.514	-0.537	2			[M+H]+	true		C40H72N9O10P	9354	4883	11503	5171	0	0	9186	4899	13124	9127	9462	12426	8691	12471	5861	9793	0	8383	13571	11661	9830	12044	4049	9081	9452	16960	11243	8367	11629	10901
7.43		818.566	817.559	-0.341	5.7			[M+H]+	true		C43H76N7O6P	11135	1131	11125	955	0	0	4630	1320	11417	6614	3276	10811	4401	9077	5001	9496	0	6564	4313	9590	9747	9986	4401	3715	7155	6346	4121	8405	11278	11519
7.45		846.521	845.514	0.029	8.4			[M+H]+	true		C43H75NO15	12290	3587	14272	3427	0	0	14146	2561	8768	16519	9097	7660	10918	15377	5846	16266	0	14904	4665	17962	5293	16757	12604	9626	17033	7188	10855	12726	16581	14244
7.46		204.086	203.079	-0.359	4.9			[M+H]+	false		C8H13NO5	7431	79	9526	0	0	0	4278	0	1036	6764	4279	706	4602	2839	385	6189	0	6200	163	3965	1073	2032	3637	4655	7179	369	5540	5684	6074	6025
7.46		1251.75	1250.74	-0.921	4.8			[M+H]+	true		C54H92N25O10	4274	862	4231	795	0	0	4297	616	6522	5752	4236	5283	3880	6330	3090	2705	0	4762	2156	6042	3762	5489	2791	5350	5614	3195	4756	3605	2772	4330
7.48		782.489	781.481	-0.436	3.1			[M+H]+	false		C27H57N24O2S	6633	0	6671	677	0	0	8578	515	6786	8250	5049	6138	5299	8810	2812	8526	0	8491	2626	9938	5085	10196	5859	5884	9190	3496	5932	7026	9473	9582
7.48		313.273	312.266	-0.497	6.8			[M+H]+	false		C19H36O3	1804	0	2468	207	0	0	4202	0	0	6497	3458	0	3429	2441	131	2564	0	5293	209	3465	296	2288	3149	3447	5209	247	3838	1762	2044	2003
7.49		610.575	609.568	-0.796	11.8			[M+H]+	true		C32H76N5O3P	554	12881	303	1887	2646	1077	81	1873	846	442	854	1162	1427	592	802	368	860	352	1419	454	1168	849	1500	887	277	1250	4117	1034	653	735
7.49		688.49	687.482	-0.512	2.7			[M+H]+	false		C33H71N2O10S	1307	0	1773	0	0	0	2845	0	834	6048	1093	867	2305	4822	539	4360	0	6041	603	7700	550	4089	2377	1222	6660	604	1080	1205	2970	2315
7.52		797.527	796.52	0.043	9.9			[M+H]+	true		C41H72N4O11	3428	0	3790	0	0	0	7017	377	546	2193	5216	0	4230	817	0	3038	0	1496	0	1024	0	646	4691	5409	1950	0	5099	2727	2389	1996
7.53		339.289	338.282	0.753	6.6			[M+H]+	true		C19H36N3O2	14505	409	14655	503	0	0	26306	291	0	10042	21395	0	18479	3011	199	12171	0	8722	0	4558	633	3120	18120	23539	9579	221	19480	10836	9436	7224
7.55		808.506	807.499	-0.161	3.7			[M+H]+	false		C31H61N21O3S	10892	686	12799	0	0	0	13321	0	5397	16699	7590	4640	10529	14217	2683	16681	0	16890	2269	17183	3582	13020	10622	7961	16897	2799	8714	9767	16216	13335
7.55		640.585	639.578	0.913	5			[M+H]+	true		C26H71N16S	578	4124	248	9735	1506	1055	673	2374	1248	324	823	1434	1901	432	914	0	1430	290	2831	370	927	572	2592	1038	0	2875	66318	1146	506	1682
7.62		666.601	665.594	-0.767	13.8			[M+H]+	true		C39H77N4O4	0	1989	343	1591	405	0	378	1005	254	0	279	0	1271	0	0	224	463	181	1364	0	193	177	722	498	0	1846	18790	721	0	0
7.63		834.522	833.515	0.117	3.7			[M+H]+	true		C34H69N14O8S	7225	1606	9188	1575	0	0	9288	1401	2667	10894	5216	2669	7384	8105	2829	12228	0	10214	1984	11486	2349	8164	6393	5253	11232	3015	6336	6546	11534	8781
7.65		438.502	437.495	-0.849	4.5			[M+H]+	true		C30H63N	211	0	0	0	0	0	0	0	274	0	0	0	0	0	7687	124	0	0	3763	0	367	452	0	0	0	4339	0	159	480	357
7.69		806.942	805.934	0.601	36.6			[M+H]+	false		C22H20NO24P4	4458	944	5584	0	0	0	2026	1060	6812	4979	0	6515	1066	7068	1348	5806	0	5155	1057	7154	4778	7398	0	0	5638	0	0	0	5576	4941
7.69		1089.7	1088.69	0.344	3.2			[M+H]+	true		C54H96N11O8P2	44247	0	39738	0	0	0	21770	149	2873	26439	28049	2161	21801	8930	1027	26857	0	25703	1065	12384	1764	6588	19135	30701	27938	1221	30069	36501	20119	24136
7.69		540.534	539.526	-0.086	22			[M+H]+	true		C32H67N4O2	10262	0	11719	0	0	0	5220	0	770	5477	5249	768	4487	2620	437	7318	0	6597	239	3972	562	1695	3771	5785	7173	342	5638	7511	6041	5100
7.69		807.754	806.747					[M+H]+	false			7014	3211	7190	2742	0	0	3676	2747	8792	7649	1989	7617	2606	8156	2656	7030	0	6827	2425	8283	7113	8386	1923	1994	7228	3517	2870	5131	7009	6284
7.69		806.785	805.777					[M+H]+	false			11060	0	11804	0	0	0	3584	0	15108	10904	0	14164	0	14905	0	11861	0	11783	0	13626	11583	11965	6999	7273	11111	9174	8560	10934	12986	12305
7.73		551.502	550.494	-0.631	28.4			[M+H]+	true		C33H64N3O3	0	0	567	201	0	0	0	0	1384	6318	363	0	0	5117	81	681	0	7165	0	7154	0	6765	225	448	7595	0	0	413	724	715
7.74		948.567	947.56	-0.927	3.2			[M+H]+	true		C47H84N2O15P	1954	15401	5425	21083	0	0	0	20976	6156	1154	0	8782	0	1867	24374	1196	0	992	19161	1532	7042	2034	524	699	1086	27899	558	1797	1475	1537
7.75		886.55	885.543	0.246	8.9			[M+H]+	false		C48H79N4O7P2	2936	0	2770	0	0	0	4925	0	894	7790	5418	758	5360	3063	0	0	0	5485	0	3541	710	2279	2549	6912	6726	0	5081	2910	2084	2398
7.75		731.414	730.406	-0.027	5.3			[M+H]+	true		C30H63N6O10PS	1238	2669	860	600	7196	5157	2608	894	3321	1194	1824	882	3529	2282	1350	1926	3266	1383	2976	1199	2207	2101	2741	1439	1277	1009	2157	902	1564	1198
7.76		1221.83	1220.82	-0.332	13			[M+H]+	true		C74H115N3O7PS	1985	7492	753	2426	9620	9351	4856	3559	3751	1304	6190	1576	6739	3312	2756	1739	5470	2430	6678	1293	3618	2149	4427	3127	1207	1390	3193	0	1184	870
7.77		999.513	998.506	-0.783	0.5			[M+H]+	false		C36H56N33OS	5160	9076	4119	9394	0	69	5415	9299	6630	5048	7126	7306	5587	5117	8292	4168	0	4974	7722	4852	7084	5276	4182	7592	4396	8304	6476	5414	3702	4822
7.77		885.544	884.536					[M+H]+	false			6108	0	5654	0	0	0	8979	0	1554	12893	9874	1452	10242	5805	0	6803	0	11372	0	6442	0	4971	5401	13176	10962	0	10999	5467	4403	5846
7.77		341.304	340.297	0.662	7.1			[M+H]+	true		C19H38N3O2	11164	8168	8671	8667	0	0	8648	8137	10039	12542	8535	10422	7749	10696	8592	8279	0	10869	6441	11353	7415	10714	5115	9805	12795	11812	10234	8066	7039	9449
7.77		1067.5	1066.49	0.937	3.6			[M+H]+	false		C38H65N23O12P	3538	6123	2753	7248	0	0	3944	7517	4687	3271	5172	5295	3961	3424	6565	3028	0	2909	5519	2964	5360	3283	3163	4507	2765	6777	4783	4241	2668	3417
7.79		924.267	923.26					[M+H]+	true			877	2252	937	3571	2662	4299	1569	2410	1238	1366	2111	1695	2709	1746	3022	1299	6404	1866	3221	1217	3401	1439	1549	1121	589	1580	1858	1805	937	718
7.8		864.493	863.486	-0.258	6.4			[M+H]+	false		C38H79N3O12P2S	4278	1637	2828	1769	0	0	4307	1482	5516	2986	5870	5685	6040	4274	3432	3492	0	4115	3062	3395	5701	4880	6307	4626	3256	3112	5849	6011	3745	4078
7.8		707.001	705.994					[M+H]+	false			5621	0	6302	0	0	0	7063	0	4395	6965	3446	3878	5995	7078	492	6687	0	7070	465	7334	3046	6784	4648	2441	7028	0	3065	4349	6491	5782
7.81		706.885	705.878					[M+H]+	false			9532	0	10426	197	0	0	10763	519	9287	12300	8595	8389	9830	11255	0	11124	0	11380	0	11461	7494	11149	9742	8420	11377	0	8509	9615	10299	10678
7.81		707.898	706.891					[M+H]+	false			3314	0	4822	0	0	0	3578	0	2537	4550	2010	1965	3722	4900	0	4671	0	4554	0	5596	0	5035	3388	1353	4908	0	1858	3063	4064	4399
7.81		1502.04	1501.03	0.956	6.1			[M+H]+	true		C75H33N2O26P4	6562	219	7609	0	0	0	10101	0	6042	9892	0	5646	7638	10087	1429	10284	0	9647	1381	11549	4332	10109	9487	4985	8724	1252	5500	7633	10142	8063
7.84		906.595	905.588	-0.682	3.9			[M+H]+	false		C49H84N3O10P	2973	2891	2641	2708	0	0	835	2489	2847	2080	1046	3705	628	2796	6991	1733	0	1727	7268	2196	3050	2937	673	939	1737	7322	1054	3022	2236	2127
7.84		793.544	792.537	0.309	10			[M+H]+	true		C36H69N14O4P	13132	32414	9610	39540	1134	464	14886	32762	25337	8883	21517	29624	16114	11780	37352	7159	573	9747	31741	9362	22072	12064	18335	23331	8359	29890	19041	18555	9644	10166
7.84		703.77	702.763					[M+H]+	false			0	0	10362	0	0	0	10514	10688	9763	0	11189	0	9847	9827	0	8401	0	0	0	0	10938	137	9611	10424	8698	11206	9742	9722	8148	8508
7.85		1428.12	1427.11					[M+H]+	true			4870	7573	4358	8683	0	0	6175	7382	7430	3178	5880	7087	3538	4231	8108	2669	0	3524	6270	4057	4876	3532	5323	5785	2956	8452	5514	4168	3256	3355
7.85		703.751	702.744					[M+H]+	true			10608	11852	10207	12238	0	0	11647	11804	13124	9480	11632	12375	10234	10442	12634	8539	0	9543	11236	9209	10538	9724	10469	0	9118	0	0	0	9122	0
7.87		771.512	770.505	0.18	10.3			[M+H]+	false		C35H73N5O11P	8534	2472	6422	2752	0	0	8066	2384	7338	4493	10363	6904	7741	5128	5384	4309	0	4834	4748	3766	6510	5575	7332	10664	4181	4999	10150	8507	4989	5780
7.88		732.756	731.749					[M+H]+	true			20507	0	19407	0	0	0	24247	0	12431	26019	0	11291	21581	23531	5675	22170	0	0	4864	20564	10670	23211	20911	0	24626	6313	19251	19599	20811	17990
7.88		732.907	731.9	-0.516	48.8			[M+H]+	true		C20H17O20P5	9773	0	9949	0	0	0	12567	0	5147	14112	10464	4220	11501	11006	554	11214	0	13423	0	14169	3434	10725	11086	10124	12835	0	10355	10198	10378	9960
7.88		733.025	732.017					[M+H]+	false			5286	0	5440	0	0	0	7239	0	764	8304	5870	0	7354	7156	0	7066	0	7686	216	7879	564	6767	6987	5386	7779	0	5581	4916	5589	5725
7.88		1554.07	1553.06	0.824	7.1			[M+H]+	true		C79H37N2O26P4	7245	445	6218	0	0	0	11528	0	2721	10514	8240	1905	10890	8137	550	9166	0	10242	0	9454	1795	7978	11037	8747	9164	652	9214	7840	8192	8163
7.88		733.766	732.759					[M+H]+	true			10903	0	11165	0	0	0	14898	0	7392	16950	12703	7190	14058	13703	937	13974	0	16035	843	15496	5859	13051	13938	13163	15431	346	12134	10730	11437	11331
7.88		782.76	781.752					[M+H]+	false			811	0	0	17480	0	0	1083	16659	12385	2664	1611	14296	1780	0	18480	0	0	3559	13557	0	14661	0	0	1540	2380	17082	1527	1876	0	0
7.89		732.684	731.677	0.256	11.6			[M+H]+	false		C36H97N2O7P2	0	0	10468	0	0	0	11466	0	0	12721	11506	0	11396	12340	0	12052	0	12662	0	12090	0	10785	11829	11337	12375	0	10585	10828	10204	10368
7.89		1465.35	1464.35					[M+H]+	false			0	0	0	0	0	0	2065	0	0	7082	0	103	0	2639	0	4256	0	6559	0	6595	0	2793	943	0	0	0	0	0	1950	1492
7.9		623.502	622.494	-0.308	13			[M+H]+	true		C39H64N3O3	2969	7722	2412	7611	0	89	2105	6142	13238	3940	1867	12999	2216	6801	8035	3819	0	4306	7402	6287	15400	7292	2220	2078	3915	8382	2076	2843	4262	3286
7.9		782.934	781.927	0.072	3.3			[M+H]+	false		C15H3N19O15P3	1223	11087	0	10973	0	0	0	11338	8512	0	0	9530	0	0	10862	0	0	0	10206	0	8263	0	0	0	0	10626	0	0	983	1093
7.9		783.792	782.785					[M+H]+	false			2916	11385	2122	11784	0	0	0	11366	9183	523	0	9868	0	3291	11213	1274	0	494	10328	1644	9800	4035	0	0	0	11220	625	1656	0	2032
7.91		783.057	782.049	0.193	6.8			[M+H]+	false		C21H39O19P5S	0	6675	0	6895	0	0	0	6163	2927	0	0	2949	0	0	5309	0	0	0	4832	0	3302	0	0	135	0	5686	0	256	0	0
7.94		1580.08	1579.07	0.395	5.1			[M+H]+	true		C77H20N18O22P	3964	0	3833	539	0	0	7162	0	0	7259	0	0	6059	4861	0	6565	0	7196	0	6346	900	5161	6444	6150	6729	971	5445	4101	4985	4568
7.97		809.771	808.763					[M+H]+	true			4631	8406	4455	8788	0	0	0	8365	8200	349	0	8432	0	2063	8951	1619	0	522	8796	1008	7774	3005	0	0	0	9153	506	3331	2245	2379
7.97		808.957	807.95					[M+H]+	true			0	6786	2067	7285	0	0	0	6835	6912	0	0	7349	0	0	7727	449	0	0	7647	0	6644	0	0	0	0	7837	0	0	0	0
7.98		766.583	765.576	-0.494	10.4			[M+H]+	true		C33H82N8O7PS	6700	0	5567	0	0	0	8145	0	0	2934	0	0	8563	0	0	0	0	2490	0	0	0	0	7050	10547	0	0	8942	0	0	0
8.04		759.789	758.782					[M+H]+	true			9961	9058	10265	8898	0	0	10944	8615	9965	11704	10246	9353	10486	11675	7120	10855	0	11073	0	11731	8703	12365	9824	10251	10912	8188	10201	10234	10403	9254
8.04		758.705	757.698	0.657	28.5			[M+H]+	false		C52H89N2O	9543	8734	9717	0	0	0	10096	0	10433	10371	10712	9553	9486	10111	0	8804	0	9466	0	10430	0	10988	9125	9120	9769	0	9391	8279	8368	8358
8.04		758.762	757.754					[M+H]+	false			0	0	0	0	0	0	0	0	0	0	0	0	0	0	0	16352	0	15881	7448	0	0	0	16506	16742	17427	13988	17354	16854	16451	14150
8.04		758.928	757.921	0.893	25.4			[M+H]+	true		C21H15NO24P3	8984	6780	9290	7301	0	0	9458	7255	8584	10118	9148	7672	9476	10139	0	9239	0	9556	0	10307	7382	9801	9135	9100	10920	0	9632	9039	9371	8909
8.05		1592.16	1591.15	0.832	14			[M+H]+	true		C84H171NO17P3S	6682	10153	7609	10576	0	0	4613	9281	6514	3110	3231	5425	3790	3196	0	4310	0	2331	0	2740	3756	3843	2995	0	3003	8137	2153	4455	4648	4316
8.07		834.799	833.792					[M+H]+	false			2080	12061	0	12173	0	0	0	11556	3783	0	0	3137	0	0	0	710	0	0	3704	380	3460	0	0	0	0	2440	0	1167	0	0
8.08		846.598	845.59	0.163	2.4			[M+H]+	false		C38H90N2O13PS	5658	1216	5251	1384	0	0	2439	1346	7042	2285	2701	7166	2152	3439	2771	2972	0	2296	2361	2683	5525	3961	2946	2760	2143	2659	3471	5751	4714	5140
8.1		785.767	784.76					[M+H]+	true			7052	0	7295	0	0	0	6473	1580	4411	3889	5936	3582	5446	4433	1299	6204	0	3502	864	0	2345	2065	5021	4943	0	1314	5374	6430	5576	5575
8.1		838.554	837.547	-0.312	4.9			[M+H]+	true		C31H72N19O4PS	6106	1701	6198	1928	0	0	5889	0	5702	6645	6286	5470	5662	6607	2940	0	0	5700	0	5987	4657	6676	4926	6842	6907	0	6736	5814	5859	6858
8.11		784.95	783.943					[M+H]+	true			7462	966	7437	0	0	0	6338	692	3073	2694	4896	2292	5121	3319	0	6146	0	2291	479	3079	1306	3215	4014	4818	0	0	0	6509	6208	5169
8.11		549.487	548.479	0.207	25			[M+H]+	true		C33H62N3O3	4418	521	4128	677	0	0	7416	559	4723	14409	4694	3901	6472	9217	2198	9090	0	12343	1693	13891	3545	8022	6622	3921	12342	1988	3696	4026	6586	5799
8.12		1506.05	1505.04	-0.305	9.8			[M+H]+	false		C83H33O22P4	0	1027	1575	1242	0	0	1498	1040	6846	4312	0	6626	1325	5227	2587	2412	0	3750	1915	5373	4476	4664	1097	0	3858	2927	599	0	2855	2101
8.13		1115.72	1114.71	-0.073	6.6			[M+H]+	true		C53H95N16O6PS	10663	0	13043	0	0	0	7802	406	1430	12555	10772	1174	9546	4923	905	10030	0	10340	655	6350	1257	4064	8527	10164	10401	1132	11062	11803	7985	7837
8.14		492.477	491.469	-0.33	14.6			[M+H]+	false		C24H65N3O4S	5309	525	6240	280	0	0	7061	513	1734	7048	6866	1331	5038	4678	1271	5157	0	6110	1124	5488	1195	3652	5276	7092	6542	971	5392	4481	4812	4256
8.15		722.755	721.748					[M+H]+	false			8583	0	8156	0	0	0	8521	0	8434	9304	10627	7911	8181	8834	5482	6644	0	9257	4317	8775	7877	8920	7244	9138	8999	4007	8544	8562	6858	6897
8.16		638.606	637.598	-0.451	9.1			[M+H]+	true		C29H75N13S	490	8563	343	1512	4297	2084	605	1708	870	392	1017	890	889	378	1004	359	2338	321	1429	335	967	582	1193	933	301	1027	2508	795	346	464
8.18		784.794	783.787					[M+H]+	true			13448	6204	0	6281	0	0	8376	6342	8982	9180	7079	9091	10473	9573	8149	11044	0	8520	6868	9460	8315	10273	6715	6493	9050	9168	7563	8348	8522	7933
8.2		810.517	809.509					[M+H]+	false			10688	8273	9100	8997	151	0	11948	8657	17329	10264	9270	16638	10770	10933	15146	10323	0	9410	14327	10563	16345	13295	10505	10293	8731	16005	10428	13216	11241	13273
8.2		575.502	574.495	-0.228	40.8			[M+H]+	true		C31H67N4O3P	3310	3961	4905	4449	0	0	7640	3809	6780	9779	3260	5635	6627	6313	4402	7996	188	8266	3175	8798	2799	5414	6150	3550	9241	1200	3390	4004	6099	5185
8.21		950.583	949.576	0.099	3.6			[M+H]+	false		C41H75N17O7S	505	6115	0	6206	0	0	330	6950	2491	520	458	3125	0	0	5842	379	0	0	6186	0	3030	883	413	0	349	6730	0	699	424	0
8.22		668.617	667.61	-0.425	10.6			[M+H]+	true		C35H82N5O4P	262	2655	122	3109	1643	1281	0	1391	728	185	526	525	837	178	481	0	2226	193	1837	121	653	373	1205	540	132	2256	23058	660	0	544
8.25		518.492	517.485	0.315	23.6			[M+H]+	true		C32H61N4O	7611	483	8131	466	0	0	7183	620	2141	8805	9276	1953	6691	7904	824	8761	0	8522	586	8144	1645	6405	5612	10396	10140	1217	10108	6719	7001	6733
8.25		586.437	585.43	0.286	16.1			[M+H]+	true		C38H55N3O2	4198	8362	2425	5462	19276	17668	5403	8405	7388	2531	7116	3691	6935	6657	5121	4339	11966	4429	9830	4770	6699	5249	6890	4374	2897	4752	5991	3682	4583	5155
8.26		655.563	654.555	-0.54	8			[M+H]+	true		C39H70N6O2	7117	4088	7370	4323	0	0	6938	4275	7912	12747	5156	7279	6087	10010	3623	6355	0	11847	2549	9402	4837	8682	3711	7277	13286	4119	7078	5081	6139	8487
8.28		746.771	745.764	0.16	46.8			[M+H]+	false		C29H89N22	7382	0	8197	0	0	0	9186	0	0	10053	7194	1306	7431	9275	0	0	0	9600	0	8620	0	0	8151	0	10617	0	7782	6879	8331	7735
8.3		385.273	384.266	-0.486	6.2			[M+H]+	true		C25H36O3	6135	3969	6415	5158	0	0	6901	4324	5317	6403	5067	5907	5632	6637	3903	7496	0	5643	3269	7347	4882	6377	5516	5348	7441	4587	6111	6042	6307	6290
8.3		928.464	927.457	-0.257	4.9			[M+H]+	true		C29H58N27O5PS	3651	7661	3076	7151	0	0	5725	7846	6122	5133	6429	6799	5440	5467	5930	3643	0	4921	6557	4781	7115	5439	6135	6035	4130	6278	6340	5394	3709	4254
8.32		1564.07	1563.06					[M+H]+	false			3866	0	4255	0	0	0	5633	0	0	4173	4244	1281	4805	3222	0	5186	0	3756	0	3662	1061	3104	4280	0	4706	0	3390	0	3833	3627
8.35		862.552	861.545	-0.208	1.2			[M+H]+	true		C43H73N8O10	18892	1741	17532	1956	0	0	21789	1756	8174	19357	22883	7172	21876	18854	3315	19750	0	19436	2894	18400	5579	17038	21590	22838	19016	4387	21369	21255	19361	17854
8.36		692.755	691.748					[M+H]+	false			0	0	0	0	0	0	8972	0	0	6862	6971	0	7209	3938	0	7103	0	6457	0	5917	0	0	7946	6289	6234	0	6109	5207	6127	5773
8.36		998.287	997.279					[M+H]+	true			1256	1997	1291	2795	3558	4937	1309	2521	1490	1468	2391	2457	2495	2245	3086	1760	6386	3358	2434	2329	4279	2798	1379	1486	904	1778	1651	1939	778	796
8.37		158.964	157.956					[M+H]+	true			3055	8108	1746	8450	11138	0	3530	7372	5660	3156	4906	6509	3967	4046	8487	2856	11807	3533	8388	3591	7397	4682	4992	5104	3022	6377	4374	4156	2527	3071
8.37		579.532	578.525	0.61	5.9			[M+H]+	true		C33H66N6O2	0	0	0	174	0	0	0	182	1158	7354	0	956	1056	4261	182	852	0	6929	0	5656	363	3085	0	1326	7507	155	735	0	736	706
8.38		976.599	975.592	-0.314	7.2			[M+H]+	true		C53H85NO15	496	16834	358	19754	0	0	200	16808	11269	579	134	13277	0	1725	21941	398	0	478	21139	1523	9137	1765	0	0	607	27241	0	228	609	518
8.39		912.644	911.637	-0.449	3.7			[M+H]+	false		C41H84N16O3PS	623	2407	841	2394	0	0	235	2416	11179	1716	312	11394	256	3749	6597	1021	0	1687	5860	2540	9159	3801	376	0	1525	8306	327	0	1348	1485
8.41		142.122	141.115	-0.195	2.2			[M+H]+	true		C8H15NO	5118	11057	3940	9463	16280	16589	5124	10876	8082	4944	8593	8682	6299	6382	10578	4737	17572	5147	11158	5218	9589	7228	6760	6658	4717	8667	7252	7450	4551	5014
8.45		887.56	886.552	0.855	14.1			[M+H]+	true		C50H82NO8P2	3463	0	3559	0	0	0	6032	0	1660	16671	6121	0	6847	9165	0	4783	0	16875	0	10558	580	5982	2631	8894	17225	0	7912	3504	3369	3822
8.46		605.548	604.541	0.29	25.5			[M+H]+	true		C35H68N6O2	13737	0	13884	0	109	0	21265	0	3839	78397	19159	2443	21194	32114	603	18402	168	70803	0	44880	1758	21508	9386	27667	80762	870	23113	10655	13324	16460
8.47		540.534	539.527	0.194	1.9			[M+H]+	true		C32H67N4O2	20550	2526	19756	2829	0	0	17259	2919	13602	16662	18602	13223	16643	15914	8703	12017	0	17629	6776	13316	10183	15030	15864	18467	20008	7283	16627	15153	11825	12610
8.49		794.818	793.811					[M+H]+	false			0	5910	7474	6022	0	0	0	0	0	0	6707	1304	0	0	0	0	0	0	0	0	1549	0	4124	6922	2299	4482	6944	6784	5719	5290
8.5		794.799	793.792					[M+H]+	false			7393	5540	7757	5803	0	0	5681	4994	2901	3208	7392	2043	5431	3162	4053	5894	0	2530	2915	3263	0	0	4536	7477	0	5226	6919	7397	0	6051
8.55		904.464	903.457	-0.842	4.8			[M+H]+	false		C40H57N17O8	1948	6967	1617	6593	0	0	3792	6691	5407	4417	4316	5491	3654	4465	6794	2447	0	3710	6592	3700	6017	3982	4327	3663	3480	5637	2969	2573	2737	2438
8.55		836.477	835.47	0.632	3.7			[M+H]+	false		C41H71O17	1885	6228	1803	6545	0	0	3439	6675	5257	4231	3809	5491	4100	4270	7282	2972	0	4536	6946	4522	5930	4448	5086	3413	3190	6062	3170	2618	2511	2814
8.56		361.273	360.266	-0.946	11.7			[M+H]+	false		C19H39NO3P	3766	6723	3683	6642	0	0	6793	5969	8206	7792	4112	7155	6224	8582	7438	5123	0	7254	5688	8290	8484	8325	6389	4651	8271	7990	4984	3768	5114	5324
8.56		583.507	582.5	0.092	8			[M+H]+	false		C37H64N3O2	3928	5992	3746	6466	0	0	6275	5397	8696	8147	4172	7656	5204	7545	5247	6065	0	6968	5403	8048	6932	7643	5258	4195	8032	7365	4163	3943	5598	4967
8.56		1448.05	1447.04	-0.297	3.9			[M+H]+	false		C84H29NO17P4	1196	2923	1878	3375	0	0	4289	2929	6776	7862	1692	6163	2707	6313	3524	3697	0	6543	2206	8921	4557	5659	3181	1776	6772	4240	1517	1244	3326	2716
8.58		735.042	734.035					[M+H]+	false			6263	5578	6352	5683	0	0	4993	5464	7392	5321	2866	7444	4164	6784	5183	5335	0	5634	4600	6519	6737	7424	3517	1701	5196	5744	2766	5451	5741	6053
8.59		734.923	733.916	0.161	37.9			[M+H]+	false		C20H19O20P5	10128	9841	10319	9875	0	0	9855	10145	13118	10247	7943	12856	8711	11243	10173	10242	0	11026	9422	10933	11108	10990	9327	7902	10437	11350	8357	11157	10712	11314
8.59		735.783	734.775					[M+H]+	false			11960	11872	12075	12455	0	0	12791	11596	15484	11780	10450	15361	11236	13383	13060	11273	0	12717	12420	12738	13568	14024	10976	10261	12310	13685	10280	13395	12328	12521
8.6		1558.1	1557.09	0.38	7.1			[M+H]+	false		C79H155N5O22P	7384	8400	6785	7489	0	0	5324	7420	8642	4728	0	10331	4405	6321	8453	5843	0	5711	7837	4747	9970	6142	5010	3802	4295	9164	4421	8446	7036	7201
8.6		1478.15	1477.14	-0.662	8.1			[M+H]+	false		C80H34N6O23P	4522	0	5444	626	0	0	6824	757	1082	7392	3144	809	4517	3579	0	6563	0	6025	331	5286	615	3468	4595	3602	7667	747	3940	3353	5003	4273
8.63		1584.11	1583.11	0.919	6.7			[M+H]+	true		C76H18N25O17P	7790	5950	6066	6162	0	0	7489	6524	9401	6503	7368	9153	8161	8433	6458	6284	0	7602	6370	7168	8729	9525	8214	7261	5996	8510	7539	9483	7265	7890
8.66		550.627	549.62	-0.691	38.7			[M+H]+	true		C30H83N3O2S	268	2150	211	1699	7603	2407	0	2083	644	255	262	1090	320	0	636	0	2318	168	833	0	1598	232	391	264	147	1914	739	232	143	309
8.66		761.723	760.716	0.036	11.9			[M+H]+	false		C31H92N12O8	6788	0	7267	0	0	0	8395	0	6846	8923	8628	0	8196	8668	0	8299	0	8467	0	7686	0	8492	7952	8259	7630	5612	8406	7877	7103	6647
8.67		1521.42	1520.41					[M+H]+	true			0	0	0	0	0	0	0	0	836	4636	0	581	0	0	0	3948	0	0	0	0	0	0	6226	5308	0	0	6174	5304	7671	6555
8.67		760.945	759.938	0.894	42.3			[M+H]+	true		C21H7N12O15P3	12678	7021	11590	7406	0	0	14614	6788	10627	12878	17118	10908	14686	15019	8870	12266	0	15108	8444	13973	10313	15111	14037	15208	14418	8774	15162	14581	13410	12826
8.67		761.065	760.058					[M+H]+	false			7528	1530	7148	1938	0	0	8696	1387	6428	8454	9049	5897	8664	8756	3169	7750	0	8416	2718	8439	5494	8366	8106	8495	8096	3360	8572	8094	7456	7250
8.67		761.806	760.798					[M+H]+	true			14794	8873	14087	9117	0	0	15971	8567	12860	15824	17273	12430	15517	15422	10864	14184	0	16000	10474	15321	12207	14780	15712	15859	14838	11371	16117	15616	14068	13926
8.67		761.387	760.379	0.452	21.1			[M+H]+	false		C21H61N8O19P	4803	727	4250	780	0	0	5648	458	2571	5856	5979	2676	5786	5844	1027	5257	0	6311	917	5782	2495	5951	4892	5052	5038	1054	5223	4627	4264	4239
8.68		1520.43	1519.42	-0.747	47.4			[M+H]+	true		C79H39N38	6613	0	7688	0	0	0	8218	0	0	9609	5661	0	7277	7692	0	8539	0	9616	0	8551	0	0	6148	0	9914	0	5965	4957	6889	5979
8.68		760.718	759.711	-2.135	47.2			[M+H]+	false		C52H91N2O	12157	0	0	0	0	0	12503	0	11073	12150	14213	10638	12761	12959	9178	10856	0	11500	0	10545	9772	11956	12684	13831	12441	9298	13664	12291	11075	11398
8.7		274.274	273.266	0.955	21.3			[M+H]+	true		C14H33N4O	0	1244	194	1382	5799	7352	0	0	0	0	0	0	0	0	0	0	5877	0	1061	0	0	0	0	0	0	0	0	0	0	0
8.72		810.973	809.965					[M+H]+	false			293	7458	0	7402	0	0	0	7226	2973	0	0	3341	0	0	7000	0	0	0	6446	0	3182	0	0	0	0	7194	0	0	0	0
8.73		811.785	810.778					[M+H]+	false			388	8935	0	9220	0	0	0	8833	5616	0	0	6012	0	417	9118	0	0	0	8137	0	5691	642	0	0	0	0	0	0	0	0
8.74		1596.19	1595.18	0.082	2.9			[M+H]+	true		C72H16N42O4PS	0	5918	0	6220	0	0	0	5159	9759	0	0	7299	0	13432	5350	0	0	0	4730	13448	6462	11934	0	0	0	7677	0	0	0	17771
8.77		1595.18	1594.17	0.3	47.9			[M+H]+	true		C88H45NO26PS	29850	3223	30756	3600	0	0	37394	2983	0	21369	33089	4923	31947	17501	0	29101	0	21796	2880	13448	3756	15694	34313	34195	20278	3253	35357	28891	24159	23827
8.78		787.089	786.082	-0.905	21			[M+H]+	false		C17H21N15O20P	6325	0	6210	513	0	0	7350	0	904	4624	7017	610	7204	3962	0	5975	0	4381	0	4008	0	3404	6225	6328	3840	0	5837	5457	4886	4168
8.78		786.967	785.959	0.236	23.5			[M+H]+	true		C17H9N16O16P3	11348	3539	10923	0	0	0	12924	0	0	9844	12788	0	11996	8818	0	10733	0	9220	0	9018	0	8501	11794	11819	10162	0	12293	12334	10715	9819
8.78		786.859	785.852	-0.32	19.3			[M+H]+	false		C23H9N3O19P5	12491	0	12486	0	0	0	14408	0	8040	11678	14651	0	13291	10982	0	12528	0	11051	0	10592	0	10293	13548	14167	11521	0	13499	13559	11786	11238
8.78		787.789	786.782					[M+H]+	false			0	0	0	0	0	0	0	0	0	0	0	0	0	0	0	0	0	0	0	0	0	0	9691	9827	8199	1636	9663	9226	8181	8007
8.79		787.824	786.816					[M+H]+	true			10909	4795	10317	4639	0	0	12517	4221	6736	10342	12167	5835	11332	9184	3952	10194	0	9744	3206	9310	5176	8909	12154	11936	10024	3139	12147	11846	10214	9907
8.8		786.793	785.786					[M+H]+	false			0	9743	0	9966	0	0	0	7791	12389	0	0	11178	0	0	9767	0	0	0	8220	0	10256	0	0	0	0	0	0	0	0	0
8.81		794.616	793.609	-0.07	37.7			[M+H]+	true		C41H85N4O8S	16867	0	15094	0	0	0	0	0	0	10379	0	0	0	0	0	13255	0	10570	0	0	0	0	0	0	9922	0	0	16130	10168	9749
8.82		944.556	943.548	0.062	2.2			[M+H]+	true		C35H77N16O10P2	3784	3442	3139	3286	0	0	4503	3662	3693	3487	5795	3534	5922	3893	3221	3482	188	4051	3024	3557	3229	4025	4587	5919	3484	3160	5292	4999	3686	3394
8.87		551.502	550.495	-0.147	20.6			[M+H]+	true		C33H64N3O3	4256	2653	3188	2690	0	0	3150	2430	8808	3648	1776	9308	2637	6962	4770	3836	0	4498	4267	6202	6170	7694	2737	2193	4157	5513	1606	2790	5086	4406
8.95		1548.09	1547.09	-0.449	21.4			[M+H]+	true		C81H158O24S	5909	1109	7141	1319	0	0	6132	0	3697	7975	2983	2982	5145	5639	1314	7406	0	7657	0	7457	0	5975	5409	3727	8001	1891	3550	4089	6118	5722
8.96		577.518	576.51	-0.149	5.9			[M+H]+	true		C35H66N3O3	31997	6765	32278	7374	0	0	37778	5666	19493	47655	19625	19106	33919	33179	11053	41783	231	44974	9553	44699	15655	29567	31592	24291	46236	11934	20414	27100	39356	31438
8.98		1169.76	1168.75	0.629	10.7			[M+H]+	false		C48H111N14O10P3S	4145	0	6203	0	0	0	1600	0	498	1250	2781	540	2025	796	422	2762	0	1291	236	1089	531	869	2017	2879	1312	384	3710	3768	2370	2143
8.99		1143.75	1142.74	-0.699	7.6			[M+H]+	true		C53H94N18O10	12184	453	15110	420	0	0	8391	335	1997	10499	8641	1681	8330	4852	967	11038	0	9180	843	6335	1732	4364	7983	10105	10109	1392	11101	12761	8435	10176
9.01		768.762	767.755					[M+H]+	false			0	9201	6081	10049	0	0	5446	10046	10209	7008	2676	10548	3654	8111	10807	5997	0	6367	9576	8135	9220	7738	0	0	6984	13039	0	0	6452	0
9.01		627.533	626.526	-0.472	13			[M+H]+	true		C39H68N3O3	46095	80686	46868	92789	183	0	36049	79350	83067	53383	28554	93336	31345	59461	85980	38567	66	45873	90823	60076	73443	72201	35334	30197	49234	105837	33755	38379	48819	49460
9.01		1016.48	1015.47	0.026	5.3			[M+H]+	true		C38H76N6O23P	2364	6115	2050	6277	0	0	2593	6829	4601	2208	3235	5380	2923	2620	6876	1860	0	2481	7366	2209	5364	3085	2387	2919	1681	5455	2835	3304	2359	2244
9.01		1084.46	1083.46	0.683	3.4			[M+H]+	true		C38H78N5O28P	3195	8295	2151	7862	0	0	2782	9001	5988	2276	5133	6861	3344	4011	9187	2303	0	2962	9622	2731	8044	3479	3852	3574	1862	6775	3767	4656	2306	2861
9.02		653.548	652.541	0.208	21.8			[M+H]+	true		C39H68N6O2	8031	4891	7717	5138	0	0	7401	4691	8908	11542	5395	9409	6753	12912	5239	9197	0	11396	5680	11908	9011	12064	6242	5396	14574	6212	6704	7219	10445	9549
9.02		1581.07	1580.06	0.307	14.5			[M+H]+	false		C42H18N38O29P2	5515	17098	5860	17376	0	0	4667	14907	18095	7993	2723	15388	3596	9563	18022	5838	0	5937	17006	9984	13520	10793	4339	3332	7058	21621	4031	4731	7158	6321
9.03		1152.45	1151.44	-0.719	1.4			[M+H]+	true		C43H73N7O29	2630	7420	1629	7191	0	123	2336	6397	4675	2110	3652	5153	3015	2807	6865	1890	0	2245	7216	2169	6147	2840	2713	2798	1636	6346	3284	3122	2014	1873
9.05		548.539	547.532	0.015	17.7			[M+H]+	true		C34H67N4O	5499	4340	6534	5132	0	0	3742	3845	5203	5750	6103	4237	4555	6078	4269	4531	0	5368	3478	5017	3610	5642	3568	6840	6320	4797	6324	5333	4406	4005
9.09		1195.78	1194.77	0.794	8.4			[M+H]+	true		C67H109N3O13P	3795	0	5532	426	0	0	2604	0	2189	4146	2214	1747	2790	3457	1708	4932	0	3601	1396	3339	1876	2323	2361	2723	4680	2153	2969	3481	4401	4024
9.1		838.551	837.544					[M+H]+	true			6629	3752	5768	3871	0	0	5373	3201	8722	5009	0	8303	0	6476	5722	5108	0	0	4704	5950	6482	0	0	3838	5607	6887	0	6286	6492	7483
9.11		603.533	602.526	-0.59	47.1			[M+H]+	true		C33H71N4O3P	22331	9654	26444	9782	0	0	25300	8052	9050	21225	17733	8997	21934	13544	5339	24414	0	18599	7002	9665	5892	13637	21301	4824	19665	6819	17589	19884	19706	18011
9.11		733.619	732.612	-0.082	10.7			[M+H]+	false		C37H81N8O4P	0	4875	0	5414	0	0	0	4215	4563	0	0	5052	0	4041	6165	0	154	0	4466	3727	3630	3976	0	0	0	6573	0	0	0	0
9.13		797.621	796.614	-0.1	27.5			[M+H]+	false		C24H74N23O7	30351	10262	29682	10420	0	0	31222	9959	11249	26574	22315	11365	22538	21102	10257	27466	0	23210	10221	24626	8538	20135	24775	25400	28134	14796	25260	26430	28777	29393
9.17		864.568	863.561	0.076	4.2			[M+H]+	true		C44H81NO15	19078	3800	20385	3002	246	0	24912	2261	9995	25968	18635	8947	23613	19483	5283	23056	144	22595	4619	22859	7196	19500	20630	19207	25685	6423	22118	18839	20096	18189
9.18		812.549	811.542	0.204	12.1			[M+H]+	true		C54H71N2O4	7746	0	0	2384	0	0	6656	0	0	6233	6099	0	5672	0	0	0	0	6180	2231	0	0	0	5289	0	7491	2607	6296	5849	0	0
9.18		774.808	773.801					[M+H]+	false			4334	0	5389	0	0	0	6115	0	492	6442	2899	0	4632	3760	0	5457	0	5561	0	5533	329	3932	0	0	2790	0	0	0	0	0
9.2		928.599	927.592	-0.869	8.9			[M+H]+	true		C40H73N21O3S	5060	7005	5074	6589	0	0	4443	6374	13928	5627	3437	11738	3284	8163	10526	4614	0	5007	9043	6797	10696	8398	3791	3536	4792	11451	3546	4967	5035	4781
9.2		610.182	609.175					[M+H]+	true			3235	7482	3039	10572	8293	9811	4060	5949	6758	4232	4038	7423	3391	4700	8472	4244	13841	4717	5094	3370	10976	4980	3275	3957	4610	4038	4669	4138	3574	4964
9.21		890.584	889.576	-0.083	6.4			[M+H]+	true		C46H83NO15	12243	932	12414	900	0	0	16943	573	3129	7868	16390	3052	14947	6967	1350	10902	0	7371	988	7186	2008	6266	14898	15990	7575	1254	15764	12616	9514	10589
9.22		744.581	743.573					[M+H]+	false			35863	0	0	0	0	0	0	0	10135	0	0	7505	0	0	0	0	0	0	2570	0	7334	0	0	0	0	0	0	30687	0	0
9.26		530.323	529.315	-0.104	4.2			[M+H]+	true		C25H46N4O6P	7163	8221	7486	8336	0	0	8528	7446	22492	15844	4731	20026	6805	20192	11181	11739	0	14435	8691	22246	15550	20925	6479	5177	17381	13410	5366	6798	14472	10901
9.31		720.792	719.785	-0.426	37.1			[M+H]+	false		C40H104N4O3P	10951	0	11717	596	0	0	11994	644	0	10390	10165	1784	10180	9393	0	11547	0	9220	0	10518	1393	8962	11489	10581	10371	899	11604	12269	10925	10659
9.31		721.798	720.791					[M+H]+	false			6884	0	7367	0	0	0	8717	0	486	5815	6010	0	6574	4867	0	7601	0	5249	0	5969	0	4720	6365	5531	5386	0	6084	6375	6972	6423
9.33		1556.15	1555.15	0.113	24.8			[M+H]+	false		C90H156N8O9P2	4365	0	4776	0	0	0	5866	109	0	0	0	0	4856	2142	0	4573	0	3033	0	2600	0	1962	0	4431	3056	0	3826	3902	4408	3746
9.38		1582.17	1581.16	-0.385	9.4			[M+H]+	true		C81H22N26O12P	6511	0	7166	0	0	103	9294	0	0	7156	6449	204	8168	2263	0	8262	0	6005	0	4129	0	1986	7793	7189	6885	0	7250	5404	6000	4896
9.39		768.795	767.788					[M+H]+	false			6410	0	6527	0	0	0	7323	0	0	7820	7248	0	7309	3723	0	6617	0	6623	0	5755	0	3413	7144	7289	7083	0	7084	6704	6411	6050
9.39		746.962	745.955	0.249	17.7			[M+H]+	false		C19H17N4O22P3	9019	0	9170	0	0	0	10980	0	0	9619	9699	0	9341	5969	0	9378	0	9822	0	7992	0	0	9904	9728	9874	0	9657	8966	8407	7617
9.39		747.823	746.816					[M+H]+	true			10438	0	10715	0	0	0	13533	0	890	12374	12546	836	12086	8066	0	11935	0	11759	0	9889	477	7475	12275	12206	12202	472	12073	10734	10735	9988
9.39		747.081	746.074					[M+H]+	false			4537	0	5659	0	0	0	6884	0	0	5895	5189	0	5670	1241	0	5830	0	5045	0	3339	0	1119	5381	4834	5254	0	4547	3239	4475	3253
9.39		747.74	746.733					[M+H]+	false			4342	0	4661	0	0	0	6577	0	0	6357	6006	451	5737	1312	0	5953	0	5437	0	2932	0	0	5374	5417	5164	0	4624	4193	4638	3902
9.42		705.498	1408.98					[M+H+H]2+	false			1520	33608	846	2420	5505	39452	1371	27526	28162	1041	1651	23727	1996	2923	23584	1221	3860	1242	32098	2028	24859	15861	1631	1369	1385	2611	1623	1311	1989	1818
9.42		708.499	707.492	0.994	2.9			[M+H]+	false		C26H62N17O4P	3859	16206	2015	13831	19085	17702	3021	15135	14256	2354	4756	12754	3942	8354	14637	2556	18282	3157	16918	5667	13481	9000	3406	3459	2526	12736	4750	3583	4018	3527
9.42		722.524	721.517	-0.296	14.6			[M+H]+	true		C45H65N6O2	14900	66326	7762	53020	74737	79932	10950	57548	58982	9058	17853	49506	15829	35752	55221	9661	65774	12562	64965	21092	54099	34247	17109	13272	9560	55384	17352	15012	14885	16583
9.42		680.654	679.647					[M+H]+	false			6202	9863	0	7424	9632	6668	6225	7890	7690	3916	6881	8774	6995	9262	9550	5569	10159	5700	9815	7599	6669	8856	6453	4588	3999	0	0	0	0	0
9.43		706.494	705.487					[M+H]+	true			7469	23883	5231	16521	34709	32765	7923	18542	20220	4920	8504	13030	8288	13204	16985	6128	27661	6493	22129	9552	17693	13187	8067	7392	4823	16523	8651	6479	8029	7928
9.44		746.737	745.73					[M+H]+	false			7947	0	8454	0	0	0	11202	0	0	10573	10438	0	10740	0	0	9894	0	10063	0	0	0	0	11088	10515	9940	0	10089	9623	8995	8904
9.45		629.549	628.541	-0.423	8.5			[M+H]+	true		C39H70N3O3	4650	5580	5444	5166	0	0	3023	4695	10725	7439	2127	8958	2713	9946	6916	5279	0	6807	6006	10727	7614	10129	2864	2314	8082	8815	2738	4465	6568	6160
9.45		1542.21	1541.2					[M+H]+	true			4214	0	5258	0	0	0	6240	0	0	2766	4252	136	4820	1125	0	4654	0	2417	0	0	0	761	4617	4755	2884	0	4066	3544	3236	2640
9.48		772.832	771.824	2.126	47.5			[M+H]+	true		C20H9O23P5	5401	0	6136	0	0	0	7316	0	0	0	6674	0	5937	0	0	4647	0	1268	0	0	0	0	5718	7172	0	0	5648	0	0	2004
9.5		676.525	675.518	-0.299	1.2			[M+H]+	true		C30H79NO10P2	1001	1457	1050	1504	0	0	1087	1294	6004	2461	778	4869	899	3087	1746	1379	0	2619	1471	3339	3616	4192	1424	641	2556	1887	656	732	1308	1416
9.53		1359.85	1358.84	-0.479	0.8			[M+H]+	true		C60H112N24O6P2S	15640	5085	20858	5418	0	0	14152	4019	17929	16525	18829	13825	17964	18420	7847	16417	0	13293	7475	19295	10893	19120	9528	20685	18621	11395	24421	14051	14554	19881
9.53		366.139	365.132	0.764	3.9			[M+H]+	true		C12H21N4O9	14703	3963	19985	4761	0	0	13637	3631	13560	14461	15321	11042	13321	15433	7145	15019	0	11427	6111	17679	9129	16109	7701	16867	16359	11119	23611	12606	12558	15563
9.58		1333.83	1332.82	0.23	8.6			[M+H]+	true		C67H122N4O18P2	4085	4114	5372	5122	0	0	4426	4182	11911	9903	4881	9184	5553	12034	6531	6265	0	9051	4704	12303	7212	11316	3590	5560	11015	9817	7559	4300	4908	6219
9.59		864.508	863.501	0.553	4.4			[M+H]+	true		C37H86O13P3S	2165	6643	2336	7240	0	0	2890	6968	5608	3064	2736	5398	2882	3914	7866	2527	0	3404	6084	3171	5310	3535	3455	3058	3405	8141	2734	2426	2682	2731
9.6		1558.11	1557.11	0.932	14.7			[M+H]+	false		C84H35N6O21P2S	3047	4255	3131	4141	0	0	3449	3692	6930	4669	1568	5619	2389	6930	3529	3497	0	4239	2419	6352	3482	6522	2856	1635	5177	4558	1556	2231	3914	3864
9.62		852.567	851.56	0.617	2.4			[M+H]+	true		C40H73N11O9	31634	29521	27742	34629	308	220	27252	27173	50424	27314	20267	45375	29567	45400	29535	28211	124	35365	24627	37509	40336	46040	28065	21987	27338	35407	23812	37192	37279	39780
9.63		762.808	761.801					[M+H]+	true			9396	6484	8564	5841	0	0	8316	5838	9245	9482	4525	8632	7525	9930	5435	8324	0	8724	4309	10094	7932	11087	7572	3903	8836	6569	5156	8267	8282	8588
9.64		537.534	536.527	0.774	8.9			[M+H]+	true		C27H73N2O5P	8401	4573	6292	2398	4023	3065	1078	3861	1929	830	5744	2397	1696	1349	2123	798	3052	1062	2187	1047	2257	1377	1270	7140	860	1848	9023	7731	926	1625
9.71		788.877	787.87					[M+H]+	false			10528	0	9926	0	0	0	11709	0	0	13233	10875	0	11020	11279	0	10765	0	12345	0	12573	0	10873	10921	0	13767	0	10457	0	10864	9556
9.71		946.571	945.564	0.837	5.8			[M+H]+	true		C30H74N24O7PS	5794	1955	4337	1865	185	147	5536	1823	4625	6172	6326	3926	5833	6900	2215	5091	0	6338	2105	6054	3543	6303	6209	6632	5559	2551	6747	6146	5112	5124
9.71		789.84	788.833					[M+H]+	false			9250	519	9066	430	137	0	11048	0	0	11634	10089	0	10469	10567	653	10174	118	11630	655	10958	0	10083	10479	9724	11813	914	9275	8729	8871	8182
9.71		878.584	877.576	0.055	9.5			[M+H]+	true		C45H83NO15	66684	21268	58993	22946	1168	638	73609	20470	52488	80375	82063	44116	81961	90276	24245	68866	754	87549	20720	78039	37208	85834	79404	79705	78977	29430	81287	79417	76615	72791
9.71		1576.22	1575.22	-0.617	6.4			[M+H]+	true		C86H34N17O15P	10349	298	16187	134	0	0	22618	0	1416	37402	9375	886	14994	15004	0	20558	0	30601	0	26391	0	13252	15227	11404	40081	0	11194	8639	15108	11794
9.72		789.105	788.098	-0.146	10.5			[M+H]+	false		C26H18N18O9P2	3707	0	4584	0	0	0	6597	170	436	8095	4188	0	5476	6111	0	5811	0	7440	0	6864	0	5006	4309	2832	7538	0	3400	2372	4106	3494
9.72		788.983	787.975	0.29	14.9			[M+H]+	false		C17H11N16O16P3	8483	0	9021	225	0	0	10524	0	0	11880	8931	0	9505	9885	0	9590	0	11352	0	11782	0	9450	10168	8604	12002	0	9179	8052	9522	8190
9.73		789.797	788.79					[M+H]+	false			8350	0	8687	0	0	0	10078	386	2231	10493	9328	2490	9225	9515	702	8804	0	10170	511	7053	0	0	9026	8749	9845	949	8718	8164	7904	7752
9.74		788.827	787.819					[M+H]+	true			16054	0	14664	0	0	0	19117	0	9595	21586	14655	8463	17336	17953	0	16747	0	20007	3336	19100	7167	0	0	15665	0	4766	16712	15677	0	15193
9.75		655.563	654.556	0.035	11.5			[M+H]+	true		C39H70N6O2	3084	8708	2669	10163	0	0	2340	8964	10909	7675	1428	9781	2051	9206	9259	4360	0	6831	7417	8394	7326	10498	1821	1562	7190	10995	1241	2305	4987	4587
9.76		954.615	953.607	-0.613	5.8			[M+H]+	true		C46H84N9O10P	1382	9634	1310	9088	0	0	740	9457	5604	494	951	5606	611	1174	6927	806	0	536	6743	945	4056	1030	0	667	492	9469	837	1364	1041	1298
9.77		904.599	903.592	-0.133	8.9			[M+H]+	true		C41H76N16O5P	24830	4672	20970	5093	137	0	26246	4643	8432	9308	32670	7643	25858	9963	4457	17524	0	9074	4056	9483	5600	9840	27770	29990	9949	5692	27756	24859	17599	14729
9.77		849.605	848.598	0.365	5.8			[M+H]+	true		C40H87N3O13P	0	5815	0	5957	127	0	565	5095	4141	0	0	3821	0	0	5887	0	0	0	4311	1359	0	1816	706	0	0	6779	0	0	0	0
9.9		734.603	733.596	-0.425	5.3			[M+H]+	true		C37H80N7O5P	12635	1459	11685	1601	0	0	15187	1641	3391	5166	9590	2311	11093	5543	1898	10045	0	5656	1553	5409	1961	6025	11635	10815	5744	2287	9909	10482	10159	9601
9.91		890.66	889.653	0.783	7.3			[M+H]+	true		C50H83N9O5	2998	14392	3044	14745	0	0	0	13455	9018	1951	0	10074	0	3562	10278	1858	0	1769	8645	2538	7380	3546	0	0	2113	12944	0	2205	2645	2614
9.91		901.636	900.629	-0.265	1.3			[M+H]+	true		C44H91N3O13P	1837	11621	2392	12958	191	0	2425	10014	8800	3678	1673	8323	1799	5674	10845	2544	0	3538	9172	5346	6239	5644	1856	1899	3412	11977	2023	2040	3376	2478
9.99		786.634	785.627					[M+H]+	false			7524	0	9031	0	0	0	10892	0	0	0	8979	0	8516	0	0	7799	0	0	0	0	0	0	8783	10648	0	0	8881	6556	0	0
10.01		630.616	629.609	0.269	1.8			[M+H]+	true		C39H81O5	8998	0	12369	0	0	0	3805	0	502	4706	4601	515	4514	1538	216	8101	0	3453	136	2468	337	1229	3484	4896	4651	392	6338	7062	5982	4862
10.01		954.722	953.714	0.334	5.8			[M+H]+	true		C48H83N21	5583	0	9641	0	0	0	3464	0	516	3415	3421	309	3410	1222	0	5645	0	2756	0	1994	475	1160	2725	3782	3851	229	4630	4481	4207	3948
10.07		994.494	993.486	-0.266	2.3			[M+H]+	true		C23H69N27O11P2S	4524	1067	4392	999	0	0	4760	1082	2479	5495	4122	2161	4173	3685	1320	4610	0	5331	1425	5492	1629	3819	4231	4153	4957	1939	4137	4132	4364	4651
10.08		1171.78	1170.77	-0.32	5.5			[M+H]+	true		C62H108N8O9P2	30083	330	55073	0	0	0	21602	0	4587	46043	19776	2881	19511	19042	1094	43830	0	38752	1256	29557	2484	16016	18576	23114	49047	1811	22677	31331	38287	30359
10.08		605.548	604.541	-0.461	4.9			[M+H]+	true		C37H70N3O3	41482	5089	55875	5361	121	91	45157	5482	16440	55578	24350	11367	32441	33041	7426	54604	0	58949	5885	43683	9293	30452	34037	28272	64021	8559	30166	34941	44333	40728
10.08		858.519	857.512	-0.995	4.7			[M+H]+	true		C38H76N5O14P	10183	1858	10076	2378	0	0	11399	2180	6066	11854	8290	4822	9048	9019	3120	10943	0	12184	2821	11625	3728	8104	9245	8999	11142	3393	8658	9608	11711	9644
10.09		926.506	925.499	0.301	6.3			[M+H]+	true		C34H64N21O8P	7662	2085	8404	1709	0	0	8052	1605	4843	8757	6798	4053	6623	7476	2523	7816	0	9443	2174	8587	3022	7062	6725	6709	8999	2797	6080	6962	7507	7441
10.09		1062.48	1061.47	-0.491	2.2			[M+H]+	true		C38H82N2O29P	6483	1415	6956	1767	0	0	6624	1613	3561	7152	5494	2989	5871	6842	2326	7279	0	7294	2214	6532	2921	5554	6007	5243	7324	2848	5364	6647	6519	5813
10.09		1130.47	1129.46	0.932	2.4			[M+H]+	true		C42H86NO27P3	6392	1508	5486	1581	0	0	5490	1469	3621	6795	5102	3656	5416	6040	2131	6206	0	7338	2112	6092	2541	5222	5714	4826	6579	2700	5374	5770	5674	5314
10.14		685.202	684.194					[M+H]+	false			4726	18275	4802	16116	11088	8446	9924	7604	8784	9761	16829	11188	11873	8687	9722	9525	22873	11785	11828	11447	46645	27405	11465	10430	8529	6971	8982	6119	9245	14931
10.15		684.201	683.193					[M+H]+	true			6737	24942	7907	22985	17243	14355	14979	12085	12323	14990	24595	16327	16569	12767	14526	13910	32617	14477	16644	18658	65880	40769	17167	13563	12663	10492	12687	8997	15173	21162
10.15		686.199	685.192	-0.078	24.1			[M+H]+	false		C44H31NO5S	3762	11753	3800	11697	8207	7479	7156	5676	6174	8284	13256	7893	8080	6741	6161	7732	16587	8567	8766	9323	33377	20197	8912	7807	6931	5344	6663	4528	6754	10561
10.28		548.539	547.531	-0.233	4.8			[M+H]+	true		C34H67N4O	10242	5234	12441	6253	131	97	9373	5815	6472	14948	6980	4719	7800	12286	4025	11734	0	14221	4179	15027	3636	10509	8809	8555	17688	6779	9208	7430	12342	10692
10.31		739.567	738.56	0.15	3.5			[M+H]+	true		C36H86NO7P2S	3957	0	4335	0	0	0	3616	0	602	7069	4941	418	3718	6523	0	4292	0	6955	0	7298	385	5009	2207	4528	7841	0	5152	2741	2875	3246
10.37		799.664	798.657	0.449	11.2			[M+H]+	true		C37H92N5O10S	6881	3837	9128	4601	493	319	7526	4463	6628	5688	6284	6193	5179	6665	5328	6864	0	5408	3878	7309	4600	6315	5530	7211	6573	5043	7494	6105	6986	5421
10.47		1199.81	1198.8	0.192	1.2			[M+H]+	true		C54H104N17O13	8176	0	11757	0	0	0	4133	0	512	3058	5533	488	0	1177	0	6700	0	2616	0	1549	0	878	3370	5124	3361	349	5164	6097	4048	3560
10.55		748.827	747.819	2.726	37.8			[M+H]+	false		C21H8NO18P6	0	0	0	0	0	0	5853	0	0	575	0	0	0	0	0	1941	0	0	0	0	0	0	3042	0	350	0	1087	990	1325	1366
10.56		838.589	837.581	0.624	5.8			[M+H]+	true		C32H69N24OS	7737	1437	7486	1324	0	0	14103	1322	1949	4880	7186	1162	10110	4943	1200	8595	0	5118	1214	4514	1148	4221	12048	9527	5245	1732	7707	6863	7433	7476
10.56		1173.79	1172.79	-0.569	20.9			[M+H]+	true		C55H120N3O16P2S	3797	0	5783	0	0	0	2311	0	682	3815	2626	381	2474	1815	184	4258	0	2989	0	2230	475	1374	2482	2955	3950	0	3349	3443	3171	3139
10.63		97.0758	96.0686	-0.199	6.2			[M+H]+	true		C5H8N2	5539	11109	4646	0	10089	0	3647	8674	8476	4587	6679	9905	5027	6666	10190	3655	10358	5525	10746	6216	9563	7427	4898	5769	4814	9094	0	7277	0	5009
10.65		774.848	773.84	-0.207	46.1			[M+H]+	false		C23H9NO20P5	6277	0	7109	0	0	0	10643	0	0	7137	6949	0	8311	0	0	7710	0	5614	0	0	0	0	8906	9029	6928	0	6797	4241	5303	4128
10.74		1185.79	1184.79	-0.182	5.3			[M+H]+	true		C50H116N6O22S	3953	0	5057	0	0	0	3746	0	494	4083	2319	319	2884	1645	0	4634	0	2659	0	2212	0	1434	2322	3147	4038	196	2707	3308	3600	2726
10.74		630.616	629.609	0.26	4.6			[M+H]+	false		C39H81O5	3266	143	5119	0	0	0	1378	0	962	2174	2251	927	1912	1396	653	2776	0	1585	467	1534	724	1520	1657	2219	2207	765	2784	2782	2460	2098
10.81		968.699	967.692	0.092	2.3			[M+H]+	true		C46H99N9O6P2S	4502	354	7706	407	101	0	3381	440	3063	7418	3369	2245	3748	5928	1571	6268	0	7254	1201	7507	2369	5271	3435	3181	7605	2145	3788	5028	6752	5561
10.84		1361.86	1360.85	-0.508	7.3			[M+H]+	true		C60H114N24O6P2S	6691	1934	10128	2221	0	0	9922	1673	7514	11355	6978	5118	11441	15602	2525	11341	0	7367	1781	14768	3876	17245	7514	8473	12072	3230	9529	4985	10722	12714
10.84		366.139	365.132	-0.526	0.8			[M+H]+	true		C14H23NO10	5453	1713	8273	1607	0	69	8330	1407	5411	7161	5284	3228	8901	10724	2101	9164	0	5182	1530	9716	3044	12488	4798	5842	9773	2256	8718	3833	8559	9221
10.85		818.65	817.642	0.028	3.9			[M+H]+	true		C33H87N9O13	18103	2876	23221	3182	125	0	22780	2822	7652	16024	13567	7411	16150	0	4710	17667	0	0	3369	0	5890	11098	16950	15246	0	4911	15597	14835	16646	14746
10.92		906.615	905.608	-0.203	3.8			[M+H]+	true		C41H78N16O5P	10790	1550	12638	2234	0	0	14878	1903	4067	12413	8810	3335	11174	8591	1729	11763	0	10937	1651	10358	2436	8091	12193	9208	13059	2250	9372	8668	10629	8957
11.03		932.63	931.623	0.961	1.1			[M+H]+	true		C43H90N5O14P	7292	626	8611	636	0	0	12384	579	1808	5164	7081	1481	8657	3897	766	7879	0	5122	642	4320	888	3354	8756	7412	6076	831	6787	6326	5914	4974
11.06		903.652	902.644	0.03	7.6			[M+H]+	true		C48H90N2O13	8900	13752	11786	14727	320	190	11632	13140	14176	9214	9757	12263	8356	10518	13379	9105	0	8523	11715	11441	9548	11113	8181	9410	10591	18377	9539	7712	9621	7831
11.07		892.676	891.669	-0.326	2.9			[M+H]+	true		C48H90N7O6P	8023	7603	9319	7850	0	0	6292	7408	9775	4935	4091	9767	4585	6018	5838	7727	0	4361	5014	6014	6709	5942	4452	3788	5128	6466	4271	6160	9023	8866
11.07		677.567	676.559	-0.726	4.5			[M+H]+	true		C36H70N9O3	10172	0	11172	0	0	0	7144	0	0	2590	11853	0	8414	1413	0	7200	0	2658	0	1888	0	1000	5125	12006	3034	0	11682	8424	5232	4454
11.1		826.665	825.658	-0.082	13.1			[M+H]+	true		C48H85N6O5	4989	0	5434	0	0	0	5801	0	1646	4334	3827	1386	4106	4457	445	5545	0	3754	0	3916	1107	3729	4016	4086	4796	0	3942	4447	5705	4579
11.16		877.636	876.628	-0.66	2.3			[M+H]+	true		C41H85N10O8P	1403	5817	1654	6127	306	139	1864	5753	5087	1990	1376	4204	1374	3327	5500	1783	0	1974	4627	2993	3269	3166	1389	1266	1897	6557	1586	1559	2580	1915
11.18		1186	1184.99	0.368	9.3			[M+H]+	true		C67H134N5O9S	2408	0	4059	0	0	0	1889	0	510	8193	825	0	1671	7563	0	5118	0	7774	0	9317	0	7821	1160	998	8779	0	1251	2038	4586	3249
11.18		313.273	312.266	-0.387	4.1			[M+H]+	true		C19H36O3	4008	0	6250	49	0	0	3786	0	1198	11937	2061	1314	3395	11516	0	6780	0	10714	0	12871	781	8521	2132	2697	13784	250	2573	3069	5880	4653
11.19		551.502	550.495	-0.031	10.9			[M+H]+	true		C33H64N3O3	3953	109	5648	418	0	297	2909	277	1354	9902	1886	1207	3175	9937	315	6700	0	11004	276	10341	817	8382	1899	2742	10940	237	2437	3493	4290	4403
11.28		629.548	628.541	-0.914	7.4			[M+H]+	true		C39H70N3O3	8085	0	11377	170	0	0	4893	125	620	4053	2847	408	3514	3003	205	6466	0	3086	0	3087	331	3373	3846	2850	3904	316	3056	5290	6558	7087
11.31		97.0759	96.0686	-0.125	4.3			[M+H]+	true		C5H8N2	7099	10296	6623	9731	10003	10324	7915	11316	10979	6401	10392	10601	8879	7522	10576	7052	10653	7424	9650	9384	10865	8386	8147	9771	6896	9657	7910	9399	7569	6138
11.47		956.738	955.73	0.889	10.8			[M+H]+	true		C57H95N8O2S	3301	0	5658	0	0	0	3048	0	0	4330	1954	0	3087	2398	0	5440	0	3320	0	2901	0	1811	2619	2371	5170	0	2620	3187	4265	3795
11.48		632.629	631.622	0.304	16.7			[M+H]+	true		C43H83S	4167	0	6772	0	0	0	3888	0	0	4660	2428	0	4480	2332	146	6797	0	3363	0	3352	0	2160	2856	2836	5766	198	2679	3749	5204	4304
11.49		759.22	758.213					[M+H]+	false			3485	5960	3388	7526	5541	5490	5407	6574	5772	5290	9893	5623	7629	5467	6557	6063	13758	6143	10221	10262	15012	12876	7786	6749	4590	5185	5189	4438	5216	5171
11.49		758.219	757.212					[M+H]+	true			5537	9511	5039	10254	7917	7778	8197	8887	8432	7760	13237	8609	10170	7614	8667	8238	19643	8113	14741	14575	22533	17986	10072	9855	6651	7227	6958	5546	8255	7483
11.6		630.616	629.609	0.255	14			[M+H]+	true		C39H81O5	20405	3778	27500	4350	0	0	18148	3867	8330	9735	18647	7767	12605	10376	5215	13578	0	9029	4075	11962	5439	11021	9998	20685	13426	5905	19870	15134	14974	11448
11.69		604.601	603.593	-0.681	4			[M+H]+	true		C38H75N4O	7770	5515	10126	5746	0	0	6736	4921	9875	11884	6961	7001	6096	12314	4926	7864	0	11821	4449	14503	5097	11851	4163	7602	15106	6484	7177	6601	7804	6290
11.8		767.599	766.592	-0.643	10			[M+H]+	true		C32H76N15O4S	3771	0	3614	0	0	0	4530	0	390	6954	4772	0	4831	4523	0	4249	0	5921	0	5953	0	3830	3269	4634	7267	0	5366	3227	3062	2705
11.82		576.57	575.563	-0.594	2.2			[M+H]+	true		C36H71N4O	4593	3990	5904	3837	0	0	6261	3161	3857	6976	4516	2737	4957	5173	3691	5806	124	6404	3162	6975	1931	4784	4601	4939	7054	3597	5154	4512	5748	6205
11.86		132.102	131.094	-0.241	11			[M+H]+	true		C6H13NO2	2322	2820	2112	2534	2895	2938	2259	0	2743	8082	3250	2657	2527	2519	3107	1907	2751	2337	2440	2140	3227	2067	2836	2528	2451	2791	2254	2264	2396	2320
11.86		498.9	995.786					[M+H+H]2+	true			7455	7665	6524	7848	7762	0	7208	8028	9016	10663	0	8160	6743	7137	7937	0	8271	6814	7986	6642	8567	0	7355	7563	0	7992	7488	7820	7091	0
11.86		274.274	273.266	0.841	16.2			[M+H]+	true		C14H33N4O	3478	4157	3311	4581	3958	5399	4160	4893	0	8269	4329	4474	4124	3643	3929	3682	4714	3801	4501	3384	4431	3929	3910	4231	3552	4288	3915	3985	3242	3897
11.86		125.108	124.101	0.487	8			[M+H]+	true		C7H12N2	1777	2023	1512	2586	2017	2157	1658	1887	2063	7117	1913	1808	1542	1555	2226	1585	1953	1678	2122	1327	2385	2072	1688	2131	1910	2197	1911	1624	1622	1321
11.86		139.123	138.115	-0.225	8			[M+H]+	true		C8H14N2	1768	2140	1619	2282	2690	2798	1758	2568	2671	7172	2569	2004	1944	1693	2260	2044	2476	1800	2120	1805	2411	0	0	2282	2291	2417	1978	2073	1676	1820
11.91		227.174	226.167	0.39	8			[M+H]+	false		C10H20N5O	0	1125	0	6826	1039	0	1346	0	0	1690	1481	1228	1124	1054	1200	0	1073	996	1111	0	0	874	0	0	1121	1054	0	1004	1064	946
12.04		628.601	627.593	0.587	24			[M+H]+	true		C39H79O5	5435	5862	7150	7143	0	0	6757	7630	5421	9349	5127	4610	5581	6836	7366	8673	102	7329	6577	8484	3888	6520	5632	5161	9100	10209	5548	4361	8425	7422
12.24		834.677	833.669	-0.304	18.5			[M+H]+	true		C47H96NO6PS	17306	1985	17376	2345	0	0	19896	1903	6050	7969	14486	4978	15575	6160	3809	10885	0	6349	3440	6337	5012	5827	14129	17308	8951	4127	13233	11525	9838	9244
12.33		808.661	807.654	-0.665	2.8			[M+H]+	true		C43H89N3O10	9972	3804	12180	3697	0	0	11649	3226	10437	12119	7999	8478	9723	12197	4873	10557	0	11586	4221	13799	6628	11319	9249	9938	13396	5012	8221	8050	9042	8657
12.34		170.154	169.147	-0.118	8			[M+H]+	true		C10H19NO	2628	2607	2305	2611	3127	2952	2494	2913	2329	2942	7009	3001	2478	2570	3238	2684	2366	2628	2591	2403	2890	2215	2259	2725	2352	3286	2675	2731	2827	2244
12.34		144.138	143.131	-0.176	26.3			[M+H]+	false		C8H17NO	2375	2723	2084	2513	2442	2435	2545	2858	2745	2361	7875	2548	2671	2278	3007	2139	3308	2300	2499	2349	2961	2603	2525	2794	2170	3046	2508	3008	2155	2654
12.42		996.73	995.723	-0.653	3.1			[M+H]+	true		C53H108NO9P3	6793	0	10884	614	0	0	6250	0	2445	8530	4683	1866	7050	6780	807	10602	0	7263	873	8032	1412	6659	5172	5074	9397	988	5520	6278	9173	8199
12.44		846.681	845.673	0.264	21.5			[M+H]+	false		C34H105NO14P2S	5791	0	6757	0	0	0	5448	882	2691	3668	3800	2857	4346	4422	0	4920	0	3819	856	4547	1864	3886	4110	3927	4876	1068	4015	4414	5418	4691
12.58		820.662	819.654	0.437	34.2			[M+H]+	true		C46H94NO6PS	15199	6932	19343	7266	0	0	16286	6362	12858	17394	14339	11349	14605	18325	6045	15355	0	16689	5736	20093	8275	19584	10530	14530	22986	8079	15585	14496	15492	13964
12.71		679.583	678.575	-0.555	6.1			[M+H]+	true		C37H78N2O8	29509	125	26981	71	64	95	29670	52	304	17377	33853	350	31623	7102	0	23628	0	16988	0	10024	229	5736	19198	36098	18664	0	33473	21621	17271	15609
12.78		430.913	429.905					[M+H]+	true			0	0	0	0	0	18711	17606	18750	0	0	20128	18856	0	0	0	15797	0	16613	0	15833	18474	0	0	0	16570	18129	17171	18278	0	0
12.91		537.523	536.516	0.084	11.7			[M+H]+	true		C33H66N3O2	7735	0	11098	0	0	0	11665	0	1298	25659	6790	603	9745	13873	0	11986	0	23684	0	23858	621	12332	7983	6880	26395	0	7618	5664	9311	7452
12.91		1158.04	1157.03	0.93	5.5			[M+H]+	true		C60H14N12O12PS	1223	0	2373	0	0	0	3009	0	174	6708	1640	0	2139	3564	0	3106	0	6112	0	5767	0	3272	2224	2006	6557	0	1866	1236	2149	1828
12.92		313.273	312.266	-0.755	5.1			[M+H]+	true		C15H39NO3P	3895	0	4228	0	0	0	5105	0	484	7646	3148	375	4632	5644	0	4886	0	7989	0	7374	239	3899	3322	3312	8825	0	4222	3512	4885	3791
12.94		894.691	893.684					[M+H]+	true			3594	1791	4435	1944	0	0	4231	1786	4299	5893	1580	3790	2869	5848	1607	5233	0	5031	1015	6864	2807	6164	3349	1502	5966	1464	1966	2837	5479	5414
13.02		563.538	562.531	-0.331	13.4			[M+H]+	true		C35H68N3O2	7688	0	8292	0	0	0	8902	0	444	6083	5057	404	6369	3486	0	7882	0	5089	0	4168	254	2544	5773	5286	5957	70	6180	5095	6397	5031
13.08		113.107	112.1	-0.186	20.1			[M+H]+	true		C6H12N2	5678	7009	6066	7084	7812	8312	7108	7051	7878	6779	7378	7104	8144	6926	8555	6368	7836	7653	7444	7751	8165	7630	6737	6997	5928	10315	6805	7275	6217	5694
13.11		833.239	832.232					[M+H]+	true			2060	2585	2104	3786	2597	2665	2304	3109	2979	2304	2624	2610	2570	2659	3477	2954	9045	2395	3953	2890	4543	2639	2381	2850	2080	3226	3071	2392	1945	2431
13.13		832.237	831.23					[M+H]+	true			2637	4034	2453	4414	3521	3714	2633	3512	3869	2450	3433	3415	3545	2947	3768	3997	10350	2789	4290	3447	6389	3102	2899	3836	3066	3259	3881	3136	2153	2566
13.31		97.0759	96.0686	-0.164	4.3			[M+H]+	true		C5H8N2	8280	11449	8810	9670	10351	10671	8895	9820	9665	9437	10151	9897	9533	9505	12305	8341	9867	10074	9595	9150	11883	11105	9125	9140	8711	11144	9752	9554	8349	8020
13.31		679.583	678.575	0.137	2.5			[M+H]+	true		C28H76N11O5S	4316	0	2350	0	0	0	5872	0	0	1426	5546	0	5747	1215	0	2676	0	1926	0	975	0	1172	3625	8757	1539	0	7356	5440	2164	3185
13.37		860.691	859.684	0.937	3.8			[M+H]+	true		C38H106N2O9P3S	5619	1214	6101	1267	0	0	4391	799	2351	3593	3732	2132	4014	3274	952	4312	0	3263	998	3570	1673	3532	3169	3881	3939	1190	4450	4323	4569	3964
13.56		632.63	631.623	-0.188	21.9			[M+H]+	true		C37H81N3O4	12082	3158	19251	3296	52	0	17733	2941	8872	25343	9662	7075	14616	29658	2377	17657	0	20118	2183	32730	4874	27361	11095	10573	30871	3510	13067	10541	18971	14957
13.68		630.616	629.609	0.261	14.2			[M+H]+	true		C39H81O5	50901	11347	61645	10959	0	0	67340	11195	19785	45264	49293	14607	46132	35917	13411	55149	0	43852	13749	36851	11917	30353	48769	50084	51962	17581	53590	39253	59861	49597
13.72		647.653	646.645					[M+H]+	false			6624	6137	4032	2238	8730	9041	9321	3258	8382	4286	7685	2319	8563	11049	2281	7517	7613	6605	7760	7273	6332	8272	10336	5026	5937	2339	8928	2394	8614	7436
13.73		647.457	646.449	0.778	16.5			[M+H]+	true		C42H56N5O	320591	266383	182592	150569	537613	545108	498250	177635	399737	191694	351097	153038	508454	500671	164421	328811	348732	299746	361793	351586	284838	456352	483694	249634	262801	170074	360419	174167	477420	380971
13.74		144.982	143.975					[M+H]+	false			4856	5707	4524	5079	6503	6553	6327	4887	6558	4488	5240	4375	5504	5452	5337	4729	5319	4658	6046	5277	5669	5562	5753	5771	4766	5393	5583	4670	5622	5217
13.77		604.601	603.593	-0.7	3.1			[M+H]+	true		C38H75N4O	17126	5781	18157	6893	0	0	21899	6675	11995	27482	13508	8288	16678	24505	7030	21613	0	27507	6171	25244	7007	21232	21113	14091	28314	8353	14829	13287	24697	21434
14.19		630.616	629.609	0.645	7.6			[M+H]+	true		C39H81O5	3053	368	4562	324	0	0	4430	0	2139	8419	3109	1359	3525	5005	0	6389	0	5798	0	7289	929	4536	3490	2552	8676	765	3509	2802	5220	4753
14.35		836.693	835.685	-0.754	3.8			[M+H]+	true		C45H93N3O10	9416	1133	11844	1259	0	0	15597	834	4115	10970	7830	3069	14780	9956	1301	9862	0	8536	1051	8362	2150	9783	12977	8505	10689	1427	6523	8206	9544	7881
14.35		90.9765	89.9692					[M+H]+	false			3243	3802	2898	4214	3805	3547	3428	3718	4081	3193	4046	3559	3324	4056	3884	3624	3413	3376	4537	0	4085	3144	3466	3560	3398	4232	3619	3479	3319	6868
14.41		184.169	183.162	-0.355	8			[M+H]+	false		C11H21NO	2278	2059	1940	2367	2213	2625	2105	2087	2203	2300	2057	2113	2252	2106	2609	1939	2270	1932	2248	1971	2758	1937	7555	2157	2049	0	2039	1933	1796	2781
14.41		226.951	225.944					[M+H]+	false			0	30802	25369	0	0	31563	0	0	0	0	0	0	0	0	0	27592	0	0	0	0	31659	0	71607	0	28829	0	32218	0	0	25614
14.41		139.123	138.115	-0.322	14.8			[M+H]+	true		C8H14N2	0	2299	1963	2232	2515	2576	2315	2533	2119	2174	2435	2247	2057	2250	2110	1995	2406	2076	2505	1987	3263	1959	11101	2725	1991	2421	2740	2672	1844	2134
14.41		274.273	273.266	-0.58	13.4			[M+H]+	true		C16H35NO2	3591	4139	3050	4181	4409	4644	3963	4231	4465	3998	4182	5013	4252	3889	5682	3408	4347	4015	4137	4075	4951	3610	10780	4399	3341	0	4307	4203	3819	3560
14.41		124.086	123.079	-0.43	9.7			[M+H]+	false		C6H9N3	2464	2854	2092	3026	3393	0	2491	2561	2217	2984	2827	3015	2816	2381	2437	2747	2248	2322	2507	0	3075	2202	10552	2907	2945	2718	2451	3095	2764	2091
14.41		125.108	124.1					[M+H]+	false			1896	1812	1582	2223	2589	1679	1826	1849	1843	1574	2218	2156	1553	2218	2915	1878	2232	1901	2227	2210	1906	1811	6860	2592	1701	1916	1887	2114	1864	2838
14.41		144.138	143.131	-0.284	25.4			[M+H]+	false		C8H17NO	2654	2895	2264	2428	2557	2869	2248	2555	2491	2211	3074	2437	2747	2630	3818	2669	2428	2552	2850	2519	3310	2740	9294	2768	2435	3017	2669	2552	2712	2391
14.41		111.092	110.084	-0.151	17.1			[M+H]+	true		C6H10N2	4586	4511	3843	5393	4931	4651	4066	4283	5640	4674	4978	4696	5350	4584	4342	0	4888	4268	4690	4556	5330	4653	6757	4953	4188	4438	4401	4475	4163	3772
14.41		170.154	169.146	-0.333	8			[M+H]+	false		C10H19NO	3000	2460	2651	3109	0	3414	2562	2913	3067	2356	3254	2659	2622	2858	2893	2088	2849	2495	3260	3582	2927	2645	10849	2379	2567	3137	3081	3335	2294	4466
14.41		195.122	194.115	-0.538	21.5			[M+H]+	false		C8H18O5	3363	3839	2708	3786	4395	3446	4044	3835	3939	3147	4071	3775	3921	3471	4070	3196	3711	0	4211	3343	3963	3815	12547	4455	4038	4245	3706	4188	3365	4187
14.41		102.091	101.084	-0.205	5.3			[M+H]+	false		C5H11NO	3722	4861	3803	5302	4103	4277	4494	3952	4545	3942	4723	4717	4220	3951	5106	4068	4920	4454	6084	4320	4886	4613	20188	4534	4264	4490	4819	4672	4315	3595
14.41		138.091	137.084	-0.337	4.3			[M+H]+	false		C8H11NO	1622	1526	1288	1449	1532	0	0	1655	1518	1424	1568	1427	1130	1534	1798	1270	1470	1383	1377	1635	1479	1295	6426	1520	1172	1433	1377	1654	0	2341
14.41		153.138	152.131	-0.32	17			[M+H]+	false		C9H16N2	1865	2401	2029	2244	2432	2098	2005	2172	2255	2261	2241	2816	1889	1927	2551	2161	2230	1879	2348	2115	2008	2122	8323	1998	1857	2310	2007	2065	1948	1740
14.95		906.257	905.25					[M+H]+	true			1402	1961	1676	3877	1792	2252	1741	2374	1658	1305	1915	1681	1581	1716	2354	2774	9002	1784	2327	1511	3456	1586	1923	2413	1246	1840	2766	1650	1043	1747
15.12		1214.1	1213.1	-0.758	2			[M+H]+	true		C64H19N11O17	1495	0	1395	0	0	0	2388	0	0	4911	1102	0	2175	2314	0	2178	0	5901	0	4273	0	2255	1813	1262	5429	0	1369	0	1424	1613
15.13		565.554	564.547	-0.085	10.9			[M+H]+	true		C35H70N3O2	6687	0	5855	0	0	0	11684	0	780	18324	5841	0	10497	9391	0	9618	0	15770	0	12076	420	7254	7281	5588	18394	0	6434	4487	6946	6921
15.13		90.9765	89.9692					[M+H]+	true			3554	4583	3796	5160	8662	3553	3954	4140	3401	3099	4017	6401	3730	3276	3882	2845	3192	0	3600	2841	4008	3952	3971	4391	3623	3832	3861	3758	3201	3065
15.13		144.138	143.131	-0.227	12.6			[M+H]+	false		C8H17NO	2200	2424	2355	3063	7999	3886	2693	3579	2591	2200	3371	3757	2374	2607	3107	2278	3168	2311	3005	3321	2789	2411	2897	2649	2205	2601	2855	2601	2522	2179
15.13		113.107	112.1	-0.099	21			[M+H]+	true		C6H12N2	6860	7029	5654	0	10572	8569	7574	7531	7122	0	8236	7856	0	7593	9345	0	8012	6424	9319	6577	8622	7173	8012	8080	6467	8101	6740	7186	6538	5860
15.66		144.101	143.094	-0.417	4.2			[M+H]+	false		C7H13NO2	109	177	199	294	161	250	175	216	234	157	206	330	53	0	73	6658	136	150	159	141	274	137	164	87	0	219	0	252	0	0
15.91		862.709	861.702	0.588	18.3			[M+H]+	true		C35H102N6O12PS	2681	354	3045	0	0	0	4031	0	1110	5026	1805	1075	3267	3977	0	3934	0	3918	149	5162	947	2815	2649	2006	5612	0	2019	0	3600	3299
16.19		632.632	631.625	-0.85	4.8			[M+H]+	true		C40H79N4O	42122	4334	48268	4777	64	111	61537	4626	24205	55757	27570	18018	45356	62513	5542	44162	144	47542	4355	57065	13935	61138	53047	35207	66423	6806	31612	36810	57141	59220
16.37		111.092	110.084	0.083	12.9			[M+H]+	true		C6H10N2	4207	4062	4360	4408	4289	4784	4613	4423	5119	4221	4884	5619	4465	4156	5211	3770	5027	5864	4633	4823	5519	4367	4597	4463	3585	4183	5099	4512	4782	4294
17.03		980.276	979.268					[M+H]+	true			1312	2033	1520	3681	1788	1951	1319	2541	1562	1231	1248	1034	1260	1488	2185	2469	7769	1459	0	0	3626	1465	0	0	980	1446	0	0	0	1733
17.2		197.08	196.073	0.955	6.7			[M+H]+	true		C8H10N3O3	5907	5387	8424	5874	0	0	12843	4877	4327	13017	2888	5232	8168	6775	4804	10839	0	9651	3750	9669	3872	6377	9926	3784	12457	5849	4504	0	8104	7743
17.44		113.107	112.1	-0.289	10.4			[M+H]+	true		C6H12N2	7520	8116	6484	7489	7721	0	8754	8334	7980	7006	8457	8016	6523	6921	9101	7877	6661	7011	0	7080	8701	7425	10158	7856	6898	8423	7610	7422	6637	6813
17.52		224.128	223.12	-0.781	7.2			[M+H]+	true		C8H20N2O3P	6059	5610	5271	6233	6068	6087	6855	6917	0	5427	6410	6958	5399	5724	6781	5127	0	5499	5881	5629	0	5637	5957	0	5531	6746	6974	6302	5409	5708
17.82		111.092	110.084	-0.079	18.4			[M+H]+	true		C6H10N2	4462	5298	5325	5280	4985	4687	4253	4980	4913	4118	4372	5320	4141	4599	5472	4600	5205	4005	5211	4798	5064	4629	4108	4661	4467	4969	4326	5140	3967	3973
18.46		124.112	123.105	-0.228	8			[M+H]+	true		C8H13N	4380	5117	4572	4976	5251	5339	5319	5745	8504	5022	5795	5518	4269	5949	5337	5576	5712	4706	0	4435	5352	5048	5270	4919	4502	5600	5030	5422	5086	4501
18.46		156.138	155.131	-0.238	15.6			[M+H]+	true		C9H17NO	5415	6818	5417	0	6036	0	6067	6598	9911	6135	6914	6677	5893	6420	7789	5609	7078	5897	6632	6499	7334	5955	6088	7144	5675	6724	6523	6562	5899	6357
18.46		90.9765	89.9692					[M+H]+	true			3605	4571	3261	3620	3703	4491	3545	4501	8050	3754	4364	4031	3583	3585	3957	3235	3637	3632	4372	0	3673	3601	3406	3800	4012	4024	3962	4156	3547	3317
19.32		1055.3	1054.29					[M+H]+	true			0	2397	0	2783	0	2221	1565	2117	1804	1111	0	1372	0	1562	1810	2078	6352	1866	1180	0	3296	0	0	1937	956	1435	0	0	0	0
19.55		111.092	110.084	-0.106	22.8			[M+H]+	true		C6H10N2	4414	4704	4168	6374	4735	4386	5016	4693	4913	4260	4721	4937	4094	4846	4821	3436	4098	4321	5393	4112	4713	4839	5464	4358	4401	4548	5091	4363	3776	3910
19.76		113.107	112.1	-0.217	9.3			[M+H]+	true		C6H12N2	7030	7291	6708	7899	7331	7992	8945	0	7852	7611	8282	7967	7399	6700	8326	6517	7952	7259	8028	7733	8847	8435	7519	7908	7045	8528	7549	7322	7331	7481
19.81		224.128	223.121	-0.613	12.9			[M+H]+	true		C8H20N2O3P	5592	5586	5042	5706	5704	6200	5585	5819	6460	5329	6674	5786	5899	5311	5765	5288	6244	5714	7927	5046	5792	6143	5694	0	5513	6357	5993	5896	5098	5028
21.11		97.0758	96.0685	-0.246	11			[M+H]+	true		C5H8N2	9757	10546	8275	10554	0	10580	9068	9648	11289	8679	10520	9439	9399	9169	10019	8838	9626	8325	11711	9458	0	10072	11841	9976	8584	11517	9679	11379	9635	8375
21.41		90.9764	89.9691					[M+H]+	true			3582	12126	3452	3975	3264	4069	3798	4235	3759	4029	0	4093	3301	4156	4370	3216	3799	3874	4211	3903	4486	3387	3754	3808	3829	3752	4439	4682	3939	3242
21.41		124.112	123.104	-0.315	8			[M+H]+	true		C8H13N	4815	14253	4832	4958	4989	5837	5020	5831	5355	4697	5595	5254	5645	4852	5711	4117	5349	5446	5223	4116	5859	4938	5462	5769	4654	5208	4902	4833	4401	4168
21.41		224.128	223.12	-0.615	22.4			[M+H]+	true		C12H17NO3	5690	9296	0	6028	6056	5667	5349	5898	6552	4841	5498	0	5262	5508	6054	4664	5935	5527	6065	0	6232	5904	5945	6332	5601	6109	5400	6162	4754	4915
21.41		102.091	101.084	-0.203	4.3			[M+H]+	true		C5H11NO	5585	9640	4246	5706	4558	5147	5259	5981	4699	5297	5393	0	4480	4984	4930	4529	4130	4854	6661	4689	5348	4633	5070	5467	3886	4946	4835	5518	3872	4062
21.92		1128.31	1127.31					[M+H]+	true			0	0	2014	0	1963	0	1639	0	1372	1135	1712	1279	1365	1682	1881	1946	6163	0	0	0	3423	128	0	0	928	1462	0	0	0	0
21.98		111.092	110.084	-0.075	9.5			[M+H]+	true		C6H10N2	3993	5187	3743	4534	4548	4840	4071	6362	4575	4489	4950	4579	4453	4512	5502	3889	4365	3987	4711	4551	4801	4611	4302	4493	3943	4352	4531	4276	3965	3462
22.11		97.0758	96.0686	-0.195	10.7			[M+H]+	true		C5H8N2	8654	8941	8332	12179	10445	11046	0	9612	11027	9164	9918	9652	9394	9255	10775	8323	0	8640	11052	9148	12023	9079	10239	10390	10329	11393	10757	11184	0	9449
22.38		128.107	127.1	-0.114	15.6			[M+H]+	true		C7H13NO	10719	13253	9956	13252	12773	13477	11856	0	13860	32049	13712	13847	13680	13658	0	10674	0	15254	13417	12202	13720	13007	12142	14091	13026	13596	12780	12257	10412	10426
22.45		144.138	143.131	-0.254	2.9			[M+H]+	false		C8H17NO	2703	3162	2641	3452	0	2633	3165	3201	3367	7185	3167	3763	3634	3308	3289	3220	2921	2727	3468	3252	3464	3063	3255	3310	3049	3898	2926	2744	3323	2669
22.45		102.091	101.084	-0.183	10.6			[M+H]+	true		C5H11NO	5670	5125	4750	5205	5384	5627	4744	4994	5127	10957	4281	3930	4641	4869	5076	4661	4966	3967	5678	4561	5871	4874	5192	4965	5141	5581	4718	5056	3949	4408
22.45		90.9765	179.938					[M+H+H]2+	true			3509	4076	3748	4194	3958	4414	4129	4114	3973	7670	3970	4140	3722	3667	4256	3648	3856	3920	4217	3626	4046	4093	3832	4066	4058	4867	3489	3928	3235	3139
23.08		195.122	194.115	0.913	13.4			[M+H]+	true		C6H16N3O4	3746	4102	3320	4856	4893	4834	3871	4647	4353	3722	4487	4758	4126	8139	5273	3902	5023	4073	4589	0	4411	0	3660	4608	3667	4152	4683	3886	3799	3683
23.16		124.112	123.105					[M+H]+	true			4708	6467	3400	0	5613	6303	4536	6964	6500	4770	4756	5528	5448	13357	5932	3901	6035	4928	5468	4945	7313	5061	5108	4957	4033	5860	5229	4983	4343	4116
23.21		1449.97	1448.96	0.07	26			[M+H]+	true		C59H25N2O41S	9502	223	9411	0	0	0	8166	0	0	6150	0	0	4457	2833	0	5886	0	4726	0	3261	0	2076	3337	4566	5137	0	3513	3561	4417	4998
23.28		1129.31	1128.31					[M+H]+	true			0	229	64	162	0	0	191	161	0	141	196	0	0	183	0	73	0	122	0	215	185	0	0	131	0	0	7602	161	0	0
23.3		1203.33	1202.33					[M+H]+	true			5220	477	6653	0	461	0	6059	0	6714	5780	5985	5419	5619	6954	8729	6870	24116	6169	5456	4460	0	5443	5890	6771	4484	0	16162	5737	3388	7329
23.49		521.455	520.447	0.938	36.9			[M+H]+	true		C29H56N6O2	2328	393	3833	0	262	0	3466	0	662	5769	1310	612	2297	2119	437	5467	0	3788	103	2849	189	1595	1964	1548	4706	155	1442	1331	2760	3277
23.54		1277.35	1276.34					[M+H]+	true			5885	0	6810	0	0	0	6732	0	5906	4310	6969	6257	6845	6700	8442	6660	23308	6720	6107	5625	0	6533	6268	7749	4277	0	15368	5790	4166	8612
23.54		1425.97	1424.97	-0.812	12.7			[M+H]+	true		C62H30NO32P3S	4832	0	4987	0	0	0	3298	0	1250	6742	2296	906	2410	4280	0	0	68	6170	199	7156	0	4216	1798	2856	6247	0	1432	3117	5458	4772
23.58		1451.99	1450.98	-0.007	11.2			[M+H]+	true		C60H130N27O8P2S	9602	161	9635	0	0	0	6155	210	2637	7078	0	2002	4978	5758	0	6785	0	6457	264	7498	0	6035	3288	5616	7274	161	4994	6135	7684	6789
23.59		1478	1476.99	-0.465	17.2			[M+H]+	true		C69H147N5O23PS	6478	147	6094	0	0	0	4310	133	0	3796	3792	1654	2825	2934	505	3535	0	2643	0	3918	0	2934	2400	4455	3293	0	0	4632	4976	3555
23.6		170.154	169.146					[M+H]+	true			3365	4074	2368	4433	4389	0	3732	4136	3723	2979	4219	3942	3758	3360	8575	2962	4022	3154	4181	3572	3497	3193	3423	3669	3077	3880	3629	3526	2988	3543
23.6		195.122	194.115	-0.613	13.5			[M+H]+	true		C8H18O5	4274	4294	3278	4871	4953	4529	4143	0	4129	3452	4376	4000	3888	3930	7851	3269	4834	4292	3836	3409	4356	4113	4041	3852	3847	4826	3664	3670	3404	3346
23.77		1427.99	1426.98	-0.367	6.1			[M+H]+	true		C56H135N25O9P3S	5636	0	5012	0	0	0	2051	0	2899	0	2164	2667	1842	6119	0	3904	0	5038	0	6864	0	6032	0	2679	5662	0	3048	4558	4802	4660
23.78		699.593	698.586	0.024	3.5			[M+H]+	true		C35H87O8PS	5884	0	5773	0	0	1899	5710	0	5932	5590	6722	5685	5380	6024	5656	5189	5263	5849	5014	6191	4219	6454	5489	5919	5697	4410	6003	5867	5202	5059
23.79		1425.39	1424.38					[M+H]+	true			4546	115	4746	0	236	7544	3900	0	4191	3798	4983	4795	5271	4816	5682	4097	16850	4761	0	4096	0	5490	4530	5134	3658	0	11864	4755	3731	6530
23.79		1424.39	1423.38					[M+H]+	false			6141	0	3348	0	10049	0	3555	0	3065	2690	3524	3083	3483	3145	6728	3450	11958	3188	6814	3153	0	3574	3341	3336	2589	0	9179	3014	2338	4176
23.82		523.471	522.463	-0.177	5.1			[M+H]+	true		C31H60N3O3	15655	0	19745	0	0	0	19555	1029	6054	24744	11347	7423	14394	10131	1986	18571	834	18537	1295	13542	0	7949	15911	9321	25973	0	9988	11334	13198	16029
23.82		550.49	549.482					[M+H]+	false			13320	423	21949	0	0	0	22053	0	3457	30662	6693	3528	13872	13389	1004	23540	433	24383	973	19311	0	10322	15602	9229	29464	375	6988	9407	16901	16170
23.88		1498.41	1497.4					[M+H]+	false			2845	0	2430	0	8460	0	2265	0	2565	2413	2769	3098	3463	2858	2977	2444	16387	5855	0	2688	0	5682	108	3068	2227	0	6812	2002	2172	3080
23.95		1573.43	1572.42					[M+H]+	true			3986	113	2855	0	6713	0	2556	0	2381	2215	3146	2610	3096	2882	3813	3055	10865	3159	0	2795	0	3118	2324	3366	3082	0	8316	3319	2455	4499
23.97		563.502	562.494	-0.562	40.2			[M+H]+	true		C34H64N3O3	5067	0	8255	555	0	692	5089	0	1732	6436	3429	1928	3805	4276	922	7063	0	5917	0	4094	420	2976	4405	3542	6476	0	2843	4461	5822	5677
24		1572.42	1571.42					[M+H]+	false			1890	0	2045	0	0	0	1930	73	1750	1570	1572	1788	1560	1966	2264	1882	6476	2218	1957	1834	0	2292	1764	1750	1980	196	4521	1703	1719	5537
24.05		226.951	677.831					[M+H+H2]3+	true			35438	0	32997	46362	0	0	0	0	0	0	0	0	38352	0	0	32952	0	38451	0	36859	0	0	39988	0	0	0	0	41834	37168	35032
24.09		97.0759	192.137					[M+H+H]2+	true			0	0	0	11326	12177	0	10308	0	0	0	12394	10900	0	0	11592	8230	11144	0	13597	0	14075	0	0	11196	9237	11599	11155	11116	9028	0
24.1		339.289	338.281	-0.047	36.9			[M+H]+	false		C12H36N9S	3490	344	5260	460	0	0	4925	0	984	5107	1882	797	2803	2237	362	3767	0	3358	0	2488	430	1856	3633	2475	3660	338	2502	2406	3584	4064
24.15		381.348	380.341	0.961	38.1			[M+H]+	true		C23H44N2O2	5736	0	3735	0	0	0	5336	0	0	7328	3526	0	3282	0	0	5535	0	5569	0	3784	0	0	4394	4096	6748	0	4442	3402	3272	3299
24.18		890.763	889.756	0.88	34.4			[M+H]+	false		C30H93N22O8	19778	0	22564	0	0	0	21789	0	4693	18244	9709	3433	14528	11412	623	24074	0	15347	0	13237	0	10547	16944	10118	17978	0	12478	15748	24196	25086
24.21		591.532	590.525	0.217	15.9			[M+H]+	true		C34H66N6O2	5484	0	7854	158	191	272	4885	234	1264	4563	2655	1353	3671	2661	569	4783	263	4250	0	2596	430	2418	4302	3645	5410	464	3010	5188	4572	4914
24.22		397.382	396.374	-0.603	26.4			[M+H]+	true		C21H52N2O2S	2486	58	3736	0	95	0	6421	0	0	2925	2730	0	3707	901	199	3404	0	2497	100	1610	0	666	4239	3322	2897	0	2967	2067	2679	2367
24.27		395.362	394.355	-0.022	33.6			[M+H]+	true		C22H44N5O	4353	0	3395	0	0	0	5855	0	0	4170	3223	0	3310	0	0	3518	0	3321	0	0	0	0	3987	3526	4130	0	3686	2664	3424	2605
24.44		639.567	638.56	0.425	15.6			[M+H]+	false		C38H74N2O5	6427	0	7574	0	0	0	2901	0	400	2036	2069	507	2168	1118	267	3352	0	1620	134	1255	0	871	3216	2002	2236	0	2991	3867	4890	5067
24.47		383.366	382.359	-0.771	4			[M+H]+	true		C28H46	10245	0	8513	0	0	0	16318	0	590	10462	11069	177	12108	2246	101	9818	0	7436	0	3923	0	2058	15254	12041	11164	0	13924	8792	8423	8127
24.47		259.241	258.234	-0.652	16.7			[M+H]+	true		C19H30	906	0	0	0	552	0	133	159	0	364	0	0	237	0	261	8135	172	0	201	0	349	1930	0	0	169	0	0	0	0	0
24.49		564.541	563.534	0.245	21.8			[M+H]+	false		C25H76N2O8P	38270	0	46297	0	107	139	38162	0	1552	30607	24228	1158	25553	11514	349	40602	0	23095	349	15894	363	9152	37944	27738	27897	0	34675	28905	38188	34576
24.72		111.092	220.168	1.846	44.4			[M+H+H]2+	true		C7H20N6O2	5180	0	0	0	5257	5135	0	0	5333	5183	0	5967	5752	4319	6435	0	5522	4536	6050	5306	5328	0	5706	0	4350	0	5069	5961	4652	0
24.78		226.951	451.887					[M+H+H]2+	true			0	0	38780	0	0	50837	0	0	0	0	0	50067	0	45940	0	0	50688	0	0	0	0	47362	0	54400	0	0	0	50343	0	0
24.85		1246.76	1245.75					[M+H]+	true			4675	0	3940	0	0	5788	5540	0	5247	0	5665	5547	5303	5203	6150	4497	5913	4974	0	5037	4624	4900	5919	5328	0	5899	4699	0	4410	0
25.06		1314.75	1313.74					[M+H]+	true			4362	0	0	0	0	0	0	0	0	0	5071	0	0	0	0	0	5233	4164	0	5432	4665	4731	4581	4995	4209	5098	4639	4749	4184	4014
1.01		1013.54	1012.53	-0.33	20.8			[M+H]+, [M+H-H2O]+	true		C43H88N3O17P2S	16993	20288	15545	19683	16951	18709	16557	20165	19253	16713	18426	18407	17227	16058	16353	15268	18941	16576	18146	18114	19853	18066	19190	19126	16778	17717	17878	17908	14453	14454
1.01		942.501	941.493					[M+H]+, [M+H-H2O]+	true			15857	19082	15232	18621	18104	18683	17884	20320	17677	16051	20341	18407	17799	15959	19649	15341	19761	16363	18690	18546	22346	15745	19033	17921	18363	17298	19543	16760	15819	16189
1.02		1084.57	1083.57	-0.418	24.4			[M+H]+, [M+H-H2O]+	true		C46H93N4O18P2S	14658	16093	12562	16304	16000	17357	15135	17488	16428	14694	16594	16659	16028	15256	16638	12789	16984	14488	17343	14670	17975	16413	15982	14905	16222	15700	16320	15803	12404	12773
1.02		871.464	853.429					[M+NH4]+, [M+H-H2O]+	true			15748	19227	0	15461	18559	17230	17980	19888	18127	17651	17584	18413	15909	15684	18337	14887	0	0	19100	15718	20395	15634	18973	17266	16967	18414	19313	15870	14220	13420
1.01		907.461	906.454					[M+H]+	true			3950	6449	3753	5420	5674	4824	4706	5938	4687	4384	5007	5019	5895	4517	6503	4498	4820	4168	4736	4752	5790	5313	5065	5076	4959	4583	4691	5201	3851	4487
1.01		978.499	977.492					[M+H]+	true			5814	6321	3721	4672	5106	5213	5448	5397	4921	4652	5331	5524	5113	4612	5121	4722	5339	5173	5163	5245	5042	4869	6561	4836	4368	5587	5536	6123	4811	3819
1.02		1049.54	1048.53					[M+H]+	false			5623	5318	4492	5010	5859	4729	5683	5361	4601	4950	5864	5922	4309	5209	5624	4337	4996	4937	5619	5984	5344	4966	5372	4473	4548	5336	4456	5455	4444	4087
1.01		956.513	955.505	0.255	8.7			[M+H]+	false		C33H84N2O26P	4414	4998	3746	5483	5861	4301	4920	5949	4737	4255	5754	5382	5040	4726	4796	3728	5157	4467	4684	5755	5166	5223	4841	5372	4275	4150	2644	4703	4509	4556
1.02		1155.61	1154.6	-0.527	15.4			[M+H]+	true		C49H98N5O19P2S	10686	15218	10907	14182	13600	13360	12274	13570	12187	12168	13081	14904	12150	12993	13963	11917	13853	12235	13982	12449	14544	13203	13681	13974	12853	12847	13755	13766	12018	11364
1.01		1120.57	1119.56					[M+H]+	true			4684	5417	4934	5365	5197	6101	5128	5775	5576	4066	6022	5194	5055	4940	5497	5332	5760	4611	5493	5612	4448	5308	6221	5441	4856	5024	5282	4556	4742	4475
1.27		142.123	141.115	-0.087	41.9			[M+H]+	true		C8H15NO	5236	5912	5208	5922	6276	0	5376	6447	5700	5517	6010	5938	5845	4848	6871	4595	6392	5452	6983	6471	6336	0	5475	6233	5513	6672	5583	5703	5179	5221
1.44		142.123	141.115	-0.079	5			[M+H]+	true		C8H15NO	6367	6532	5596	6423	6374	6947	6747	6068	6756	5791	7423	6853	6717	5992	7479	6636	6641	6163	7184	6269	6746	6182	6491	6856	6337	7012	6225	7229	5622	5696
1.44		224.128	223.121	-0.222	9.3			[M+H]+	true		C12H17NO3	23592	24493	20584	23684	23688	24249	24299	26523	23626	21811	24977	24856	23141	22436	27194	0	24032	22969	27676	22140	24960	23376	24172	24924	22707	25851	25183	25424	22632	20972
1.58		334.222	333.215	-0.239	11.8			[M+H]+	true		C15H25N8O	0	0	0	673	956	0	0	0	0	0	0	0	468	0	0	0	0	0	0	0	0	0	395	0	0	264	10668	323	0	383
1.59		292.199	291.191	-0.567	17.3			[M+H]+	true		C13H27N2O5	0	1161	0	0	0	0	0	0	0	0	2162	0	0	0	3644	1487	0	1410	2145	490	0	1395	2005	0	0	0	1625	0	0	5730
1.6		349.183	348.176	-0.218	15.5			[M+H]+	true		C12H24N6O6	6472	27162	4618	6216	5974	3793	3088	5537	4561	2931	5791	7106	4647	3351	6510	2366	3509	3325	6333	3891	4632	6628	5237	4856	2280	4084	27161	6690	4089	5026
1.61		237.051	214.062	-0.092	26.3			[M+Na]+, [M+K]+	true		C5H14N2O5S	404458	268046	363753	452556	308015	246213	376719	266328	370105	321943	499990	461058	354097	369821	375069	351233	244961	322027	347893	340428	393120	315244	369251	394392	260875	273673	310949	394114	359306	289622
1.62		217.104	194.115	-0.309	1.1			[M+Na]+, [M+H]+	true		C8H18O5	67429	65253	40618	98546	106740	38725	41499	181976	56809	51216	74654	67920	94885	23645	123472	49670	93283	61234	96532	94631	68026	51686	62544	52819	88411	142857	76574	50900	60014	58630
1.63		317.138	294.148	-0.341	26.1			[M+Na]+, [M+NH4]+	true		C11H24N3O4S	23193	22070	14162	28891	35635	20474	14502	76263	26341	14276	18998	29616	23903	11419	50158	20078	39242	21944	28091	24608	24192	17452	18979	22444	27444	47169	29445	20316	16214	23206
1.61		305.157	282.167	-0.446	2.8			[M+Na]+, [M+H]+, [M+NH4]+	true		C12H26O7	13615	95702	13590	23741	11637	4112	3711	9299	14240	2918	9464	30090	15139	3416	56988	7472	6334	12589	26076	12505	3626	25075	15127	5300	5803	7936	92839	21406	13442	7819
1.61		270.111	269.104	0.86	35.1			[M+H]+	true		C6H17N6O4S	0	0	2766	0	0	2070	0	0	328	0	1560	0	2513	0	0	0	0	0	0	0	0	0	0	0	1490	0	13576	0	0	0
1.6		344.227	343.22	0.919	11.8			[M+H]+	false		C11H25N11O2	2009	11123	2117	1747	2015	2100	1062	2315	1977	1176	1067	2070	1679	1708	2690	1023	1692	1450	2338	1210	1779	2946	1995	1304	1266	1782	8156	2250	1080	1763
1.6		261.13	260.123	-0.102	19.8			[M+H]+	true		C8H16N6O4	14842	104424	21228	69641	34175	5641	5957	112007	28586	7281	22441	40382	48760	3091	124488	18273	26436	43031	23564	20364	5490	31871	20532	8930	33310	24622	66541	34465	40364	35548
1.62		337.085	314.096	-0.656	2.8			[M+Na]+, [M+H]+	true		C9H18N2O10	59546	40464	44610	62798	39527	46719	53069	40043	81616	41903	66789	72748	46785	64036	62582	63619	43825	49701	45448	39529	56110	46954	45086	59203	35784	36168	54498	65288	42739	43449
1.62		239.148	238.141	-0.443	4.6			[M+H]+, [M+NH4]+	true		C10H22O6	8209	55961	7551	25650	16991	3474	3160	54471	13416	3813	7609	17653	20598	1527	59631	7630	13053	20379	11510	8254	2730	13576	8054	4495	15198	12917	28544	15142	14979	19169
1.64		209.138	208.131	-0.454	16			[M+H]+, [M+Na]+	true		C8H14N7	7544	3362	2668	6062	3983	2885	1964	16344	5892	2117	4256	6519	5767	3796	9542	4390	5869	3885	5079	5695	6894	4174	3844	4362	5416	8751	4795	2971	2691	4420
1.66		273.131	250.142	-0.076	15.6			[M+Na]+, [M+NH4]+	true		C11H22O6	3716	10191	3204	14616	7230	1830	1519	36378	7910	1917	3792	5454	5002	0	19339	2561	4345	6145	2880	4882	0	3453	3854	2937	4289	7817	7390	8180	4154	7277
1.62		361.164	338.175	0.703	26.6			[M+Na]+, [M+NH4]+	true		C11H26N6O4S	3605	32329	3992	14383	7301	2151	1511	29196	8868	1747	4240	12265	9779	908	35966	4249	8174	11447	6429	4430	1558	7254	3275	2510	8241	5470	14874	9334	5790	8795
1.65		259.115	236.126	-0.07	43.5			[M+Na]+, [M+NH4]+	false		C10H20O6	2399	2925	1779	5239	2579	1128	1550	13153	4861	1372	2932	4134	2442	1039	7533	1814	1646	2663	1988	2508	1339	1920	1929	2135	2233	5849	4383	3408	1786	2579
1.64		275.146	252.157	0.745	9.6			[M+Na]+, [M+NH4]+	false		C9H22N3O5	2555	4789	1500	5069	3991	1017	1031	9091	3469	963	1822	2826	2453	740	5953	1910	2464	4181	2231	1664	1235	2465	1829	889	3212	2638	3257	2453	2509	1752
1.64		281.175	280.167	-0.128	13.3			[M+H]+	true		C16H24O4	592	1506	1174	2566	3376	4221	5569	2705	2201	5290	3029	2031	3429	2237	1941	4859	6667	5751	3895	3076	1943	3883	3654	4149	5269	936	3842	0	4772	3928
1.62		405.19	404.182	0.413	13.3			[M+H]+	true		C12H30N5O8S	1662	19318	1575	3405	1587	1061	522	1865	4257	575	1036	5374	2480	815	8093	1214	1181	2318	4640	1792	967	3790	2093	774	1163	1376	13783	3067	1682	1516
1.64		387.139	386.131	0.245	10.7			[M+H]+	true		C14H20N5O8	747	2256	1995	2519	7095	7651	8449	3308	3507	9467	5191	3361	4192	2602	3090	8323	11495	10356	7574	3983	2278	5403	6408	6223	10059	1182	5262	0	8550	6352
1.65		243.12	242.113	0.019	7.1			[M+H]+	true		C8H14N6O3	5652	11920	5452	14786	10528	3319	3017	49623	12391	3602	5783	8537	7798	1262	25551	3819	8814	8306	5569	0	4182	3850	6176	5142	7838	15279	8966	9452	5331	7605
1.63		212.145	211.138					[M+H]+	false			0	3293	0	0	6187	0	1766	0	1975	2162	2864	3168	4226	1633	6420	2566	0	3066	4792	4848	3042	2785	0	3028	4812	6020	3879	0	0	0
1.65		237.17	236.162	0.026	8			[M+H]+, [M+Na]+	true		C11H24O5	6122	1816	4855	2124	1738	1798	2219	3397	5041	4260	6716	5606	2393	1987	4952	5191	2300	4474	4591	2475	5139	3755	0	5195	4031	3432	2656	5418	5058	2011
1.65		223.153	222.146	0.692	12.3			[M+H]+, [M+Na]+	false		C8H20N3O4	4546	2281	1263	2580	1627	1612	1479	4649	6770	1599	2682	4745	3109	3338	4693	2608	2206	2362	3183	2685	4127	2915	2541	3008	2778	3224	3058	1484	1616	2731
1.68		369.128	368.121	0.222	11.9			[M+H]+	true		C13H12N12O2	410	795	1470	1220	4210	2201	2629	0	0	6139	2123	540	2401	445	723	3267	6803	4047	5232	2820	736	2689	2435	1865	8632	0	2061	250	5065	3218
1.65		238.165	237.157	-0.36	8			[M+H]+	true		C9H17N8	2942	5886	1795	7925	5589	2133	1774	22121	5085	1620	3514	3759	3478	506	10961	1748	3769	4658	3135	4062	1491	2191	2698	2556	4399	5606	3954	3955	2042	4175
1.69		273.167	250.178	-0.362	1			[M+Na]+, [M+H]+	true		C12H26O5	43042	18287	13518	22006	18070	17242	14568	34087	27413	14635	22169	42186	22168	16792	26088	22351	14741	19050	17301	19457	36352	23571	13392	22588	20181	31024	21958	21910	10957	15633
1.71		331.209	308.219	-0.424	8			[M+Na]+, [M+NH4]+, [M+H]+	true		C15H32O6	12365	9217	6705	8036	8418	6664	6344	15674	16729	5815	7619	17268	8196	4201	12429	9385	5043	19454	6548	5751	7072	10862	6620	10150	14846	8269	14756	7688	4774	7132
1.73		274.274	273.266	0.972	47.4			[M+H]+	true		C14H33N4O	4125	7550	2075	4092	2299	2304	2309	4180	2271	2311	2645	2128	1303	2329	3197	1936	2572	3974	2888	2703	1992	12221	1939	2260	2869	3640	2214	2055	2695	2056
1.74		207.159	206.152	-0.243	8.1			[M+H]+, [M+Na]+, [M+NH4]+	true		C10H22O4	13814	8966	4081	17431	5172	4598	4368	19612	10647	7335	7293	19219	10588	14619	16796	4424	4287	4556	24412	14576	34436	7810	6197	8483	4840	22626	8152	9052	6844	7947
1.74		389.251	388.243	0.032	12			[M+H]+	true		C16H32N6O5	3818	4155	1810	3318	2597	2387	2157	4255	6818	2237	2387	11363	2273	1981	2771	3618	2254	7205	1494	1574	1616	5520	2209	2776	6678	2832	9513	2552	2119	5960
1.75		200.237	199.23	-0.201	19.8			[M+H]+	true		C13H29N	5712	5050	4970	5420	4208	4174	5970	5565	5958	5867	4838	5232	4012	5994	5313	4576	5287	4682	5215	3992	5083	5565	4347	6114	4876	4667	5758	5012	6616	5910
1.74		384.295	383.288	-0.192	10.7			[M+H]+	true		C18H41NO7	3386	3498	1716	3468	2718	3182	1704	4071	5686	1938	1956	9425	1711	1581	2970	3177	1730	6798	2162	1617	1468	5485	2107	2473	7860	2279	10303	2457	1869	4611
1.74		299.11	298.103	-0.863	16.6			[M+H]+	true		C12H16N3O6	7287	3341	3363	3843	3310	4352	3052	5432	3065	4234	7120	4838	7104	5420	5936	4248	4140	2590	5234	5957	6265	3618	3050	4701	3304	6346	4994	3963	2483	3384
1.79		224.128	223.121	-0.575	14.6			[M+H]+	true		C8H20N2O3P	13502	14761	12204	15084	13443	0	0	15302	15270	12904	17213	16440	14161	13920	15938	11957	13909	12947	13274	12911	17057	15403	14098	14075	0	16005	13203	16065	11386	10685
1.84		281.174	280.167	-0.251	11.7			[M+H]+	true		C16H24O4	2420	11933	6345	11271	25602	28466	22628	8815	8506	31659	12686	8593	12435	6958	9435	25212	44200	29318	29430	19165	6028	24488	15059	13692	44937	5358	11692	947	28648	15901
1.86		291.216	290.209	0.692	6			[M+H]+, [M+NH4]+, [M+Na]+	true		C13H28N3O4	7907	3062	1609	4567	3413	2595	2061	11166	3489	3077	4937	6896	5531	2719	5690	4763	3896	2946	4384	4448	5770	4486	2183	4788	4592	5272	5991	2835	2264	3740
1.85		418.243	400.209	-0.584	11			[M+NH4]+, [M+Na]+	true		C19H26N7O3	443	1294	900	1330	741	795	3483	10623	26541	4752	1304	11201	8230	3491	640	4573	612	2741	808	11553	1034	1983	544	12837	1244	6571	1915	711	1302	13147
1.95		415.211	414.203	0.726	4.4			[M+H]+, [M+H-H2O]+, [M+K]+, [M+Na]+	true		C22H28N3O5	6354	459865	5706	4226	5895	4130	4765	6199	3815	3426	3871	2074	5281	2717	2850	4293	3046	5481	4183	4866	5117	3005	6082	4614	3688	8929	6068	6324	25048	4166
1.98		623.302	600.313	-0.048	18.5			[M+Na]+, [M+NH4]+	true		C26H34N17O	0	610	371	0	0	833	2813	4211	9130	3167	0	5973	3967	1929	0	2288	335	1596	0	6966	0	1999	0	6693	870	3587	268	0	727	3658
2.01		365.277	342.288	-0.365	3.4			[M+Na]+, [M+H]+	true		C19H38N2O3	8020	20477	5743	21381	17643	17640	4339	19339	31717	8304	6924	11530	12706	5205	4556	2808	18673	7559	5184	7318	5239	4806	17756	13561	4009	6286	16919	7261	5456	5238
2.06		200.237	199.23	-0.135	10.1			[M+H]+	true		C13H29N	7232	6339	5897	6257	5946	5371	6824	7141	5984	5784	5692	6607	6745	5766	8042	5637	6522	5364	6697	5906	6389	5988	5462	6261	6007	6814	7589	6991	7329	6476
2.07		274.274	273.266	0.995	9.5			[M+H]+	true		C14H33N4O	4752	6486	4131	10692	5033	3264	13425	7915	7514	10882	4599	7390	10868	8087	7400	4561	4535	11307	8999	13493	6520	10557	15238	3947	7715	4414	3195	4390	5875	7384
2.14		224.128	223.121	-0.627	10.8			[M+H]+	true		C8H20N2O3P	19601	19662	0	20899	19572	21507	19464	0	0	20030	23161	23027	19389	0	23710	0	22354	0	0	18640	0	0	20471	20114	0	23164	0	20247	16777	0
2.32		142.123	141.115	0.079	3.4			[M+H]+, [M+H-H2O]+	true		C8H15NO	6210	0	6134	6488	5875	6602	0	6554	6556	6930	7634	6766	0	6380	7886	5960	6867	0	36665	6694	7320	6906	6365	6384	5638	0	6883	6276	5958	5856
2.32		222.112	199.126	-0.496	9.9			[M+Na]+, [M+NH4]+	true		C13H15N2	2510	2327	2330	3107	3026	2940	2922	3012	2947	2605	2806	3324	2809	2777	0	2493	2957	2477	9677	2778	3269	2500	3063	3074	2688	3917	2244	2372	2539	2429
2.33		224.128	223.121	-0.564	10.5			[M+H]+	true		C8H20N2O3P	19677	20570	0	0	20424	22672	0	21295	20460	0	0	0	19218	19328	24862	18383	21510	20408	79118	0	21590	20864	20591	22098	0	21961	20447	0	18270	18833
2.41		298.346	297.339	-0.323	3.6			[M+H]+	true		C20H43N	0	1353	920	2653	1472	0	682	1100	2129	36492	1005	1232	878	0	1273	693	567	3794	802	819	2093	710	970	1897	620	0	4821	644	1034	768
2.42		459.355	436.365	0.278	10.7			[M+Na]+, [M+H]+	true		C24H46N5O2	1458	8030	938	1251	1478	1650	3960	3944	1808	1072	2053	3858	974	1645	23310	4578	249	3807	9518	1666	844	1787	1414	2145	396	4921	4708	1545	918	17845
2.51		332.331	331.324	-0.409	7.5			[M+H]+	true		C23H41N	1914	1306	6198	38293	5772	365	1056	585	28744	1405	1890	9320	1134	1198	3627	950	217	5736	2183	1976	383	596	3130	5019	167	396	46823	1866	6265	1378
2.6		620.435	602.401	-0.858	6.8			[M+NH4]+, [M+Na]+	true		C29H50N10O4	11603	17863	11488	15534	16925	16070	12218	15946	12757	12453	9509	12762	54233	13697	13154	11978	15651	12613	13576	13711	15511	14004	15915	10142	12367	12078	12132	11986	14499	12747
2.61		224.128	223.12	0.981	8.6			[M+H]+	true		C10H15N4O2	0	0	0	0	0	0	20721	0	0	19424	21896	0	19694	0	0	18187	0	0	0	17301	0	0	21762	21110	20794	0	21237	0	0	0
2.64		576.409	558.375	-0.281	2.7			[M+NH4]+, [M+Na]+	true		C28H52N3O8	12274	17462	11299	16093	18825	15562	15316	15002	12976	13287	9453	11402	53778	16775	14079	12399	15497	13379	14511	13902	17008	14725	15391	10603	12987	13683	14362	12269	14545	15228
2.68		532.383	514.349	-0.044	4.4			[M+NH4]+, [M+Na]+	true		C26H48N3O7	12053	16502	10417	16817	16391	17981	14340	16077	12105	12882	10015	11732	45841	13058	13071	11840	16848	14170	13620	12325	15327	14862	15620	11885	13899	11538	13503	13136	12685	14326
2.69		421.234	420.227	-0.046	4.8			[M+H]+	true		C18H35N3O6P	0	0	11934	0	3425	1993	0	0	0	9225	0	0	4559	0	0	2613	5790	0	0	4994	0	0	6041	8190	0	1887	15280	1882	3129	1471
2.73		332.331	331.323	-0.464	17.2			[M+H]+	true		C23H41N	6188	11174	11983	45724	11448	3981	3821	4376	34998	16451	3807	13310	4715	5824	6625	5847	4605	8958	4489	4448	6184	4066	11704	9936	4640	4707	59013	4410	10758	4575
2.81		400.305	399.298	-0.293	22.4			[M+H]+	true		C21H35N8	3760	5676	3666	5162	5925	5720	5454	5062	3831	4003	3893	3889	6006	4132	4276	4453	4800	4071	3945	4545	5729	5125	4304	4290	3904	4344	4967	4317	3997	4394
2.82		566.32	565.313	-0.294	28.3			[M+H]+	true		C21H51N4O9P2	1619	7482	1560	6283	5098	4594	893	7382	1841	936	487	2301	596	1667	3105	1070	4664	1228	3315	1987	2146	2089	383	810	1574	4331	879	1376	1585	2093
2.87		298.346	297.339	-0.427	36.5			[M+H]+	true		C20H43N	1369	3285	1838	2262	6260	1104	862	2566	1434	939	1135	1635	3485	1088	5512	947	1482	2110	1281	914	1255	903	2637	2157	0	2256	3631	1252	1422	1245
2.96		338.378	337.37	-0.488	3.3			[M+H]+	true		C23H47N	3439	3881	3226	2254	934	791	380	1954	1690	823	429	894	233	1897	31506	8782	1071	1654	29759	8645	990	19582	0	1451	855	74025	977	2053	12702	9694
3.12		360.362	359.354	-0.703	25.5			[M+H]+	false		C25H45N	474	0	1279	6889	1240	0	0	0	5844	359	0	1320	340	0	775	0	0	1140	416	431	0	0	628	895	0	0	8489	437	1170	0
3.13		356.388	355.381	-0.44	1			[M+H]+	true		C23H49NO	624956	945706	255993	557207	272592	187363	29915	517010	392335	97366	84487	162572	14169	272695	0	788114	359118	477568	1527061	905979	152074	1333888	9728	359470	147728	0	134508	187478	936079	717988
3.21		298.346	297.339	-0.425	4.4			[M+H]+	true		C20H43N	27978	71577	44881	43559	120991	19262	13022	53163	29448	15062	21886	41929	111567	13062	131481	18381	27096	55363	29313	14986	14651	13437	64346	48332	13274	46534	99987	26627	27180	25100
3.38		360.362	359.355	-0.579	20.1			[M+H]+	true		C25H45N	1296	1053	3057	17427	3256	186	270	129	12968	771	501	4441	628	473	1827	401	0	2752	852	849	0	371	1667	2371	103	299	19616	937	2735	715
3.45		1013.65	990.664	-0.684	5			[M+Na]+, [M+H]+	true		C42H89N17O6PS	3695	0	6603	0	0	63	1465	686	3977	18977	916	2027	1113	29635	683	6236	0	24835	0	40681	974	27282	0	1427	27921	369	1759	1847	5695	4549
3.45		586.307	585.3	0.205	8.2			[M+H]+	true		C19H38N16O4P	8045	2903	8951	2690	1699	1681	5617	4229	8256	13300	5177	6358	4861	19521	3777	8841	1482	16715	2901	19700	5928	16193	2991	5094	16440	4141	4984	5428	8753	8306
3.6		600.466	582.432	-0.605	1.9			[M+NH4]+, [M+Na]+	true		C28H60N3O9	7726	16657	14130	9885	13331	11809	7233	15993	8668	14319	5911	9491	11902	10483	8414	13814	10089	15314	17784	9108	10031	8750	9998	8144	9546	9275	70128	7318	10724	8921
3.66		224.128	223.121	-0.171	12.1			[M+H]+	true		C12H17NO3	16683	0	13866	17589	0	0	17442	18712	17635	15928	18216	18257	16727	16516	19995	14711	0	15655	18958	15114	18860	16173	0	0	15919	0	0	0	15438	0
3.66		556.44	538.406	-0.41	4.3			[M+NH4]+, [M+Na]+	true		C26H56N3O8	9862	16931	15865	9830	13186	13344	7580	18681	8848	16044	6796	9814	12654	11256	8463	12015	11832	16620	21402	12110	9828	9794	13200	8372	10613	10504	86446	8566	10872	8626
3.7		360.362	359.355	-0.42	5.2			[M+H]+	true		C25H45N	1190	1477	1987	9289	2102	492	609	910	7458	4194	966	2531	665	710	1322	1626	612	1762	770	721	1150	594	2107	1836	679	1054	11432	752	1518	917
3.72		512.414	494.38	-0.068	3.3			[M+NH4]+, [M+Na]+	true		C24H52N3O7	10597	15914	16759	12145	13411	13669	7952	19131	12529	15874	7648	10873	14351	12297	10454	11979	10378	20221	23309	11331	10932	9743	13572	9934	11244	11300	102439	8964	12076	9204
3.78		468.388	450.354	0.31	1.3			[M+NH4]+, [M+Na]+	true		C22H48N3O6	8479	15425	16273	10825	14462	13320	9022	19497	11513	13855	8717	11441	13460	13456	9152	10352	10039	20394	22805	10334	10163	9688	14693	10063	10901	10502	104762	9832	12446	9354
3.81		485.289	484.281	0.239	1.5			[M+H]+, [M+H-H2O]+, [M+NH4]+, [M+Na]+, [M+K]+	true		C27H38N3O5	193056	270961	186850	460580	169055	123960	75648	416438	216101	149425	102278	183853	162627	132863	186056	414499	148029	134634	120835	234756	524440	168677	286656	127091	137364	516636	155160	173799	261934	500352
3.81		530.337	529.33	-0.177	5.4			[M+H]+	false		C33H43N3O3	13127	14698	11327	23268	11799	8787	6737	18054	12221	9243	7388	9724	9559	8171	12185	18361	8271	7170	7963	11241	19797	8567	13607	8406	6720	19631	10331	8324	11146	18596
3.85		424.362	406.329	0.562	1.2			[M+NH4]+, [M+Na]+	true		C20H44N3O5	6782	12188	16707	14074	12445	11696	6103	15573	14012	11924	7595	10494	12270	10305	8023	6627	8221	18161	17127	8627	7009	8334	13523	8410	7786	7522	96066	7891	9588	7550
3.91		380.337	362.303	-0.332	9.3			[M+NH4]+, [M+H]+, [M+Na]+	true		C20H42O5	4458	9058	9056	12978	8772	5546	3773	15708	11251	6255	7207	6861	8204	5838	7426	4356	5676	11743	9733	5299	3813	5379	9953	7860	4937	5692	63814	6318	5834	4529
3.91		224.128	223.12	0.936	9.6			[M+H]+	true		C10H15N4O2	14993	0	0	15647	0	16012	15480	16090	0	14326	15853	17421	15154	0	17156	0	16746	13554	17596	13825	0	15078	16340	0	14923	16327	0	15953	13175	13931
3.98		341.266	318.276	-0.534	10.4			[M+Na]+, [M+NH4]+, [M+H]+	true		C18H38O4	1702	3174	2813	4019	3453	2679	1943	7059	4279	2321	3270	2408	3544	1787	3084	1799	2081	3349	2444	2264	2282	2231	3637	2838	2148	2753	17376	2071	2107	2398
4.08		526.43	525.423	-0.737	17.3			[M+H]+	true		C17H51N17S	5446	9082	4837	6662	6773	6819	6522	7192	6486	5967	7200	6350	5873	6068	6799	5277	0	5740	6642	5605	6095	5670	6187	5927	5412	7765	7311	5948	5321	5041
4.1		374.302	351.313	-0.517	20.2			[M+Na]+, [M+H]+	true		C22H41NO2	928	20671	773	4885	1238	981	1465	3843	818	518	1395	5644	1228	557	1205	865	1618	1038	942	425	2931	807	741	1474	1662	1217	1669	1484	635	2124
4.13		224.128	223.12	-0.671	6.8			[M+H]+	true		C8H20N2O3P	0	15590	13212	15846	15288	0	15112	0	0	14304	16262	0	13945	15357	17143	14271	0	14435	17839	14378	16209	0	15162	16121	0	0	15959	0	0	0
4.14		97.076	96.0687	-0.067	5.2			[M+H]+	true		C5H8N2	7462	7873	6235	7647	7858	8155	7917	7579	8644	6893	9980	7854	6967	8012	0	7454	7332	7272	8189	7136	8960	8431	7340	7594	7087	7411	7532	7664	7316	6528
4.2		570.456	569.449	0.957	2.2			[M+H]+	true		C24H53N14O2	4666	9404	4802	6058	5130	4745	4821	6946	7256	4796	4921	5784	4839	4472	4708	4578	4575	5820	5102	6779	4892	5159	5753	4965	4218	5247	11064	4879	4731	4551
4.29		394.352	393.344	0.318	40.9			[M+H]+	true		C19H45N4O4	6113	8052	5417	8152	7152	6648	5897	7450	7734	6096	6707	6684	5929	6480	6065	5867	6985	6289	7046	6759	6449	6149	6530	6769	6515	6988	7138	6521	5839	5278
4.28		526.43	525.423	-0.163	11.3			[M+H]+	true		C25H57N4O7	6804	11174	6342	7082	7131	7584	6385	7844	10813	6921	7652	7203	6976	6767	7201	6121	6382	6267	7197	7304	6944	6977	7030	6721	5832	7423	13463	0	6115	5691
4.32		425.287	424.28	-0.3	15.2			[M+H]+	true		C20H36N6O4	5269	6643	4347	6687	6906	7029	5945	7715	4719	6191	5890	5600	5969	6792	6272	6046	6891	6678	6335	6736	8354	5971	7265	4596	6205	7227	6001	5577	6604	5728
4.35		482.404	481.397	0.072	3.4			[M+H]+	true		C23H53N4O6	9336	12237	8009	9551	9334	0	0	10597	12633	8069	10000	9979	8710	9694	9707	7943	8423	8286	9233	9078	8849	9126	8701	0	8100	8860	15699	9141	7834	7136
4.39		654.33	653.323	-0.4	8.6			[M+H]+	true		C31H51N4O7P2	2100	4819	2249	3948	3052	2984	2092	3653	3395	1411	1172	2352	4111	3590	3548	3692	3451	1432	2455	2443	5612	2892	1704	1996	1906	6491	1261	1835	1634	1285
4.42		438.378	437.371	0.24	9.3			[M+H]+	true		C17H52N5O5P	9155	10169	0	10067	9910	0	9816	10292	14470	0	10062	11005	9747	9948	0	7882	0	8549	9392	9537	9660	9110	9955	0	8902	9399	15030	9151	0	0
4.48		394.352	393.345	0.616	13.4			[M+H]+	true		C19H45N4O4	6908	9495	6196	7682	6735	7340	7102	7804	13214	6446	7341	10208	7258	6179	8641	6663	6759	6614	8011	7435	7429	7330	7075	7449	5805	7309	12224	6509	6173	5918
4.51		97.0759	96.0687	-0.103	8.4			[M+H]+	true		C5H8N2	7916	8376	7153	8227	8585	10100	8035	9612	7816	7479	8061	7563	7880	8930	8787	6529	8279	7192	8643	7554	9609	7259	7412	7918	6680	7963	7983	7918	6701	6429
4.54		526.43	525.423	0.894	12.2			[M+H]+	true		C27H62N2O3PS	6757	8539	6541	8124	7661	7850	0	0	7344	0	7586	0	6897	7137	8125	6079	8954	0	8766	6810	7806	0	6903	7412	6407	7340	6824	6621	6422	0
4.54		482.404	481.396					[M+H]+	true			0	0	8257	0	9405	9890	9240	9075	9605	8406	10118	0	0	0	0	7178	0	8381	0	8441	9465	0	0	0	8373	0	0	9143	7530	0
4.53		224.128	223.12	0.961	9.2			[M+H]+	true		C10H15N4O2	11552	13470	11483	14200	13407	13863	12856	0	14866	0	0	14187	0	0	27609	0	14057	12582	14940	12564	14223	13441	15033	0	12984	13513	0	0	11896	11435
4.52		570.456	569.448	0.669	3.8			[M+H]+	true		C26H65O12	5636	5650	5056	5616	5607	0	4920	5218	5690	5358	5909	5924	6189	5222	5836	5211	5778	5051	5765	5021	0	5328	5098	5279	4963	6340	5292	6038	4565	4140
4.6		195.122	194.115	-0.539	11.8			[M+H]+	true		C7H12N7	6474	6870	5758	6381	0	7108	0	6778	5920	6124	6225	6496	0	6098	14415	6094	7220	0	6310	5623	6922	0	6183	6400	5955	6627	6596	6641	5255	5135
4.6		614.338	613.331	0.126	1.7			[M+H]+	true		C27H51NO14	7890	3164	8735	3168	1111	789	3283	3876	6544	11220	3155	6130	2418	16889	5346	5576	1387	15148	4100	19538	4320	16479	2054	3167	16262	5284	3560	4695	7308	6973
4.74		482.404	481.397	-0.131	9.7			[M+H]+	true		C19H56N5O6P	9518	9819	8728	10238	10288	10134	9677	9931	9679	9223	11434	10187	9954	9702	10982	7835	10017	9191	11043	9498	9782	8879	9618	9753	0	10269	9273	0	8901	8679
4.74		526.43	525.423	-0.435	8.8			[M+H]+	true		C21H60N5O7P	7025	8078	6822	8097	7762	0	7721	7812	7336	6997	8098	8399	7258	7072	8350	6980	0	6942	7867	7527	7906	6888	7484	7656	7441	7524	7405	7255	7034	6514
4.78		540.445	522.411	-0.309	5.6			[M+NH4]+, [M+Na]+	true		C26H56N3O7	7701	8154	7817	7473	7627	8302	6271	9319	6440	8596	5826	7516	7956	6995	5962	6947	6600	9952	11405	7129	6815	6131	8615	6406	6553	6839	45601	6111	6626	6189
4.79		570.456	569.449	0.742	30.7			[M+H]+	true		C22H68NO12P	5122	5552	4579	5902	5428	5209	4896	5151	5572	0	5143	5569	0	4915	5562	4090	5373	4901	5117	4700	5484	4938	5172	5344	5867	5158	4801	4820	4463	4491
4.8		438.378	437.371	0.444	12.4			[M+H]+	true		C21H49N4O5	9467	11301	8524	10939	11037	11946	10838	11279	11701	9661	11405	11975	9988	9586	12106	9408	10616	9308	11749	9499	10907	9792	11275	11438	9736	11509	10483	10743	9401	0
4.82		195.122	194.115	0.888	6.4			[M+H]+	true		C6H16N3O4	6449	7468	5877	7866	7333	7818	7389	7438	6568	6914	8214	7405	7140	6732	7742	6724	8004	6882	7674	6633	8234	0	7232	7481	7447	7429	8544	6816	6665	6074
4.83		394.352	393.345	0.636	21.5			[M+H]+	true		C19H45N4O4	7477	9010	7076	7242	7297	8068	6978	8528	7734	6895	8022	7876	7268	7115	8500	0	7182	7207	8030	6734	8192	6694	7210	8049	7003	7177	7565	7172	6595	6402
4.85		496.42	478.386	0.074	8.9			[M+NH4]+, [M+Na]+	true		C24H52N3O6	6757	9267	10993	9940	9054	8926	7401	10940	9156	10874	7933	8811	9211	8062	7588	8267	8395	10532	12083	8434	7512	6504	10053	9305	7806	8357	49222	8214	7438	6198
4.91		482.404	481.397	0.013	11.6			[M+H]+	true		C19H56N5O6P	8603	9761	7743	9196	9874	8873	0	0	9985	0	10023	10022	9445	0	10347	0	0	0	0	8519	9658	7848	9065	9581	8419	0	0	9001	0	0
4.92		452.394	434.36	-0.969	1.6			[M+NH4]+, [M+Na]+	true		C24H50O6	7156	9024	8576	9269	11090	9095	6901	8904	9203	8108	8688	9454	8931	8776	8168	7227	7421	12957	11184	7852	8478	7638	10847	8160	7082	7994	41923	8448	7706	6928
4.99		195.122	194.115	0.874	7.9			[M+H]+	true		C6H16N3O4	7015	7784	6061	7189	10021	7582	7686	7285	7772	7481	7359	7965	6830	7078	7702	6460	0	6433	8436	6458	7902	6498	10309	7515	7272	7817	0	7897	6365	5889
5.01		408.368	407.36	-0.682	6.7			[M+H]+	true		C22H49NO5	5658	7168	7524	9745	7995	6238	6298	7650	7566	6202	6961	6002	7770	7119	5949	5401	6855	8761	9321	6700	5287	5717	7431	5967	5394	6742	34397	6934	5268	5230
5.02		97.0759	96.0686	-0.126	7.6			[M+H]+	true		C5H8N2	9370	9515	6979	9769	9433	9906	8575	8613	8248	8944	8754	10251	7305	7801	8573	7981	0	9167	8492	7890	9721	7822	7930	7948	8582	10026	8367	9698	8044	6806
5.08		369.297	346.307	-0.869	7.7			[M+Na]+, [M+NH4]+	true		C16H45NO4P	3230	3724	2780	4139	3676	3000	2685	4104	4051	2650	4147	3524	3250	2555	3103	2578	3278	3619	3562	2566	2833	2657	3578	2822	3579	3083	11891	2965	3113	2572
5.19		195.122	194.115	-0.211	5			[M+H]+	true		C7H12N7	6483	7166	6017	7457	7121	7413	6967	7285	7252	6080	7300	7392	6467	6881	8209	5940	7733	6517	7092	6022	7447	11078	7277	6880	6581	7070	7004	6731	6189	0
5.31		97.0759	96.0686	-0.116	8.7			[M+H]+	true		C5H8N2	9146	8680	7914	8790	8871	0	7962	8704	8628	8030	9057	8105	8132	8638	8134	7576	8812	7666	10370	8099	9897	9178	7924	8535	6935	8858	0	8373	7879	6980
5.37		413.323	412.316	-0.499	3.2			[M+H]+	true		C20H40N6O3	39369	2484	34644	2712	2666	2554	60841	2564	2395	37385	57119	3015	54378	8698	2482	36414	2458	31071	2840	14715	2823	5119	45827	62874	34084	2390	51363	29262	20231	18465
5.56		97.0759	96.0686	-0.127	5.8			[M+H]+	true		C5H8N2	8280	8772	8551	8801	9608	8585	8364	9206	8040	8027	9559	8572	7642	8477	9407	7806	8150	7150	8831	8266	9480	8287	9278	8543	8381	9246	9074	8133	7558	8710
5.86		97.0759	96.0686	-0.133	5			[M+H]+	true		C5H8N2	8331	8819	6833	8983	9475	9493	8908	9108	9038	7801	8261	9069	7615	8238	0	6986	9117	8720	0	8517	9557	8572	7907	8368	7795	8990	9226	8887	8261	7443
5.93		436.399	435.392	-0.722	32.8			[M+H]+	true		C23H47N8	880	1486	1080	1133	1278	728	775	1013	1134	1570	879	952	778	1626	880	561	768	1777	1850	1363	718	1021	1119	756	785	796	6998	1213	1041	603
5.99		128.107	127.1	-0.171	2.4			[M+H]+	true		C7H13NO	8822	9451	7477	8892	0	10493	9995	10581	9279	8707	10279	9507	9178	9274	10518	7859	10645	8773	11477	8742	8784	0	9270	10751	8736	9341	0	9186	8434	7778
6.03		113.107	112.1	-0.077	16.8			[M+H]+	true		C6H12N2	5725	6369	5031	6340	6093	6057	6522	6096	7074	4891	7308	6542	6239	7283	6642	5672	6655	0	7111	6105	6139	6143	6365	6503	5641	7159	0	6778	5382	5071
6.08		97.0759	96.0686	-0.11	6.8			[M+H]+	true		C5H8N2	8317	9696	7650	9196	8758	8546	8002	9196	10803	8646	8327	0	7700	8487	8829	6917	11166	8222	9639	8486	10246	10268	0	8334	7494	8454	9502	9107	6972	8014
6.14		156.138	155.131	-0.104	5			[M+H]+	true		C9H17NO	4108	5330	4081	4532	4220	0	4931	4982	6378	4680	5284	4914	0	4207	5722	4256	4970	4793	5441	4478	5117	4647	4822	4917	3836	5043	4699	4794	3616	3895
6.17		621.308	620.301	-0.926	7.7			[M+H]+, [M+NH4]+	true		C31H48N3O6P2	16395	2230	15980	1372	10687	11936	13309	2767	2959	14358	11308	2400	23722	5375	2581	21913	11930	22761	4039	3179	9415	4538	17920	12204	15453	16316	13887	11799	11137	10283
6.19		128.107	127.1	-0.063	7.4			[M+H]+	true		C7H13NO	9040	0	8482	10740	10377	0	9521	9969	10841	9694	11358	10655	9738	9174	0	8407	11026	9308	10154	10138	10242	9719	10229	10668	8390	11226	0	0	9768	8819
6.24		113.107	112.1	-0.084	7.8			[M+H]+	true		C6H12N2	5880	5968	5743	6397	6892	6267	6755	8175	5764	7008	7089	7009	6435	6087	6935	5764	6526	6614	6965	5758	7139	7400	7379	6461	5438	6823	5924	7023	5854	5359
6.26		441.354	440.347	-0.62	6.3			[M+H]+	true		C22H44N6O3	35376	0	34495	0	0	0	51529	0	276	17655	49295	280	41788	3680	195	22931	0	17756	0	7035	0	2385	34221	56325	17444	291	41759	24668	13295	12907
6.32		707.167	706.159					[M+H]+	true			2803	3444	2985	4117	3306	5583	3580	2755	2871	3970	5210	4016	5016	7851	6225	4126	8020	7641	5529	5854	6458	5108	3513	2941	2657	3504	3913	4447	1939	2246
6.32		702.211	701.204					[M+H]+	true			3740	4569	5061	5677	5136	5429	4201	3944	3517	4970	6825	6068	7533	9363	7772	7088	8768	9873	6425	6950	8299	7383	3850	2691	3091	4129	5104	6018	3210	3058
6.37		939.593	916.604	0.21	14.9			[M+Na]+, [M+K]+	true		C51H74N13O3	30819	34948	26881	14808	56415	63731	44396	19997	35264	24840	30374	16379	46311	41464	16161	33438	39687	32144	36286	41027	26859	47730	44477	27609	32012	17770	37041	21524	46235	41774
6.37		934.638	933.631	0.103	9.5			[M+H]+	true		C56H90N2O5PS	5765	6828	4435	2596	10121	10372	7854	3409	6124	4745	5298	2904	7431	7857	2801	7100	6512	5707	5602	7857	5661	9991	8273	4548	5535	3005	9399	3749	9111	8398
6.4		97.0759	96.0686	-0.146	4.2			[M+H]+	true		C5H8N2	8656	10882	7554	10568	7901	0	7659	10288	8460	7810	8936	9174	7157	6962	9846	8174	9712	7466	9926	8245	12321	9062	10207	9313	0	10562	8982	8631	8186	6899
6.46		128.107	127.1	0.046	7.6			[M+H]+	true		C7H13NO	8882	10036	7476	0	10109	10292	9966	0	10185	8565	11407	10333	8841	10836	10967	8512	9873	0	12450	8838	10589	9357	10352	10198	9602	10387	9661	9237	9406	8809
6.54		170.154	169.146	-0.263	8			[M+H]+	true		C10H19NO	2200	2486	2009	2384	2595	2940	1758	7747	2369	2354	2443	0	2369	2175	2502	1687	2432	2068	2214	2090	2908	2167	2185	1915	2444	2401	2124	2325	2268	2393
6.54		130.159	129.152	-0.103	23.7			[M+H]+	false		C8H19N	1230	1671	1154	1701	1432	1477	1230	6712	0	1087	1397	0	1344	1162	1492	1509	1672	1235	0	1790	1405	1222	1401	1379	1504	1322	1651	1685	1345	1122
6.54		111.092	110.084	0.056	4.5			[M+H]+	true		C6H10N2	3700	4742	3345	4153	3858	4636	3753	7864	4401	4212	4386	4533	3848	3876	4545	3809	5008	3241	5106	3782	4350	4066	3912	3947	3438	3970	3519	3786	3709	3097
6.55		113.107	112.1	-0.072	11.8			[M+H]+	true		C6H12N2	6142	0	4950	6867	0	6478	6589	14196	8032	6538	8216	7110	5643	6065	7141	5801	8012	7287	0	6539	7196	6595	7807	7128	6168	7305	7104	7515	5771	5882
6.57		776.577	775.57	-0.431	7.3			[M+H]+	true		C34H69N19S	5116	0	8588	0	0	0	13938	0	1264	15589	5335	976	8166	6582	591	11702	0	15020	0	11609	976	5490	12422	4187	13259	0	4437	6375	7938	5965
6.59		156.138	155.131	-0.208	22.5			[M+H]+	true		C9H17NO	5585	4899	4539	4986	5937	5367	4904	20696	5233	3698	5930	4566	3944	4272	5581	4087	4601	4992	4930	4693	4705	4435	4634	4830	4190	0	4506	4694	4848	4242
6.66		698.471	697.464	-0.354	49.6			[M+H]+	true		C29H71N4O10P2	1937	0	3253	0	0	0	3863	0	1078	7509	1673	453	2891	3695	496	4398	0	7272	439	7176	649	3960	3149	1349	7779	588	1814	1918	4325	4078
6.68		97.0759	96.0686	-0.159	6			[M+H]+	true		C5H8N2	10478	9368	7867	10300	0	9898	0	8449	9265	8003	10652	10253	9264	7913	10411	7090	9133	7498	9505	9101	10666	8623	8206	9930	8830	9756	8446	10104	7825	8073
6.67		128.107	127.1	-0.071	9.3			[M+H]+	true		C7H13NO	9797	10038	7723	10408	0	10796	0	11168	11231	0	10353	0	9775	10025	11885	8741	11639	10048	12033	0	11512	10496	10563	10291	10149	10795	10120	9850	8862	7838
6.67		158.964	157.957					[M+H]+	true			9172	0	0	9520	0	9331	9311	29424	9323	8260	9379	8871	9087	8791	9906	7437	9265	7692	10326	8944	9832	9020	9587	0	8625	11059	9352	10619	8665	7788
6.78		776.577	775.57	-0.174	4			[M+H]+, [M+Na]+	true		C34H69N19S	6645	205	8571	0	0	0	18483	0	1566	15084	5707	1059	10986	5394	490	14794	0	14698	615	9271	923	5117	13546	6505	14741	0	5563	6018	8291	6821
6.76		800.576	799.57	0.281	1.9			[M+H]+, [M+Na]+	true		C35H73N15O4S	7347	747	9024	849	0	0	7497	0	3513	10580	4267	2286	5429	13808	0	10133	0	11135	705	14746	2296	13580	5190	4570	12666	778	5134	6501	9556	6780
6.77		113.107	112.1	-0.164	3			[M+H]+	true		C6H12N2	7123	6689	5275	6853	0	8672	6119	6930	7056	5867	6941	6531	6739	6237	7990	6621	7322	6101	7959	6312	7999	7711	5974	6924	6647	7386	6848	6690	5681	5047
6.78		226.951	225.944					[M+H]+	true			22338	24173	0	0	0	0	21888	0	23096	21290	0	0	0	0	25867	18769	0	20319	0	0	0	0	0	24041	0	24096	0	0	19615	0
6.81		776.23	775.223					[M+H]+	true			6193	5996	6183	7414	5384	8228	5966	5670	5818	8241	9144	8045	10798	12965	8615	9610	12022	13165	10803	10358	12232	8901	5370	4378	5108	5670	6350	7938	3833	3924
6.81		826.591	825.584	0.296	16			[M+H]+	true		C43H89NO7P2S	7179	0	8396	0	0	0	5203	0	1889	4316	2835	1324	3404	4854	0	6604	0	3537	573	5005	1773	4069	3511	3437	4904	0	3085	5010	5419	5273
6.82		781.184	780.177					[M+H]+	false			1653	2162	1835	2994	2927	4614	2184	2525	2249	2661	2866	3386	4365	4065	4907	2698	6300	4580	4870	2978	5800	3581	2543	2215	1605	2772	2569	2835	1608	1219
6.87		752.52	751.512	-0.698	4.1			[M+H]+	true		C35H67N12O4S	7825	552	10451	1011	0	0	6254	987	4779	6773	3621	3800	4044	4930	2521	8763	0	5817	2423	6303	3271	5682	4548	4092	6573	3659	5743	6487	9784	7462
6.88		430.913	429.906	0.925	44.2			[M+H]+	true		C10H2N5O9P2S	12396	13577	0	0	14573	0	0	0	13886	0	14351	0	0	12226	0	0	15370	0	15417	11951	0	12056	0	0	12538	0	0	13307	0	11619
6.92		97.0759	96.0686	-0.13	6			[M+H]+	true		C5H8N2	8227	11288	6919	9082	9954	8837	7547	8217	0	7313	9619	9499	8337	7577	9782	6118	10185	8084	9574	8036	9514	8682	8728	9021	7414	10216	9466	10084	7050	7101
6.96		510.414	492.38	0.005	47.7			[M+NH4]+, [M+Na]+	true		C28H50N3O4	0	0	0	178	21789	0	0	0	628	0	590	0	0	428	0	0	0	299	0	0	846	0	5421	458	0	0	0	622	0	0
6.97		968.535	967.528	0.099	8.7			[M+H]+	true		C61H76O8P	4145	558	5392	486	0	0	767	628	3975	2646	326	3405	634	4121	1340	2280	0	2041	1203	3357	2466	3508	767	391	3117	1605	481	2622	4624	3365
6.97		156.138	155.131	-0.187	12.9			[M+H]+	true		C9H17NO	4301	5596	3892	6918	6362	5494	4981	5745	5043	0	5484	5052	4952	4865	0	0	5381	4629	5221	4448	5377	4532	6297	5126	4596	6243	0	5274	4315	4197
6.97		113.107	112.1	-0.113	3.9			[M+H]+	true		C6H12N2	5745	6834	5544	7234	6684	8506	7100	6942	6794	0	6951	7775	6486	6794	7441	5960	8020	6453	8463	6308	8218	7746	7089	7424	5475	7472	6868	11255	6919	6153
7.01		226.951	225.944					[M+H]+	true			0	0	17878	24113	24410	0	22082	0	0	0	24055	24422	21876	21461	27104	19040	0	20290	25293	19361	0	21124	23380	0	20403	26672	23763	49723	20476	18197
7.03		430.913	429.906	0.865	46.2			[M+H]+	true		C10H2N5O9P2S	13384	14465	10881	14624	0	0	12509	14572	14070	13073	14865	15610	12456	12553	15121	12040	0	13572	16039	0	14461	11859	13961	13307	0	14458	12742	25582	12011	0
7		158.964	157.957					[M+H]+	true			9356	9918	7332	9968	0	10421	9184	9967	9693	8774	10634	9516	9260	8601	0	8326	10592	8556	10577	8627	10840	9145	9485	10126	8806	0	9543	9600	8312	7807
7		128.107	127.1	-0.113	9.1			[M+H]+	true		C7H13NO	0	11351	7603	12625	11048	11060	10587	11227	10527	0	11131	10957	10166	8864	12448	8668	11954	9310	12510	8672	10729	8976	10244	0	0	11086	9896	41984	8289	7921
7.01		754.535	753.528	-0.202	11			[M+H]+	true		C41H63N13O	5628	0	7558	0	0	0	7030	896	2373	9948	3252	0	5732	7457	2957	11165	92	7600	2854	9559	0	6694	4266	3546	9527	4187	4182	4727	7994	7044
7.02		111.092	110.084	-0.049	18.5			[M+H]+	true		C6H10N2	3004	4157	3733	4528	4027	4358	4201	4421	4565	3511	4359	6356	4873	3861	4179	3640	4413	3203	4324	3602	4614	3199	3574	3957	3073	4053	3322	8088	3510	3558
7.06		124.112	123.105	-0.243	8			[M+H]+	false		C8H13N	3682	4106	3079	4775	4464	4868	3842	3867	4505	3685	4679	4572	4089	4070	4535	3135	4872	3356	4518	3417	4407	3729	3893	4455	3359	3919	3735	13823	3041	2871
7.08		804.608	803.601	-0.488	2.8			[M+H]+, [M+H-H2O]+, [M+Na]+	true		C44H79N6O7	10190	0	13533	0	163	0	34123	0	732	19838	12424	624	17887	6136	0	13722	146	18475	0	11304	529	5256	25197	12383	18379	326	10562	9107	10140	8686
7.08		568.456	550.422	0.826	4.9			[M+NH4]+, [M+Na]+	true		C37H58OS	0	0	0	0	27048	0	0	0	994	0	811	0	0	697	0	0	0	161	0	0	444	0	6316	681	433	0	270	693	0	0
7.08		716.519	715.511	-0.902	17.4			[M+H]+	true		C39H67N6O6	2747	0	3520	0	0	0	5851	0	1384	5662	1754	1368	2797	3689	1001	4542	0	4923	0	4877	0	2884	3529	1990	5423	1095	1956	2024	4128	3441
7.08		800.518	799.51	-0.753	8.6			[M+H]+	true		C41H74N3O10P	8306	1828	11667	1980	0	0	6655	1631	7880	10974	3089	8130	4405	13230	5316	10850	108	12250	5282	15319	6220	10277	4951	3715	14233	6167	4959	7123	13329	9175
7.13		804.551	803.544	-0.452	12.2			[M+H]+, [M+Na]+	true		C42H74N7O6P	61533	7850	76839	7852	0	0	37356	7073	45873	90687	19992	44273	29965	85116	22018	84158	0	93241	18477	104320	32071	76486	29315	19638	110890	26641	25983	44301	86111	77373
7.13		894.521	893.514	-0.3	6.2			[M+H]+	true		C43H78N2O15P	6412	0	7412	1001	0	0	3578	757	3355	10367	1826	3775	2329	8197	1911	7525	0	9060	2072	10442	2499	8053	2987	1790	10830	1823	2396	4487	8338	7241
7.12		750.562	749.554	-0.418	2			[M+H]+	true		C32H67N19S	6248	0	6977	0	0	0	12384	0	2673	19137	5073	2348	8177	11501	0	11171	122	19068	362	16086	2095	9553	8556	5068	19864	0	6154	5034	7380	7063
7.12		944.536	943.529	-0.409	5			[M+H]+	true		C45H68N16O5P	11392	3019	15660	2785	0	0	2040	3413	11993	5734	904	11419	1528	9503	7381	5914	0	6333	7055	8789	7758	9441	1631	841	6937	8252	1586	7361	10816	10457
7.13		772.544	771.537	0.058	9.4			[M+H]+	true		C39H63N16O	2380	0	3300	0	0	0	4283	0	1146	9486	1731	0	2698	4921	0	3782	0	8102	0	7498	718	4704	3114	1764	8586	0	1720	2205	3674	3439
7.18		881.513	880.506	-0.216	6.7			[M+H]+, [M+Na]+	true		C46H74NO15	11547	5854	12956	5815	0	0	6813	5133	18683	23701	6247	18288	6798	27604	7066	10641	0	20261	6312	27911	13542	24533	3564	8924	25764	9751	8958	7467	11606	14269
7.22		907.528	906.521	0.508	8.4			[M+H]+, [M+Na]+	true		C42H77N5O14P	17024	3875	16890	3663	0	0	12307	2901	15934	14715	10180	14368	9928	13976	9264	12770	0	12565	8360	13621	10769	13724	5389	12625	14596	13153	12242	12261	13267	14599
7.24		520.508	519.5	0.032	18.9			[M+H]+	false		C32H63N4O	4994	946	4862	825	0	0	4575	527	4235	6745	4005	3501	3534	5711	2159	3718	0	5213	1526	6557	2734	5631	2369	4370	6230	2652	4397	4138	3845	5249
7.23		726.502	725.495	-0.594	4.1			[M+H]+	true		C35H72N3O10P	132926	1220	133300	1159	0	0	193561	0	55193	227049	109777	41795	155677	172555	12557	193354	0	218816	10313	186593	33649	148720	149016	127901	221401	17707	138090	123189	180388	160261
7.25		754.535	753.528	-0.503	9.7			[M+H]+, [M+Na]+	true		C38H72N7O6P	48545	53709	49789	49919	0	0	29122	45582	86746	42790	19806	101132	24918	55079	116354	45514	217	44260	104160	49771	73873	56799	24892	23614	49355	149129	28331	40798	63778	52692
7.23		366.139	365.132	-0.597	0.9			[M+H]+	true		C14H23NO10	38626	4428	44662	5128	0	0	33317	4834	34902	48463	32835	31091	33537	47777	16773	35857	0	47917	13128	59766	25453	49251	20587	45103	53907	22046	43176	34126	33665	51689
7.23		844.614	843.606	0.963	13.2			[M+H]+	false		C42H91N3O7P2S	4270	0	4347	0	0	0	3325	509	3935	5076	3559	3819	3194	4715	2080	3860	0	4440	1641	5171	3117	5849	2201	5136	5421	2700	4748	4690	3286	4354
7.25		97.076	96.0687	-0.069	17.8			[M+H]+	true		C5H8N2	2982	7645	2166	8908	10407	9751	0	7842	3819	2454	5240	5400	2784	2426	9375	2187	10270	1955	7247	2017	6011	2892	7169	0	2040	5342	3905	3981	2246	2360
7.27		830.566	829.559	-0.401	6.9			[M+H]+, [M+Na]+	true		C44H76N7O6P	73209	60289	85579	58584	211	178	15235	53591	115397	23923	9550	99849	11411	49137	75860	35609	132	23637	69891	37160	74045	50418	12930	9956	29154	104470	11895	58273	62275	69020
7.28		1215.76	1192.78	0.084	18.2			[M+Na]+, [M+K]+	true		C71H109N4O7PS	10203	26822	7663	15929	37266	32739	11713	20080	16238	7213	14077	12609	14184	11651	13238	8584	29207	7236	22313	8322	17405	12671	17854	14512	6759	14338	15225	10590	8899	9180
7.29		812.52	811.512	0.869	7.8			[M+H]+	false		C40H77NO13S	5663	970	6471	823	0	0	2078	933	2083	3088	1349	2154	1904	3910	2076	5369	0	3234	1398	4365	1655	3844	2371	1943	3051	2042	2122	4347	4369	5021
7.33		946.552	945.544	0.597	6.6			[M+H]+	true		C47H65N18O4	10777	2687	12359	2440	0	0	1704	2777	13988	3672	1541	11135	1513	7717	12899	4691	0	3883	9193	6200	10542	7815	1350	1224	4225	16440	1747	9365	7830	8546
7.33		878.564	877.557	-0.332	4.9			[M+H]+	true		C49H85NO6P2S	33535	8030	40489	7094	0	0	5328	7846	47665	12934	3194	37338	3579	22406	36693	15966	0	11785	31450	18866	31645	24252	3901	3558	14429	45757	5099	29327	25899	25785
7.35		882.597	881.59	-0.561	2			[M+H]+, [M+Na]+	true		C48H80N7O6P	25519	0	29933	0	0	0	3487	0	21996	10737	2946	18315	3361	19237	7667	12228	0	10056	6094	14634	13075	18295	2680	2935	11509	8407	4801	21164	20864	18855
7.38		792.55	791.543	-0.902	5.9			[M+H]+	true		C41H74N7O6P	7467	3472	9046	3496	0	0	4141	3113	10403	5222	3146	9555	3248	9881	8341	8717	207	5193	6919	7864	7622	9668	3633	3197	6605	9279	4366	5879	11051	9238
7.35		752.518	751.51					[M+H]+	true			59646	8106	77204	6409	0	0	102413	6901	26943	137381	46780	19911	80051	98271	18093	121246	0	137219	13959	141645	18409	84142	71646	48161	149744	21431	53397	55529	99748	89061
7.36		802.533	801.526	0.213	4.4			[M+H]+	true		C35H65N18O2S	28124	14767	42611	14097	0	0	15946	13268	41405	26696	9047	33655	27437	32747	40115	29040	0	25878	38347	35144	28467	45767	13130	10019	31433	53394	13018	26673	39404	34941
7.38		142.122	141.115	-0.315	2.8			[M+H]+	true		C8H15NO	8833	14034	7016	13550	15628	16308	9390	0	12227	8733	13390	12877	11621	9186	13199	6898	16080	8456	14668	7904	12708	9798	13689	13075	7713	12752	11677	11387	8310	7807
7.39		226.951	225.944					[M+H]+	true			15525	23420	11105	0	0	25296	17084	23780	19679	15634	22092	20170	18451	16553	23263	13361	26642	15475	23382	12355	0	16936	19170	20757	13796	0	19898	17467	14894	11823
7.38		430.913	429.906	0.907	50			[M+H]+	true		C10H2N5O9P2S	8946	15620	7339	14567	15072	0	10448	13895	13432	8494	13456	12300	11950	10853	14427	7884	16273	9415	14172	7877	12791	10472	12897	11478	8689	0	11470	11576	8178	8115
7.46		553.388	530.399	-0.257	10.2			[M+Na]+, [M+H]+	true		C28H56N3O4S	9193	31629	21295	95161	155901	166803	40024	45860	9197	21256	38022	25120	149883	53608	33851	22002	143618	30856	27476	36687	19486	9785	180757	81202	45202	14070	38836	45523	20536	9363
7.47		714.503	713.495	-0.068	10.6			[M+H]+	true		C38H69N2O10	16373	920	19040	888	0	0	21716	1072	14656	22092	11783	12395	13383	22294	5151	22209	0	21647	4568	24986	9788	23548	13012	12236	22707	7126	13901	16888	24482	23264
7.45		780.551	779.543	-0.409	6.7			[M+H]+	true		C40H74N7O6P	138358	0	148300	0	364	182	83244	0	120559	83728	71347	119165	75596	130923	0	140085	255	85581	0	118382	88423	125823	65320	79301	104344	0	102177	121106	161058	150578
7.47		764.557	763.55	0.341	23.3			[M+H]+	false		C37H71N12O3S	4965	1111	5019	1111	0	0	5284	1027	2535	4042	2985	2439	3468	3583	2258	5128	0	3962	1718	3366	1805	3413	3815	2836	3981	2114	3629	4753	5755	5464
7.45		1087.68	1064.69	0.603	1.8			[M+Na]+, [M+H-H2O]+	true		C50H96N8O16	412004	757	408114	849	0	0	229987	690	21792	351271	213112	19118	197995	137511	9403	333866	0	361425	8603	187543	16318	115234	181092	254128	381685	12977	265637	319016	297558	276242
7.43		694.523	693.516	0.574	9.1			[M+H]+	true		C37H73O11	15164	703	12475	647	0	0	12447	460	7436	12792	14772	7481	11315	13740	3152	10672	0	12722	2831	14897	6326	14427	9395	14952	12039	3238	15169	13805	13242	11260
7.45		844.612	843.605	0.771	14.1			[M+H]+	true		C44H86N5O6PS	21961	0	27075	0	0	0	12964	0	1696	17897	13169	1670	11783	8700	749	19304	0	17962	831	11741	1373	6826	12054	13214	20254	0	14911	18833	17396	16184
7.45		520.508	519.5	0.022	10.2			[M+H]+	true		C32H63N4O	33256	127	48077	197	0	0	17568	192	1911	29540	14494	1800	16103	11348	1001	29932	0	27044	1053	16671	1687	9843	15111	18820	33425	1353	22867	29301	26319	24133
7.43		896.536	895.529	0.971	4.6			[M+H]+	true		C44H69N11O9	8047	40822	10208	40926	0	0	2924	40043	13892	5148	6662	14982	6672	7567	20117	5875	0	5091	19071	7277	10045	7387	2480	6689	6841	26080	8731	14043	8322	14749
7.43		654.529	653.521	-0.123	7.9			[M+H]+	false		C23H70N14O3PS	5014	0	5056	0	0	0	2637	157	1418	3217	3023	1316	2839	3616	856	3472	0	3020	580	3503	1115	2654	1837	4175	3321	567	3442	3115	3180	3232
7.44		778.533	777.525	-0.286	48.7			[M+H]+	true		C24H55N31	36688	5870	43988	0	0	0	40411	5686	20748	43683	26485	18020	33159	46891	14036	55566	0	43230	11763	58636	13799	42526	30391	26990	48291	18156	32000	38507	50728	45609
7.44		692.52	691.513					[M+H]+	true			55617	3971	12475	4050	115	0	59696	3403	44696	63997	34876	41826	39957	13740	20423	69535	0	12722	14898	14897	32268	71107	11236	33919	73031	23543	39825	56285	13242	10677
7.45		569.361	568.354	-0.903	23.8			[M+H]+	true		C26H55N3O6PS	303	1574	527	3480	5197	6787	1155	2285	556	749	1599	1306	3583	1682	1810	584	5010	817	1218	1311	1142	342	3881	2617	1182	910	1139	1388	653	385
7.46		128.107	127.1	-0.053	14			[M+H]+	true		C7H13NO	6379	9304	0	9476	11994	12061	6951	9725	7326	6179	8302	7734	6918	6091	9422	4923	11521	5849	9474	4527	9206	7588	8400	7836	4060	8042	0	0	4770	4744
7.46		366.139	365.132	0.649	7.7			[M+H]+	false		C12H21N4O9	8371	684	7464	983	0	0	6674	997	5059	8602	5824	4020	4679	5872	2440	7247	0	7630	1816	8409	4255	6436	4493	6624	9037	3300	6826	6026	5486	6844
7.47		854.563	853.556					[M+H]+	true			12359	3386	11334	3656	0	0	4266	3203	12333	9164	3804	10438	3891	15247	7216	9598	0	8540	5895	12454	7315	13757	3065	3389	10057	10708	4462	11413	10622	10545
7.5		760.487	759.48	-0.195	1.6			[M+H]+	false		C34H61N15O3S	4701	855	5181	886	0	0	7054	977	6218	8428	2674	5248	4687	8281	2123	8673	0	8025	1563	10588	4768	7630	4791	2733	7946	2118	3343	4018	9364	6704
7.51		97.0758	96.0685	-0.244	8.1			[M+H]+	true		C5H8N2	3631	8132	2801	9917	9668	0	4185	7380	5267	2873	5218	6004	5079	3988	7222	2588	9606	4487	8210	2948	6849	4036	4779	5544	3005	5643	5822	3847	3332	3011
7.52		736.583	735.575	0.221	2.4			[M+H]+	true		C36H78N7O6P	3521	76	4522	0	0	0	6271	0	442	7398	3759	255	5720	2454	188	5076	0	5972	0	3842	205	1871	5597	4763	6383	0	3587	3061	3210	3524
7.53		790.571	789.564	0.454	7.8			[M+H]+	false		C37H71N15O2S	5512	0	5808	0	0	0	4075	1330	1208	3010	2909	1207	3435	2403	787	5289	0	2876	1071	3004	844	2641	3159	2693	3517	1011	3054	4642	5469	5245
7.56		858.521	857.514	-0.293	2.3			[M+H]+	false		C43H69N8O10	2840	3223	2877	3535	0	0	1303	2729	4833	1629	891	4960	1186	2517	6424	2290	0	1680	5113	2699	2967	2599	822	1143	1948	7689	1239	1920	2785	2776
7.56		882.598	881.59	-0.372	11.2			[M+H]+	true		C48H80N7O6P	23383	19753	26526	19158	0	0	4636	17870	36438	12257	3955	36491	4250	21476	30263	12787	0	12093	29907	18482	27254	22212	3867	2941	13872	44940	5493	18264	20862	20749
7.55		740.518	739.511	-0.964	9.8			[M+H]+	true		C32H65N15O3S	25264	541	30543	965	0	0	29140	751	10511	41806	17442	9479	23643	31252	4258	34395	0	39372	4296	42585	7125	31308	20622	15877	43270	5278	22742	22798	39182	33798
7.56		611.538	610.531	-0.293	10.6			[M+H]+	false		C27H75N6O4PS	4715	618	4867	553	0	0	3906	759	2653	5782	2538	2334	2491	3764	1085	3545	0	4651	887	4729	1428	4201	1669	4372	6285	1442	4228	2928	3372	4335
7.56		768.55	767.543	-0.225	13			[M+H]+	true		C39H74N7O6P	13972	24765	15679	26404	119	151	8179	22696	30468	9739	4931	33762	5636	15910	45820	13763	0	9521	40304	13969	27041	15775	5479	5376	10021	61116	7666	11269	18252	16364
7.59		686.507	685.5	0.222	4.1			[M+H]+	true		C27H61N18OS	6237	1975	7034	1553	0	0	7809	2323	3043	6329	3398	3024	4636	4784	4271	7581	0	7420	3045	6034	2458	4115	5411	4314	7572	4882	4588	4717	7909	6728
7.59		651.533	650.526	-0.538	29.8			[M+H]+	true		C41H68N3O3	7635	2814	11140	2904	0	0	7462	3199	8010	12498	4617	5485	5867	9146	2795	9005	0	11487	2061	9907	5099	7908	3079	5433	13791	3407	6263	5593	7154	9867
7.56		904.581	903.573	-0.095	9.6			[M+H]+	true		C53H79N2O10	8998	6391	10556	6147	0	0	2034	5345	13312	4939	1025	11293	1485	8550	11145	5443	0	5251	10135	8180	9319	8537	1809	1066	4891	15500	1745	6418	9814	8852
7.59		872.535	871.528	0.141	4.8			[M+H]+	true		C43H75N4O14	12872	12027	16201	12599	169	0	9498	10141	9477	14160	5694	7452	7341	13180	6210	14598	156	12184	5339	15541	5470	13476	6629	6404	14061	7357	7543	11251	15124	14516
7.59		933.544	932.536	-0.063	20.1			[M+H]+	false		C51H77N6O6PS	3585	1616	4581	1654	0	0	3339	1518	3413	6215	2059	2984	3059	4549	1545	3868	0	5959	1210	5234	2016	3967	1495	3453	6273	1735	3058	2870	3272	4506
7.56		790.534	789.527	0.095	9.1			[M+H]+	true		C40H76N3O10P	5267	7542	6061	7655	0	0	2628	6217	9162	3659	1979	12090	2166	6016	15089	5996	0	3998	13153	5780	7796	5737	2074	2113	3968	17519	2628	4001	6499	6298
7.6		858.597	857.59	0.283	5			[M+H]+	true		C41H75N15O3S	31669	0	40218	0	119	107	6377	2475	24853	17919	5550	23462	5333	27101	11675	19965	0	16939	8388	22145	19304	26371	4902	5229	21208	13623	6996	29801	28142	25844
7.57		922.552	921.545	-0.288	38			[M+H]+	true		C46H61N22	6516	6508	7407	7181	0	0	1540	5410	9959	3550	0	8290	0	5304	10725	3821	0	3128	10202	4700	5918	4812	0	0	3856	12942	0	4701	5105	5425
7.59		430.913	429.906	0.726	44.5			[M+H]+	true		C10H2N5O9P2S	9636	14314	6668	14974	0	0	10502	14059	12715	8506	13202	14331	10563	10128	14586	7686	17145	9222	16545	7572	12840	9509	12412	13099	7227	13043	12006	11125	7322	8588
7.6		226.951	225.944					[M+H]+	true			14282	23960	11008	23978	25675	0	17814	0	18613	14356	22156	19557	18015	16486	24136	11763	0	15360	24190	12503	23143	16477	19215	21237	14048	21489	19720	18124	11936	13152
7.62		816.549	815.542	0.088	3.3			[M+H]+	true		C37H73N11O7S	8014	3263	12220	3119	0	0	3312	3167	11343	3861	2492	12951	2688	7154	12026	7403	138	4476	9445	6591	8997	7857	2255	2860	5509	12167	3658	7485	9649	9803
7.64		804.549	803.542	0.776	48.8			[M+H]+	true		C26H57N31	33807	5209	46985	5387	0	0	26832	4196	22806	34693	13904	12613	19705	37363	15553	40914	0	36476	14806	44387	10485	32937	17690	15022	43486	23403	17382	28807	42351	39944
7.63		766.534	765.526	0.276	28.5			[M+H]+	true		C34H77N4O12S	18265	3096	22410	3977	0	0	21708	3841	7288	26848	10852	6441	16096	20225	5555	29580	0	25027	5092	31210	5437	18437	14251	13387	28569	7491	15039	13805	25705	23245
7.67		740.556	739.548	0.848	5.3			[M+H]+	true		C41H75N2O9	7642	4163	9287	3634	0	0	6157	3938	5013	4974	4017	6064	5373	4214	6052	7108	0	4171	5399	4538	4876	4307	5119	4882	5007	6864	4838	6595	9244	9661
7.73		859.528	858.521	0.591	9.3			[M+H]+, [M+Na]+	false		C48H78NO8P2	3780	0	4223	0	58	0	5563	0	2425	20056	6251	1998	5333	11856	0	5867	0	19248	0	15076	1625	9911	2782	8088	19390	0	7080	3189	4080	5212
7.7		828.549	827.542	0.286	5.6			[M+H]+	true		C37H67N18O2S	141112	78465	148469	86447	1725	789	109120	83118	256132	183407	83786	224684	98668	221502	99483	172532	804	176363	88542	218625	182133	210042	94483	88891	201778	113322	116179	157785	208454	182507
7.69		896.537	895.529	-0.776	3			[M+H]+	true		C46H81N4O7P2S	44223	29316	44799	27588	685	0	36338	27429	70873	50001	29852	70591	31841	69953	35339	51296	481	53679	29951	61809	53247	67791	29198	29927	56503	44203	35619	47278	58440	51227
7.72		880.58	879.573	0.018	6.8			[M+H]+	true		C41H71N18O2S	7041	64886	7295	70466	62	0	1853	71923	24759	7156	1739	30252	1897	9006	84324	7198	0	6450	72363	6447	24394	9748	1565	1500	8208	114753	1801	7054	10382	6859
7.73		577.517	576.51	-0.383	10.9			[M+H]+	true		C35H66N3O3	12720	918	13583	776	151	0	15376	0	6306	74952	14812	3924	16908	39118	850	21042	96	62216	0	50011	3423	29212	6719	21765	75031	1033	20201	9797	12741	16443
7.69		806.758	805.751	-0.343	28.7			[M+H]+	false		C33H87N23	0	0	0	0	0	0	8785	476	11911	0	0	0	0	0	0	0	0	10150	0	0	0	0	3275	3310	11962	2009	2327	10350	10396	10606
7.73		766.571	765.563					[M+H]+	true			7334	4483	8999	5045	0	0	6585	5066	3675	4774	5519	3681	5736	4588	4691	7401	0	4295	4217	4199	3324	4898	5681	5396	4225	6053	5969	7278	8370	7574
7.76		1194.82	1176.78	0.104	11.5			[M+NH4]+, [M+K]+, [M+Na]+	true		C67H92N20	43747	75525	25780	18440	219440	208386	84734	28877	84279	34825	69667	29128	109778	81498	30637	48322	108665	50540	82881	45168	64529	60951	87667	47409	38780	22731	76433	23885	54826	40899
7.76		931.526	930.518	0.917	1.9			[M+H]+	true		C44H70N10O12	9195	15807	7798	15481	177	0	9525	18970	11769	10205	11356	14465	9602	10072	15427	6878	0	9262	13697	8703	12355	9302	8014	13333	9280	14716	12283	9974	6406	8691
7.76		844.612	843.605	-0.984	14.3			[M+H]+	true		C43H77N11O6	12886	501	15448	478	0	0	8318	563	3877	14276	9286	4130	7815	8311	3298	13409	0	14685	2831	12671	2985	8455	7273	10188	15143	3430	10855	11179	13251	12759
7.74		922.552	921.545	0.934	0.9			[M+H]+	true		C46H71N11O9	32137	9495	31565	11231	54	0	25722	10946	31901	19844	17968	30302	19521	24270	16099	27907	0	19637	15074	21157	27826	23032	21711	18683	21583	17915	21277	32687	30475	31060
7.76		520.508	519.5	0.226	7.2			[M+H]+	true		C32H63N4O	15808	0	18856	0	0	0	9099	0	4863	15524	10644	3992	8397	10505	2604	15605	0	15983	2428	13203	3310	9964	8521	10236	18201	3997	12273	13734	13869	14720
7.75		770.566	769.559	0.904	4.1			[M+H]+	true		C42H77N2O10	19404	2570	25245	2957	0	0	15698	2632	14210	13407	14248	13697	13678	14191	7233	22599	0	11852	6473	17400	11276	16197	13533	13464	14484	10040	16560	18132	20351	22051
7.78		603.533	602.526	-0.468	6.1			[M+H]+	true		C37H68N3O3	24389	0	23076	0	230	0	37279	0	4341	58450	32586	3837	35992	26161	1290	28211	106	50639	1216	31217	2831	20482	17122	50553	56712	1572	39594	19256	17446	22930
7.78		653.548	652.54	-0.069	6.5			[M+H]+	true		C39H68N6O2	10296	3146	10637	3235	0	0	7310	3163	8192	10643	7429	7973	8606	8875	3820	7815	0	10258	3683	9631	6356	7266	4210	10662	12521	6532	10069	9104	7475	9796
7.77		884.607	883.599	-0.227	4			[M+H]+	true		C45H87O16	44360	0	49766	0	0	0	31704	0	20996	56307	38978	0	29648	34810	23672	42625	122	51073	0	39356	0	26708	27296	43441	55993	26652	46385	44765	43766	42781
7.77		909.543	908.536	0.296	1.7			[M+H]+	true		C46H76N4O14	41159	49236	37987	55327	0	248	35511	53523	48655	53823	42475	52734	36402	49431	45619	31519	84	50126	36700	41863	43439	40405	23636	50999	56187	54169	49839	34557	29077	40654
7.8		796.505	795.498	-0.266	6.6			[M+H]+	true		C34H70N9O10P	61383	24233	48809	24618	405	276	77320	20007	85885	60238	89069	95503	85738	71525	48705	56384	253	66347	37044	59087	79578	71310	100517	78868	53166	45377	87420	84625	63533	59978
7.76		858.597	857.59	0.908	4.8			[M+H]+	true		C45H84N3O10P	21680	171490	24372	187750	201	0	4208	169686	68985	11616	4580	83837	3602	20765	216263	11258	0	10344	203881	16989	63700	22476	4036	3756	12294	307251	4856	18510	20756	21191
7.77		627.533	626.525	-0.797	3.2			[M+H]+	true		C39H68N3O3	170203	131500	177796	145767	362	278	150555	142763	180109	220267	125317	164865	131445	180986	122224	141957	196	193778	100724	182726	124935	158254	71862	176933	236201	184796	176141	136328	133346	170280
7.8		728.721	727.713					[M+H]+	false			5247	0	0	0	0	0	6791	0	7182	6057	6132	6128	6491	6661	2223	5865	0	5966	1251	7258	5435	6601	7539	5749	0	0	6168	0	6259	5822
7.8		706.74	705.732	-2.829	43.2			[M+H]+	false		C45H93N4O	17148	5459	19226	5631	0	0	22470	4667	18227	22756	14354	15829	17740	18734	9281	21533	0	20837	9103	20191	14461	18842	22195	18643	20256	10515	19236	16910	22299	17669
7.81		1412.07	1411.06	-0.99	5.9			[M+H]+, [M+Na]+	true		C78H147N4O15P	27487	847	38307	507	0	0	38044	0	16494	50134	10935	13825	24824	39316	2219	47377	0	44961	2141	54085	11025	41562	24787	12922	49443	3298	15619	21040	47975	38345
7.83		1409.1	1408.1					[M+H]+	true			10730	2717	13122	1865	0	0	13488	1597	10101	10732	6522	8729	8563	13989	3670	11722	0	12303	2938	13612	9256	13320	10407	8126	12897	6334	9586	9438	12992	12046
7.83		1431.09	1430.08	1.858	47.6			[M+H]+	true		C60H121N42	13931	3782	13077	3685	0	0	17047	2888	14232	12213	11560	13476	10001	13338	6557	11116	0	12870	5979	14665	8940	14631	15113	13466	13666	7324	13231	11728	14661	12838
7.84		1528.05	1527.04	-0.983	6.1			[M+H]+	false		C71H140N20O12P2	4199	0	4740	0	0	0	5101	0	2001	6873	3650	0	4267	4910	606	5293	0	5434	672	5818	1215	4852	0	3479	5739	565	3528	3865	5605	5005
7.86		1435.12	1434.11					[M+H]+, [M+Na]+	true			17069	1002	18052	1101	0	0	23233	0	8792	19210	13580	7755	14567	16663	3052	17645	0	18776	2208	20039	5119	15059	15853	14818	20429	4537	14618	11344	14898	13396
7.87		792.588	791.58	0.398	1.7			[M+H]+, [M+Na]+	true		C35H78N13O3PS	13692	23513	12192	19521	93	0	9519	22975	7018	1686	18020	5547	9770	1768	13090	6438	0	1862	11864	1352	4699	1769	8922	16574	0	15747	16097	14214	6872	7215
7.84		725.555	724.548	-0.383	5			[M+H]+	true		C35H71N11O3P	112728	228514	87144	241944	4220	1786	127048	229752	183124	78619	169630	204344	125950	102547	239753	72660	2131	93095	230524	83954	164202	101526	140204	184938	78917	230740	157899	139029	87046	88795
7.87		1507.12	1506.11					[M+H]+	true			2468	13861	1997	13847	0	0	0	13978	7234	1315	1607	8039	0	2316	11667	0	0	1576	9193	0	6409	2098	0	1655	0	11787	1661	2207	0	0
7.84		1590.14	1589.13	0.634	8.3			[M+H]+	true		C84H33N6O29	7008	0	10038	8766	0	0	5274	0	0	10811	2911	11691	3288	4794	11872	7020	0	8137	0	6997	7938	4393	2388	0	9483	15599	0	5509	6912	6932
7.85		1438.08	1437.07	-0.566	4.3			[M+H]+, [M+Na]+	true		C77H22N10O20P	19814	296	24922	0	0	0	24627	262	8540	31400	10906	5087	17615	21605	1312	25461	0	29618	1168	28724	6654	22988	17054	12016	34234	2211	14106	15955	27766	24668
7.87		754.534	753.526	-0.462	5.2			[M+H]+	true		C37H76N3O10P	132986	17774	125685	18025	626	698	181563	16404	101876	151313	232858	92222	214707	149420	51750	150289	804	160210	50048	150815	100464	154828	236271	225428	146506	51105	207733	190364	155446	158454
7.87		822.521	821.514	0.253	2			[M+H]+	true		C40H69N8O10	33440	6631	23190	6502	485	355	39586	6181	24901	29383	67394	25719	49539	32874	17265	27939	343	31903	16901	24927	28029	34271	59360	60360	23437	13608	54638	50624	29822	30497
7.88		1464.1	1463.09	-0.736	0.3			[M+H]+, [M+Na]+	true		C80H30N3O25P	35968	0	47311	0	0	0	61555	0	7814	101989	29260	5378	51257	64720	963	78036	0	98119	929	98325	4547	52884	44675	29445	125085	1433	35451	31407	52691	55766
7.87		1485.13	1484.13	-0.276	6.4			[M+H]+	false		C81H155N6O15S	0	7406	2823	8734	0	0	0	8072	7084	0	0	6655	0	2529	7038	0	0	1702	5278	1924	5573	2948	0	0	1871	11024	0	2146	0	2386
7.9		1564.13	781.559	0.139	31.4			[2M+H]+	true		C37H73N12O4S	0	27015	1579	26017	0	0	0	24478	18043	0	0	21011	0	0	20689	0	0	759	17947	0	13440	0	0	0	0	31220	0	0	0	0
7.89		1514.11	1513.1	-0.007	5.9			[M+H]+	true		C76H24N22O9P3S	20831	2826	25715	3018	0	0	0	2834	19113	0	11989	17546	12990	29858	7408	0	0	27166	6577	33678	13157	34512	0	0	28960	10079	0	18002	30319	24811
7.91		782.779	781.772					[M+H]+	true			7721	23370	7523	21410	0	0	0	17714	15120	0	4095	15237	2854	8943	17348	6167	0	4835	16491	7361	14781	9419	2743	3431	4443	16201	4549	8099	7883	7441
7.9		782.566	781.559	-0.318	2.5			[M+H]+, [M+Na]+	true		C44H73N6O6	296264	810917	267399	810628	5388	2463	129828	791598	776090	163306	170753	781579	127488	302571	839277	221837	2584	170935	801795	238187	758195	343759	140877	173976	167032	825427	185176	305007	298987	296478
7.91		804.761	803.754					[M+H]+	false			0	7550	0	7609	0	0	0	7743	3745	0	0	4064	0	0	7130	0	0	0	6898	0	5585	170	0	0	0	6113	0	0	0	0
7.87		577.517	576.51	-0.228	9.6			[M+H]+	true		C35H66N3O3	53391	9296	46761	9824	81	0	46663	9509	37296	35418	49500	36691	44580	34242	22302	33260	164	33506	19180	30020	27901	35587	33910	50739	32856	24354	51866	49890	33457	39285
7.9		1586.11	1585.1	0.338	6.3			[M+H]+	true		C82H138N25O5S	2200	31806	0	29509	0	0	783	30903	13266	1006	902	14480	0	2844	24113	0	0	874	20161	0	13092	3318	700	958	798	25614	1310	2658	2287	0
7.9		872.537	871.529	-0.201	3.6			[M+H]+	true		C40H74N9O10P	10098	81290	6016	77454	727	577	4816	80076	37372	3395	9858	40885	6177	9397	69911	4624	485	4306	66503	4781	51024	10119	6860	10875	2868	59309	10233	13777	6861	7125
7.9		783.75	782.743					[M+H]+	false			1976	0	2203	9889	0	0	0	9921	8276	0	0	0	0	2267	10445	0	0	173	9039	1457	0	2957	0	375	538	9875	0	1866	1897	2106
7.89		1536.09	1535.09	-0.695	4.3			[M+H]+	true		C74H139N26O5PS	12113	4207	13036	3523	0	0	8843	3732	15194	11849	8610	15310	8783	16557	9195	12299	0	11008	6690	13369	13850	18150	8562	8515	11221	9071	10162	15163	16841	14440
7.91		788.556	787.549					[M+H]+	false			3868	0	3057	0	0	0	2822	0	788	982	6569	474	3617	0	0	1900	0	1153	431	0	919	1037	3429	5554	716	0	5376	4723	2153	1984
7.92		1540.12	1539.12	0.919	11.5			[M+H]+	true		C73H140N27O7S	16112	0	20934	1851	0	0	17427	0	0	17760	9507	7952	14563	17050	3918	19399	0	15962	3361	16724	5512	17132	12893	10549	18126	0	12236	13801	19966	16951
7.94		1512.09	1511.09					[M+H]+	true			13205	795	13722	0	0	0	22593	813	2575	24816	18727	0	24311	17087	1333	21355	0	24861	1358	23914	0	15760	21168	17858	25910	1957	17043	13262	15369	14627
7.93		1562.11	1561.1					[M+H]+	true			13460	2929	12127	0	0	0	8565	2697	9615	9400	8894	9050	9330	12240	5677	10421	0	9446	5378	11445	7969	12140	8267	8225	9558	5915	9285	11084	12706	11134
7.96		649.517	648.51					[M+H]+	true			4385	2579	4577	2823	0	0	4220	2265	6746	3408	3186	6583	2933	4999	4098	3360	0	3619	4169	4100	4928	5048	3415	3159	3317	4705	3304	3737	4525	3847
7.94		1490.11	1489.1	0.118	7			[M+H]+	true		C80H30N6O24P	14450	0	17967	0	0	0	27860	0	2677	34322	14634	0	23564	19861	0	31916	0	30942	0	32054	0	17735	19839	15778	37821	1530	17004	12559	22754	20471
7.94		732.736	731.728					[M+H]+	false			0	421	10332	0	0	0	15033	0	11449	13664	14215	8636	15846	12763	5373	13643	0	15983	5496	0	7338	0	13186	15193	17860	5926	13150	14762	13729	11733
7.95		1588.12	1587.12	0.045	47.5			[M+H]+	true		C92H32N6O19PS	12363	6470	12362	6533	0	0	7106	5628	7716	7289	6121	7732	6706	8141	5384	10419	0	6005	4418	8292	8084	9066	6849	6072	7511	6827	7784	10596	11361	12367
7.97		830.565	829.558	-0.984	9.3			[M+H]+	true		C39H71N15O3S	59302	190080	48788	200055	1538	851	24191	194489	160346	20520	34806	172240	25553	44646	220551	29561	1045	23562	212273	28151	171449	51680	28063	36178	22549	189700	35207	70064	42851	54115
7.97		898.552	897.545	-0.471	6.9			[M+H]+	true		C41H70N16O5P	16293	61897	11048	66542	912	543	7476	66984	38963	5689	11461	49274	8035	11888	73089	7388	443	6369	67158	7320	52602	13284	9217	10243	5399	62203	12669	20554	11442	13128
7.99		1566.14	1565.13	0.714	3.2			[M+H]+	true		C76H19N27O14S	13633	3851	17912	4658	0	0	8499	3236	6422	9140	0	6062	6222	9539	4560	13246	0	6036	4753	11155	4853	9681	6416	4894	9615	7237	7132	9999	13241	13434
8		603.532	602.525	-0.819	8.4			[M+H]+	true		C37H68N3O3	3767	6731	4092	6306	0	0	5109	6439	4281	6268	4413	4113	4147	3585	5198	3865	0	5682	4305	4359	3458	4382	3102	6203	5416	7050	4657	3248	2972	4316
8.07		369.351	368.344	-0.585	3.3			[M+H]+	true		C27H44	33364	25711	29567	28603	1307	769	38622	27100	32209	34453	43735	33043	40378	34070	34500	29895	451	34433	33547	32658	30112	29014	42723	43627	30651	28557	39443	35351	30229	28087
8.04		790.572	789.565	-0.185	9.6			[M+H]+	false		C35H76N13O3PS	17909	3563	17487	3906	628	0	18743	3902	9239	17815	14420	0	18398	17213	5731	21244	455	17983	0	15882	8952	18341	18957	13641	17361	7751	16296	18302	28165	24993
8.04		812.547	811.539					[M+H]+	true			6237	0	5751	6091	0	0	6254	0	0	5638	6276	0	6352	5353	0	6290	88	6459	4510	5243	5103	6121	6393	5892	5801	6260	5162	5985	7698	7650
8.02		848.537	847.53	-0.041	5.4			[M+H]+	true		C38H74N9O10P	50591	54347	41213	56272	528	286	59284	54223	58068	54082	70806	50025	66247	57159	51529	45431	379	52853	48939	49656	47615	51991	69436	70059	49779	49879	62877	54920	44838	40771
8.03		1590.14	1589.13					[M+H]+	false			9223	0	8862	0	0	0	5776	0	0	2178	4904	0	5392	2426	0	5423	0	2218	0	2061	3963	2411	3619	4167	2679	0	0	7527	4888	4587
8.05		758.776	757.769					[M+H]+, [M+Na]+	true			16756	13140	15913	13357	0	0	17008	12428	14398	16011	14838	13244	14415	16529	11926	15241	0	15642	11315	17203	13461	17344	15630	14597	18277	13384	15786	15063	17276	15014
8.06		924.567	923.56	0.574	2.2			[M+H]+	true		C45H67N18O4	6111	30846	1631	30818	0	0	3591	33263	8580	2798	4793	10348	3952	1643	23321	3320	0	2995	23861	3247	9557	4858	4738	4993	2530	22621	0	7745	4728	4877
8.06		748.526	747.519	-0.823	9.1			[M+H]+	false		C34H72N10O4PS	4744	1606	5307	1816	0	0	7007	1817	2585	2513	6340	2262	5752	2431	2112	3889	0	2254	1892	2090	2071	2208	6273	6362	2348	2704	5506	5073	3441	3558
8.03		742.571	741.564					[M+H]+	true			4540	1415	4430	1522	0	0	7073	1358	1250	9042	5897	1038	6792	4390	1791	6778	0	8762	961	6061	978	4038	6866	5874	8186	1429	6028	4119	4915	4646
8.07		762.526	761.518					[M+H]+	false			3684	0	3587	0	0	0	4175	864	0	5998	3893	1967	4470	3407	0	3614	0	6170	0	4224	1113	2623	2784	4717	5364	1006	3846	2896	3094	4480
8.05		1538.11	1537.1	-0.155	13.2			[M+H]+	true		C84H33N7O19P2S	0	9620	16559	9431	0	0	19675	8435	10833	20548	14977	8373	19500	19442	5044	19536	0	20945	5060	24267	8157	19421	20051	16923	23032	6365	19460	16362	20107	16711
8.05		1516.13	1515.12	-0.975	5			[M+H]+	true		C84H153N7O14P	21473	9020	28540	8061	0	0	27935	6829	12245	39615	16419	9979	22775	32394	4945	31753	0	33660	4562	42803	6480	30790	18910	20251	44106	6423	23611	18083	30868	28358
8.05		629.548	628.541	-0.849	5.2			[M+H]+	true		C39H70N3O3	21372	6659	18188	6628	0	0	16987	6514	12902	17336	20774	12473	19241	13445	8271	14095	0	16452	7410	11389	10384	11488	10820	27944	17038	9485	22654	18593	12769	19074
8.04		836.541	835.534					[M+H]+	true			5056	7166	4942	8750	0	0	0	7456	8608	6523	5657	8651	6004	6687	7361	4512	0	4401	6745	6355	7654	6635	4697	6418	5887	7697	5688	4585	4784	5385
8.08		1542.14	1541.13	-1	5.7			[M+H]+	true		C81H26N16O18P	20683	0	26928	0	0	0	19021	2628	6904	18514	10825	5641	16158	15561	1862	22687	0	14971	1599	16482	4208	11548	12007	11950	18044	2578	13343	13584	17455	15841
8.08		860.614	859.607	0.51	10.5			[M+H]+	false		C49H73N13O	9717	12937	8616	13272	0	0	2855	11185	24321	5787	3210	25559	2472	10268	23687	5831	0	5178	20835	8317	21987	11623	2905	2721	6052	25507	2994	9048	8866	9770
8.06		911.56	910.552	0.115	3			[M+H]+	true		C38H72N17O7S	7699	2077	6409	2132	121	0	8661	1932	4061	7744	9321	3786	8166	5134	2972	5506	0	6466	2599	4648	3689	4300	5467	10001	7034	2758	10514	7995	5404	7099
8.09		1568.16	1567.15	0.923	13.2			[M+H]+	true		C78H38N14O17P3S	15983	1435	20273	0	0	0	10059	0	3825	4427	6654	3149	6456	0	2467	10609	0	4341	0	0	0	0	5677	5344	5462	1916	6623	7304	9898	6673
8.1		785.807	784.799					[M+H]+	true			8628	662	7832	0	0	171	7322	0	0	3759	6309	0	6668	4448	0	6546	0	3287	0	4305	0	4667	5432	5251	3077	963	5355	7084	6438	5972
8.15		722.553	699.563	-0.223	7.9			[M+Na]+, [M+H]+	true		C38H75N4O7	382858	109635	297031	106669	819	514	304824	108808	315440	412055	433612	335338	333067	404429	227688	251356	523	440658	194317	395694	317274	385393	308444	452975	431776	199027	436162	375362	268189	273711
8.11		1480.03	1479.03	-0.016	10.7			[M+H]+, [M+Na]+	true		C83H147O19P	1619	3311	1751	4145	0	0	2616	3817	11439	6154	1036	10228	2361	7771	5286	3269	0	5714	3713	9357	6571	7080	1817	0	6221	5336	1015	1049	3941	2719
8.14		520.508	519.5	0.283	5.9			[M+H]+	true		C32H63N4O	88279	10934	84199	13927	0	0	75107	11086	48759	74732	90311	44563	66022	78156	25891	54668	0	85052	20739	76454	40058	70533	54317	86776	91278	21891	84612	70639	59931	60408
8.14		682.56	681.553	-0.432	4.6			[M+H]+	true		C38H73N4O6	224533	29654	210517	28348	304	182	181595	28098	114329	203186	225879	116211	172931	191240	65330	134081	239	214969	51469	192956	102468	185668	129347	210410	226705	59965	229958	180282	149474	132988
8.15		932.612	931.604	-0.602	10.7			[M+H]+	true		C50H80N10O5P	0	5252	157	5495	0	0	0	4830	6362	749	0	7615	348	1241	8919	0	0	562	6893	1329	7796	1580	0	0	510	8153	150	150	0	546
8.12		1568.06	1567.06	0.535	3.6			[M+H]+	true		C82H34N4O23P3S	4391	4422	4758	4822	0	0	4908	3989	9541	4992	2583	7489	3587	7177	4124	6173	0	4826	4020	7414	6952	7714	3957	2268	5574	5470	3101	4150	7048	5646
8.12		599.502	598.495	-0.165	13.9			[M+H]+	true		C37H64N3O3	13174	25689	12061	28599	0	0	14637	23772	50656	27345	9346	42767	11800	30347	31825	20329	0	23568	27676	30893	36517	28769	13388	9999	28442	34850	10664	11992	19736	18902
8.12		852.471	851.464	-0.175	3.4			[M+H]+	false		C35H62N15O8P	1865	6083	1306	6143	0	0	2248	6496	5918	3171	1735	6898	2057	3650	7751	2007	0	3157	7415	3359	7062	4710	2490	1699	2787	6856	2031	1776	2028	2141
8.12		762.504	761.496	-0.723	8.1			[M+H]+	false		C39H68N7O6P	12580	36454	11657	39359	0	0	16741	33703	53753	29000	12373	56721	15597	36500	51788	20685	0	28257	41175	39110	51458	37811	16803	12188	27560	50092	12547	13620	24729	21243
8.11		842.624	841.617	0.848	4.9			[M+H]+	false		C39H85N8O9S	5887	1385	5011	1457	0	0	3219	1367	594	717	3943	783	2354	0	1496	1966	0	744	1371	691	570	785	2688	4461	851	1427	3851	4965	2248	2288
8.11		874.551	873.544	0.318	6.1			[M+H]+	true		C42H71N11O9	29921	25858	24181	25003	240	69	31484	22678	26187	15489	32571	25874	30078	19424	24988	26850	168	15216	21865	16859	27477	19403	34663	34963	14996	25074	31385	38200	26739	30286
8.11		1542.05	1541.04	-0.981	11.9			[M+H]+	true		C80H158N3O14P4S	1881	2866	2164	2801	0	0	2423	2515	5253	4911	534	5155	2198	5392	2722	3831	0	4458	2785	6278	4521	5710	2596	1530	4697	3238	0	2026	3544	2450
8.11		784.486	783.479	-0.529	4.8			[M+H]+	false		C42H55N16	0	11721	0	10686	366	220	0	10165	11925	0	0	11409	0	0	11299	0	180	0	11278	0	12763	0	0	0	0	12866	0	0	0	0
8.11		712.487	711.48	0.24	7.6			[M+H]+	false		C34H70N3O10P	2776	461	2236	488	0	0	4027	654	3229	8073	2562	2708	3829	6093	1712	5476	0	8175	1888	8090	2454	5384	5407	2556	8056	1506	2271	3158	4825	3776
8.14		502.497	501.49	0.331	12.6			[M+H]+	true		C32H61N4	6793	1288	6462	1879	0	0	5479	1552	3963	6468	7079	4134	5574	6728	3263	4837	0	6889	1752	6220	3632	6145	3971	8168	7078	2258	7344	6282	4592	4487
8.15		784.774	783.766					[M+H]+	false			10684	7530	9754	4074	0	0	12573	5821	10523	9561	12208	9563	11473	7281	6486	8749	0	0	7917	9299	8897	8605	0	0	0	0	0	0	0	0
8.15		128.107	127.1	-0.151	31.9			[M+H]+	true		C7H13NO	2100	4817	1771	5033	12690	13217	2757	6126	3025	1936	3239	3693	2513	1663	4965	1368	12445	1961	3913	1320	3638	2522	3431	0	2446	4719	2908	2941	1645	0
8.18		742.533	741.526	0.479	6.5			[M+H]+	true		C38H71N5O9	37689	19823	36378	19308	242	0	35517	16507	53409	32327	26400	54528	30753	44703	40689	36986	0	35060	34735	41492	45469	50243	35000	25700	36751	43525	28796	40594	43969	42751
8.18		814.569	813.562	0.53	10.6			[M+H]+	true		C45H75N5O8	63222	13213	52852	15151	89	0	65821	14935	22958	61622	71248	17571	60371	52365	12448	60723	0	56164	10070	48671	20233	51073	66142	68767	60913	15450	71391	71125	70322	60417
8.19		788.519	787.511	0.161	8.9			[M+H]+	false		C44H71N2O10	21522	21862	22982	21217	0	0	27168	20411	41081	23104	17120	44543	24628	26430	31742	24699	0	23102	30809	27745	40050	29237	28090	21003	22916	37366	20266	26133	28082	25562
8.19		878.488	877.48	-0.929	5.4			[M+H]+	false		C40H72N5O14P	3399	5366	2398	5910	0	0	3819	5811	6106	2982	3505	7199	3985	3968	6360	3172	0	3232	6732	3218	6472	3896	3826	3564	3124	5736	4068	3573	3196	3432
8.2		882.595	881.588	-0.738	12.3			[M+H]+	true		C38H82N12O7PS	0	18020	0	17753	0	0	0	18419	8704	0	0	10515	0	1233	17804	0	0	0	19287	0	9204	0	0	0	0	22308	0	0	0	0
8.18		625.517	624.51	-0.248	22.2			[M+H]+	true		C39H66N3O3	14691	11574	16662	10817	0	0	16685	9546	26297	13871	11203	22189	12947	16450	16420	15949	0	12416	13341	17052	18367	17201	12271	10906	14956	16937	10619	14756	17474	14789
8.19		882.558	881.551	0.171	5			[M+H]+	false		C43H82N2O14P	6049	0	4149	0	0	0	6531	0	0	5468	7417	0	6766	4829	0	6272	0	4974	0	4316	0	5185	7813	7719	5076	0	9037	6938	5952	5159
8.22		690.541	689.534	-0.646	15.9			[M+H]+, [M+Na]+	false		C36H74N4O6P	7207	0	8635	0	0	0	10383	0	2153	17695	6383	1724	8685	13249	411	15402	0	17430	404	16992	1868	13710	9409	6140	19796	472	6547	6294	13122	11081
8.21		613.554	612.547	-0.235	4.8			[M+H]+	false		C39H70N3O2	1775	374	1584	407	0	0	2658	0	1108	8154	1807	692	2119	4493	235	2039	0	6816	0	5468	688	3482	1230	1750	8964	431	1866	1378	1514	2457
8.25		1552.13	1551.12					[M+H]+	false			3168	0	3964	0	0	95	3705	375	2273	5009	0	1924	2416	4396	999	4676	0	4299	714	5555	1432	4428	2320	0	5265	1169	2382	2697	4248	3367
8.23		874.552	873.545	0.022	8.7			[M+H]+	true		C45H79NO15	24179	28650	23645	28745	0	293	28432	27006	40439	31849	26759	43109	28375	36098	38174	28054	347	32166	32553	35533	37145	35286	29178	27942	33847	41644	27534	30061	28181	26897
8.23		834.596	833.589	-0.231	6.9			[M+H]+	false		C46H75N9O5	26640	0	28092	0	0	0	14768	0	0	15578	13687	23283	14154	16155	0	20234	0	14501	0	0	0	0	15225	14282	16202	0	15666	26027	24282	23845
8.29		796.582	795.576	-0.274	10.2			[M+H]+, [M+Na]+	true		C45H75N6O6	20392	31168	21435	33084	447	0	0	31672	35634	0	0	38988	0	20562	49788	16832	0	13592	39630	15060	31489	19996	0	0	0	52016	0	19059	23243	21702
8.29		788.552	787.545	-0.196	15			[M+H]+	false		C45H78N3O4PS	11186	5348	8676	5262	141	0	11158	5121	8468	11072	8903	9131	9717	11090	9681	12035	0	10982	8982	10688	8415	10352	11424	8920	10100	12901	8259	9686	13101	12522
8.3		607.507	606.5	-0.137	14.7			[M+H]+	true		C39H64N3O2	7296	4763	7375	5148	0	0	7925	4576	6870	8567	7116	5860	7332	8457	4278	7987	0	7684	3744	8888	5792	8153	6678	5908	8834	5963	7258	6627	7793	7063
8.26		836.539	835.531	-0.254	21.1			[M+H]+	true		C37H79N4O14S	23787	6125	20214	5606	274	0	31721	6173	18835	33294	28899	18397	30648	27772	13045	28118	0	32999	11753	28383	16992	26699	29094	27754	31071	14357	30244	26052	24859	24257
8.3		1516.07	1515.06					[M+H]+	false			2993	0	3347	324	0	0	4771	0	1696	5704	2519	1545	4111	4829	623	4868	0	5021	513	5726	0	4084	3498	2596	5719	0	2975	2813	4156	3042
8.3		1496.05	1495.04	0.533	12			[M+H]+	false		C80H33N3O19P4S	5020	2140	7727	2438	0	0	6554	1782	4209	8393	4448	3506	5910	8313	1532	7415	0	6364	1214	9215	2862	6677	4572	4157	8298	2333	4273	3497	6752	5040
8.3		748.708	747.701					[M+H]+	false			3935	0	5089	1905	0	0	5722	0	4327	6342	3840	3448	4506	6173	0	5926	0	5891	0	6678	2247	0	2688	3397	6150	1471	3593	3922	5384	4161
8.3		508.281	507.274	-0.88	1.5			[M+H]+	true		C27H42NO6P	4899	3211	5934	3279	0	0	5677	3498	4677	5702	4593	5318	5736	6233	2870	5504	0	5901	2582	6584	3858	6345	5188	4578	5981	4115	5299	5538	6097	5644
8.27		768.549	767.541	-0.826	3.6			[M+H]+	true		C37H72N10O5P	72121	10038	69445	9626	314	0	99333	9009	49055	111352	83051	46878	86183	87626	28262	90796	329	112780	26023	95790	41621	83332	85611	80672	107285	31395	95398	83784	87141	81256
8.28		792.553	791.546	0.319	43.5			[M+H]+	true		C40H73N9O5S	0	13032	0	13647	0	0	0	12063	10755	0	0	10546	0	0	13340	0	0	0	13846	0	8490	0	0	0	0	15943	0	0	0	0
8.32		716.553	715.546	-0.131	49.6			[M+H]+	true		C32H70N13O3P	0	0	0	0	409	0	0	0	0	21589	10805	0	11533	13968	957	17291	0	21021	0	19991	0	13819	0	0	21847	1011	0	0	13188	11604
8.3		629.548	628.541	0.159	8.9			[M+H]+	true		C37H68N6O2	10529	0	11132	0	0	0	6043	0	3745	6411	7186	3143	6104	4908	1190	5886	0	6251	1092	4729	2588	4435	3631	9624	7322	1303	8848	8003	5605	8182
8.29		766.571	765.564					[M+H]+	false			26837	10318	29262	10325	310	202	31908	9136	22112	33048	16827	22751	24309	31039	20190	39105	0	32627	19927	32414	19470	31882	27895	18953	30985	29250	18132	22786	45011	38822
8.3		364.261	363.253	-0.669	3.2			[M+H]+	true		C18H38NO4P	14100	10946	15493	13201	68	0	17853	10563	16907	17791	15585	14786	15609	19341	10032	20100	0	17109	9099	18938	12213	18595	15657	13004	20500	11690	15225	14594	15854	16203
8.3		792.49	791.482	0.857	9.2			[M+H]+	true		C41H77O8P2S	9930	14475	7576	13993	0	0	12158	14471	13680	11569	13778	14842	13206	12639	11680	10389	0	11079	12002	12011	13903	12210	12917	12653	12391	13990	12545	12884	9600	10318
8.29		1538.05	1537.04					[M+H]+	true			4959	620	5537	805	0	0	7470	0	4247	9730	5011	3440	6847	7633	1477	7798	0	8545	1496	9198	2781	7517	5958	5102	8448	1565	5081	4404	6284	6065
8.31		860.477	859.469	-0.138	7.6			[M+H]+	true		C33H53N27S	3908	6926	3291	7465	0	0	5509	6956	6236	4789	5857	6704	6160	5616	5827	4011	0	5277	5583	4482	6121	5167	5724	5779	4416	7010	5167	5491	3658	3284
8.31		97.0758	96.0685	-0.214	14.6			[M+H]+	true		C5H8N2	1454	5534	0	4325	9409	9995	1199	5083	2691	0	2036	3666	1968	2041	3828	898	11653	1348	5429	0	2947	0	1931	2038	1103	3459	2114	1658	1069	1133
8.32		844.58	843.573	0.286	11.4			[M+H]+	true		C39H77N11O7S	5204	7671	4350	7682	0	0	2593	6364	10529	2298	4207	10904	2205	4403	10154	3470	0	2302	10148	2897	9149	4861	2175	3133	2380	11051	3223	5371	4548	5171
8.35		692.741	691.733					[M+H]+	false			0	0	0	0	0	0	10304	0	138	7895	6214	0	4130	0	0	8143	0	6933	0	0	0	2218	8834	7981	7140	0	4817	6066	7020	6802
8.33		738.538	737.531					[M+H]+	true			2067	0	2039	0	0	0	2681	0	816	6296	1966	457	3641	4805	0	3894	0	6063	0	5993	0	4561	2848	2342	5942	0	2445	1754	3926	3234
8.36		774.541	773.534	0.175	10.3			[M+H]+, [M+Na]+	true		C38H69N12O3S	45165	8998	51162	9696	0	0	37308	8591	17723	16893	34552	17474	30136	16800	14504	31661	0	15451	12033	17398	12169	17058	31911	37019	16207	18336	38966	39851	35262	33026
8.36		390.276	389.268	0.272	8.6			[M+H]+	true		C18H38N4O3P	4843	1411	5676	1123	0	0	4359	1064	2209	1574	4271	1909	3000	1704	1894	3853	0	1543	1450	2052	1249	2005	3633	4116	1780	2019	4177	4347	3803	3182
8.34		900.567	899.56	-0.631	3.6			[M+H]+	true		C47H81NO15	19836	22422	16115	22689	209	0	13325	20351	25103	11333	16375	26489	13595	13725	34224	11735	215	11157	32617	11066	21233	14675	14194	15738	9632	39154	16868	24078	15115	16355
8.35		128.107	127.1	-0.051	12.6			[M+H]+	true		C7H13NO	3299	6590	2208	6591	12050	12501	3535	8734	5251	3301	5540	6169	3572	3573	6508	2500	12399	3270	7078	2840	6324	4274	4069	4338	4324	4876	4523	4245	2788	2835
8.39		788.52	787.513	2.929	46.2			[M+H]+	false		C25H53N31	8463	1530	8489	1494	0	0	7131	1494	7338	7444	0	7543	6719	7664	2713	8780	0	7599	2015	8612	5638	9029	7447	6751	7406	2819	6984	8249	9540	7895
8.36		782.527	781.52	-2.084	46.7			[M+H]+	false		C25H57N28O2	11384	0	11677	0	0	0	18339	0	0	14014	16912	3017	15607	9937	0	13145	0	12636	0	11555	1979	9258	20025	16619	12764	0	15658	13714	11541	11334
8.4		226.951	225.944					[M+H]+	true			7599	18903	4345	17370	28087	0	8679	19206	14144	7444	12268	14533	8672	8646	16687	5391	0	8140	17755	8133	16071	9955	9370	10367	6540	15003	10755	9854	5442	7030
8.39		430.913	429.906	0.761	37.9			[M+H]+	true		C10H2N5O9P2S	4075	10628	2320	11423	16292	0	4397	12164	7588	4181	7603	9163	6252	5610	11053	2828	0	4565	12630	3773	10536	5447	5769	5856	3644	8733	5942	5723	3679	3814
8.45		718.775	717.767	0.336	43.2			[M+H]+	true		C42H97N6O2	0	0	8168	0	0	0	9941	0	0	10146	8680	0	8944	6050	0	9642	0	9020	0	8192	0	5147	9900	9011	10312	0	8375	7542	8167	7607
8.44		858.56	857.553	0.695	6.9			[M+H]+	false		C46H85NO7P2S	11948	11661	10687	13578	0	0	11262	13801	0	9604	13869	0	10789	0	0	9925	0	0	0	0	0	0	11207	12825	0	0	13050	14057	11931	0
8.41		856.58	855.573					[M+H]+	true			19995	34443	17151	34629	2100	1319	25903	34567	82891	18017	25814	82167	25925	71488	37382	21103	1349	16675	36795	55686	76367	72056	28443	26432	18352	42890	31046	17201	52172	17883
8.44		1486.15	1485.14	0.189	34.8			[M+H]+	false		C64H47NO39S	3131	0	4429	0	0	0	5162	0	0	4027	2115	0	2788	1490	0	5255	0	3734	0	0	0	1174	2864	2246	3981	0	2409	2325	3482	3023
8.43		808.543	807.535	-0.828	44.8			[M+H]+	false		C25H57N31O	12644	0	11673	0	0	0	21265	0	0	18281	17159	0	20457	10737	0	15324	0	18035	0	13848	0	8517	21369	20092	15699	0	16702	13746	12616	11676
8.44		790.57	789.562	0.788	10			[M+H]+	true		C43H75N5O8	92297	68447	79008	67227	0	0	76044	70288	53687	65740	89534	53131	66501	71735	55602	73439	0	64895	48719	70562	48497	76577	82712	98166	66676	65775	99218	98164	66637	83728
8.45		764.519	763.512	0.246	46.5			[M+H]+	true		C25H55N28O	2335	2675	2122	2979	0	0	2464	2475	8628	3883	0	7781	1974	6233	4845	3267	0	3577	4395	6364	6583	6774	2093	1504	3833	4900	1826	0	3524	3142
8.45		768.776	767.768					[M+H]+	false			8510	5485	7718	5612	0	0	4700	6116	5107	6429	5665	4165	3914	5472	4205	3113	0	5762	3476	0	3186	5311	0	7400	7234	5367	7971	8944	8621	8140
8.45		924.568	923.561	0.583	42.3			[M+H]+	true		C47H89O11P2S	13074	12681	10916	10945	898	470	8711	12248	25785	11464	8484	24380	8260	20640	13289	11068	479	11493	12872	15229	22837	21382	9049	7906	11771	15774	9537	15285	16452	15328
8.46		882.596	881.588					[M+H]+	true			8156	6590	6847	6573	0	0	4420	7456	10451	2990	4987	9283	4346	5141	6634	4649	0	3022	6132	4419	8851	5646	4131	5749	3267	14877	5496	8188	6565	5827
8.47		724.568	723.56	-0.576	7.7			[M+H]+	true		C36H71N10O5	25703	6689	21184	8436	0	105	24891	7634	31102	21663	37199	31622	27591	27537	21511	14289	0	25847	16401	21043	27919	24358	28130	36152	25404	16490	27134	27057	14351	15074
8.47		860.613	859.606	0.841	7.1			[M+H]+	false		C49H83N2O10	27839	19121	23715	19709	360	184	14425	18994	29538	10118	14597	27960	11862	16018	19527	16927	0	10242	16805	12824	24906	18672	12598	14236	10087	22258	15301	24729	21815	20443
8.48		858.594	857.587					[M+H]+	true			19317	18815	0	17054	0	299	14258	17254	43982	20058	12940	41976	13467	29275	31410	19553	215	20901	26770	27417	34365	30730	13122	11702	21871	38041	14013	21438	25138	26013
8.48		900.568	899.56	-0.225	6.8			[M+H]+	true		C29H79N19O7P2S	5565	0	4920	0	201	216	4669	0	21628	8077	0	23822	0	12346	0	6014	192	0	0	11340	0	13426	4900	4382	7638	0	4779	6261	0	7149
8.49		816.585	815.578	0.794	4.5			[M+H]+	true		C45H77N5O8	76134	68031	73730	74146	0	105	66532	67594	41549	36381	79934	41224	61767	41167	53930	49799	0	34250	49600	36628	36630	38150	61574	88512	39599	69820	89463	90228	60716	61192
8.52		842.601	841.594	-0.208	9.6			[M+H]+	true		C49H81N2O9	18567	3400	17999	3614	0	0	17999	2489	3981	6174	21845	3751	14385	5853	3852	11199	0	5979	3514	5553	3117	5745	15798	24353	7095	4012	21460	19601	12247	12966
8.5		884.574	883.567	0.393	2.6			[M+H]+	true		C41H72N16O4P	11187	11087	9735	12660	0	0	10173	13233	7288	5270	12860	6377	9458	6380	9628	7803	0	5446	9055	5326	6504	5792	8998	13428	4942	11117	12528	11417	9090	8555
8.53		766.57	783.574	0.244	46.1			[M+H-H2O]+, [M+Na]+	true		C25H67N24O5	18872	7063	21656	8422	133	153	34867	6954	4315	19733	26520	5151	29640	9926	7490	24321	0	19544	6487	13466	4300	8548	30291	29468	16956	7943	25150	20036	18182	16719
8.52		836.612	835.605	-0.303	0.8			[M+H]+	true		C43H86N3O10P	68122	0	70827	46299	0	0	42237	44427	124994	64270	31936	108926	34449	87439	86577	66373	0	58039	78239	80584	85638	91419	35678	34050	69127	96983	42368	63057	78836	75158
8.51		926.581	925.574	0.865	5.5			[M+H]+	true		C46H90NO11P3	6906	0	6506	6867	232	194	4630	6106	13670	7685	4547	13750	5125	10103	12564	6399	0	7030	11068	8674	14045	10408	5225	4719	6878	13332	5376	6753	8689	7683
8.57		1502.05	1479.06	0.721	5.8			[M+Na]+, [M+H]+	true		C83H19N8O22	9585	17887	9048	17232	0	0	12872	14731	21288	17233	9020	21890	12247	19670	14999	13549	0	17308	14881	22349	19251	19001	12060	8088	18574	18039	8365	9249	13417	12408
8.54		862.628	861.621	0.127	3.9			[M+H]+, [M+Na]+	true		C44H82N10O5P	0	14821	0	14762	0	0	2336	12886	22672	4179	0	19155	0	7349	16167	3563	0	3458	12724	6278	17637	9156	2101	1949	4012	19478	2364	0	4262	3783
8.57		1474.06	1473.05	0.819	12.7			[M+H]+	false		C85H23N8O14P2S	2052	996	2378	1313	0	0	3697	1284	5646	0	0	4329	0	5659	1451	3975	0	5321	1222	5804	4150	4439	0	0	5994	1689	2043	1715	3395	2885
8.56		364.261	363.253	-0.504	2.3			[M+H]+	true		C18H38NO4P	11895	16852	12312	17019	0	0	20768	16069	27103	26650	15783	24041	18665	26548	17404	16635	0	22320	16307	28028	24538	24186	19209	16633	25597	19823	13747	13529	18450	15065
8.59		1468.13	1467.12	-0.414	6.1			[M+H]+, [M+Na]+	true		C79H28N10O20P	38607	17539	50509	17646	0	0	28434	14947	45732	33819	11021	39954	20444	49879	17137	39044	0	37811	14831	53040	29883	51753	20280	11488	41241	26305	17510	33689	45695	48255
8.58		1528.07	1527.06	0.197	5.1			[M+H]+	false		C76H134N24O7S	7662	4835	6342	4605	0	0	11441	4146	12383	11418	8888	11201	9559	11993	6073	9329	0	10637	5994	10810	11201	10961	8449	8456	10782	6693	8257	7481	8508	8004
8.55		768.49	767.483	0.656	4.8			[M+H]+	true		C40H63N8O7	4921	13531	3514	13922	0	0	8185	12055	10069	8456	7304	10708	7843	9242	12632	6073	84	8445	11460	8311	11654	9328	9043	8452	7909	11313	6554	6465	6048	5901
8.57		824.537	823.53	0.219	7.7			[M+H]+	true		C41H77NO15	53980	94961	41491	97504	1144	664	47228	108049	61779	34244	61701	66682	55983	44329	98616	39756	732	40578	99102	35153	86532	48763	56101	56893	33764	91400	57494	68914	43096	45688
8.6		892.524	891.517	-0.533	2.2			[M+H]+	false		C27H64N28O3PS	3551	6151	2657	6293	0	77	2547	7117	4171	2322	4640	4859	3649	2654	7764	2461	0	2736	7115	2151	5606	2581	3576	3153	2049	6128	3519	4379	2884	2735
8.6		756.756	755.749					[M+H]+	false			0	6906	4082	6956	0	0	4540	7456	6094	3918	5170	6642	4660	4530	7381	3460	0	4567	7096	4138	7330	5392	3725	3530	2728	6466	3901	5188	3325	4066
8.58		674.51	673.503	-0.446	11			[M+H]+	false		C31H73N5O6P2	1196	223	1351	266	0	0	2957	214	1068	6039	1430	1071	2248	3239	473	2923	0	5523	431	5246	1034	2974	2670	1584	5577	328	1478	1089	2049	1844
8.59		734.772	733.765					[M+H]+	false			20800	17917	20536	17844	0	0	18003	15722	20584	18161	15567	20593	15825	20203	16702	17526	0	19029	15421	21368	21014	23791	14581	12442	16780	15935	14571	17144	17845	18047
8.59		1506.08	1505.08	-0.12	12.1			[M+H]+	true		C73H147N15O13PS	5962	2868	6464	0	0	0	7138	2677	8890	9704	5597	9318	7341	10374	4624	7572	0	8146	3740	10583	7589	9854	6890	4987	8592	4771	5946	6259	7858	7070
8.61		430.913	429.906					[M+H]+	true			0	3488	2171	3527	0	16601	0	3714	0	3502	0	0	0	0	3482	0	18558	0	3545	0	1564	159	0	0	0	1543	4683	0	69	0
8.63		1516.13	1515.12	0.557	6.5			[M+H]+	true		C85H38N2O21P3	29775	18509	29623	16063	0	0	30202	16752	34455	28562	24657	31297	30142	32205	22037	25579	0	31597	20718	31708	25045	31723	29290	27613	29930	27390	28704	33886	30967	33214
8.67		1520.16	1519.15	-0.972	6.3			[M+H]+, [M+Na]+	true		C84H38N3O25P	86538	10407	115679	9417	0	0	120854	8524	35574	161756	80326	29276	102864	105319	13464	126227	0	149192	10642	144340	24328	93755	91650	82632	170995	17080	93944	77980	106221	102056
8.66		782.565	781.558	-0.429	4.9			[M+H]+	true		C38H74N10O5P	139010	192076	103185	171950	3707	1911	153531	181625	228862	142556	231282	230768	171355	155946	238467	121556	2366	141775	205340	131823	257614	168081	194650	223837	140386	218664	207355	199369	139546	146481
8.63		1504.16	1503.16	0.345	6.7			[M+H]+	true		C74H25N24O12P2	4092	491	4689	440	0	0	7620	379	0	6660	4300	373	5991	3530	0	6700	0	5306	0	4343	0	2571	5790	4814	7342	565	4385	3239	4703	3505
8.65		770.603	769.595	-0.509	5.4			[M+H]+	true		C41H86O10P	10473	5678	9819	5795	91	119	15603	5630	3571	5312	17884	2923	13992	4024	5384	8160	0	5698	3943	5443	2892	3649	15878	18973	5548	5239	14372	10700	6621	6321
8.66		734.75	733.743					[M+H]+	false			18274	11411	13416	19148	0	0	20534	19164	14440	19759	16833	19009	11238	10928	11241	19050	0	14630	18655	0	8636	0	0	0	0	0	0	0	0	0
8.63		1494.14	1493.14	0.484	5.8			[M+H]+	true		C75H138N29OS	45074	11502	57038	12301	0	0	47625	9364	31269	45617	25998	27441	36761	50763	13323	56348	0	53845	12531	57891	20677	47249	37200	28603	52878	18954	31643	42805	54794	52311
8.65		850.552	849.545	-0.325	7.3			[M+H]+	true		C37H70N16O5P	23572	62358	14216	68398	1949	1069	24860	60711	58552	19443	55031	62227	33244	26671	72456	14759	0	32472	70337	18199	75005	29201	39822	48028	15904	69364	43779	42344	18314	21089
8.72		1574.11	1573.1	-0.458	4			[M+H]+, [M+Na]+	true		C72H19N30O11P2S	3275	0	0	2759	0	0	0	2949	5744	6882	0	5446	2575	7612	4143	4075	0	6072	3420	7240	0	7885	0	2056	6753	4125	2703	3319	4722	4753
8.7		1592.16	1591.15	-0.527	10.7			[M+H]+	true		C92H38N6O17P3	4732	10101	5039	11069	0	0	2606	9184	11001	3987	2670	11668	2215	6188	10760	3728	0	3635	10284	4709	8186	6078	2476	2225	3511	12468	2669	5095	5524	5155
8.74		832.58	831.573	0.232	6.9			[M+H]+	true		C37H71N18O2S	12345	159145	10623	173260	1806	1324	4983	180945	82953	8065	6984	99530	5771	19272	172865	9144	1137	8376	172695	12047	98133	22926	6805	7227	7975	179563	7805	16634	13641	16141
8.72		1546.17	1545.17	-0.354	7.7			[M+H]+	true		C82H26N20O14P	48918	0	55718	0	0	0	72300	0	8590	56584	49209	6935	58207	35242	0	60996	0	51418	3124	46416	6555	33457	56873	58125	61018	0	57747	44557	48974	46886
8.71		651.533	650.525	-0.722	22.2			[M+H]+	true		C41H68N3O3	4300	9461	3872	9455	0	0	2593	8387	10347	6024	2730	10834	3079	8625	10000	3946	0	5973	8871	8239	9269	9384	2715	2361	6484	9708	3126	4382	5753	5331
8.7		1570.17	1569.17	-0.686	8.5			[M+H]+	true		C77H155N19O10PS	0	10397	0	12506	0	0	0	9445	18367	0	0	15200	0	0	12373	0	0	0	10453	0	12662	0	0	0	0	17659	0	0	0	0
8.73		814.535	813.528	0.16	11.3			[M+H]+	true		C34H70N16O3PS	4083	17466	3326	17064	0	0	2496	16675	18327	6011	3631	16918	2923	10871	17980	3758	0	6389	17439	7861	16087	10597	2588	3060	6509	16717	3201	4341	5084	5625
8.71		97.0759	96.0686	-0.166	4.4			[M+H]+	true		C5H8N2	0	0	0	0	11392	12043	0	1587	0	0	0	0	0	0	2469	71	11573	102	1890	0	1773	0	0	0	0	0	203	0	145	145
8.75		1568.16	1567.15	-0.583	49.6			[M+H]+	true		C96H35N2O20S	23224	0	23031	0	0	0	33842	2723	7956	29150	32186	6385	29732	20900	0	26370	0	30406	1674	22711	5273	19994	33202	36190	29160	3669	32136	25340	25114	22905
8.74		836.613	835.606	-0.556	9.2			[M+H]+	true		C44H82N7O6P	45741	156124	39427	156804	6248	3158	21826	147373	105971	26093	26728	112784	21688	49717	139388	31179	3733	26597	130342	35932	99648	54215	26085	27018	27516	170893	27650	48746	46174	49205
8.77		1572.19	1571.18	-0.995	4.1			[M+H]+, [M+Na]+	true		C86H40N6O24P	40775	0	50072	2941	0	0	58615	2364	0	29779	36993	0	45580	16930	1866	43331	0	25238	0	22911	0	16696	43112	43381	29521	0	40585	32264	32275	30916
8.77		926.583	925.576	-0.276	6.3			[M+H]+	true		C49H83NO15	1958	12667	1301	14162	602	448	894	14786	8316	1074	1248	9028	1013	2276	10999	1125	345	1279	11483	1617	9626	2630	1211	1163	1182	11915	1259	2008	1456	1963
8.75		858.596	857.589	-0.897	7.2			[M+H]+	true		C45H84N3O10P	6370	42907	5693	43008	1556	926	3252	41448	23927	3798	4718	29206	3459	8722	40502	4346	852	4235	39279	5234	28246	9732	4268	4461	4117	40241	4701	9088	7193	7141
8.77		794.564	793.556	-0.708	6.1			[M+H]+	true		C42H85NO6P2S	0	8275	0	8286	75	0	0	8425	14306	0	2065	12914	0	8752	9587	3611	0	6083	0	0	10086	8325	2500	2365	5221	10529	0	3800	4772	4953
8.79		786.813	785.806					[M+H]+	false			18356	10274	19186	10347	0	0	23638	10236	11561	17974	20720	11658	21265	15746	10030	17474	0	17061	9842	16107	11171	13529	23032	21350	17996	10750	19969	20276	18094	16018
8.8		184.073	183.066	-0.367	1.5			[M+H]+	false		C5H14NO4P	19521	0	16559	0	928	504	17940	0	0	17642	21092	0	0	17314	0	16125	253	18708	0	17167	0	18456	0	20656	18350	0	19512	20223	17209	16706
8.81		876.568	875.561	-0.284	7.5			[M+H]+	true		C39H72N16O5P	56978	45051	48699	41094	753	399	60165	42920	47849	51782	81956	47754	69845	51517	41977	48691	579	53083	39911	49940	42816	56245	75780	79745	51204	40126	75016	71225	54185	53740
8.8		808.581	807.574	0.877	4.7			[M+H]+	true		C43H87NO6P2S	183190	118376	163897	119564	1240	1073	210305	116137	138062	176231	240100	134511	219922	172671	110399	176370	1077	179356	102078	172116	128967	165828	244514	245883	167648	116610	234536	228255	185995	180491
8.84		850.553	849.546	0.463	2.1			[M+H]+	true		C39H82N2O15P	17913	6083	15028	0	0	0	22485	3922	0	29118	22654	0	23264	29323	0	19389	920	0	0	29925	0	0	0	22604	29695	0	24283	21131	21549	19349
8.81		808.794	807.787					[M+H]+	false			0	0	0	0	0	0	5947	0	0	4334	7077	2521	5942	4373	0	4922	0	4631	0	4267	0	4761	0	7174	0	0	0	0	0	0
8.82		816.604	815.597	-0.927	37			[M+H]+	true		C44H86N3O6PS	7577	0	6624	0	0	0	9055	0	0	5083	15967	0	9554	0	0	6292	0	4950	0	3132	0	0	8343	13546	4291	0	11202	7832	4553	5038
8.85		783.634	782.627	-0.711	4.5			[M+H]+	false		C41H83N8O4P	0	10087	0	11983	0	85	0	11497	6436	1574	0	6848	682	2643	9959	774	0	1693	8534	2611	4924	2632	753	0	1448	11305	0	0	1152	1449
8.87		732.59	731.583	0.835	45.1			[M+H]+	false		C27H67N22O2	37789	0	42300	0	211	0	53734	0	8924	39553	44740	7851	43756	19982	6144	45189	0	36209	0	26041	6922	18906	44354	42228	40720	6852	41698	37926	38412	34683
8.86		805.616	804.609	0.954	10			[M+H]+	true		C39H87N3O11P	0	5602	0	6229	0	157	409	6027	3979	1013	402	4208	353	1488	5587	657	0	817	5144	1751	3091	1571	0	540	906	6852	0	0	826	716
8.87		862.628	861.621	0.059	11.5			[M+H]+, [M+Na]+	true		C49H85N2O10	0	45907	0	47057	0	0	0	39872	18025	2123	0	17596	0	4373	33672	2422	0	0	30112	2827	15527	5196	0	0	2156	40769	0	0	0	0
8.9		902.581	901.574	-0.033	4.8			[M+H]+	true		C41H67N21O3	12308	14328	10424	12802	0	81	11939	10771	14792	8430	11973	14793	11108	11823	11958	9739	92	8990	10374	9893	12299	12148	0	11263	8548	13452	12035	12507	11328	11314
8.9		754.57	753.562	-2.247	49.9			[M+H]+	true		C27H63N25O	11224	0	11486	0	0	0	15833	0	3357	11301	14667	0	13475	6803	0	12775	0	10933	0	8223	2793	6359	13867	13619	10202	0	13542	12005	11841	10835
8.91		750.542	749.535	-0.029	5.8			[M+H]+, [M+Na]+	false		C45H71N3O6	9862	2868	10556	3354	0	0	13247	2957	8742	11187	8725	8964	10851	11421	3499	11258	0	9366	3378	11596	6358	10906	10632	9130	10876	4492	8115	8029	11179	9841
8.87		820.634	819.627	0.865	5.6			[M+H]+	true		C43H89N4O6P2	8322	0	7561	0	0	0	8783	0	0	0	12264	0	7659	0	0	0	0	0	0	0	0	0	7306	14752	0	0	11639	7145	0	0
8.87		842.62	841.612	0.048	5			[M+H]+	true		C37H98NO10P3S	3869	0	3833	0	0	0	5168	0	0	0	7731	0	4655	0	0	2754	0	1448	0	0	0	0	4147	7993	1427	0	6816	4121	0	0
8.9		818.603	817.595	-0.721	21.7			[M+H]+	false		C41H77N12O3S	18453	2683	17211	2990	372	0	19277	1988	5231	9243	20277	4669	17413	8057	2668	16596	168	8693	2545	8502	3858	8062	16839	21154	10037	3238	20148	18008	16715	15532
8.88		226.951	225.944					[M+H]+	true			0	15729	3569	16896	28516	0	5436	17234	11167	5414	10246	13472	7313	7444	17888	3858	0	5408	17420	4949	15661	7060	8140	10126	4062	15003	8538	8038	4864	4888
8.9		430.913	429.906	0.679	33.1			[M+H]+	true		C10H2N5O9P2S	3414	11443	1784	10386	16864	16312	2847	11752	6392	2805	6528	8558	4529	3461	10693	1988	0	3101	11527	2328	9338	3329	4691	4894	2115	9419	4610	5381	2605	2629
8.91		142.122	141.115	-0.3	11.1			[M+H]+	true		C8H15NO	4394	9857	3596	9988	17202	16837	4864	10524	7406	4349	7545	7792	5677	4633	10764	3286	18019	5269	11073	4347	9208	5041	5548	6281	3944	9285	5213	6026	4006	3940
8.96		758.603	757.596					[M+H]+, [M+Na]+	false			12824	401	14742	0	0	0	18113	0	722	6782	15206	0	15511	3628	0	11735	0	6417	619	4621	965	3071	13824	16151	7206	0	14900	11413	9351	8434
8.96		740.518	739.511	0.025	4.7			[M+H]+	true		C40H71N2O10	26791	8118	27080	8184	0	0	31413	7444	22386	39861	21088	20694	25988	29675	13565	35808	0	37805	12542	33842	18026	27355	29976	22735	37836	14186	22193	26751	32719	30466
8.99		1552.03	1529.04	-0.981	2.4			[M+Na]+, [M+H]+	false		C77H151N5O20PS	5780	2182	5634	0	0	0	4947	1879	5602	9363	2796	4791	4326	6739	3184	7351	0	7549	2639	9566	4075	6628	3797	3026	8412	3253	3172	3471	5827	5520
8.99		1486.08	1485.07	-0.58	4			[M+H]+	true		C76H153N6O17PS	6992	1874	9093	1609	0	0	6539	1223	6268	11479	2513	4904	4687	9520	2504	10408	0	10603	1653	13567	3981	9320	4337	2996	12413	3409	3205	3973	9628	7553
8.96		762.501	761.494	-0.16	4.5			[M+H]+	false		C36H70N6O9P	6233	2897	6290	2998	0	0	8532	2917	5946	8065	5911	6731	7347	7364	4639	7796	0	9476	5196	7596	5553	6712	8040	6249	7469	5131	6422	6910	6695	6604
9.01		1536.1	1535.09	0.822	3.5			[M+H]+, [M+Na]+	true		C82H155N9O9P3S	11838	28897	13082	30835	0	0	8147	24482	38553	16675	5193	33068	6871	21911	33663	13233	0	14373	22790	25484	22092	20193	6895	5842	17135	45759	6117	8062	15528	12933
9.01		1562.11	1561.1	-0.964	25.8			[M+H]+, [M+Na]+	false		C88H35N4O20P2S	5164	0	5263	0	0	0	4108	3680	8424	7775	2457	7262	2968	8494	0	6143	0	6659	4259	10084	5216	8431	2709	2681	9513	6433	2459	4193	7606	5665
9.01		1580.06	1579.05	0.52	7.9			[M+H]+	true		C75H147N14O17PS	7083	16524	8126	19440	0	0	5897	16713	18807	8114	3460	17474	4747	11727	19796	7288	0	6683	17006	10628	13520	11438	4618	3907	8289	25325	4281	5853	8195	7155
9.01		816.55	815.542	0.508	3.2			[M+H]+	true		C36H67N18O2S	13282	8804	12128	9413	0	0	11038	8272	14880	20485	11197	13699	11603	19687	10349	13725	0	20055	10208	18276	14371	18589	10778	10650	21179	10071	10845	13291	17502	15202
9.01		948.49	947.483	-0.364	3.9			[M+H]+	true		C32H53N33OS	5424	12939	3626	13138	0	0	4908	13068	8976	4671	5932	10675	6258	6158	13922	4363	0	4917	14406	4605	11240	6385	5248	5568	4023	10461	5077	6115	4373	4822
8.97		1598.11	1597.1					[M+H]+	false			5255	5433	6042	5716	0	0	5429	6455	7042	6387	4238	5576	5673	7197	5097	5879	0	5922	4836	6343	5093	8078	4628	4497	6583	6049	4998	5544	6157	6138
8.99		1508.07	1507.06	0.473	2.7			[M+H]+	true		C78H134N22O6S	5439	1133	6812	176	0	0	5519	908	4975	8213	2449	4074	3955	7334	2089	7120	0	9153	1909	9078	2809	6901	4231	2413	8982	2799	2685	3619	6845	5495
9		794.566	793.559	-0.945	2.6			[M+H]+	false		C35H82N6O9PS	41817	23372	39380	24314	0	0	36853	21435	45854	65248	26365	42625	30905	61695	27164	45031	130	62361	24996	63998	36168	61430	30943	27321	70815	31001	30089	36955	54642	45042
9.01		880.503	879.496	0.023	5.1			[M+H]+	true		C38H72N8O13P	6944	18072	6059	16874	107	0	6477	17559	13754	6575	8447	15165	8037	8623	17928	5616	0	6555	18062	6503	16389	8883	7322	7586	5309	16661	7469	7950	7354	6911
9.03		1512.1	1511.09	-0.565	4.7			[M+H]+	true		C77H159N2O21PS	5619	1087	8944	1222	0	0	6957	1070	3923	7026	2734	3287	3982	5448	1795	7454	0	6130	1427	8016	2190	4934	4063	3171	7362	2545	3298	4288	7216	5368
9.02		812.518	811.51	-0.855	5.4			[M+H]+	true		C41H68N10O5P	13056	29195	10511	31781	0	0	12257	29561	25037	13343	13217	27276	11943	16389	35489	12022	0	13494	33208	15988	29607	17280	11013	0	12708	29422	13599	14581	12981	13821
9.02		860.611	859.604					[M+H]+	true			0	11303	0	9873	0	0	0	9588	0	0	0	0	0	0	8547	0	0	5725	6659	0	0	0	0	0	0	0	0	0	0	0
9.06		788.517	787.51	-0.341	45.6			[M+H]+	false		C25H53N31	6986	2568	7186	2280	0	0	8426	1942	3929	7723	7675	3707	8349	5024	2675	7215	0	6546	2306	5883	2931	4964	7404	7930	6441	2854	7218	7076	5929	6851
9.07		502.497	501.49	-0.187	20.6			[M+H]+	true		C26H67N3O3S	3459	823	3569	801	0	0	3231	979	1506	5871	2723	1444	3128	4463	997	3765	0	6533	689	5066	1426	3418	3110	3000	6282	844	3461	2835	4489	2982
9.05		710.591	709.584	-0.805	5.9			[M+H]+	true		C40H77N4O6	13772	11476	15530	10475	0	0	10177	11306	11071	13176	14240	9967	11247	14275	10533	9486	0	12363	8804	13183	8403	12342	7989	14968	13811	12472	16405	12972	10752	10083
9.06		696.648	695.641	0.409	8			[M+H]+	false		C36H90NO8P	0	837	166	691	995	688	166	1005	534	0	324	313	209	118	541	0	988	0	705	180	381	99	368	286	75	1075	7817	295	0	262
9.05		750.584	749.577	0.284	6.2			[M+H]+	true		C39H79N3O10	52662	46430	48025	52453	0	0	39991	46805	47501	48583	62764	49861	43032	54763	54215	36133	0	46659	43039	50503	39178	49171	33599	64733	48632	57340	69614	52672	38836	38464
9.06		748.583	747.576					[M+H]+	true			51326	20524	48025	18902	0	317	35108	18393	46371	36148	23242	47840	32573	54763	32640	36133	463	41116	27086	47180	39946	49171	31218	25712	41789	37587	28757	47404	37182	43913
9.07		520.508	519.5	0.314	4.9			[M+H]+	true		C32H63N4O	141243	26830	179102	29207	288	246	157807	27421	68731	275618	125689	57691	126343	192492	32069	169740	207	269801	27635	233629	46306	166832	128970	144137	299980	43123	149256	129756	182299	155824
9.1		910.627	909.62	0.983	4.1			[M+H]+	true		C34H87N16O6P2S	0	2051	465	2736	0	0	0	2717	4857	0	0	6109	0	976	5540	0	0	356	4656	810	4186	805	0	0	0	7322	0	0	0	0
9.1		820.618	819.61					[M+H]+	true			57939	7812	65109	8286	0	0	59691	8407	11013	38471	48747	9091	43625	28622	7770	52736	138	31712	6044	30029	7328	27674	46101	50918	41929	9791	56637	54135	54517	47813
9.07		782.565	781.558	0.31	9.9			[M+H]+	true		C43H77N2O10	0	7961	0	7730	0	0	0	7703	15218	33698	0	13802	0	0	0	0	293	0	5598	29550	0	0	0	0	34152	11459	0	0	0	26481
9.12		796.618	795.611	-0.903	7.8			[M+H]+, [M+Na]+	true		C42H82N7O5P	54410	20496	52827	22364	0	0	59908	17517	23106	55817	44024	22469	45668	42090	21271	57995	0	44288	16376	47355	16876	39029	47333	46471	54421	29003	53115	54054	64408	59010
9.1		836.61	835.605					[M+H]+, [M+Na]+	true			21114	9205	21557	8259	0	0	13251	7917	18371	16852	10481	17050	12090	21805	9987	18724	0	17083	8666	20385	14402	20252	12300	11656	19137	13035	13343	18489	22770	21947
9.1		842.601	841.594	0.296	35.4			[M+H]+	true		C41H85N4O11S	24458	3213	24375	3533	0	0	24268	4092	4961	15924	19590	4241	18491	12555	3026	20759	0	13125	2250	10803	3517	11047	18938	20802	14670	4418	20993	24430	21182	18993
9.14		740.554	739.547	0.162	20.7			[M+H]+	true		C32H73N11O6S	10684	491	13277	0	123	171	13008	698	5443	21451	9163	4570	11747	22483	1171	21709	194	21368	1086	23355	3979	24837	12830	9765	23206	1658	10892	10194	22408	17313
9.17		790.557	789.549	-0.036	49.5			[M+H]+	false		C26H63N25O4	5774	0	6330	0	0	0	6300	0	0	6673	5408	0	5437	4416	0	5023	80	6295	0	4695	0	3276	4194	6370	6462	0	0	0	0	4886
9.15		142.122	141.115	-0.222	2.3			[M+H]+	true		C8H15NO	6244	12174	5455	11476	16979	17745	7312	12386	9391	6686	9866	9891	7422	7464	13509	5747	17331	6349	12316	0	11834	6379	8306	8785	4708	10628	7841	8787	5825	5741
9.15		226.951	225.944					[M+H]+	true			9841	22080	7787	19752	0	27435	10770	20466	14378	9933	16023	18494	12197	10885	21095	7916	0	10090	22987	8843	20815	10449	13863	14742	8285	0	13534	13893	8188	9382
9.15		902.583	901.576	-0.056	4.6			[M+H]+	true		C47H83NO15	19176	13853	20214	13712	618	313	18244	11752	24693	21264	14939	22446	16652	27823	16373	20676	473	21100	14953	26010	18501	25857	16661	15647	24619	20986	17134	20392	22795	21895
9.16		770.602	769.595	0.428	7.2			[M+H]+	true		C39H84N3O9P	15700	0	17876	0	0	184	0	0	1839	13546	16045	0	0	9660	0	16827	84	0	0	12561	0	9417	0	16292	14083	0	18014	16406	16855	14321
9.16		718.572	717.564	-0.656	16.8			[M+H]+	false		C33H73N12O3S	31641	1276	38012	1346	117	0	40346	1360	13720	63063	23223	9510	34364	63308	2951	60518	321	60576	2220	66152	9281	66088	33587	25525	67358	3494	26795	31524	63228	55545
9.16		792.583	791.575					[M+H]+	false			6481	0	6885	0	0	0	7534	0	0	5421	6163	0	6315	4689	0	6641	0	5094	0	4891	0	4505	5454	7134	5640	0	7610	6320	6538	5974
9.16		844.614	843.607	0.632	15.9			[M+H]+	true		C59H77N3O	9173	2309	7840	2931	0	0	9039	2309	3769	5273	8156	4091	7140	5272	3884	6876	0	4930	2610	4347	2925	5319	7525	9485	3882	4523	8463	8842	7463	7864
9.16		766.534	765.527					[M+H]+	true			8802	14072	10019	14222	0	0	8218	12668	14582	0	6074	12105	0	12329	12249	10326	0	10167	10905	13222	9096	16259	0	7096	0	15904	6454	8044	23042	0
9.18		822.633	821.625					[M+H]+	true			26795	6031	26782	6910	0	0	21309	6536	8624	13672	20514	7308	18066	13527	7851	19540	166	12076	7373	13075	6890	12596	18300	21763	15018	9584	23020	23438	21422	20687
9.22		816.585	815.577					[M+H]+	false			5315	1383	5735	1563	0	0	4844	1467	2321	4031	4201	2021	5064	4037	1986	5740	0	4170	1513	4073	1967	3859	5466	3973	3798	3151	4320	4829	6746	5685
9.23		794.603	793.595					[M+H]+	false			12801	3233	13868	3330	169	123	13141	2812	5313	10621	8022	4575	9978	9042	4012	14898	136	8956	3618	9637	3957	9181	10802	10759	10771	5868	8820	11141	18071	15043
9.23		766.569	765.562					[M+H]+	true			13606	0	15299	0	153	0	17184	0	4461	30662	11550	3856	16011	21780	706	28686	0	29404	1034	26852	3261	21175	13867	12184	33742	1320	13294	11685	23880	20200
9.23		824.613	823.606	-0.425	9.6			[M+H]+	true		C37H88N6O9PS	0	5064	0	6435	201	0	0	5303	7272	0	0	6632	0	6261	6719	0	0	0	5973	5697	5281	6034	0	0	6168	7609	0	0	7950	7073
9.24		798.538	797.531	-0.417	14.6			[M+H]+, [M+Na]+	true		C46H73N2O9	31537	23078	35758	26834	0	0	36851	21120	25731	35416	28913	22315	31262	32583	18692	34669	0	29443	16485	32948	15619	29841	34264	28941	34181	25418	29460	29449	33685	29939
9.24		392.292	391.285	-0.64	9.3			[M+H]+	true		C20H42NO4P	7960	6643	9325	5937	0	264	9729	5091	5774	8811	6476	4643	8785	7629	5459	9720	0	6904	3790	8178	3505	7927	7692	7287	9685	5088	6332	6861	8584	7546
9.26		796.521	795.514					[M+H]+	true			2878	5109	2604	5286	0	0	3142	5478	12141	5292	2637	12558	3303	8053	5895	3994	0	5762	5621	7091	9648	7928	3230	2756	5640	7198	3223	3248	4819	3931
9.27		364.261	363.253	-0.389	6.9			[M+H]+	true		C18H38NO4P	2688	3704	3607	3936	0	0	3607	3191	10947	8089	1966	9231	2978	8206	4472	4781	0	5778	4269	8960	6930	8206	3108	2119	8360	5431	2273	2703	5130	5271
9.24		776.556	775.549	0.209	6			[M+H]+	true		C42H80O10P	70351	45156	85385	49820	0	0	90881	45820	48161	85033	57810	40574	68994	75975	39925	80454	0	72528	31171	75607	32621	67665	76756	60806	81015	48823	62353	66843	76020	66330
9.26		752.557	751.549	0.217	9.2			[M+H]+	true		C36H71N12O3S	18460	24982	20343	29385	0	0	23775	25506	74758	48613	13173	72527	19263	62480	34660	34038	0	46954	27967	63542	52947	63206	17668	13075	53162	45505	15924	17475	41649	34100
9.28		932.497	931.489	0.327	3.1			[M+H]+	false		C42H61N17O8	1212	3112	1054	3681	0	0	1417	2878	5834	2805	1215	6214	1628	3712	4130	1739	0	2882	3332	3988	4464	4002	1804	1605	2638	4125	1284	1612	1798	2058
9.26		774.541	773.533	1.177	49.6			[M+H]+	true		C27H57N28	9029	13106	10386	13777	0	0	11445	12652	40417	24091	7826	37251	12552	29583	17475	15119	0	25833	16018	29705	26877	31225	10876	8241	25454	22807	8936	10204	19946	16198
9.3		1462.15	1461.14	0.75	10.2			[M+H]+	true		C86H31N8O14P2	4706	70	5516	0	0	0	6680	0	0	2912	3456	0	4093	2078	0	5299	0	3134	0	2921	0	2394	4693	3481	3181	0	3193	3414	4909	4525
9.28		886.627	885.62	-0.086	9.8			[M+H]+	true		C49H93NO6P2S	1808	4459	1845	4078	0	0	1662	3383	12513	6612	1166	12381	1829	9016	6291	3211	0	5853	5586	8906	8851	9823	1878	1062	5840	8906	1438	1983	4302	3885
9.3		810.558	809.551	-0.959	12.8			[M+H]+	true		C37H72N13O5P	25144	5300	24896	4585	0	109	29965	4863	12067	24966	28666	8807	28497	24918	5577	23740	0	25484	4449	23317	7833	24047	30156	27512	24692	7258	27398	30084	25828	27562
9.29		430.913	429.906	0.711	45.9			[M+H]+	true		C10H2N5O9P2S	5668	13555	3423	13677	0	17733	2726	13980	10399	5151	0	11917	0	6268	15054	3548	0	5116	15543	5192	10735	6445	0	0	3922	0	0	6219	3932	3907
9.34		1488.17	1465.18	-0.647	4.8			[M+Na]+, [M+H]+	true		C88H44O17P3	10763	0	11163	0	0	0	15023	0	630	7514	9066	513	10407	3921	0	12122	0	7489	0	5625	0	3910	10315	10480	7405	0	8779	7798	9178	8974
9.31		1440.17	1439.16	-0.576	10.2			[M+H]+	true		C58H44N10O31PS	3848	0	5914	0	0	0	6630	0	0	2112	1805	200	3130	1519	0	4602	0	1837	0	2113	0	1505	3412	1992	2447	0	2275	3119	3911	3527
9.36		836.573	835.566	-0.09	11.5			[M+H]+	true		C37H72N16O4P	39222	6019	35960	5383	0	0	44936	5793	10241	45414	51798	9481	45973	30164	6871	40292	0	44279	6259	35056	7399	27606	47990	52664	44559	10011	43493	45267	37152	40150
9.39		1492.2	1491.19	-0.401	6.4			[M+H]+, [M+Na]+	true		C80H18N31O3P	19783	101	24605	99	0	0	36093	0	340	24605	20058	0	25749	7233	137	30308	0	21027	0	13378	0	5620	25315	21501	26198	118	22662	14632	20472	16357
9.37		768.586	767.578	-0.606	5			[M+H]+	true		C38H76N10O4P	247735	23197	234952	29821	417	291	291675	25151	49445	287612	287925	43235	279860	163745	34267	259457	259	250203	26216	228864	36010	161530	306515	308987	270809	49094	284723	263541	264607	245547
9.39		128.107	127.1	-0.176	3.9			[M+H]+	true		C7H13NO	2672	10393	0	9182	0	12013	2820	10987	8664	3010	3937	9190	2867	4356	10608	1949	12343	3083	9570	4037	10443	5478	2950	3417	2181	8528	2969	3979	2610	2721
9.42		680.478	662.444	-0.633	1.3			[M+NH4]+, [M+K]+, [M+Na]+, [M+H]+	true		C40H61N3O3P	199781	637720	129381	423963	711014	723276	210382	505715	541133	144921	249981	397948	244659	404311	451933	180301	641900	194539	600285	276140	447798	388818	237542	184712	161273	490081	268228	183877	263509	243439
9.42		624.416	606.382	-0.344	7.5			[M+NH4]+, [M+H]+	true		C36H53N3O3P	6102	16995	4387	12187	24817	20815	7200	16893	16551	4817	7423	12906	7104	11948	13385	5601	17405	5771	16325	9092	13927	12481	7555	6041	4898	13480	7949	5446	7648	7260
9.43		1518.21	1517.21	-0.368	4.5			[M+H]+, [M+Na]+	true		C75H159N19O8PS	6213	0	7360	0	0	0	11302	0	0	4623	6561	0	7766	0	0	6993	0	2833	0	2310	0	850	8190	7106	3974	0	6759	4138	4080	3615
9.43		707.492	706.485					[M+H]+	true			6904	33608	3967	26444	39440	41286	5837	30179	29822	4697	8725	25620	6907	15377	30421	4842	33249	5512	32098	9052	25096	16146	7701	6366	4717	22052	8184	7170	7528	8420
9.45		860.611	859.604	-0.935	40			[M+H]+	true		C43H89NO13S	6950	8962	7155	10422	407	196	4303	8665	13980	9868	3769	12856	4352	16110	9927	7493	0	9902	8622	15339	10017	15851	4618	4288	11461	14516	4726	7306	10532	11120
9.41		888.644	887.637	-0.048	24.8			[M+H]+	true		C41H96N2O13PS	5023	5350	5430	5219	0	0	2107	4840	7674	2169	1902	7184	1564	3781	4832	2549	0	2453	4612	2856	6419	4154	1913	2048	2062	6076	2457	5178	4168	3931
9.41		680.677	679.67					[M+H]+	false			0	11039	0	9279	12580	11192	0	9451	10039	0	6645	8820	6442	8918	9123	0	9833	0	10064	7176	9007	9157	0	0	0	9017	6728	0	6690	5970
9.42		97.0759	96.0686	-0.167	7.1			[M+H]+	true		C5H8N2	3080	11115	1368	9889	10528	8968	0	10240	7714	2653	3633	9781	2282	4082	11119	1216	9662	2362	9486	2789	9950	4700	1719	3157	1481	8411	2744	2618	2374	2869
9.46		792.55	791.543					[M+H]+	true			6321	7182	6982	7584	0	0	4162	7329	14424	9700	3035	13750	3592	14187	10710	6790	0	9392	9744	14402	11017	14333	3339	3229	12231	11162	3863	6333	7906	7831
9.5		862.589	861.582	0.623	4.9			[M+H]+	true		C45H83NO14	11195	0	10819	0	0	0	13679	0	0	7448	15723	0	13150	4293	1036	9242	0	7050	0	5075	744	3711	13341	14730	6962	759	12465	9716	8314	7873
9.48		844.617	843.609	-0.985	3.4			[M+H]+	true		C45H86N3O9P	9339	1333	8091	1699	0	97	8064	1476	2347	5906	9121	2457	6873	5661	1378	7100	0	5145	1471	4518	1584	4839	7173	8767	5819	2324	9204	9806	7142	7225
9.52		142.122	141.115	-0.165	8.3			[M+H]+	true		C8H15NO	6844	13752	4840	12269	0	0	7387	13835	11431	5961	9860	13913	6128	8087	14947	5791	16770	7323	13797	6126	13126	8183	8681	7547	5913	12643	6923	8003	6528	6977
9.51		834.596	833.589					[M+H]+	true			5687	1767	6576	2013	0	165	3163	2128	7410	4992	3569	5438	3299	8079	2825	5218	283	5421	2038	7040	4393	8003	2797	3310	5515	2803	4015	6078	7297	6300
9.52		226.951	225.944					[M+H]+	true			11003	23114	8003	22026	0	26612	9253	22157	17287	8735	15113	18933	11435	11976	23554	7699	0	9811	22283	8769	21224	12471	11839	11599	9988	21310	12382	14031	9208	9867
9.48		818.601	817.593	0.605	6.7			[M+H]+	true		C45H79N5O8	21444	10870	23124	13558	0	0	16783	11479	9541	11974	18406	9141	14415	14107	10439	16938	0	10056	8438	13222	6656	12261	16434	19759	13024	14250	17912	22357	18983	16959
9.56		746.507	745.499	-0.003	4.3			[M+H]+	true		C36H70N6O8P	2424	1312	2714	1490	0	0	4112	1298	2937	7102	2785	2820	3709	4719	1618	4847	0	6524	1519	6177	2501	5509	4550	3201	6643	1854	2837	2445	3819	3957
9.6		361.273	360.266	0.497	18.7			[M+H]+	false		C21H34N3O2	2504	4932	3373	5091	0	0	4125	3946	6644	5085	2305	4781	3286	4818	4415	3547	0	4004	3445	4936	3687	5225	3110	2217	4568	5472	2317	2105	3492	3251
9.57		339.289	338.282	-0.8	13.9			[M+H]+	false		C17H41NO3P	2479	620	2437	596	0	0	4158	902	1056	5582	1958	1141	3292	3970	479	4114	0	5297	783	5758	759	3360	3337	2002	6718	664	1950	1624	2861	3553
9.59		502.292	479.301	0.014	6.6			[M+Na]+, [M+H]+	true		C24H42N5O3P	13865	23487	17162	25632	0	0	22140	23148	30526	32384	12814	23952	16425	28206	24181	22400	0	24224	21382	32959	21373	26832	20641	14829	32383	32515	13725	12819	19765	17132
9.58		796.521	795.513	-0.856	9.3			[M+H]+	true		C31H70N15O5PS	4254	11474	4644	12862	0	0	5417	12351	12101	6906	5377	10548	5942	7674	12713	5079	0	6384	11008	8019	9327	7919	6404	5279	6755	14747	5288	4853	5254	5583
9.62		1546.17	1545.17	-0.363	18			[M+H]+	false		C75H46N4O30PS	3354	1137	2959	843	0	0	0	1110	2947	2957	997	2307	0	4396	858	3123	0	3422	703	4188	1655	5496	1884	818	0	1176	1470	0	3635	3778
9.58		364.261	363.253	0.866	8			[M+H]+	false		C16H36N4O3P	3427	952	4029	1228	0	0	5536	751	2703	11153	3800	2247	5277	7534	1027	6947	0	10212	797	10657	1509	7118	5634	3350	11413	1126	2817	2398	5686	5022
9.59		392.292	391.284	0.628	4.6			[M+H]+	true		C18H40N4O3P	10152	11415	10473	12903	0	200	14437	10298	17077	16734	7675	14463	10326	15525	11487	12433	0	13109	9790	15079	10352	14855	12723	9140	17174	15048	8211	8946	10846	10849
9.61		1584.13	1583.12	-0.445	3.5			[M+H]+	false		C86H153N9O15P	4404	2436	4412	2669	0	0	5750	1912	5003	6688	3097	3551	4205	6203	2258	5388	0	5621	1758	6608	2845	5783	4797	3106	7968	3484	3044	3485	4602	4473
9.59		800.553	799.546	0.043	7.5			[M+H]+	true		C44H73N5O8	12491	6997	13682	5659	0	0	14553	6001	15316	14777	12035	12552	13186	15424	7699	11644	0	13165	6048	14488	10611	14392	12341	11470	15789	9485	11566	13547	13426	13993
9.59		932.495	931.488	0.087	3.7			[M+H]+	true		C39H80O22P	2508	7355	2266	7574	0	0	3308	6903	6668	3027	3212	6274	3049	3846	6704	2869	0	3055	7203	3730	6234	4064	3488	2983	3134	7613	2348	2589	2522	2976
9.63		728.556	727.549	-0.384	6.4			[M+H]+	true		C37H74N7O5P	4201	1624	4950	1808	0	278	5729	0	2443	4025	4300	1973	4228	3267	1699	5095	0	3369	1532	3636	1633	2712	5109	4838	3807	1751	4838	3313	3801	3443
9.65		1572.19	1549.2	0.695	7.5			[M+Na]+, [M+H]+	true		C88H39N5O24	8503	924	8439	1026	0	0	8019	1149	3969	9606	3627	3357	7341	10737	1046	8919	0	9984	868	11805	1635	9179	6303	3941	10738	1739	5433	6028	9639	8522
9.7		128.107	127.1	-0.137	16			[M+H]+	true		C7H13NO	2679	6765	2233	7242	11837	12935	1895	8678	5495	1666	3648	6177	2248	3252	9101	1797	0	1924	0	1814	7344	2619	3562	2816	1937	7258	3601	3904	2194	2926
9.76		796.583	795.576	-0.577	11.2			[M+H]+, [M+Na]+	true		C43H80N4O7P	11466	41150	9797	46780	0	0	10094	37792	49644	30821	0	45127	8621	36115	40519	18947	0	27859	38243	38445	33817	42236	10017	0	32816	55483	5930	9816	24030	20430
9.76		864.645	863.638	-0.361	9			[M+H]+, [M+Na]+	true		C46H86N7O6P	12020	71295	13951	69106	0	0	5993	64467	35354	5151	5626	38745	5031	8343	54448	7716	0	5051	49560	7291	29615	10224	5602	5487	5198	73217	7051	11519	11885	11756
9.76		840.547	839.54	0.893	0.6			[M+H]+	true		C36H75N10O10S	1157	7581	0	7167	0	0	887	7479	6468	2274	0	6772	938	3373	7261	1736	0	2464	6220	2951	5835	4159	919	0	1796	8483	650	1150	2112	2289
9.8		838.627	837.62	0.084	49.4			[M+H]+	true		C25H76N25O5P	0	15266	0	16010	242	0	0	14846	14312	0	0	13229	0	10924	12457	0	0	8564	12787	10996	11682	11332	0	0	0	15991	0	0	0	0
9.81		754.572	753.565					[M+H]+	true			3199	2263	4646	2096	0	0	7341	1982	4321	4591	3266	3339	4030	3538	2166	4570	0	3559	1831	4689	3448	3685	6228	2858	3913	3347	2151	2837	3641	3657
9.84		97.0759	96.0686	-0.14	7.1			[M+H]+	true		C5H8N2	3315	8090	1900	7676	10701	11454	4033	8433	6654	3280	4970	6651	5440	4285	8425	3250	10993	3595	10824	3692	9632	4457	4992	4667	2613	8060	5116	6172	3595	2816
9.86		746.602	745.595	2.844	46.7			[M+H]+	true		C53H77O2	21371	2005	23235	1954	171	0	27066	2245	0	22259	0	2507	0	0	3242	25844	0	20308	0	15065	2328	11215	0	27813	21940	0	0	0	0	0
9.87		822.652	821.645	-0.996	22.2			[M+H]+	true		C36H93N4O13S	0	819	0	0	0	0	0	725	0	0	14587	0	11298	0	0	0	0	0	0	0	0	0	10861	15863	0	959	12583	9042	0	0
9.92		833.649	832.641	-0.57	1.5			[M+H]+	true		C44H89N4O8P	10612	67719	13179	64675	564	335	15543	64180	53955	23599	9779	53409	11014	37076	55944	15573	447	22847	48899	33381	32489	32679	11412	11170	27264	69232	11474	9094	19316	15131
9.96		820.616	819.609					[M+H]+	true			14758	485	17236	776	0	0	18919	0	1450	11797	13968	1341	14943	6362	787	16153	0	9423	0	8402	937	6026	14403	14661	12609	920	14293	12446	13357	10169
9.96		226.951	225.944					[M+H]+	true			23871	0	13301	0	0	0	16318	0	21344	16013	20619	0	17718	16403	0	13526	0	15287	0	15705	0	17821	18247	21100	15277	0	20936	20977	16809	14484
9.96		798.634	797.627	-0.545	3.3			[M+H]+	true		C43H90O10P	37127	1741	45913	1731	149	139	51646	1522	4319	28689	37203	3975	37635	19792	1725	37442	0	25939	1724	22313	3026	16711	40399	43689	32471	2230	37110	32876	33761	29930
9.95		430.913	429.906	-0.232	40.9			[M+H]+	true		C12H4N2O10P2S	10404	0	8909	0	0	0	10379	0	12339	10458	13126	13715	11304	11247	0	8192	0	9426	17137	9249	0	11034	11704	13022	8832	0	12471	12537	10122	9705
10.01		1197.79	1174.8	-0.856	2.5			[M+Na]+, [M+H-H2O]+	true		C60H112N5O17	76127	0	126975	0	0	0	37701	0	4795	38972	44447	3596	39925	15929	1975	67799	0	31896	1971	21938	3140	12643	33906	54801	43350	2135	60802	67666	57369	48922
10		782.601	781.593					[M+H]+	true			13081	0	15957	0	0	0	21917	0	0	11950	12049	0	15195	4876	0	15904	0	9373	0	6882	0	4040	15413	14105	12288	0	13850	10564	11864	9950
10.01		862.627	861.62	0.085	11.6			[M+H]+	true		C41H89N4O12S	8645	2909	11195	1670	0	0	8669	3028	5269	6509	5851	4791	6236	7831	2827	7945	0	5528	2838	7996	3355	7435	6442	6904	7261	3805	6726	7983	8029	7379
10.08		1514.11	1513.1	-0.244	12			[M+H]+, [M+Na]+	true		C67H19N30O11P2S	3735	0	6507	0	0	0	4561	151	708	6653	1273	426	2476	2314	0	5877	0	6176	0	4801	0	2047	2353	2066	7232	0	2463	2437	4334	3572
10.09		790.532	789.525	-0.556	6.8			[M+H]+	false		C38H74N6O9P	15394	2472	14861	2759	0	0	16286	2475	7206	19812	11568	6082	13263	14202	4066	16930	0	19143	3399	18563	5182	13123	13104	12492	17968	4907	11813	14002	16020	16460
10.08		768.55	767.542	-0.138	4.9			[M+H]+	true		C37H72N10O5P	46006	5554	49326	6956	0	0	49414	6128	17769	66354	29623	13925	41521	41974	8331	59832	0	64678	7057	58127	11500	35004	39964	33207	66439	10605	32861	40285	54484	48633
10.08		1492.13	1491.12	0.621	12.4			[M+H]+	true		C80H141N21O4P	4449	0	6457	57	0	0	3981	0	696	8383	1688	498	2848	2607	0	7649	0	6597	126	5894	0	2389	2625	1685	8267	0	1948	2737	4894	3498
10.09		1558.08	1557.07	-0.23	7.5			[M+H]+	true		C72H143N21O12PS	6151	0	8100	357	0	0	5581	0	1144	9556	2348	575	4027	3958	389	7613	0	7360	0	6152	0	3477	3785	3151	8360	165	2825	4014	5516	5110
10.08		128.107	127.1	-0.147	4.6			[M+H]+	true		C7H13NO	12248	9376	4574	10313	11599	11641	0	11285	9383	5762	8007	10642	0	0	11327	4798	13101	5176	13299	5953	11692	0	0	8912	6419	9989	6509	8533	0	5782
10.21		778.615	755.625	0.198	10.1			[M+Na]+, [M+H-H2O]+	true		C40H81N7O6	40771	57241	44852	64118	131	0	34516	63460	49459	44504	45089	45671	30804	49661	54140	37022	0	41751	44492	52785	35989	48834	25725	43181	59112	63086	52473	34552	36895	31650
10.19		780.59	779.582					[M+H]+, [M+Na]+	false			0	0	0	604	0	0	2807	0	9869	9863	0	6993	0	10083	862	5477	0	7923	0	12236	5444	8656	2050	0	11753	0	593	0	4726	3451
10.19		804.631	803.624	-0.357	8.3			[M+H]+	true		C31H82N17O3PS	10723	0	12227	0	0	0	7300	0	5808	5969	8851	5870	7228	5655	5313	7274	0	5153	5803	5865	4141	5708	5526	8465	6190	7045	8964	8810	7729	7044
10.31		824.648	823.641	0.003	4.7			[M+H]+	true		C47H87N2O9	13333	2723	15681	2834	0	0	16660	2739	3887	13171	10310	3244	11433	9928	2853	15382	0	10470	2903	10289	3008	9203	12355	12041	12619	3836	11046	11801	14273	11272
10.28		848.647	847.64					[M+H]+	true			4761	0	5872	0	0	127	4654	0	2137	4173	3974	1312	4061	4300	882	5989	0	3584	611	3617	1128	3555	3777	4257	4355	969	4186	3843	5179	4611
10.35		828.646	827.639					[M+H]+, [M+Na]+	true			13140	568	18744	519	0	0	20916	0	2717	12843	13479	2251	17250	6990	912	17641	0	13138	791	8836	1627	6747	15064	15431	16635	1037	14476	14043	14857	12700
10.35		830.646	829.639	-0.712	12.9			[M+H]+	true		C43H75N17	11820	35842	14923	33846	0	0	10562	29559	40143	12843	11341	41480	9663	20773	43053	12371	0	13138	35026	19334	30442	20155	7512	11373	16635	43746	12508	12210	14857	12700
10.35		128.107	127.1	-0.174	2.9			[M+H]+	true		C7H13NO	7996	11085	7357	10988	12243	0	9803	11532	10891	8766	10347	0	8862	9083	13711	8307	11461	8106	12159	8001	11307	8642	9577	9648	8291	10515	10372	9137	8171	7873
10.35		790.653	789.645	-0.211	5.5			[M+H]+	true		C45H89O10	2967	6266	0	6103	0	0	0	6104	7338	0	1622	7711	0	5074	8029	0	0	0	6906	4314	5573	4287	0	0	3766	7526	0	0	3078	2597
10.37		430.913	429.905	0.919	47.7			[M+H]+	true		C13H5O11P3	13449	0	0	0	0	0	16095	17668	15938	13685	16487	0	13845	0	18868	12899	0	14479	0	13024	0	0	16160	0	13428	0	0	0	13045	12310
10.41		772.618	771.61					[M+H]+	true			9697	535	13016	0	0	0	15665	396	1248	17882	8851	0	13137	8928	603	20136	0	16600	0	12332	793	7477	12668	10388	20032	0	9592	9285	14552	11906
10.41		804.633	803.625	0.141	11.3			[M+H]+	false		C40H84N8O6P	5512	1089	6830	1082	0	0	5621	985	3489	6858	5593	2686	4807	6607	1697	5850	0	6276	1440	7922	2779	6057	4677	5342	8443	1596	6905	4739	5989	5492
10.44		794.601	793.594	0.238	47.6			[M+H]+	true		C27H69N24O4	3609	487	4000	0	0	0	4964	0	842	6252	3095	443	4008	2957	398	6783	0	5259	268	4280	612	2773	3918	3411	7357	398	3018	2766	5354	4188
10.46		780.588	779.581	0.052	5.7			[M+H]+	true		C38H75N12O3S	8114	10093	8859	10382	0	0	9689	10389	15692	15114	4483	11392	6486	14310	10276	11761	0	10172	8402	13963	8944	13563	6821	4973	15249	12427	4553	6221	11178	8841
10.47		802.571	801.564					[M+H]+	true			3430	5071	4517	4694	0	0	4569	3819	7430	6799	2379	5452	3613	6730	5425	6361	0	5687	3819	8441	3578	7901	3707	2907	6860	5975	2212	2855	5774	4237
10.51		128.107	127.1	-0.01	20.8			[M+H]+	true		C7H13NO	0	9813	6673	10748	12441	13377	7721	0	11385	8221	9594	12407	6521	9143	12044	7523	12642	9145	13287	8023	12566	9381	9251	9448	7713	11309	7748	0	7756	0
10.62		430.913	429.906	2.725	34.9			[M+H]+	true		C11H3N3O10P3	13211	16917	10638	0	18515	18029	0	0	16573	0	0	0	0	0	0	0	0	14247	0	13237	0	14346	0	0	0	17238	0	0	0	12798
10.65		864.604	863.597	-0.54	7.6			[M+H]+	true		C36H73N21O2S	14266	0	17482	0	0	0	29302	404	560	16876	17314	515	20175	5470	0	19868	0	13826	0	8066	0	4197	20604	21287	15193	565	16862	11419	13578	11851
10.73		994.714	971.725	-0.306	6.7			[M+Na]+, [M+H-H2O]+	true		C50H107N3O8P2S	13214	471	18887	744	0	0	6333	478	4259	8239	8847	2783	6848	7285	3390	11249	0	7248	1906	7563	2505	6917	5121	9499	9766	3599	9600	10281	11326	9416
10.73		627.532	626.525	-0.882	24.7			[M+H]+	true		C39H68N3O3	6480	376	8272	0	0	0	4374	0	0	3223	2542	422	3735	2314	321	5979	0	2840	0	2771	694	2656	3245	3040	2897	309	3272	4751	5656	5423
10.82		128.107	127.1	-0.082	3.1			[M+H]+	true		C7H13NO	8319	11057	6158	11344	13540	12868	8341	12815	11509	7869	0	11114	8702	0	12114	7318	14009	7670	13199	8079	14069	8883	8707	8880	7819	11245	8629	9905	7244	7565
10.83		752.554	751.547	-0.239	6			[M+H]+	true		C42H75N2O9	4128	908	5837	1011	0	0	7977	1054	1664	11558	4586	1553	5880	5833	843	7964	0	8994	787	8733	959	5073	6684	4913	11613	1330	4462	3203	6025	4598
11		651.551	650.544	-0.468	5.6			[M+H]+	true		C35H74N2O8	36657	0	38128	0	0	0	34663	0	358	37380	46180	0	41730	12176	0	40917	0	29570	0	21400	0	10590	24618	50237	38421	0	53296	30974	26719	24102
11.01		611.559	610.552	0.611	3			[M+H]+	true		C34H70N6O3	5147	0	5593	0	0	0	4700	0	0	4232	6010	0	4999	1962	0	5134	0	3684	0	2948	0	1395	2969	6070	4383	0	5764	3648	3411	2840
11.04		565.565	564.558	-0.369	16.5			[M+H]+, [M+Na]+	true		C34H70N5O	20942	7096	25601	3363	5130	4487	2581	4394	2827	2661	13656	3440	3384	3102	2510	2283	4423	2218	2725	2376	2973	2753	3296	18116	2137	2908	22670	19050	2241	3292
11.07		128.107	127.1	-0.122	2.5			[M+H]+	true		C7H13NO	7221	0	5950	8584	0	11674	7403	0	0	7232	9010	10747	7593	7573	0	6404	12918	8044	11142	6898	0	14456	8222	8717	0	0	8495	8548	6701	6744
11.47		1199.81	1176.82	-0.811	6.4			[M+Na]+, [M+H-H2O]+	true		C60H114N5O17	34282	0	62334	0	0	0	29437	0	3523	44127	21471	2340	33203	22984	678	54252	0	30880	563	31120	1746	19109	29082	23031	51601	0	26509	30549	51464	40429
11.47		651.551	650.544	-0.766	2.5			[M+H]+	true		C35H74N2O8	8255	0	6320	0	0	0	8656	0	0	5142	9140	0	10067	3368	0	9178	0	6375	0	3810	0	2304	5012	14895	6401	0	15079	9170	5642	6371
11.6		832.661	809.672	0.329	7			[M+Na]+, [M+H-H2O]+	true		C44H87N7O6	243961	61571	273416	67433	0	184	187267	58200	104685	132141	218032	106633	163244	140340	71983	163984	0	119308	59633	134093	83691	124060	131366	245409	151608	79412	243547	207577	176280	152294
11.65		128.107	127.1	-0.165	13.5			[M+H]+	true		C7H13NO	9738	10926	0	12086	13325	13921	0	0	9925	8533	10244	10951	0	9367	0	8067	13014	0	11903	8548	0	9417	10434	9384	9085	11676	8991	0	0	0
11.69		806.646	783.656	0.427	3.3			[M+Na]+, [M+H-H2O]+	true		C43H91O11	92926	81638	122583	89559	240	155	77509	83445	126094	152905	90056	114310	78376	164586	80384	99493	104	149427	67763	176904	78280	153517	62558	92088	190519	99559	99894	81252	110979	85185
11.7		815.696	814.69	0.342	8.5			[M+H]+, [M+Na]+	true		C42H95N4O8P	8375	3303	12665	3458	0	109	11272	2648	5620	5190	7669	5273	8418	5536	3845	6538	122	4077	3585	5342	3659	5143	7934	8207	4920	5101	6923	6784	5428	5053
11.86		224.128	223.121	-0.291	20.9			[M+H]+	true		C12H17NO3	5514	0	4728	6460	5944	7231	0	6697	7082	12486	7029	6241	6085	5639	6963	4893	6851	5704	7086	6054	7103	6180	6704	6912	6205	0	6286	6117	5474	5217
11.86		111.092	110.084	-0.021	10.7			[M+H]+	true		C6H10N2	3777	5487	3213	4364	4363	4911	4129	4269	4299	6814	5387	4715	4525	3635	4293	3687	4688	3818	5485	3582	4626	3788	3637	3737	3249	4220	4965	5107	3452	3607
11.86		195.122	194.115	-0.373	8.4			[M+H]+	true		C7H12N7	3345	4334	2622	3922	4599	0	4251	4067	3511	7193	3864	3979	3066	3209	4064	2874	4379	3114	4010	3546	3914	3385	3605	4270	2858	3250	3363	3534	3067	2680
11.86		113.107	112.1	-0.065	13.3			[M+H]+	true		C6H12N2	6252	7244	5867	8397	7504	6930	6356	7836	7538	11035	7351	0	6330	0	7562	5523	8457	7225	8898	6783	8038	8153	8239	7271	6095	8188	7327	7166	7069	6528
11.86		124.087	123.079	-0.395	8			[M+H]+	true		C6H9N3	2143	2456	2034	2712	2797	2752	2225	2200	2489	9443	2453	2558	2510	2347	2651	2010	3050	2548	2446	1999	2770	2723	0	2465	1996	2512	2595	2550	2105	2168
11.86		102.091	101.084	-0.082	9.1			[M+H]+	true		C5H11NO	3782	4672	3908	4530	3817	4229	3142	3926	0	16062	4574	4713	4908	3583	4601	3313	4918	3621	4958	4359	4381	0	3627	3818	3563	4531	4033	4178	3891	3636
11.86		90.9765	89.9692					[M+H]+	false			3144	3575	2845	3446	3171	3531	3507	3308	3387	13862	3947	4354	3388	2919	4293	3182	3451	3289	3407	3213	3975	3093	2967	3288	3113	3234	3176	3128	3108	2871
11.99		128.107	127.1	-0.052	3.3			[M+H]+	true		C7H13NO	9416	0	9103	11900	12390	12539	10938	14192	0	9500	12451	12624	11567	0	13798	10193	13101	10544	12699	9792	12670	11233	10579	10982	10116	0	11151	0	10061	9592
11.99		832.661	831.654	0.005	18.8			[M+H]+	true		C37H93N5O12S	6150	0	8715	0	0	0	6907	870	4529	11479	6301	3707	6850	10578	0	9954	0	10780	341	14631	2752	11619	5456	6695	13991	1341	7362	6245	8291	7319
12.01		97.076	96.0687	-0.006	23.4			[M+H]+	true		C5H8N2	8353	10010	0	0	9990	10056	9781	11021	9879	8186	9907	10488	8815	8251	12078	7000	10220	9362	10349	9000	0	9421	9106	8985	8023	10414	8298	9489	9462	8035
12.08		224.128	223.12	-0.847	11			[M+H]+	true		C8H20N2O3P	5071	6333	5036	6002	6284	6868	5415	7626	6464	5701	6198	6453	5448	5663	8065	4990	6745	5538	6914	5299	0	6173	5683	6110	0	6534	6028	5390	5666	5212
12.16		97.0759	96.0686	-0.126	7.8			[M+H]+	true		C5H8N2	8590	10024	7138	10264	0	9824	0	10197	10479	7812	9812	0	7873	8705	10704	6756	10859	8328	10608	8791	10891	10198	9079	8120	9318	9250	0	8861	8382	9190
12.34		142.123	141.115	-0.079	4.6			[M+H]+, [M+H-H2O]+	true		C8H15NO	0	0	13371	18519	17114	18172	0	0	17539	14807	59139	0	14819	0	18988	14550	0	0	18761	16161	0	0	15906	16566	0	18742	16580	15984	0	13983
12.36		128.107	127.1	-0.139	2.5			[M+H]+	true		C7H13NO	10978	13462	9506	11733	12100	11125	11250	12238	12367	10911	44831	12562	10285	10574	14581	9386	12894	10150	14136	12352	12597	12153	10532	11662	10015	12804	0	11647	9665	0
12.34		224.128	223.121	-0.214	19.5			[M+H]+	true		C12H17NO3	5071	6407	4323	6194	7105	6660	5766	6576	6410	5640	12127	6113	5149	6468	7304	4939	6961	5806	6504	5854	7082	5597	0	0	5458	6418	5967	0	4918	4694
12.34		111.092	110.084	0.072	4.3			[M+H]+	true		C6H10N2	3605	4179	3260	4810	4142	4382	4337	4657	4581	4343	10710	0	3555	4093	4408	3226	5293	3847	4757	3709	4928	3758	3936	3606	3455	4731	4135	4136	3512	3310
12.34		90.9765	89.9693					[M+H]+	true			3288	3225	2408	3513	3682	3708	3123	4180	3251	2934	13351	3687	3429	3190	4214	2947	3816	3243	3878	3366	3888	3157	3300	3637	2853	3560	3410	3508	3102	3020
12.34		113.107	112.1	-0.068	5.4			[M+H]+	true		C6H12N2	6563	7683	5812	7840	7299	7707	7389	7894	8110	6490	15732	7989	6657	6730	9461	6299	7547	6732	0	6995	8674	7310	6874	8424	0	7297	7275	0	5984	5601
12.34		102.091	101.084	-0.089	5.1			[M+H]+	true		C5H11NO	3720	4682	3671	5075	4629	3809	3676	4382	4471	3796	11436	4241	4335	4874	5583	3958	4395	3577	4579	4028	5888	3932	3691	3876	3777	4245	4271	4959	3956	3855
12.34		124.087	123.079					[M+H]+	true			1865	2526	1826	2748	2740	2355	2207	3078	2849	2572	7044	2251	2540	2538	2775	2017	2536	2160	2467	2225	2801	2162	2514	2221	2253	2896	2177	2366	2082	2647
12.34		195.122	194.115	-0.295	26.5			[M+H]+	true		C7H12N7	3250	3887	2882	4297	3697	3392	2986	3760	3939	3234	6868	3771	3553	3444	3672	2920	3505	3768	3725	3058	3851	3241	3374	3671	3262	3752	3574	3215	3452	3484
12.51		224.128	223.121	-0.533	15.1			[M+H]+	true		C8H20N2O3P	5444	6302	4529	6537	6389	7380	0	6663	6638	5736	6278	7023	5766	5326	6946	4622	6655	6626	6678	5497	7315	5445	6350	6046	6218	0	6306	5924	5538	4922
12.6		128.107	127.1	-0.187	9			[M+H]+	true		C7H13NO	10333	0	8881	11896	12413	12325	10248	13235	13106	0	12136	12173	10958	10466	12934	10098	13774	19294	13299	10432	0	10701	11502	11055	10039	11896	10577	12391	8834	9430
12.62		97.0758	96.0686	-0.168	9.9			[M+H]+	true		C5H8N2	8264	9517	7285	0	10343	9394	10356	9820	11139	7135	9982	9299	8416	7496	10760	8307	9450	8252	12257	7989	10607	9024	8349	10186	7854	9663	9640	9602	7043	0
12.65		124.112	123.105					[M+H]+	true			4008	4881	3741	5286	5438	5052	0	5151	5129	4271	5143	5118	0	4244	5294	3201	5424	7086	5757	4729	4722	4419	4026	4566	4194	4735	4943	4394	3609	3410
12.78		128.107	127.1	-0.148	19.3			[M+H]+	true		C7H13NO	0	11772	8869	0	11939	0	11674	12396	12543	10292	12189	12548	11050	10414	13306	9530	0	10820	12818	10073	13735	12420	11688	11410	9120	0	11125	10777	10135	10825
12.8		615.578	592.589	-0.33	1.9			[M+Na]+, [M+H]+	true		C36H74N5O	11495	4944	12585	1540	2338	2560	1679	2125	1816	1124	6918	1728	1837	2033	1457	1382	2067	1344	1611	1213	1485	1450	1416	9335	1044	1691	12833	10554	1615	1699
13		224.127	223.12	-0.618	10.5			[M+H]+	true		C12H17NO3	3939	6131	3552	7317	6099	7229	4704	6871	6112	3829	5418	0	4168	5108	7618	4155	6488	4591	0	5241	6133	4956	4597	5638	4018	6604	4876	5144	0	3793
13.11		128.107	127.1	-0.14	4.1			[M+H]+	true		C7H13NO	8763	11319	9287	0	14144	12751	10053	12053	13236	9375	0	12583	10661	10227	13148	0	12750	0	0	0	12205	11133	12408	13057	8544	13835	11619	11624	9289	9249
13.38		128.107	127.1	-0.096	5.2			[M+H]+	true		C7H13NO	11093	11717	0	12885	12360	0	12621	12773	12045	9641	12924	12331	11627	11172	14136	9031	12128	11642	12607	10691	0	11005	11655	12105	10320	12546	12924	12868	10969	0
13.52		430.913	429.906	0.849	40.5			[M+H]+	true		C10H2N5O9P2S	0	18136	0	18629	18849	19250	18684	18376	0	0	0	0	17868	17196	0	15570	18641	0	19521	17124	0	0	0	0	0	0	18125	18325	16519	15523
13.56		834.677	811.688	0.367	4.9			[M+Na]+, [M+H-H2O]+	true		C44H89N7O6	165699	48894	211005	50716	415	317	197231	43422	141190	266042	152582	106514	196455	305943	40079	209077	188	232757	32931	304575	74051	296110	152201	159371	311549	48557	174648	152387	212160	186972
13.56		850.651	849.644	0.662	36.6			[M+H]+	true		C50H92NO5PS	3509	1371	3967	1656	0	0	4044	1433	3393	5506	3076	2513	3508	5803	1278	3626	0	3918	1138	5526	1937	5053	2762	3014	5242	1621	3138	3061	3686	3315
13.87		128.107	127.1	-0.103	24.7			[M+H]+	true		C7H13NO	0	10566	9111	12619	10017	0	10886	12236	13798	10001	12493	12962	10809	9911	12870	10453	13069	11695	0	11643	14280	0	11935	12412	10531	0	11484	12139	9986	0
14		430.913	429.905	2.293	48.1			[M+H]+	true		C11H3N3O10P3	0	19117	0	0	0	19211	17533	20340	19741	0	19557	0	18241	18310	0	15729	20070	17047	0	16971	0	16934	0	19386	0	0	18383	19134	17155	0
14.06		128.107	127.1	-0.077	2.1			[M+H]+	true		C7H13NO	10447	12788	10275	13069	13085	13457	12006	13084	12864	12257	12806	11926	10988	0	13195	0	0	11650	12958	11162	0	0	11549	11706	10857	12455	11294	0	10318	10542
14.1		97.0759	96.0686	-0.148	9.5			[M+H]+	true		C5H8N2	9841	10616	8302	11989	9890	10631	9076	11461	10431	9794	0	11180	9648	9844	10323	7654	0	10442	10909	9550	11293	11370	9020	10299	9524	10564	9230	9365	9026	8472
14.18		224.127	223.12	-0.948	5.7			[M+H]+	true		C8H20N2O3P	5430	6459	5042	6766	6388	6953	5643	6479	7002	0	6924	7229	5786	5590	7374	6460	6737	6057	0	0	6488	5823	6909	6360	5660	6187	0	6851	5444	0
14.31		128.107	127.1	-0.147	7.1			[M+H]+	true		C7H13NO	0	12496	10234	12380	14507	0	11759	13587	13938	11048	13633	0	0	12047	13584	10162	0	0	0	11519	12791	12150	12109	13585	11030	12587	12092	11771	12002	21288
14.35		124.112	123.105	-0.212	8			[M+H]+	true		C8H13N	5596	4817	4698	5016	5225	0	4758	5801	5487	4661	5240	5368	5489	4657	5305	4895	4854	4834	5437	4311	5608	4602	24350	4814	4682	6175	4864	4910	4223	8612
14.36		97.0759	96.0686	-0.135	5.3			[M+H]+	true		C5H8N2	9966	10232	9590	10923	9884	10041	0	9297	10477	9942	9951	10811	11048	8791	9728	8379	11336	8857	11939	9826	11171	10798	9448	9775	8837	11870	9521	10588	0	8398
14.41		142.122	141.115	-0.196	4.4			[M+H]+	false		C8H15NO	17002	18634	0	18230	17966	0	0	19295	20067	0	0	19524	16921	0	0	15392	18035	0	0	0	0	0	81431	0	0	19734	18897	0	16055	29575
14.41		224.128	223.12	0.926	9.5			[M+H]+	true		C10H15N4O2	0	7150	5064	6614	6244	7237	5997	6649	5830	5473	7002	8062	5811	5910	6957	4991	6588	6046	6276	6692	0	5690	17218	6404	5552	6825	6223	6194	5850	7115
14.57		128.107	127.1	-0.028	8.9			[M+H]+	true		C7H13NO	11053	0	10528	0	12392	13441	12072	13849	0	11543	12734	0	11433	11539	15054	10795	12609	11033	13534	10823	12869	12431	12017	12704	11938	14252	0	11651	11181	10547
14.58		97.0759	96.0686	-0.169	16.2			[M+H]+	true		C5H8N2	0	0	8364	10785	11025	10276	10940	9963	9417	9328	10774	9635	9681	0	11057	8368	10037	9131	11292	8677	11210	9130	9961	10394	8870	11307	9840	0	8998	8227
14.83		97.0759	96.0686	-0.135	4.5			[M+H]+	true		C5H8N2	9491	10324	8499	0	10351	9852	9990	11540	9645	8602	10304	13186	8990	9318	10918	8372	9379	0	10028	8861	11544	0	10460	10073	10098	11061	10713	11543	8467	8610
14.86		128.107	127.1	-0.148	3.5			[M+H]+	true		C7H13NO	10048	11556	10180	12796	11762	0	0	12963	12403	11569	14279	12731	0	0	14228	10878	0	10499	13766	10850	12761	0	14176	12008	0	0	13418	11350	10239	10065
14.91		224.128	223.12	0.935	8.5			[M+H]+	true		C10H15N4O2	5459	6810	5133	0	0	7017	5456	5973	6582	6093	6817	6397	6065	6330	7186	5023	0	5558	7831	5396	6565	5245	6974	6364	5361	7825	0	6648	6902	5811
15.14		124.112	123.105	-0.225	8			[M+H]+	true		C8H13N	4207	4686	3795	5140	11996	5163	4490	5206	5461	0	5218	9071	4177	4276	5527	4038	5283	3507	5343	0	6458	4874	3832	4469	2935	4936	4037	4471	4202	3950
15.22		224.128	223.12	0.887	8.6			[M+H]+	true		C10H15N4O2	0	0	5046	6603	0	6252	5101	6772	7508	5244	0	7755	4916	0	7428	4454	0	5689	7178	4688	6877	4710	0	6007	4724	6936	4974	5721	5098	5860
15.3		97.0759	96.0686	-0.122	0.9			[M+H]+	true		C5H8N2	8924	11045	7974	11083	11815	10455	10527	10898	9809	8446	10029	10249	0	9227	11354	0	0	9238	11667	8944	10707	8848	0	9622	8821	11519	9391	0	8472	9130
15.38		128.107	127.1	-0.171	15.8			[M+H]+	true		C7H13NO	11434	11456	9140	0	11742	12071	12586	12604	0	10613	13192	12741	0	11471	15300	12110	14035	11703	0	11715	14369	12854	12193	12797	11164	12280	12281	12395	11319	10183
15.47		224.128	223.12	0.804	8.5			[M+H]+	true		C10H15N4O2	5091	0	5842	6368	6384	6733	6111	6282	6174	5776	6623	0	5760	6192	7441	5620	6398	5357	6040	5692	6279	5851	6105	6144	5539	0	6054	5418	5822	5825
15.53		97.0758	96.0686	-0.192	15.4			[M+H]+	true		C5H8N2	10296	10222	8066	9879	9892	10441	8981	0	10821	8526	0	0	0	9221	10034	9142	10222	10128	10093	9590	0	9540	11373	11807	8946	10754	9614	10151	8714	9589
15.64		124.112	123.105					[M+H]+	true			4879	5318	4256	5292	4931	5270	6404	5591	5373	4922	4857	4923	4628	4450	5405	4058	5618	4359	6096	4381	5348	4960	5055	4769	4625	5195	4880	5172	4147	3971
15.72		128.107	127.1	-0.141	15.1			[M+H]+	true		C7H13NO	10378	11278	10377	12451	11682	12685	12249	12832	0	0	12823	0	11168	12159	12666	10045	13550	11839	16219	10949	12619	11905	11805	13359	10830	13565	0	13651	10978	10834
15.79		97.0758	96.0686	-0.197	4.6			[M+H]+	true		C5H8N2	9381	10246	8345	0	9984	10171	10799	11804	10903	9306	9876	9944	10838	9617	11457	8228	10496	9729	10757	9435	11017	10811	10047	10374	8667	11641	10120	10925	9378	8539
15.83		224.128	223.12	-0.561	14.3			[M+H]+	true		C12H17NO3	5807	6484	4964	6421	6723	6081	6203	6074	6214	0	0	6778	6228	6425	6621	5481	6065	5428	6314	6191	7169	5891	6197	7473	5423	7394	5652	5930	0	5848
16.04		128.107	127.1	-0.116	9.3			[M+H]+	true		C7H13NO	0	12708	10274	0	12469	13098	11753	0	12441	11466	13658	13476	13016	10849	13728	9817	13684	12412	13195	10794	13881	0	11927	11984	10784	0	0	11291	10848	10259
16.06		224.128	223.12	-0.368	8.3			[M+H]+	true		C12H17NO3	5698	6765	5220	0	6235	6547	6788	6110	6262	6401	6095	6397	6230	5457	0	4869	0	5724	6661	5266	6151	7115	5712	6197	5251	6202	6314	6422	5340	5646
16.27		699.593	698.586	-0.139	8.1			[M+H]+	true		C34H81N7O3PS	5610	5360	4952	6273	5940	6307	5970	6586	6082	6261	5804	6319	6252	5951	5579	4883	5391	5370	5709	5140	5486	5748	5137	6537	5625	5631	5319	5394	5116	5249
16.28		721.575	720.568	-0.855	6.4			[M+H]+	true		C38H74N9O2S	15017	16794	13411	16393	18803	17162	16542	17297	15930	13914	16353	15872	16212	14372	14872	13034	15426	14586	15603	13358	15211	14461	15186	16381	13888	15863	16009	14396	14033	14295
16.28		128.107	127.1	-0.183	7.4			[M+H]+	true		C7H13NO	11410	0	9790	11815	0	12743	13016	12073	0	0	13648	13843	11542	0	13674	10785	12686	11416	13013	10821	14684	12876	13656	12059	10632	13245	11889	10986	9489	0
16.37		97.0759	96.0686	-0.158	8.1			[M+H]+	true		C5H8N2	11031	10133	8623	10588	9827	9931	9851	10321	10279	8862	9214	11110	10933	9356	10997	8374	10839	9114	11152	0	12238	9810	9184	10869	8913	10700	10006	9686	10532	8063
16.55		224.128	223.121	-0.634	13.8			[M+H]+	true		C8H20N2O3P	5975	5680	5328	0	5972	0	6005	0	6636	5691	6602	6249	6019	5508	6983	5376	6596	5853	7802	5254	6362	0	5698	6441	6430	6043	6141	6324	5834	5169
16.62		97.0759	96.0686	-0.129	9.2			[M+H]+	true		C5H8N2	9390	10536	9048	10116	0	11323	9166	9083	10281	9069	12946	10049	10328	9217	9942	8226	9877	9548	12196	10423	11467	9814	9757	10192	9703	10554	10120	9865	8933	8814
16.63		128.107	127.1	-0.18	2.1			[M+H]+	true		C7H13NO	0	11840	11249	13201	12193	13734	12656	12999	12890	11873	13229	0	12011	0	13717	10694	0	11655	0	0	12877	12040	11866	14151	12219	12383	12145	11866	10920	12158
17		128.107	127.1	-0.136	11.3			[M+H]+	true		C7H13NO	10477	12184	9518	12783	12195	12372	0	0	12477	12211	12975	12795	11879	12604	0	11116	13301	0	14417	11969	0	11923	0	12728	11465	12998	12874	12122	11139	11146
17		97.0758	96.0685	-0.245	4.8			[M+H]+	true		C5H8N2	9312	12297	8779	10888	0	11256	10626	10948	9016	9872	9528	10712	9858	10047	0	8519	9670	9023	11663	9912	11072	9474	10217	10367	9648	10527	11610	9840	9111	8947
17.24		97.0759	96.0686	-0.162	14.8			[M+H]+	true		C5H8N2	8771	9895	0	10497	10333	0	8550	9291	9681	9049	10367	9551	9151	9079	9685	7276	11019	9642	11765	10257	11688	11744	9350	10128	8663	11045	0	11389	8432	0
17.36		128.107	127.1	-0.186	5.6			[M+H]+	true		C7H13NO	0	12279	0	0	12266	13011	0	0	0	10588	13730	0	0	12221	0	11471	0	11154	13674	11813	13589	0	13012	12311	10456	12837	13637	12120	10537	10848
17.53		128.107	127.1	-0.125	16.2			[M+H]+	true		C7H13NO	11262	0	9749	13041	12179	12584	12713	12785	12571	11471	0	13196	13210	0	13411	9850	12684	0	0	11490	12536	11851	12406	12343	10470	0	11732	12756	0	10993
17.71		97.0759	96.0686	-0.142	6.4			[M+H]+	true		C5H8N2	10898	10195	8516	10578	10860	10897	10416	9973	11141	7757	11286	11207	9537	9875	10843	7747	10326	8877	10916	9206	11420	9366	9796	9944	0	10927	12394	9702	0	10204
17.75		128.107	127.1	-0.161	13.2			[M+H]+	true		C7H13NO	10858	0	10147	13175	12356	13074	12174	14071	12611	11802	13757	12257	0	12200	0	11691	12822	13410	13961	11959	13090	0	13269	12873	11703	13264	11962	12273	11608	12332
17.78		764.631	763.624	0.142	45.9			[M+H]+	true		C49H77N7	0	0	0	0	0	0	0	0	86	0	0	0	1419	0	0	0	0	0	0	4204	107	3716	0	0	0	0	0	11194	12304	0
17.92		764.631	763.624	2.449	24.4			[M+H]+	true		C54H83S	17601	0	22338	0	0	0	10132	0	428	3794	4683	299	9807	2886	75	11439	0	4708	0	0	341	2524	6238	8184	4904	163	13146	3061	0	15405
18.02		97.0757	96.0684	-0.3	7.5			[M+H]+	true		C5H8N2	0	10761	8849	12305	10498	9499	0	10648	9397	9055	10180	9530	9640	9832	10473	8392	9291	8771	11623	10406	10956	9635	11162	10557	9045	10358	10875	0	8400	8494
18.23		128.107	127.1	-0.077	10			[M+H]+	true		C7H13NO	10812	12239	9966	13491	12886	0	12719	13114	12621	12586	13178	13497	0	11883	0	11009	0	11487	14986	11486	13522	12210	12551	12746	12338	14093	12205	12230	0	11120
18.3		224.128	223.12	-0.87	15.6			[M+H]+	true		C8H20N2O3P	6591	6007	5636	5598	6974	6200	5535	5468	6272	5617	5845	6261	6465	5416	6662	4869	6588	6039	7002	5677	6443	5573	5794	6221	5737	6043	6846	6125	5490	4900
18.35		97.0758	96.0685	-0.227	6.5			[M+H]+	true		C5H8N2	10056	10401	10033	9650	10204	10883	9826	9885	11119	10025	10039	10651	9413	9631	9949	9750	9546	0	10246	10477	12828	9479	10184	10109	9502	11998	10106	11214	9258	8995
18.37		113.107	112.1					[M+H]+	true			6095	7905	6628	8041	7850	8502	8147	7370	8304	7041	7892	8539	7544	7737	8108	7207	7914	6181	10106	8600	8364	8097	7048	8485	7019	7256	0	8048	8306	6984
18.57		224.128	223.12	-0.825	6.9			[M+H]+	true		C8H20N2O3P	6392	5721	5730	6170	6012	6061	6042	6213	6178	5329	6625	6224	5140	5650	7038	5023	6384	5944	6893	5647	7579	6099	6109	6193	4992	6218	6113	6324	4987	4563
18.59		128.107	127.099	-0.248	23.8			[M+H]+	true		C7H13NO	11191	12108	0	12498	12175	12987	13078	0	12617	11531	0	13581	0	12325	0	11991	0	0	14676	0	13996	0	0	0	11230	13196	0	11919	11797	0
18.72		113.107	112.1	-0.178	4.7			[M+H]+	true		C6H12N2	8975	7778	5987	7473	7802	7754	7503	8409	7770	7783	8166	8754	7414	8182	8256	7174	8217	7524	8189	7190	8638	7660	7979	8934	6548	0	7486	7519	6764	7239
18.82		224.128	223.12	-0.703	14.3			[M+H]+	true		C8H20N2O3P	5605	5360	4927	0	5847	6115	6338	6481	6356	5752	6078	6906	6649	6653	7051	4808	5983	5990	6421	5438	6155	5825	6183	6664	5469	0	5721	5975	4934	4981
18.83		128.107	127.1	-0.178	3.1			[M+H]+	true		C7H13NO	0	13237	10339	12648	0	0	12239	12371	15160	11810	0	14236	11655	11247	13623	10282	13610	12489	0	12249	0	12331	11500	13161	12773	13567	11960	12553	11426	0
18.9		97.0758	96.0686	-0.191	4.2			[M+H]+	true		C5H8N2	10889	10972	8891	11427	11539	10197	9922	11800	10035	9036	9519	11083	0	10873	10490	0	8946	9065	11818	11106	11591	9900	10518	10426	9489	11193	9837	12324	8684	8943
19.02		224.127	223.12	-0.944	6.5			[M+H]+	true		C8H20N2O3P	5843	5990	5303	5829	6376	6369	5575	6025	6356	5617	5998	5810	6040	5461	6420	5833	6129	5466	6186	5234	6265	5831	6046	5798	5808	5868	5887	7229	4911	5943
19.05		97.0759	96.0686	-0.106	8.9			[M+H]+	false		C5H8N2	9979	11093	9151	10104	12262	11292	9234	11229	9419	9232	10716	10869	8181	8889	10717	8204	11368	8757	10457	10053	11637	10430	9264	10456	9010	0	0	9210	9584	8734
19.18		128.107	127.099	-0.287	35.4			[M+H]+	true		C7H13NO	11457	12752	10147	12023	12409	13183	11676	0	11943	12507	0	0	0	0	13379	10961	12636	11376	13341	0	14031	12514	14573	13081	11294	0	13075	0	10380	0
19.42		97.0758	96.0685	-0.283	4.4			[M+H]+	true		C5H8N2	9853	9877	8285	9980	12417	11070	10167	9828	9711	9447	9761	8910	0	10294	10304	8025	10155	9857	12299	9981	11299	10096	10947	11750	9399	10614	10374	9737	9372	0
19.5		128.107	127.1	-0.153	8			[M+H]+	true		C7H13NO	10972	12826	0	13547	0	12670	12444	12555	12872	11516	17186	13153	0	11550	13621	11056	12826	12390	0	11980	13793	12307	12541	12672	11839	15145	12407	13279	11488	0
19.67		97.0759	96.0686	-0.178	4.4			[M+H]+	true		C5H8N2	9686	10270	8884	10957	9537	10126	10340	10692	9755	10691	9631	10103	9916	9672	10165	7904	0	9437	11033	10277	11195	9924	10221	10240	8874	9892	10928	9860	9965	8256
20.07		128.107	127.1	-0.178	14.4			[M+H]+	true		C7H13NO	0	0	0	12352	12962	14807	12588	12614	12249	0	13277	13235	12140	12666	0	11581	13766	11549	13479	11796	0	12863	0	13551	11569	13249	12366	12116	11640	10637
20.16		97.0758	96.0686	-0.195	7.9			[M+H]+	true		C5H8N2	10817	10040	10259	11275	9632	11668	10439	10321	10277	9826	0	9934	8995	8743	12927	7889	9638	10656	12406	10094	12842	9430	10309	9352	9768	9877	9253	0	9132	9634
20.26		128.107	127.1	-0.203	6			[M+H]+	true		C7H13NO	0	11935	10050	0	0	0	0	13494	13518	11235	0	12366	11984	11709	15692	11051	12373	0	0	11472	13122	11758	13591	12623	11698	0	12561	12590	11268	11283
20.5		97.0759	96.0686	-0.168	4.3			[M+H]+	true		C5H8N2	9155	10201	8190	10055	10321	10518	9440	11544	9907	0	10892	10478	11311	8784	11063	8797	10189	9010	11073	9332	0	0	8791	10206	9870	11488	10148	10003	0	8493
20.53		128.107	127.1	-0.139	2.4			[M+H]+	true		C7H13NO	10943	0	9314	0	13381	13538	0	13819	14164	12858	12109	12467	12804	0	14631	10726	12734	11974	13823	0	13578	12126	0	11944	11224	0	11340	12777	0	10967
20.73		128.107	127.1	-0.123	2.1			[M+H]+	true		C7H13NO	10349	12943	10879	14107	12431	13764	0	13153	12739	0	15257	0	11834	11655	13490	10946	13454	10929	0	11751	13461	13033	12969	0	12677	15722	12774	11612	11208	0
21.01		128.107	127.1	-0.193	6.6			[M+H]+	true		C7H13NO	11647	0	9911	12269	12624	0	12449	12087	14056	12394	13751	13792	10930	11524	13723	11639	12912	11577	0	11636	0	0	11537	13619	11156	13386	12701	12643	10599	10209
21.15		113.107	112.1	-0.304	19.3			[M+H]+	true		C6H12N2	7292	6675	8016	8359	7888	7552	7129	7557	8232	7257	9154	7460	7285	7364	9189	6925	8243	6979	8065	7154	8141	7799	8055	8098	0	8487	7679	9765	6685	6172
21.32		128.107	127.099	-0.223	19.8			[M+H]+	true		C7H13NO	11191	12750	9989	14640	12554	0	11572	0	0	11961	12874	12613	12163	12406	13306	11923	15220	11686	13707	11344	13962	12111	13644	13119	12492	15112	11960	11665	11243	10671
21.41		113.107	112.1	-0.208	5			[M+H]+	true		C6H12N2	5911	11854	6139	7854	7925	8298	7617	7894	7874	7333	8013	8364	7600	7050	7845	7381	8660	7586	8139	7716	8717	0	8370	8253	6797	9481	8219	8251	6595	5886
21.68		128.107	127.1	-0.164	5.8			[M+H]+	true		C7H13NO	0	11914	9971	12605	13061	12965	12839	12404	12755	12488	14461	13357	12330	0	13689	11109	0	0	13253	11315	13781	12124	0	0	12197	14520	0	0	10740	10423
22.05		113.107	112.1	-0.224	14.8			[M+H]+	true		C6H12N2	6463	6934	6017	7268	8140	7971	8068	7761	8570	7433	8145	0	8792	6943	8917	8006	8345	7825	8279	7343	8800	8035	7801	8082	7089	7771	7492	7446	7401	6878
22.22		124.112	123.105	-0.222	8			[M+H]+	true		C8H13N	6059	5272	0	4846	5100	5439	4445	5622	5053	5229	5732	5705	6384	4631	5611	5172	5552	7254	0	4763	5178	5180	5706	5229	4776	5818	4984	5768	4835	4617
22.45		113.107	112.1	-0.18	8			[M+H]+	true		C6H12N2	6806	6828	6354	9074	7570	7586	8230	7909	7130	10743	0	7732	0	8191	8737	7327	8275	7243	8178	8270	8423	7707	8273	7882	6284	7998	7967	7696	6464	6348
22.45		124.112	123.105					[M+H]+	true			4445	4805	5111	5959	5376	5262	4781	5254	5047	10127	6476	4764	4927	4805	6360	4879	5311	4985	5922	4783	5076	4563	5021	5179	4634	4624	4766	4843	4650	4361
22.69		97.0759	96.0686	-0.113	7.4			[M+H]+	true		C5H8N2	9676	0	9565	0	10208	11157	9103	10294	10185	9456	9940	9615	9610	8896	11230	8228	10256	0	11751	10641	13611	10118	10223	11529	9905	11123	10534	9818	9088	8691
22.76		113.107	112.1	-0.29	16.3			[M+H]+	true		C6H12N2	6317	9646	6459	8734	7478	7850	6984	8524	10771	6725	8616	7180	7065	7580	8881	6690	7725	7792	9022	7507	9056	7241	7917	8049	6684	9114	7002	7485	7728	6956
22.94		97.0758	96.0686	-0.181	12.5			[M+H]+	true		C5H8N2	9893	10918	0	0	11201	11446	8156	10967	10197	0	10528	11250	9253	10464	10935	7964	10308	9348	9899	10347	0	9681	10041	9997	8527	10754	9600	11525	8592	9976
23.07		113.107	112.1	-0.112	14.1			[M+H]+	true		C6H12N2	6459	7379	6278	8274	8611	8468	7507	8066	8760	7281	7935	8797	7676	9075	9131	6295	8565	6889	8967	9006	9250	8289	8368	7910	6465	8328	7177	7873	6925	6913
23.08		102.091	101.084	-0.167	9.1			[M+H]+	true		C5H11NO	6002	8030	4863	8535	7095	0	6539	8068	7230	5092	6594	6908	6392	14069	7145	5027	7483	6067	8911	5901	5650	5604	5663	5904	5546	6068	6466	6895	5366	5071
23.08		274.274	273.266	-0.426	8			[M+H]+	true		C16H35NO2	5127	5787	4449	0	5555	5413	4667	0	5750	0	5546	5118	4702	7453	5900	4673	5057	4554	0	4727	4644	4421	4532	4628	5003	4923	5045	4910	4110	4099
23.13		90.9765	89.9692					[M+H]+	true			3250	4696	2848	4291	4587	4124	4411	4332	3883	3604	4087	4117	0	10862	4573	3330	4086	0	4497	3858	8484	3978	4086	3929	3242	4971	4228	4030	3664	3828
23.19		575.501	574.494	-0.939	37.9			[M+H]+	true		C35H64N3O3	27025	940	31920	0	0	0	23971	769	1762	18024	9734	1594	14870	7356	0	19074	164	12899	333	7940	347	4084	7829	10785	15264	280	8530	8895	11901	13824
23.21		128.107	127.099	-0.242	2.4			[M+H]+	true		C7H13NO	11164	0	10200	0	0	15899	14759	16814	16472	11982	0	16144	13249	13460	0	0	16547	12675	15976	12514	24447	14154	13920	0	0	14759	14342	14004	0	11835
23.25		601.517	600.51	-0.917	31.6			[M+H]+	true		C37H66N3O3	41569	2108	38855	2219	0	0	26289	2317	0	20720	14073	6813	16000	15540	2463	20256	0	17630	1662	14384	0	0	9773	16689	22993	0	13875	14795	19308	20462
23.28		97.0758	96.0686	-0.183	6.5			[M+H]+	true		C5H8N2	9602	13495	8340	12115	11380	12806	10512	11760	10843	10245	11849	11798	9633	9875	13308	9236	10051	9992	13733	9561	10950	11274	10166	11172	9747	12556	12230	10631	8742	7522
23.29		1202.33	1201.32					[M+H]+	true			6582	0	7201	0	9407	10098	6961	0	4329	4194	6227	4288	5959	7509	6270	6825	21772	7019	4351	3851	0	5940	5606	6646	3058	0	14921	4217	2861	7037
23.37		111.092	110.084	0.017	10.1			[M+H]+	true		C6H10N2	4925	5525	4358	5850	6020	6208	4455	6122	6556	6037	0	5470	6098	4928	0	4503	5540	4859	6594	4287	5452	5911	4795	5161	4748	5822	4472	4501	4444	4819
23.37		1350.37	1349.36					[M+H]+	false			0	9813	204	12360	0	77	0	0	0	0	0	0	154	0	0	86	108	0	0	0	0	0	0	0	0	0	0	0	0	0
23.39		128.107	127.1	-0.182	2.3			[M+H]+	true		C7H13NO	11751	16619	11028	16910	17013	18320	0	16146	0	14757	15534	16762	14939	0	17047	12447	16601	13227	17336	12705	15864	14203	14266	15675	13028	15691	14277	0	12732	11176
23.43		156.138	155.131	0.952	14.4			[M+H]+	true		C7H15N4	6711	9010	6497	9046	8118	8867	7451	9646	8250	5987	8711	8111	6946	7317	9379	6385	0	0	9001	7060	8340	6912	8267	8370	0	8644	8097	9170	6836	6631
23.43		102.091	101.084	-0.216	4.7			[M+H]+	true		C5H11NO	7252	9833	6066	11249	8911	9807	8064	9998	8292	7174	9278	9687	8704	8132	10231	6886	9123	7309	9457	8681	7908	8475	8138	10644	6806	9188	7798	8458	6928	8941
23.43		144.138	143.131	-0.436	13.9			[M+H]+	false		C8H17NO	4389	7118	5051	7126	6999	6355	5937	6695	5584	5358	6437	6218	5284	4981	6396	4459	7326	4976	6293	5164	5588	5357	5675	5604	5194	5420	5585	6099	5596	4945
23.46		903.736	880.746	0.581	17.5			[M+Na]+	true		C52H103N3O3PS	0	7249	0	6490	0	0	1276	2753	0	0	0	0	752	314	0	0	0	0	391	0	0	0	0	0	0	534	0	0	1075	0
23.49		97.0758	96.0685	-0.304	11.8			[M+H]+	true		C5H8N2	9159	12798	8153	12741	11726	12729	10493	11080	10757	10009	11537	11050	10447	10802	12551	8270	12896	9516	0	0	12652	9613	11972	10886	10105	11255	10108	11594	0	9489
23.5		549.486	548.479	-0.706	40.5			[M+H]+	true		C33H62N3O3	9518	1268	10926	1828	0	0	8330	0	2149	16552	3138	1858	5296	7472	1031	13414	0	12113	0	12489	270	6017	4572	3725	13905	0	4545	4571	9335	9729
23.52		599.501	598.494	-0.936	44.4			[M+H]+	false		C33H67N4O3P	4205	1057	4323	0	0	289	1885	0	2613	5109	0	1897	1316	6840	1280	3270	0	4668	0	8034	0	6001	0	1318	5880	0	1391	2248	3196	3215
23.51		274.274	273.266					[M+H]+	true			0	6196	5195	6502	6044	7509	5700	6998	5982	5377	5769	0	5610	5676	8603	5250	6161	5273	6163	5138	5454	4691	6015	6142	5159	5839	5166	5044	4844	4974
23.54		1276.35	1275.34					[M+H]+	true			5308	123	6787	261	11412	11732	4991	275	6760	4090	6497	5026	6172	7399	9345	4698	22709	7867	6835	4509	0	6807	6442	6828	3552	0	16962	5036	4025	9135
23.54		1202.33	1201.32					[M+H]+	false			233	0	244	288	272	0	0	0	0	155	318	0	372	0	0	293	403	268	201	0	13337	0	0	292	279	6179	0	0	219	0
23.54		977.753	954.764	0.387	13.9			[M+Na]+	true		C57H96N9O3	888	0	0	0	0	0	1118	0	1566	0	336	2031	0	766	6704	1065	0	813	3392	0	0	669	904	0	1005	0	0	876	1528	1114
23.54		575.502	574.494	-0.753	39.7			[M+H]+	true		C31H67N4O3P	33088	1920	37281	2657	0	0	24135	0	2047	31494	13019	2795	15208	14983	1130	30510	319	24822	1021	24018	0	13402	11833	17290	30739	0	15473	16742	26471	26408
23.56		369.351	368.343	-0.998	8.6			[M+H]+	true		C27H44	7892	9970	1013	7704	1361	0	2377	7870	3497	6324	2303	1891	2395	13159	1434	8658	0	5563	0	8531	142	9242	1555	2397	7669	0	3300	3611	8118	6640
23.59		603.531	602.524	0.281	15.7			[M+H]+	false		C34H70N2O6	32137	1304	32565	1546	0	0	17968	1544	3667	14210	12346	2690	11010	8961	0	19008	0	12500	1105	12177	0	8494	9082	17032	14459	0	16623	17297	21985	0
23.59		601.517	600.51	0.437	49.7			[M+H]+	true		C35H64N6O2	41196	1848	41845	1792	238	0	21417	1369	8476	23320	15024	7324	13749	22907	2172	25446	233	23438	1653	25673	2515	21799	9871	20842	28459	2223	19167	22887	29728	26011
23.57		627.532	626.525	-0.625	31.2			[M+H]+	true		C31H72N5O5S	5508	1349	4766	0	0	0	2743	1427	4237	0	1822	3151	2109	6281	2510	4329	0	4817	1902	7879	0	6147	1375	2302	6583	2621	1966	2624	4629	4663
23.57		577.516	576.509	-0.037	11.3			[M+H]+	true		C33H64N6O2	0	2138	0	2623	336	218	15462	2755	0	30975	9439	0	9777	0	1770	25732	0	28833	0	38910	0	27277	6645	11821	36302	0	0	0	29026	24956
23.58		1499.4	1498.4					[M+H]+	true			80	6928	0	9121	54	0	0	93	0	0	0	76	0	0	0	0	0	0	0	0	0	0	0	0	0	0	0	0	0	0
23.6		90.9764	89.9691					[M+H]+	true			4126	5282	3664	5373	5094	4689	3742	5587	5558	3619	4694	4832	4649	3519	13509	0	5977	3639	4884	3792	4529	3722	5219	4197	0	4907	5051	4969	4140	3582
23.6		113.107	112.1	-0.244	4.5			[M+H]+	true		C6H12N2	7090	7732	5917	8330	8734	8040	7786	8837	8650	7121	8535	8949	7800	0	10847	7163	9289	7774	10347	7336	9295	7908	8906	7271	6304	8479	7671	7426	6720	7063
23.61		111.092	110.084	-0.071	4.7			[M+H]+	true		C6H10N2	4387	6115	3994	5154	6656	6654	5941	6001	5135	4277	5340	6696	4546	4996	6985	4177	6428	4671	6042	4697	5579	4960	5006	6449	4159	5810	4941	5215	4332	4475
23.67		97.0758	96.0685	-0.239	4.2			[M+H]+	true		C5H8N2	10200	12617	7875	12295	12894	11038	10984	13457	11217	9526	11791	13073	10101	9855	12268	8748	0	9589	0	9498	0	9783	11226	10910	9069	12389	11253	10925	8845	9869
23.67		124.112	123.105	-0.279	8			[M+H]+	true		C8H13N	4697	7128	3974	6983	8746	8129	5261	6447	6550	4684	6136	5868	5162	5225	14235	3967	8004	5459	6314	4641	6346	5238	5908	6112	0	6161	5120	5684	4541	4941
23.68		1351.37	1350.36					[M+H]+	true			5834	0	5606	0	0	9912	5976	0	5856	5455	6414	5720	6096	6575	6935	6534	21087	5808	0	5539	0	7190	5968	7174	4218	130	15219	5847	4348	7785
23.69		1350.37	1349.36					[M+H]+	true			6984	0	7086	168	11831	0	5430	0	4381	5786	7502	3815	7074	7330	8234	4478	26356	4155	6314	5827	166	5201	7226	3844	3302	0	12149	7048	3771	9594
23.7		128.107	127.1	-0.122	13.8			[M+H]+	true		C7H13NO	12101	15200	0	15976	16468	16982	14664	0	15940	14256	16062	0	14714	13189	0	11800	18205	14344	0	12465	17535	0	15348	14538	11345	16061	12612	15287	12041	12265
23.74		274.274	273.266	0.785	30.1			[M+H]+	true		C14H33N4O	5738	6145	0	6202	0	6450	0	6417	6790	5582	0	5631	5673	5579	6585	4754	6097	5955	6276	5138	0	6041	5555	6338	5172	6029	5463	5426	5257	4993
23.75		979.769	956.78	-0.227	43.8			[M+Na]+	true		C52H110NO11S	1256	0	1505	0	0	0	1228	0	1965	995	679	2422	1047	863	5495	1314	0	1198	8348	741	0	702	1262	526	1112	0	617	990	1581	1635
23.77		905.752	904.745	0.731	14.5			[M+H]+	false		C56H98N5O2S	0	8499	6598	8788	1488	910	0	0	1388	0	0	0	0	0	0	0	0	0	1392	2266	404	0	2936	1992	2952	0	0	0	4627	4765
23.75		931.767	930.76	-0.265	15.1			[M+H]+	true		C58H100N5O2S	1859	8346	0	9003	0	0	2086	4316	0	1507	1655	0	1090	0	1584	2407	0	0	0	0	0	0	1622	2018	0	0	0	1553	2204	0
23.77		961.76	938.77	-0.099	27.3			[M+Na]+	true		C59H98N6O3	4903	0	6919	0	0	0	3175	0	846	1165	1281	0	1902	1297	0	3823	0	1273	0	999	0	1238	2455	1308	1207	0	2528	4010	6210	7091
23.79		144.138	143.131	-0.269	6			[M+H]+	false		C8H17NO	6414	6234	4322	6097	7295	6037	5768	7596	8152	5625	6414	6999	6397	5939	7248	4923	7330	6871	6603	6355	6338	5576	6596	0	5216	6086	5711	6062	5437	5561
23.79		881.755	880.747	-0.769	6.9			[M+H]+	true		C51H94N9O3	6334	3823	9070	4372	0	0	5614	0	6594	7452	2406	5971	3987	5371	2754	6956	72	6517	2677	6810	243	5176	4906	2987	8997	0	3389	4215	7886	7695
23.79		903.737	880.749	0.236	23.6			[M+Na]+, [M+NH4]+	true		C51H94N9O3	12420	0	18535	0	0	196	15767	0	17849	19576	6569	17868	10774	15108	11406	17113	429	16952	3652	14081	0	12093	10733	7318	20324	0	7632	9686	14892	18056
23.8		929.753	906.764	0.655	2.5			[M+Na]+, [M+NH4]+	true		C56H107O4PS	14011	0	23228	0	0	0	15838	4257	8844	12653	0	10140	9875	8055	11601	17450	0	10041	10809	8603	0	6352	13836	7033	14356	0	7287	12281	16774	19834
23.79		369.351	368.344	-0.746	13			[M+H]+	true		C27H44	11399	8094	13545	7512	6231	2566	4970	7810	8166	10475	5719	6995	6290	23343	4310	14149	2691	10039	6364	18586	0	19109	6416	7912	11883	1607	10428	10805	18565	13265
23.79		551.501	550.493	0.193	6.4			[M+H]+	true		C31H62N6O2	11630	7629	14844	7645	1128	1703	12503	7337	9233	23342	6101	7606	9589	15914	2951	7422	0	19816	2633	20407	256	12067	10068	7166	24076	1930	6320	7316	11508	12498
23.79		156.138	155.131	-0.314	9.6			[M+H]+	true		C9H17NO	6915	9400	5782	9340	8811	9955	8077	0	8954	6910	8758	8550	7811	6717	9985	6024	9031	6046	9254	6912	0	7414	7009	7944	6651	10067	7155	7857	6129	0
23.79		907.77	906.763	-0.367	6.9			[M+H]+	false		C45H100N11O5S	6844	2985	12038	0	0	0	5993	0	3339	5253	0	3310	3735	2871	3056	7850	0	4792	2771	3797	0	2550	4851	2308	5663	0	3430	4985	8296	9758
23.8		102.091	101.084	-0.186	4.8			[M+H]+	true		C5H11NO	9613	8829	8038	8636	9451	9561	9066	10975	10307	8618	10029	10152	9080	7651	12897	7220	10105	7181	10556	9865	10376	9509	10172	9535	9582	10828	8704	8355	8135	7572
23.82		549.486	526.496					[M+Na]+, [M+H-H2O]+	true			34157	0	58653	0	995	0	50387	0	8230	70172	16974	6620	32462	33433	2241	56826	934	54486	1852	50842	925	23551	39726	18673	75717	0	18178	27334	45083	43028
23.82		885.728	862.739	0.25	30.8			[M+Na]+, [M+H]+	true		C53H94N6O3	8678	0	11110	0	0	0	9324	194	676	2827	4859	1028	6399	2673	0	9200	0	2468	266	2153	0	2041	7907	4449	3154	0	5071	7796	10015	10744
23.82		535.507	534.499	-0.366	35.2			[M+H]+	true		C33H64N3O2	9028	195	14267	0	0	0	8449	0	612	3846	3745	494	5525	1938	0	12552	0	2561	0	2486	0	1758	7345	4189	3693	0	5357	6916	10638	10520
23.82		577.517	576.509	0.238	11.1			[M+H]+	true		C33H64N6O2	59291	0	60279	7366	0	908	45587	6457	22802	66931	22813	19114	30977	57123	5326	51930	0	62672	4535	68543	2521	52201	33967	29238	76858	2702	27784	42180	57106	54448
23.81		859.713	858.705	-0.865	9.9			[M+H]+	true		C51H88N9O2	6662	0	9173	0	0	0	10360	0	900	4763	5461	764	7681	2917	208	8287	0	3294	0	2879	0	2337	8314	4951	5438	0	5104	6103	9116	8161
23.81		1276.35	1275.34					[M+H]+	false			166	0	0	174	159	0	175	107	236	181	0	0	0	0	368	0	0	148	0	278	16669	0	166	0	0	6637	0	0	272	155
23.84		603.531	602.524	-2.721	45.3			[M+H]+	true		C30H68N9OS	29478	3504	34350	4056	0	278	25548	1056	5367	20354	13895	4237	16738	11221	2283	26796	0	18364	1601	14764	1136	9743	20092	18215	19390	1685	16779	20932	24427	23335
23.85		575.502	574.494	-0.677	41.2			[M+H]+	true		C31H67N4O3P	27754	1137	42958	1255	0	599	38879	1241	5776	47925	15750	5102	23970	17629	2277	43922	700	36791	1063	25462	992	12093	29327	19707	40630	0	18787	19760	30849	32480
23.86		110.096	109.089					[M+H]+	true			3607	4757	2738	5156	5378	5560	4212	5613	5225	3478	4921	4671	4207	3794	4830	2339	6135	2776	5364	4085	5531	4677	4491	4052	3310	5336	3916	3689	3293	3501
23.89		601.517	600.51	0.108	47.3			[M+H]+	true		C32H73O7P	20510	0	27239	999	215	151	16033	1104	6608	16358	0	5071	8995	0	1934	16928	421	12496	1576	0	2324	0	10064	0	16356	0	11988	15837	17702	16345
23.9		981.781	980.773	-0.429	1.9			[M+H]+	true		C52H96N14O4	1759	0	0	0	0	0	2051	0	2265	1304	0	0	1154	1045	8654	1927	0	1122	0	0	0	929	0	921	1159	0	1084	1286	0	1595
23.87		627.532	626.525					[M+H]+	true			3356	0	5499	0	0	0	2585	1746	4199	3021	1531	0	1372	0	2056	3420	0	2703	2051	0	0	6182	1303	1919	3842	2227	1840	0	0	2326
23.87		1499.41	1498.4					[M+H]+	true			4451	0	3918	0	0	6081	3593	0	3585	3082	3487	3794	4437	4213	4509	3604	11952	3987	159	3745	0	4424	3642	4209	3389	0	11458	3075	3081	5744
23.91		861.727	838.738	-0.06	1.5			[M+Na]+, [M+H]+	true		C42H92N15S	5803	0	7108	0	0	0	6818	0	1106	4088	3328	1129	4433	2385	0	7513	0	3135	176	2859	0	1919	4939	2989	5155	0	4230	3764	6270	5827
23.92		900.798	882.764	-0.944	2.5			[M+NH4]+	true		C49H101N7O4P	5628	0	8190	0	0	0	5247	0	4105	5593	0	1833	3207	2770	3178	6644	0	4162	1067	4507	0	2171	3887	2907	4889	0	2575	3686	4998	5846
23.93		887.741	886.733	0.759	6.2			[M+H]+	true		C51H103N2O5PS	8237	0	0	0	0	0	0	0	908	3693	0	0	0	2045	0	10074	0	0	0	2131	0	1862	0	3631	3267	0	0	6741	0	0
23.9		128.107	127.1	0.007	13.4			[M+H]+	true		C7H13NO	0	0	10438	0	16985	17275	14086	17331	0	12721	16355	15503	15221	0	17734	11527	0	0	16704	12078	0	0	14693	0	0	16566	13162	13701	11296	11858
23.92		1350.37	1349.36					[M+H]+	false			102	72	0	0	0	121	191	0	0	242	0	0	135	0	0	152	0	168	251	242	10323	249	0	304	138	7899	2433	0	256	142
23.95		865.761	864.753	-0.468	10.6			[M+H]+	true		C44H94N15S	5625	0	7755	0	0	0	3944	0	606	9935	1811	476	2587	1493	259	6824	0	0	0	1576	0	1588	4339	2580	2557	0	3172	4701	7564	7372
23.97		144.138	143.131	-0.349	3.2			[M+H]+	false		C8H17NO	6542	6826	5517	6654	6368	7407	5375	7143	6430	6157	6470	8212	5284	6364	7304	5040	6765	5891	7827	6025	6835	6409	6882	5925	5695	7305	6202	6784	5434	5247
23.97		111.092	110.084	0.002	4.5			[M+H]+	true		C6H10N2	4763	5874	4104	5580	5698	5982	4407	5533	5550	4850	5868	5232	5149	4642	6567	4376	5688	5257	6607	4614	6573	5917	5495	5943	4377	6332	4799	5233	4426	4333
23.97		905.753	882.764	-0.8	17.8			[M+Na]+	true		C53H98N6O4	8047	215	11516	0	0	270	9974	8548	10109	9129	4943	9145	7886	5796	10064	10946	806	6940	8227	6251	0	6776	8951	4769	8379	1539	4226	3180	7821	10105
23.97		955.769	932.78	-0.001	14.2			[M+Na]+, [M+NH4]+	true		C55H98N9O3	7322	0	9983	0	0	0	10591	0	3237	8618	4192	2993	7023	4313	3783	9911	0	5966	7917	4394	0	3045	10072	5088	8179	8225	3373	5054	9598	8828
23.97		369.351	368.344	-0.717	0.2			[M+H]+	true		C27H44	52226	35466	72215	25962	5172	0	53051	3060	13180	67758	50659	9378	45879	58882	4417	55629	2410	63020	5504	69958	0	48514	43133	53277	76075	5748	62238	46029	51305	52423
23.99		623.501	622.494	-0.884	38.6			[M+H]+	true		C39H64N3O3	5023	0	7093	166	54	0	3667	0	0	6093	1985	0	3049	3058	0	5564	0	4042	151	3804	0	2758	2789	2219	5863	241	2496	3321	7219	5611
23.99		649.516	648.509	-0.842	26.6			[M+H]+	true		C33H70N5O5S	4631	0	7352	0	0	0	3757	0	126	2208	1223	348	2528	1009	214	5250	0	1736	107	1226	0	860	2365	2072	1952	0	1643	3146	4906	4786
23.99		1351.37	1350.36					[M+H]+	true			0	68	0	97	0	0	162	0	106	0	0	0	0	0	0	0	0	0	0	151	14448	0	0	73	0	0	3530	189	0	161
24		113.107	112.1	-0.228	10.1			[M+H]+	true		C6H12N2	6585	7939	7837	9826	8581	10604	8201	9162	8062	8058	8647	8679	8202	8113	9317	6925	9263	8149	0	7239	9313	8254	7981	10289	6731	8984	8926	8109	7424	7149
24.01		124.112	123.104					[M+H]+	true			4560	6820	4696	7317	8011	7074	5307	6340	6234	5100	6105	6043	5345	4917	6458	4952	8405	5532	7021	4936	6312	4949	5417	4957	4698	5959	4815	5483	4062	3879
24.03		102.091	101.084	-0.174	3			[M+H]+	true		C5H11NO	8047	9513	7630	9324	10435	11807	10036	10266	9064	8422	10068	9011	11251	8692	13118	7496	10935	9979	11979	8649	10487	10635	8795	8682	8639	10084	7815	8818	9847	8408
24.03		128.107	127.1	-0.187	2.4			[M+H]+	true		C7H13NO	12988	14791	11690	15929	16755	16681	14088	17480	14580	13683	14791	17048	15267	13561	0	11840	0	13776	16851	13462	16641	13920	15033	14040	12870	15947	13790	14506	0	10247
24.05		957.784	934.795	0.651	15.8			[M+Na]+, [M+H]+, [M+NH4]+	true		C58H111O4PS	7949	0	11831	144	0	0	9390	1064	5023	7770	2975	4379	5779	4300	7252	9134	0	6238	6423	4478	0	3513	7825	3764	7025	0	3647	6515	9154	9584
24.04		931.768	908.779	0.827	10.5			[M+Na]+	true		C52H102N5O7	9263	0	12764	0	0	0	12295	0	12711	14715	5387	11851	8713	10180	8091	11090	0	13567	12820	6757	0	10006	10107	5491	15194	0	5240	5759	13890	11236
24.04		903.738	902.73	-0.09	7.9			[M+H]+	true		C66H94O	0	0	0	0	304	0	0	335	0	0	0	0	0	179	0	0	0	0	0	0	10901	302	0	431	0	10218	0	0	0	0
24.04		909.785	891.752	-0.451	9.6			[M+NH4]+	true		C44H93N17S	3126	2385	6822	2465	0	0	4682	0	4553	5610	2395	3557	3132	3706	3591	3606	0	4954	2704	4626	0	3614	4499	2385	6346	0	2518	2678	4417	5169
24.06		926.814	908.78	-0.353	11.6			[M+NH4]+	true		C55H100N6O4	5103	0	7887	0	0	0	5436	0	4677	6753	2373	4836	3952	4504	6005	5105	0	5870	4995	5735	0	3541	4116	2764	6873	0	2457	3497	6180	6511
24.07		274.274	273.266	0.849	21.9			[M+H]+	true		C14H33N4O	5836	6182	6136	6253	6558	6226	0	6560	6566	6002	6169	6346	6580	5182	6762	5794	6212	5809	7247	5620	6533	5565	6070	6211	7060	0	0	6178	5141	5257
24.12		907.77	884.78	-0.439	10.6			[M+Na]+, [M+NH4]+, [M+H]+	true		C53H100N6O4	13276	413	20713	363	0	0	22379	408	4977	13527	10002	4927	12131	6950	3492	18505	1065	11498	0	6874	1911	5101	18061	8735	11740	0	7236	12563	13816	15423
24.09		609.522	608.515	-0.129	12.7			[M+H]+	false		C34H73O6P	7852	0	10799	0	0	0	6878	0	1116	4068	3596	597	5158	3186	257	9197	64	4002	0	3341	120	2994	7508	4342	5245	0	4931	7060	9161	10210
24.08		537.522	536.515	-0.38	14.4			[M+H]+	true		C33H66N3O2	35857	513	53444	531	0	0	37672	367	5349	29673	17803	3942	24880	15876	0	42227	0	24381	471	21527	0	14427	35446	20743	32145	0	27417	31069	50483	44502
24.09		913.76	912.753	0.825	10.8			[M+H]+	true		C58H105O3PS	33920	0	37537	0	0	0	26774	0	2533	8230	17034	2412	22948	7195	0	28159	0	7949	0	5508	0	6288	24125	19179	8373	0	21407	27791	34008	33382
24.09		563.538	562.531	-0.554	15			[M+H]+	true		C35H68N3O2	38092	324	46415	0	0	0	32477	501	1694	9922	16959	1316	21102	6074	464	35941	0	9992	0	6938	0	5747	29710	18020	12171	0	24427	30020	41165	42800
24.11		575.501	574.494	-0.907	42.3			[M+H]+	false		C31H67N4O3P	8339	0	10085	0	0	0	10396	0	2193	14583	5474	1837	8240	6889	0	10843	0	13468	1103	9161	2286	5110	9597	6158	14228	2304	5717	7007	8779	8910
24.1		577.517	576.51	-0.658	16.7			[M+H]+	true		C35H66N3O3	136699	0	192669	2961	0	0	154665	2723	42650	187454	75721	35295	119657	107347	9758	172922	1532	170497	8099	144575	6675	82070	137765	85438	196019	4544	86683	107015	147351	155479
24.12		589.553	588.546	0.484	28.1			[M+H]+	true		C35H68N6O	9731	626	11508	0	0	0	5400	218	340	0	3006	0	4087	564	180	5677	0	536	178	453	0	699	5962	3233	750	0	4429	6566	7856	7712
24.11		603.532	602.525	-0.992	41.1			[M+H]+	true		C37H68N3O3	66545	0	113331	2357	0	0	90862	1708	9363	74780	37975	8706	57004	26896	3796	82947	1508	56196	3662	37874	1505	22913	77824	47479	66138	2042	39951	53956	74508	75130
24.09		939.775	938.768	0.978	4.5			[M+H]+	true		C47H98N14O3S	9212	0	9623	0	0	0	5517	0	598	827	3910	684	4358	766	488	5445	0	0	0	638	0	995	5256	4582	893	0	4500	6863	7885	8082
24.1		549.486	548.479	-0.468	42.7			[M+H]+	false		C29H65N4O3P	7467	0	9576	0	0	0	10186	0	2995	15186	4941	2527	7367	8862	0	9830	0	11814	0	10772	3823	7725	8619	5810	14154	1646	4850	5410	8305	9435
24.09		551.501	550.494	-0.559	12.3			[M+H]+	true		C33H64N3O3	46718	896	44715	3144	0	0	37840	2937	26003	78931	25621	25206	34652	30226	7244	43688	1401	55819	1519	41930	3421	29457	37030	24134	86749	2329	29553	27318	34084	37555
24.13		97.0758	96.0685	-0.222	5			[M+H]+	true		C5H8N2	10276	12679	9655	13371	12725	13104	10801	11560	0	8567	13192	12399	13182	10245	13589	0	11441	0	13061	10406	12992	10780	13081	12666	9294	12596	11519	10210	0	9960
24.14		369.351	368.343					[M+H]+	true			7365	0	9160	0	1599	0	4629	35764	3291	5218	2738	2789	3931	9232	1932	6990	1490	4886	2622	7698	3206	7186	4730	6050	5348	0	5916	6335	7556	7225
24.15		601.517	600.509					[M+H]+	false			9365	0	9367	0	139	75	6801	0	0	7339	5608	2729	4506	5188	0	6995	194	6169	0	6442	2251	4856	4767	6269	7465	1976	5331	6615	6641	6947
24.15		110.096	109.089					[M+H]+	true			4012	5187	2614	6342	4901	4881	4256	5186	4997	4268	4749	4795	4532	3820	5384	2583	4934	4077	6322	3730	5642	3740	4503	4564	3794	4958	0	4237	3353	3108
24.18		889.758	866.769	0.877	19.7			[M+Na]+, [M+H]+	true		C54H107O3PS	30067	0	39822	0	0	0	28110	0	7374	26334	15610	5590	23811	19979	1012	36756	0	23314	0	20001	0	17706	25845	15516	28971	0	17975	22154	37325	39248
24.19		915.774	892.785	0.174	37.9			[M+Na]+, [M+H]+	true		C53H98N9O2	34129	0	41866	0	0	0	31201	0	3283	10281	14909	2982	20944	7537	0	30926	0	8906	919	6597	0	6458	24988	14810	11773	0	19295	26434	36978	35029
24.18		919.808	918.8	-0.361	17.2			[M+H]+	false		C50H112NO10S	6873	0	10387	0	0	0	2876	0	0	0	1939	0	2074	441	0	4053	0	476	0	391	0	466	2457	2574	0	0	3030	4581	5333	5451
24.18		611.537	610.53	0.222	18			[M+H]+	true		C37H66N6O	15181	0	21230	0	0	0	10782	0	1252	6919	6045	1186	6365	4108	291	11359	0	6218	410	4679	0	3605	7719	6604	7647	0	9366	10584	17019	16207
24.18		537.522	536.515	-0.69	8.5			[M+H]+	true		C33H66N3O2	21770	0	30505	669	0	0	15422	0	3357	16327	10072	2204	10854	9474	0	22411	0	14789	0	12445	0	7329	13654	10859	17541	0	14133	15866	29162	24941
24.23		959.799	958.792	-0.191	4			[M+H]+	true		C54H102N8O6	3314	0	4902	0	0	0	3562	0	3987	6455	1805	3547	2703	3841	4241	4719	0	5341	3666	3548	375	2913	3783	1758	5906	0	1314	2760	3372	4734
24.22		563.538	562.53	-0.694	8.3			[M+H]+	true		C35H68N3O2	23545	1196	29779	1561	0	111	22375	0	1162	13814	11356	962	14761	4269	526	22875	0	10703	536	6950	0	3501	18134	15363	14317	0	15735	17502	24554	23311
24.22		933.784	910.794	0.198	29			[M+Na]+, [M+NH4]+	true		C44H98N18S	2765	0	6230	0	0	0	5540	0	6816	8746	2300	6614	3342	6666	4828	4546	0	7487	3018	7231	0	5553	5037	2242	7537	0	2502	3439	5061	4876
24.23		102.091	101.084	-0.148	4.2			[M+H]+	true		C5H11NO	8080	8559	6287	10880	10079	9307	8629	8728	8672	9227	11209	0	10678	9296	11299	7444	10091	8719	10928	8757	12163	10577	8167	10313	9700	10686	9151	8918	7966	8184
24.24		509.492	508.484	0.015	12.3			[M+H]+	true		C31H62N3O2	8911	0	10212	0	0	0	10992	0	848	11094	9544	513	8467	3048	169	9630	0	7984	172	6808	410	2915	9384	9646	11554	0	10006	6213	6948	5982
24.24		561.522	560.515	0.654	43.2			[M+H]+	false		C33H64N6O	7345	240	10879	0	0	0	6915	0	710	4140	3714	352	5153	1572	0	9093	0	3307	199	2463	0	1297	6316	5310	4414	0	5498	5749	7781	6716
24.24		535.507	534.5	-0.198	42.3			[M+H]+	true		C33H64N3O2	16809	0	24446	0	0	0	20498	0	820	17140	10312	544	14028	6098	199	22079	0	15482	0	12235	0	4827	17081	13901	16862	151	15816	14240	18411	14836
24.24		128.107	127.1	-0.212	2.3			[M+H]+	true		C7H13NO	11665	15854	10319	16847	15161	17672	14815	0	16314	14099	15546	15095	13815	14366	18010	11380	16808	13432	0	13356	17430	13847	14386	0	12633	0	12443	13033	12891	10977
24.26		144.138	143.131	-0.287	2.6			[M+H]+	false		C8H17NO	5360	6504	5947	6727	7810	7039	6593	6586	6626	7355	7221	6875	7162	5627	7295	5049	8626	6125	7392	6085	7180	6672	6221	6644	5042	6530	6389	5705	6210	5224
24.28		111.092	110.084	-0.097	9.5			[M+H]+	true		C6H10N2	6026	5085	4066	5373	5678	5355	4665	5309	5724	5290	5630	5155	5446	5525	5457	4219	6486	4746	5406	4897	6340	4925	5289	5072	4689	5905	5095	5337	4105	4178
24.29		931.768	930.761	-0.414	4.1			[M+H]+	true		C48H101N9O6P	0	0	0	0	0	176	0	0	148	0	0	0	0	0	190	0	0	0	0	0	6593	201	0	0	0	14895	0	0	0	0
24.29		113.107	112.1	-0.19	8			[M+H]+	true		C6H12N2	7708	8509	7146	8336	9940	10060	7856	7765	9172	7624	9008	8393	8082	8477	9538	7054	8257	7434	9478	7967	8841	8755	8425	8420	6695	8031	7872	8027	7255	6397
24.3		90.9764	89.9692					[M+H]+	true			5308	5900	4902	6826	5398	6432	5128	6825	6752	4199	6256	5615	5914	5042	7087	4825	5534	5078	6433	6177	5725	6030	5160	6443	5133	5371	5229	6034	4248	4967
24.32		156.138	155.131	-0.262	9.7			[M+H]+	true		C9H17NO	7052	9666	6633	9249	8732	9188	7586	9231	8680	6845	8859	8774	7726	7229	0	7073	9225	6898	10319	8917	9374	8133	8292	8434	0	9793	7405	7958	6478	6499
24.34		591.569	608.573	0.17	9.6			[M+H-H2O]+, [M+Na]+	true		C35H72N6O2	16747	477	22797	0	0	0	15967	339	528	3435	8199	583	9258	2207	0	13372	0	3103	0	2263	0	2162	14163	8733	3906	0	8676	13645	20262	18033
24.33		935.799	934.792					[M+H]+	false			4247	0	6262	0	0	0	6961	0	0	3698	2463	1646	4132	1710	1059	4669	0	2495	1256	1354	0	1652	5464	2328	2710	1349	2082	3032	3704	4166
24.34		605.548	604.54	0.052	15			[M+H]+	true		C35H68N6O2	44263	231	59916	0	0	0	54599	0	8854	74213	24104	7713	35490	24034	2403	51513	682	57957	2365	33579	1570	19968	50086	27139	66966	2104	24023	38582	47460	48685
24.34		603.532	602.525	0.057	46.7			[M+H]+	true		C32H75O7P	19145	0	26548	235	0	0	24590	0	4383	26800	10464	3026	16596	9180	1451	23642	0	20748	1544	13320	4509	7177	20624	12696	25178	3572	11751	16307	21175	20816
24.34		887.804	886.797	0.116	11.3			[M+H]+	false		C46H114NO9P2	3609	0	5514	0	0	0	5083	0	498	6172	1929	614	3104	1456	0	4388	0	3566	0	2717	0	1342	4319	2078	4533	0	2183	2538	3898	3795
24.38		869.792	868.785	0.504	21.3			[M+H]+	true		C52H104N2O7	6700	0	6979	0	0	0	4773	0	1410	4110	1869	812	3339	2745	0	5669	0	3776	0	2758	0	2522	3828	2661	4845	0	3195	4044	7849	7481
24.34		941.79	918.801	-0.783	7.4			[M+Na]+	true		C50H102N12OS	16428	0	17209	0	0	0	13477	0	0	3816	7192	0	9877	2076	458	13055	0	2915	308	1992	0	2063	10839	6963	4073	538	8168	11468	12674	13872
24.35		919.806	918.799	-0.585	27.2			[M+H]+	true		C50H112NO10S	7672	831	9190	738	0	0	5731	626	0	1805	2562	0	4123	0	0	6248	0	1317	0	0	0	0	6307	3546	2345	0	3848	5723	7819	7773
24.35		551.502	550.494	-0.481	8			[M+H]+	true		C33H64N3O3	10688	342	5183	217	0	438	4756	0	5195	15648	5389	6531	6685	3323	2247	4879	960	11102	2061	5423	7143	3921	4102	4927	18264	5657	6101	3884	4211	3291
24.34		579.531	578.524	-0.863	15.2			[M+H]+	true		C33H66N6O2	25946	0	19755	1285	0	0	19274	1377	10837	43215	14300	10887	19306	12423	2613	20202	922	30362	3482	18065	2777	14227	18351	12891	46467	2683	14494	14579	16156	18189
24.35		577.517	576.51	0.633	44.5			[M+H]+	true		C33H64N6O2	33181	0	33692	0	0	0	33522	0	12679	42467	20475	10325	25014	26385	2897	32114	0	36899	1737	30255	14828	27311	32873	22269	45919	7050	20451	28480	28772	32819
24.34		565.552	564.545	-0.676	12.8			[M+H]+	true		C33H68N6O	28495	0	30296	0	0	0	23497	0	2735	17299	12730	2231	16911	10412	0	24572	0	14601	0	12254	0	10405	23638	13034	19236	0	16554	21455	32365	29830
24.37		891.774	890.767					[M+H]+	true			5258	0	7471	0	0	0	5575	0	2615	4780	2478	1755	3987	3723	618	6385	0	4806	462	4170	410	3546	5377	2941	5939	0	3343	4971	9704	8862
24.35		274.273	273.266	0.766	9.7			[M+H]+	true		C14H33N4O	6223	6562	0	6869	6733	6823	6838	0	0	6806	6761	0	6096	6080	6944	5760	6596	5828	6870	6180	6397	6240	6397	6549	5986	6559	6753	7517	5996	5445
24.43		943.804	920.815	0.357	24.2			[M+Na]+, [M+H]+	true		C58H113O3PS	15183	0	18803	0	0	0	14117	719	1138	3924	5618	1038	8471	2428	0	12928	0	3424	471	2553	0	1939	12625	6221	4476	0	7620	10917	17171	16181
24.43		895.808	872.818	0.017	40.5			[M+Na]+	true		C55H106N3O4	14975	0	20176	266	0	0	9822	91	1334	7193	5828	1081	6600	4373	477	10474	0	5972	377	4194	0	4492	9366	7713	8571	0	9661	12460	14545	12645
24.42		97.0757	96.0684	-0.325	4.2			[M+H]+	true		C5H8N2	10560	12422	9949	12042	12497	12132	9166	10662	10557	9861	11552	12261	11589	10001	12508	8631	11583	10176	12990	11068	13244	10275	10804	11658	8891	11540	12675	11816	9801	9038
24.43		565.551	564.544	-0.306	19.5			[M+H]+	false		C32H72N2O5	13628	0	17900	0	0	0	8846	0	1530	7396	5595	844	7638	4355	0	9441	0	6074	0	4179	0	3181	9620	6860	8817	0	8897	10470	13004	12538
24.43		917.789	916.782	0.04	25.9			[M+H]+	true		C60H104N2O2S	21515	0	23364	180	0	0	22086	0	3923	15776	8845	2402	14563	9601	0	20553	0	14876	735	9399	0	8521	18814	10779	18106	0	12348	15321	25166	26717
24.49		537.523	554.527	-0.171	10.8			[M+H-H2O]+, [M+Na]+	true		C33H68N3O3	39818	0	34656	320	0	0	35031	0	2399	59570	31255	1895	28339	15680	0	32722	0	38329	416	24144	1004	12846	30960	28411	55228	0	38422	25814	28117	27909
24.5		867.775	866.768	-0.482	18.5			[M+H]+	true		C51H96N9O2	4992	0	6882	0	0	0	6751	0	540	3345	3792	336	4916	1547	133	6878	0	2999	0	2054	1097	1350	5045	3485	2607	0	3481	4065	4415	4460
24.48		589.553	588.546					[M+H]+	true			32893	0	43801	0	0	0	27891	0	760	8467	11502	554	18466	3291	591	26550	0	7529	0	4688	0	2723	26797	20933	9812	0	24104	24409	27699	25516
24.49		563.538	562.531	-0.33	35.3			[M+H]+	true		C35H68N3O2	99763	0	109209	235	101	0	97960	460	3809	72770	54872	2750	61536	27778	657	97904	194	52787	555	35993	615	21371	93111	66005	69406	485	87621	75925	85560	85035
24.47		649.516	648.509					[M+H]+	true			1196	0	0	0	0	272	133	89	0	0	130	0	0	0	246	9691	0	378	211	548	0	2449	158	0	231	103	0	201	0	0
24.54		124.112	123.105					[M+H]+	true			5754	6870	4604	6768	7359	6971	6003	6104	6466	5342	6608	6964	6113	5429	7297	5186	6645	6107	6854	6070	6630	5867	5931	6283	5166	6850	5764	5637	5134	4891
24.55		128.107	127.1	-0.115	5.7			[M+H]+	true		C7H13NO	13366	15036	10402	17218	0	15568	14660	15211	15612	15341	16505	0	15362	14634	0	12311	16770	14240	0	0	17730	0	0	14788	13866	0	14657	13267	14051	0
24.56		102.091	101.084	-0.184	2.1			[M+H]+	true		C5H11NO	7655	11751	8687	9384	8378	9023	9344	8294	11201	7825	11085	9571	8382	8922	9657	8621	9476	9357	13071	8349	10802	8567	8944	9023	8417	8976	10431	10027	8603	8843
24.59		97.0758	96.0685	-0.204	4.7			[M+H]+	true		C5H8N2	11014	13016	10188	11804	11440	11361	10356	0	0	9423	12647	11919	10262	10326	12343	7901	13353	11606	0	12287	13081	13002	10796	0	9940	12497	13627	12297	10422	9725
24.6		144.138	143.131	-0.281	8.6			[M+H]+	false		C8H17NO	5526	7325	5276	6299	6902	7072	7002	6144	6444	6492	6668	6787	5764	5867	6775	5205	6735	5906	8181	6472	7478	5737	5964	7251	6388	6165	5723	5814	5996	6233
24.6		113.107	112.1	-0.17	9.2			[M+H]+	true		C6H12N2	7179	8388	6206	7998	8255	8857	7431	8419	8628	0	7927	9998	8674	8248	10736	6831	10085	9176	0	7954	9362	9896	8906	8182	7649	8741	0	7962	7507	8508
24.62		1178.77	1177.77					[M+H]+	true			0	6441	4193	6606	6425	6349	5488	6181	5748	5540	5451	6572	5551	5549	0	4808	0	5518	5797	4897	4677	5372	5094	5707	5352	5344	5317	5719	4948	4332
24.62		90.9764	89.9691					[M+H]+	true			4597	7303	4218	5884	5805	6462	5754	5377	5313	5440	5874	5506	5164	6128	6527	5421	6366	5277	6598	5627	7204	6010	6103	6168	6476	5754	5301	6853	5996	5300
24.64		111.092	110.084	-0.116	5			[M+H]+	true		C6H10N2	4830	6506	4472	6077	5376	5151	4706	5694	5253	4898	5583	5528	5249	4932	5309	5496	5556	5098	6010	5365	5334	6253	5033	5969	4508	5457	5370	5329	4625	4663
24.64		110.096	109.089					[M+H]+	true			3986	5854	3704	5010	5841	5072	4544	4655	4613	3999	5659	5345	4826	4555	0	3836	5189	4252	5776	4702	5393	5487	4892	4630	4726	5558	3980	4077	4156	4577
24.68		156.138	155.131	-0.255	3.8			[M+H]+	true		C9H17NO	8381	9173	7651	8535	0	0	0	9323	0	7823	9101	9100	8405	7995	0	7508	9450	0	0	8438	9307	8865	9276	8575	7612	0	8079	0	7761	6968
24.7		274.274	273.266	0.93	15.9			[M+H]+	true		C14H33N4O	6252	0	6357	6482	7041	6521	6016	0	6032	5545	7044	6721	6299	5582	6672	0	6167	0	7193	5634	0	5476	6269	6747	5164	7394	0	7076	5155	4945
24.71		369.351	368.344	-0.695	4.8			[M+H]+	true		C27H44	20262	0	18565	0	0	0	11553	206	3503	12594	15693	2498	8240	8249	858	7606	778	11801	921	8544	14749	7029	9323	17836	15035	14167	20455	12665	8696	8068
24.75		591.569	590.562	-0.841	19			[M+H]+	true		C37H72N3O2	31384	0	31413	0	0	0	31143	0	1078	16882	20588	1133	20305	5353	334	20456	106	11861	0	7455	0	4369	28310	25121	19693	0	28272	22650	22232	22876
24.74		563.538	562.53	0.666	43.4			[M+H]+	true		C33H66N6O	14166	0	14493	0	0	0	15507	0	592	9783	9165	379	10533	3117	175	11005	0	7048	184	4976	1071	3040	14591	12416	11980	520	13432	11186	10791	10172
24.75		97.0758	96.0685	-0.251	8.7			[M+H]+	true		C5H8N2	12372	0	9909	12423	11597	12011	9301	11610	10933	0	12769	0	0	10337	13227	9527	11866	9297	12247	11679	13597	10149	10217	11402	9707	11626	12205	11553	10451	9587
24.75		565.553	564.546	-0.772	20			[M+H]+	true		C35H70N3O2	27522	0	15935	0	0	0	18163	0	1056	28044	17298	1005	14381	5732	0	14144	0	16892	446	9359	554	5536	17648	16467	28862	0	24974	12441	14321	12141
24.76		1110.79	1109.78					[M+H]+	true			0	0	0	6916	6763	6846	0	7553	6430	5824	6916	0	6343	6283	7470	5413	0	6174	6728	6159	6399	6319	0	6306	5456	0	6239	0	0	0
24.79		102.091	101.084	-0.266	16.6			[M+H]+	true		C5H11NO	7916	0	6093	10009	9620	9602	9735	8958	9569	8328	9945	8937	7704	8197	13032	6710	9207	9217	10010	9353	10331	9159	9916	7850	7383	10469	9746	8208	8086	8389
24.8		113.107	112.1	-0.133	19.3			[M+H]+	true		C6H12N2	7573	0	6922	0	9479	9491	8112	10141	9931	7544	9926	8916	7943	8091	9009	0	9081	7717	10861	8232	9721	8684	8619	8313	8924	8110	8562	9596	7504	6884
24.87		111.092	110.084	-0.085	23.8			[M+H]+	true		C6H10N2	5069	0	4564	0	5472	5708	4970	5440	5874	4647	5513	5847	4640	5590	7316	4571	5530	5001	5516	4462	5863	5392	5542	5406	4438	5177	5006	4798	4373	4477
24.88		128.107	127.1	-0.184	2.4			[M+H]+	true		C7H13NO	15046	0	12234	0	0	16461	15306	0	16645	0	16163	15956	15654	14865	17915	14085	15705	14933	17420	15150	17947	16243	16332	15383	0	16356	0	15199	12831	12741
24.89		144.138	143.131	-0.319	8.3			[M+H]+	false		C8H17NO	5082	0	3882	0	0	0	6159	0	6532	5527	6256	5876	6128	5717	7635	6302	6574	6608	6902	6274	6835	7146	6144	6930	5280	7507	7486	7369	5483	6170
24.9		274.274	273.266	0.868	18.1			[M+H]+	true		C14H33N4O	6689	0	6710	0	0	0	6861	0	5548	5932	8403	7446	5845	5986	6394	5518	6043	6096	7212	5735	6090	5811	5992	7521	5278	0	7189	7391	4883	5509
24.91		124.112	123.105	-0.271	8			[M+H]+	true		C8H13N	5767	0	5874	0	7282	6378	6340	0	0	6584	6685	7133	6211	5973	7584	5985	7310	0	8342	5897	7155	6549	5900	6674	5946	6711	6411	6355	5878	5421
24.93		90.9764	89.9692					[M+H]+	true			5206	0	5086	0	0	5950	5924	0	5798	4913	5795	7328	5892	5831	6460	5406	5442	5766	7586	6103	6186	6006	6688	6100	6007	6608	6409	5300	5508	6281
24.94		156.138	155.131	-0.244	4.8			[M+H]+	true		C9H17NO	7555	0	7099	0	8960	0	8625	0	10319	8892	8707	9691	7839	7997	9302	7887	10191	8673	9639	8432	9621	8497	8685	9745	8171	9679	9114	8806	7712	7522
24.94		1178.77	1177.76					[M+H]+	true			5180	0	5313	0	0	0	6124	0	0	5741	6410	6951	0	6205	6510	5694	6839	5435	6441	5751	6133	6156	5524	6140	5475	5781	5747	5908	5029	5563
24.95		97.0758	96.0686	-0.195	6.8			[M+H]+	true		C5H8N2	10231	0	9887	0	0	0	10277	0	12960	10870	11725	11211	10462	10083	11825	10093	0	9868	14235	11138	0	12521	11551	11220	10204	12924	11218	11718	11005	10404
24.95		110.096	109.089	-0.208	8			[M+H]+	true		C7H11N	4947	0	3828	0	0	0	4569	0	4909	4554	5340	5681	4561	4242	5153	4048	4620	4279	5085	4855	5581	5404	4957	4852	4392	6266	5004	5353	4802	4739
24.97		102.091	101.084	-0.183	4.6			[M+H]+	true		C5H11NO	8350	0	6581	0	0	0	8679	0	10039	9378	8744	8041	8616	8618	12208	8099	9313	7903	9604	9786	11447	8739	8415	8043	9335	10424	8694	8450	9386	8020
24.98		113.107	112.1	-0.198	22.5			[M+H]+	true		C6H12N2	6788	0	6476	0	0	0	7728	0	9100	9053	9472	9260	8037	8092	8896	7229	9574	7520	10192	8946	10597	9342	7956	8174	6843	8623	8274	8741	7906	7519
25.02		1110.79	1109.78					[M+H]+	true			0	0	5596	0	0	0	0	0	0	6462	6714	0	0	0	7637	5797	6865	6585	0	6732	6952	6575	6993	7019	0	7342	6460	6684	6286	5994
25.04		128.107	127.1	-0.199	2.1			[M+H]+	true		C7H13NO	13561	0	0	0	0	0	0	0	15996	16848	0	0	14981	14503	0	0	0	13877	16618	0	17077	15599	0	15216	13729	15955	14969	0	13186	0
25.05		111.092	110.084	0.031	4.3			[M+H]+	true		C6H10N2	0	0	0	0	0	0	0	0	0	5667	5391	0	0	0	0	0	0	0	6546	5924	6186	5019	5700	5586	0	5959	5002	4692	5227	4356

## Sheet: info
Supplementary table to
Metabolic dynamics of in vitro CD8+ T cell activation
by Joy Edwards-Hicks, Michael Mitterer, Erika L Pearce and Joerg M Buescher
This table contains data obtained with the LC-QTOF Lipids method with positive ionization mode detailed in the manuscript
For more details please see the methods section of the manuscript
The columns contain the following:
RT [min]	Measured retention time in minutes
Delta RT [min]	Difference between measured retention time and known retention time of standard, if available
m/z meas.	Measured mass/charge ratio
M meas.	Measured neutral mass, assuming the ion identity given in column "Ions"
Delta m/z [mDa]	Difference between measured mass and theoretical monoisotopic mass of the formula in "Molecular Formula" in milliDaltons, if available
mSigma	Score for match of measured isotopologue distribution to theoretical isotopologue distribution of the formula in "Molecular Formula", if available, perfect match = 0, no similarity = 1000, only monoisotopic mass measured = inf
MS/MS score	Score for match of measured MS2 spectrum to the spectrum of compound given in column "Name" in the spectral library given in column "Spectral Library", perfect match = 1000, no similarity = 0
Spectral Library	Spectral library used for annotation, if a match has been found. "in house spectral library" means that the spectrum was recorded for a standard on our machine
Ions	Ion idendity, multiple entries if multiple ions were collapsed into one feature
MS/MS	MS2 spectrum has been recorded for this feature = "true", otherwise "false"
Name	Name of compound, if available. We have removed stereochemical information because the applied methodology cannot discriminate between stereoisomers.
Molecular formula	Molecular formula of compound
Sample names are composed of the following:
Part of sample name	regular samples	QC samples
[8-digit number]	Sample ID # in our database	due to a technical error it was unfortunately not possible to record pooled QC samples for this dataset
Sample type	TP = Time point
[2-digit number]	sampling time in hours after activation
_[1-digit number]	number of biological replicate
L	L = organic phase of sample (see sample prep)
[chromatography method]	pos = LC-QTOF Lipids positive mode
_[Position in autosampler]
_[2-digit number]	Position of column in column compartment
_[5-digit number]	Continuous number of injection
